# Supplementary material for: Overcoming Clusterin-Induced Chemoresistance in Cancer: A Computational Study Using a Fragment-Based Drug Discovery Approach
Source: Biology (Basel). 2025 May 30;14(6):639. doi: 10.3390/biology14060639 (PMC12189888; doi:10.3390/biology14060639)
Supplement: Supplementary file 1 [file biology-14-00639-s001.zip]

Archive with 46 entries (44 files):
- Supplemental Tables/
- Supplemental Tables/Table S1. Complete final fragment database.csv
- Supplemental Tables/Table S10. ADF test results for RMSD and radius of gyration for both ligands.csv
- Supplemental Tables/Table S11. Complete data for radius of gyration of the top 1 final candidate drug precursor.csv
- Supplemental Tables/Table S12. Complete data for radius of gyration of the reference ligand.csv
- Supplemental Tables/Table S13. Summary Statistics for RMSD and radius of gyration for both ligands across all runs.csv
- Supplemental Tables/Table S14. ADF results for the MMGBSA energy terms for all runs of both ligands.csv
- Supplemental Tables/Table S15. Summary statistics of the MMGBSA energy terms for all runs of both ligands.csv
- Supplemental Tables/Table S16. Docking to clusterin results of known anticancer drugs.csv
- Supplemental Tables/Table S17. Synthesizability results of all candidate drugs.csv
- Supplemental Tables/Table S18. Tabular form of similarity analysis.csv
- Supplemental Tables/Table S19. Kruskal-Wallis test results for all runs and all quantities.csv
- Supplemental Tables/Table S2. Raw results from FTMap.csv
- Supplemental Tables/Table S20. Dunn’s Pairwise tests results for all runs and all quantities.csv
- Supplemental Tables/Table S21. Complete MMGBSA results.csv
- Supplemental Tables/Table S3. Full fragment docking experiment results.csv
- Supplemental Tables/Table S4. Complete docking scores and toxicities of candidate drugs.csv
- Supplemental Tables/Table S5. Hidden layer sizes scores.csv
- Supplemental Tables/Table S6. ADMET results of candidate drugs with affinities greater than parent fragment.csv
- Supplemental Tables/Table S7. Initial conditions of all molecular dynamics runs.csv
- Supplemental Tables/Table S8. Complete data for RMSD of the top 1 final candidate drug precursor.csv
- Supplemental Tables/Table S9. Complete data for RMSD of the reference ligand.csv
- Supplemental Figures/
- Supplemental Figures/Figure S1. Cluster members at each 20th percentile in terms of binding affinity.jpg
- Supplemental Figures/Figure S10. Radius of gyration block averaging plot for the top 1 final candidate drug precursor, block size = 50.png
- Supplemental Figures/Figure S11. Radius of gyration block averaging plot for the reference ligand, block size = 50.png
- Supplemental Figures/Figure S12. Radius of gyration moving window plot for the top 1 final candidate drug precursor, window size = 100.png
- Supplemental Figures/Figure S13. Radius of gyration moving window plot for the reference ligand, window size = 100.png
- Supplemental Figures/Figure S14. Illustrated poses for the remaining 3 runs at 20ns, 40ns, 60ns, 80ns, and 100ns of the sCLU-Top 1 Final Candidate Drug Precursor complex.png
- Supplemental Figures/Figure S15. Additional plots of the remaining MMGBSA terms for the top 1 final candidate drug precursor.png
- Supplemental Figures/Figure S16. Additional plots of the remaining MMGBSA terms for the reference ligand.png
- Supplemental Figures/Figure S17. Additional cumulative average plots of the remaining MMGBSA terms for the top 1 final candidate drug precursor.png
- Supplemental Figures/Figure S18. Additional cumulative average plots of the remaining MMGBSA terms for the reference ligand.png
- Supplemental Figures/Figure S19. Block average analysis of the MMGBSA terms of the top 1 final candidate drug precursor, block size = 5ns.png
- Supplemental Figures/Figure S2. RMSD cumulative average plot for the top 1 final candidate drug precursor.png
- Supplemental Figures/Figure S20. Block average analysis of the MMGBSA terms of the reference ligand, block size = 5ns.png
- Supplemental Figures/Figure S21. Moving window analysis of the MMGBSA terms of the top 1 final candidate drug precursor, window size = 50.png
- Supplemental Figures/Figure S22. Moving window analysis of the MMGBSA terms of the reference ligand, window size = 50.png
- Supplemental Figures/Figure S23. Top 5 known anti-cancer drugs with the highest similarities in each cluster.jpg
- Supplemental Figures/Figure S3. RMSD cumulative average plot for the reference ligand.png
- Supplemental Figures/Figure S4. RMSD block averaging analysis plot for the top 1 final candidate drug precursor, block size = 50.png
- Supplemental Figures/Figure S5. RMSD moving window analysis plot for the top 1 final candidate drug precursor, window size = 100.png
- Supplemental Figures/Figure S6. RMSD block averaging analysis plot for the reference ligand, block size = 50.png
- Supplemental Figures/Figure S7. RMSD moving window analysis plot for the reference ligand, window size = 100.png
- Supplemental Figures/Figure S8. Radius of gyration cumulative average plot for the top 1 final candidate drug precursor.png
- Supplemental Figures/Figure S9. Radius of gyration cumulative average plot for the reference ligand.png
