# Supplementary material for: Overcoming Clusterin-Induced Chemoresistance in Cancer: A Computational Study Using a Fragment-Based Drug Discovery Approach
Source: Biology (Basel). 2025 May 30;14(6):639. doi: 10.3390/biology14060639 (PMC12189888; doi:10.3390/biology14060639)
Supplement: Supplementary file 1 [file biology-14-00639-s001.zip › Supplemental Tables/Table S1. Complete final fragment database.csv]

File Name	SMILES	LogP	Donors	Acceptors	Rotable Bonds	Molecule Weight	Surface Area	General Cancer Activity	Breast BT_549	Breast HS_578T	Breast MCF7	Breast MDA_MB_231_ATCC	Breast MDA_MB_468	Breast T_47D	CNS SF_268	CNS SF_295	CNS SF_539	CNS SNB_19	CNS SNB_75	CNS SNB_78	CNS U251	CNS XF_498	Colon COLO_205	Colon DLD_1	Colon HCC_2998	Colon HCT_116	Colon HCT_15	Colon HT29	Colon KM12	Colon KM20L2	Colon SW_620	Leukemia CCRF_CEM	Leukemia HL_60TB	Leukemia K_562	Leukemia MOLT_4	Leukemia P388_ADR	Leukemia P388	Leukemia RPMI_8226	Leukemia SR	Melanoma LOX_IMVI	Melanoma M14	Melanoma M19_MEL	Melanoma MALME_3M	Melanoma MDA_MB_435	Melanoma MDA_N	Melanoma SK_MEL_28	Melanoma SK_MEL_2	Melanoma SK_MEL_5	Melanoma UACC_257
all_1733939634.47	OCC(Br)(Br)Br	1.817	1	1	0	282.757	61.501	Active	4.521	4.472	4.835	4.927	5.672	4.501	4.457	4.648	4.475	4.072	4.641	4.292	4.513	5.133	4.699	4.654	4.298	4.853	4.407	4.419	4.365	4.32	4.723	4.897	4.796	5.081	4.796	5.325	5.5	4.485	5.221	4.603	4.433	4.778	4.576	4.768	4.739	4.526	4.498	4.7	4.48
all_1733939634.47	CC1=CC=C(N=C1)C1=NC=C(C)C=C1	2.76	0	2	1	184.242	83.658	Active	4.242	4.478	4.573	4.539	4.922	4.459	4.4	4.19	4.631	4.528	4.422	4.076	4.431	4.373	4.399	4.269	4.388	4.687	4.537	4.612	4.3	4.271	4.429	4.552	4.511	4.553	4.56	4.368	4.9	4.497	5.138	4.284	4.366	4.189	4.465	4.634	4.642	4.28	4.485	4.644	4.542
all_1733939628.22	Cl.CC(=O)C1=C(C)N=C(C)S1	2.384	0	3	1	191.683	76.066	Active	5.009	4.547	5.285	4.84	5.099	4.748	4.467	4.329	4.559	4.453	4.392	4.367	4.569	4.671	4.886	4.682	4.479	4.572	4.546	4.751	4.516	4.435	4.994	5.022	4.73	4.928	4.967	4.758	4.204	4.533	4.699	4.643	4.491	4.555	4.7	5.047	4.437	4.608	4.577	4.469	4.694
all_1733939628.22	Cl.Cl.CNC(C#N)C1=CC=CN=C1	1.709	1	3	2	220.103	89.995	Active	4.505	4.238	4.469	4.304	6.101	4.357	4.847	4.198	4.352	4.431	4.391	4.161	4.242	4.386	4.392	4.35	4.271	4.141	4.581	5.041	4.262	4.271	4.379	4.284	4.341	4.296	4.342	4.65	5.347	5.444	5.104	4.99	4.298	4.323	4.855	4.488	4.72	4.203	4.401	4.864	4.423
all_1733939615.86	N#CCC1=NC(=CS1)C1=CC=CO1	2.469	0	4	2	190.227	79.265	Active	4.318	4.409	4.339	4.358	5.295	4.417	4.216	4.193	4.127	4.254	4.289	4.152	4.358	4.573	4.314	4.206	4.165	4.216	4.211	4.233	4.188	4.153	4.346	4.265	4.282	4.309	4.298	4.591	4.511	4.237	4.143	4.162	4.104	4.188	4.267	4.454	4.536	4.206	4.228	4.162	4.159
all_1733939615.86	CC1=CN2C=C(Br)C(C)=CC2=N1	2.714	0	2	0	225.089	79.367	Active	4.531	4.343	4.712	4.563	5.183	4.364	4.375	4.373	4.441	4.339	4.467	4.119	4.393	4.35	4.489	4.541	4.469	4.761	4.425	4.606	4.399	4.26	4.307	4.527	4.38	4.43	4.374	4.83	4.732	4.574	4.588	4.589	4.545	4.286	4.616	4.84	4.71	4.357	4.252	4.47	4.506
all_1733939607.68	N#CC1(CCCCC1)N1CCCC1	2.309	0	2	1	178.279	80.529	Active	4.145	4.054	4.025	4.132	5.145	4.057	4.016	4.016	4.112	4.146	4.169	4.188	4.033	4.147	4.138	4.03	4.066	4.025	4.026	4.177	4.122	4.046	4.137	4.001	4.123	4.02	4.181	4.564	4.651	4.035	4.324	4.139	4.104	4.311	4.17	4.037	4.043	4.028	4.072	4.113	3.994
all_1733939599.74	CC1CCCC(C)N1C(=O)C1=C(C)N=C2N1C=CC=C2C	3.354	0	3	1	285.391	125.334	Active	4.225	4.329	4.586	4.465	4.991	4.362	4.444	4.346	4.237	4.205	4.265	4.395	4.272	4.521	4.498	4.308	4.424	4.545	4.346	4.45	4.249	4.454	4.3	4.602	4.274	4.525	4.502	4.547	6.017	4.302	4.55	4.307	4.315	4.262	4.683	4.234	4.637	4.273	4.23	4.346	4.646
all_1733939592.65	N#CC1=NC(=CC=C1)C1=CC=CN1	1.948	1	2	1	169.187	75.675	Active	4.549	4.507	4.648	4.451	5.285	4.525	4.538	4.145	4.374	4.136	4.258	4.176	4.359	4.348	4.254	4.082	4.111	4.337	4.364	4.639	4.298	4.19	4.384	4.8	4.765	4.517	4.229	4.124	4.75	4.596	4.37	4.309	4.282	4.112	4.311	4.391	4.591	4.222	4.379	4.687	4.155
all_1733939585.14	FC(F)(F)C1=CC=C(Br)N=C1	2.863	0	1	0	225.995	69.38	Active	4.755	4.481	4.588	4.471	5.27	4.794	4.527	4.71	4.334	4.123	4.132	4.371	4.405	4.596	4.496	4.532	4.37	4.677	4.449	4.809	4.403	4.517	4.247	4.56	4.592	4.47	4.675	4.647	4.647	4.554	5.016	4.842	4.345	4.45	4.588	4.707	4.592	4.384	4.443	4.444	4.462
all_1733939585.14	CCC1CCCCN1C1=CC(=NC=N1)N1N=C(C)C=C1C	3.048	0	5	3	285.395	125.574	Active	4.372	4.733	4.631	4.394	5.256	4.47	4.431	4.484	4.581	4.134	4.282	4.24	4.358	4.43	4.551	4.394	4.386	4.444	4.429	4.562	4.277	4.413	4.138	4.664	4.413	4.58	4.49	4.617	4.93	4.358	4.622	4.553	4.438	4.18	4.462	4.688	4.243	4.203	4.219	4.633	4.581
all_1733939585.14	CC1CCCCC1NC1=NC=NC(=C1)N1C=CN=C1C	2.961	1	5	3	271.368	119.03	Active	4.437	4.56	4.773	4.265	5.256	4.306	4.394	4.376	4.545	4.226	4.285	4.166	4.36	4.567	4.681	4.396	4.309	4.377	4.943	4.557	4.396	4.474	4.084	4.699	4.509	4.687	4.423	4.616	4.877	4.31	4.785	4.384	4.446	4.292	4.615	4.666	4.312	4.15	4.203	4.56	4.596
all_1733939585.14	CC1=CC(C(=O)N2C3CCC2CC(C3)=CC2CC2)=C(C)O1	4	0	2	2	285.387	125.549	Active	4.644	4.536	4.407	4.439	5.503	4.655	4.406	4.324	4.502	4.253	4.291	4.374	4.279	4.438	4.384	4.357	4.201	4.318	4.457	4.455	4.349	4.278	4.236	4.36	4.293	4.47	4.309	4.535	4.897	4.283	4.175	4.249	4.307	4.257	4.394	4.58	4.78	4.203	4.358	4.379	4.464
all_1733939585.14	FC(F)C1CCN(C1)C1=NC2=CC=C(Cl)C=C2S1	4.041	0	3	2	288.75	112.186	Active	4.868	4.516	5.009	4.803	5.359	4.905	4.849	4.676	4.503	4.6	4.485	4.427	4.762	4.617	4.844	4.562	4.573	4.995	4.484	4.626	4.527	4.566	4.601	5.082	5.363	4.92	5.319	5.673	4.985	5.019	5.289	4.855	4.736	4.433	4.443	4.847	4.672	4.621	4.685	4.576	4.856
all_1733939585.14	FC(F)(F)C1=CC=C(C=C1)C(=O)N1C2CCC1CC(=C)C2	4.029	0	1	1	295.304	120.798	Active	4.588	4.672	4.632	4.586	5.628	4.529	4.333	4.087	4.319	4.246	4.221	4.14	4.34	4.86	4.38	3.962	4.306	4.505	4.222	4.269	4.176	4.254	4.207	4.136	4.617	4.337	3.981	4.391	4.977	4.176	4.586	4.542	4.113	4.182	4.365	4.603	4.618	4.336	4.396	4.348	4.353
all_1733939585.14	CC=C1CC2CCC(C1)N2C1=CC(=NC=N1)C(F)(F)F	3.573	0	3	1	283.297	115.075	Active	5.148	4.768	4.777	4.574	5.559	5.043	4.388	4.431	4.418	4.354	4.269	4.454	4.468	4.603	4.581	4.173	4.382	4.534	4.223	4.421	4.402	4.283	4.128	4.872	5.238	4.735	4.705	4.704	5.127	4.438	5.026	4.658	4.291	4.209	4.323	4.708	4.576	4.236	4.491	4.409	4.236
all_1733939585.14	FC(F)(F)C1CCN(CC1)C1=NC=CC2=C1C=CS2	4.075	0	3	1	286.322	112.413	Active	4.909	4.48	4.888	4.78	5.378	4.873	4.664	4.688	4.625	4.554	4.506	4.354	4.655	4.627	4.748	4.539	4.837	4.974	4.477	4.503	4.451	4.593	4.365	4.9	5.48	4.754	4.92	5.206	4.942	4.837	5.232	4.716	4.67	4.404	4.731	4.723	4.846	4.601	4.494	4.463	4.673
all_1733939585.14	FC(F)(F)C1CCN(CC1)C1=NC=CC2=C1C=CC=C2	4.014	0	2	1	280.293	114.773	Active	4.866	4.644	4.702	4.725	5.343	4.832	4.616	4.732	4.505	4.449	4.531	4.396	4.528	4.515	4.734	4.379	4.764	4.93	4.476	4.555	4.484	4.608	4.502	4.627	5.833	4.626	4.889	4.568	4.873	4.576	5.117	4.664	4.548	4.361	4.596	4.838	4.833	4.61	4.486	4.528	4.643
all_1733939585.14	FC(F)(F)C1=CC=CC(=N1)N1C2CCC1CC(=C)C2	3.788	0	2	1	268.282	109.491	Active	4.72	4.575	4.713	4.534	5.514	4.82	4.402	4.482	4.504	4.398	4.433	4.339	4.439	4.51	4.543	4.158	4.863	4.696	4.175	4.519	4.265	4.357	4.101	4.575	5.134	4.847	4.815	4.554	4.86	4.42	4.941	4.542	4.278	4.22	4.284	4.627	4.666	4.378	4.439	4.402	4.298
all_1733939585.14	FC(F)(F)C1=CC=NC(=C1)N1C2CCC1CC(=C)C2	3.788	0	2	1	268.282	109.491	Active	4.747	4.622	4.622	4.498	5.449	4.788	4.377	4.482	4.475	4.367	4.401	4.327	4.457	4.511	4.574	4.158	4.863	4.694	4.191	4.501	4.266	4.356	4.107	4.553	5.178	4.836	4.821	4.516	4.841	4.42	4.949	4.522	4.288	4.195	4.284	4.662	4.677	4.378	4.446	4.405	4.296
all_1733939585.14	FC(F)(F)C1=NC(Br)=C2C=CC=CN12	3.116	0	2	0	265.032	85.498	Active	5.024	4.545	4.935	4.652	5.126	4.665	4.708	4.586	4.675	4.361	4.417	4.307	4.597	4.729	4.824	4.631	4.44	4.833	4.576	4.623	4.403	4.61	4.356	4.919	4.99	4.663	4.978	4.929	4.94	4.84	5.289	5.056	4.65	4.545	4.594	4.94	4.879	4.479	4.671	4.493	4.626
all_1733939585.14	FC(F)(F)C1=CN2C(Br)=CN=C2C=C1	3.116	0	2	0	265.032	85.498	Active	5.02	4.539	4.893	4.693	5.229	4.602	4.734	4.577	4.589	4.323	4.542	4.352	4.567	4.636	4.859	4.555	4.424	4.881	4.608	4.675	4.395	4.618	4.311	4.924	4.955	4.686	4.951	4.991	4.948	4.895	5.261	5.067	4.6	4.51	4.533	4.884	4.849	4.523	4.648	4.494	4.649
all_1733939585.14	CC=C1CC2CCC(C1)N2C1=NC(=CC=N1)C(F)(F)F	3.573	0	3	1	283.297	115.075	Active	5.149	4.784	4.72	4.567	5.536	5.083	4.414	4.474	4.406	4.354	4.279	4.236	4.468	4.503	4.572	4.121	4.385	4.707	4.227	4.42	4.403	4.319	4.121	4.883	5.246	4.701	4.698	4.697	5.127	4.438	5.157	4.663	4.307	4.287	4.365	4.805	4.661	4.24	4.487	4.409	4.276
all_1733939577.63	CC1=CN(N=C1)C1=NC(=CC=C1)C(F)(F)F	2.595	0	3	1	227.189	89.542	Active	4.969	4.737	4.763	4.651	5.045	4.952	4.642	4.507	4.517	4.393	4.436	4.047	4.672	4.711	4.564	4.139	4.473	4.814	4.345	4.483	4.255	4.845	4.113	4.937	5.081	4.742	4.783	4.203	5.329	4.769	4.916	4.856	4.395	4.362	4.331	4.691	4.472	4.535	4.53	4.568	4.668
all_1733939577.63	N#CC1=CC(=NC=C1)C1=CC=CO1	2.213	0	3	1	170.171	75.26	Active	4.498	4.424	4.512	4.564	5.561	4.715	4.456	4.248	4.37	4.344	4.436	4.175	4.584	4.45	4.455	4.132	4.103	4.503	4.481	4.649	4.358	4.212	4.513	4.635	4.619	4.585	4.331	4.29	4.501	4.523	4.456	4.504	4.282	4.161	4.409	4.569	4.835	4.353	4.308	4.603	4.462
all_1733939577.63	N#CC1=CN=C(C=C1)C1=CC=CO1	2.213	0	3	1	170.171	75.26	Active	4.511	4.434	4.465	4.539	5.591	4.721	4.357	4.254	4.261	4.406	4.47	4.268	4.498	4.464	4.441	4.095	4.098	4.49	4.413	4.567	4.306	4.188	4.513	4.504	4.605	4.571	4.309	4.283	4.499	4.508	4.476	4.459	4.27	4.165	4.401	4.554	4.834	4.26	4.308	4.589	4.481
all_1733914326.73	CC1=CC=C(OC2=C(C=CC=N2)C(F)(F)F)C=N1	3.596	0	3	2	254.211	101.268	Active	4.927	4.662	4.803	4.538	5.83	4.939	4.546	4.466	4.427	4.579	4.358	4.165	4.605	4.657	4.602	4.208	4.5	4.729	4.277	4.496	4.219	4.605	4.312	4.916	5.077	4.851	4.827	4.132	5.091	4.792	5.218	4.723	4.367	4.328	4.522	5.036	4.808	4.502	4.641	4.67	4.679
all_1733914326.73	CC1=NC=CC=C1OC1=NC=CC(=C1)C(F)(F)F	3.596	0	3	2	254.211	101.268	Active	4.909	4.662	4.929	4.579	5.777	4.855	4.659	4.482	4.601	4.593	4.457	4.148	4.762	4.668	4.629	4.257	4.521	4.729	4.471	4.487	4.265	4.742	4.313	4.917	5.054	4.903	5.015	4.229	5.123	4.774	5.011	4.726	4.425	4.304	4.467	4.966	4.815	4.589	4.639	4.759	4.685
all_1733914326.73	CC1=CC=NC(=N1)N1CCN(CC1)C1=NC=CC=C1F	1.646	0	5	2	273.315	116.652	Active	4.613	4.494	4.744	4.214	5.003	4.546	4.589	4.33	4.379	4.287	4.347	4.674	4.485	4.284	4.626	4.261	4.412	4.563	4.572	4.544	4.221	4.251	4.24	4.544	4.557	4.418	4.404	5.627	6.128	4.594	4.771	4.427	4.355	4.155	4.442	4.549	4.232	4.285	4.426	4.471	4.261
all_1733914326.73	N#CC1=CC=CC(=N1)N1C2CCC1CC(C2)N1C=CC=N1	2.522	0	5	2	279.347	123.376	Active	4.455	4.697	4.687	4.261	5.88	4.496	4.427	4.328	4.361	4.435	4.285	4.337	4.327	4.5	4.554	4.173	4.654	4.49	4.399	4.675	4.327	4.321	4.313	4.607	4.548	4.638	4.453	4.85	5.577	4.539	4.599	4.464	4.478	4.302	4.679	4.396	4.415	4.162	4.3	4.548	4.652
all_1733914326.73	N#CC1=CC=C(NC2CCC2)N=C1	1.918	1	3	2	173.219	77.412	Active	4.174	4.352	4.148	4.143	5.161	4.1	4.052	4.013	4.189	4.123	4.152	4.123	4.036	4.151	4.214	3.991	4.169	4.033	4.111	4.295	4.035	4.037	4.043	4.026	4.228	4.172	4.09	4.144	4.481	4.086	4.241	4.085	4.227	4.029	4.35	4.278	4.135	3.971	4.078	4.149	4.081
all_1733914326.73	N#CC1=C(NC2CCC2)N=CC=C1	1.918	1	3	2	173.219	77.412	Active	4.16	4.336	4.118	4.128	5.159	4.102	4.027	4.022	4.213	4.055	4.173	4.139	4.061	4.122	4.222	4.015	4.135	4.029	4.122	4.244	4.066	4.026	4.043	4.031	4.19	4.183	4.121	4.201	4.487	4.114	4.214	4.11	4.227	4.034	4.325	4.295	4.104	3.94	4.087	4.105	4.101
all_1733914326.73	N#CC1=CC=C(N=C1)C1=CC=CO1	2.213	0	3	1	170.171	75.26	Active	4.511	4.434	4.48	4.539	5.591	4.721	4.357	4.254	4.323	4.406	4.47	4.268	4.5	4.464	4.441	4.095	4.098	4.507	4.434	4.567	4.306	4.188	4.513	4.504	4.605	4.568	4.308	4.283	4.499	4.508	4.476	4.459	4.27	4.165	4.401	4.554	4.834	4.255	4.308	4.589	4.481
all_1733914326.73	N#CC1=CC=NC(=C1)C1=CC=CO1	2.213	0	3	1	170.171	75.26	Active	4.498	4.424	4.521	4.564	5.591	4.715	4.456	4.248	4.299	4.344	4.436	4.175	4.586	4.373	4.455	4.132	4.103	4.489	4.443	4.649	4.358	4.212	4.513	4.635	4.619	4.585	4.338	4.29	4.501	4.523	4.456	4.504	4.282	4.161	4.409	4.569	4.835	4.365	4.308	4.603	4.462
all_1733914326.73	N#CC1=CC=C(O1)C1=CC=CO1	2.411	0	3	1	159.144	68.835	Active	4.584	4.399	4.709	4.531	5.483	4.704	4.462	4.322	4.476	4.39	4.504	4.072	4.597	4.45	4.527	4.194	4.356	4.476	4.295	4.335	4.396	4.152	4.715	4.605	4.761	4.645	4.403	4.181	4.394	4.312	4.941	4.452	4.333	4.257	4.521	4.82	4.6	4.328	4.423	4.415	4.458
all_1733914319.32	CC1=CC(NC2CCCN(C2)C2=NC=CC=C2F)=NC=N1	2.4	1	5	3	287.342	122.806	Active	4.581	4.543	4.592	4.231	5.171	4.714	4.62	4.298	4.452	4.344	4.349	4.345	4.433	4.299	4.499	4.189	4.515	4.594	4.512	4.627	4.17	4.359	4.265	4.61	4.533	4.459	4.33	4.581	6.1	4.677	4.729	4.615	4.381	4.154	4.483	4.418	4.313	4.239	4.361	4.515	4.359
all_1733914319.32	CC1=CC=NC(NC2CCN(C2)C2=NC=CC=C2F)=N1	2.01	1	5	3	273.315	116.442	Active	4.565	4.504	4.671	4.199	4.947	4.361	4.481	4.265	4.339	4.147	4.354	4.405	4.298	4.344	4.528	4.238	4.395	4.423	4.57	4.546	4.14	4.236	4.16	4.528	4.431	4.365	4.272	4.504	6.013	4.61	4.759	4.464	4.331	4.11	4.368	4.338	4.25	4.202	4.346	4.503	4.342
all_1733914319.32	CC1=CN=C(S1)N1CCC(C1)NC1=NC(C)=CC=N1	2.241	1	6	3	275.381	116.281	Active	4.465	4.72	4.587	4.285	5.161	4.377	4.534	4.37	4.313	4.413	4.268	4.203	4.231	4.235	4.564	4.207	4.353	4.397	4.566	4.679	4.202	4.247	4.334	4.518	4.36	4.357	4.453	4.562	4.276	4.932	4.743	4.922	4.364	4.209	4.396	4.47	4.323	4.252	4.508	4.775	4.289
all_1733914319.32	CC1=CC(=NN=C1C)N1CCN(CC1)C1=NC=CC=C1	1.815	0	5	2	269.352	118.819	Active	4.347	4.484	4.494	4.233	5.424	4.569	4.403	4.312	4.438	4.159	4.329	4.643	4.326	4.264	4.535	4.229	4.344	4.425	4.521	4.621	4.231	4.261	4.265	4.606	4.384	4.388	4.397	5.301	6.199	4.664	4.638	4.436	4.326	4.157	4.346	4.47	4.21	4.235	4.513	4.503	4.371
all_1733914319.32	CC1=CN=CC(=N1)N1CCC2CN(CC12)C1=NC=CC=C1	1.895	0	5	2	281.363	124.21	Active	4.499	4.601	4.53	4.352	5.5	4.486	4.677	4.412	4.255	4.32	4.373	4.589	4.395	4.256	4.616	4.153	4.552	4.53	4.847	4.779	4.294	4.278	4.273	4.681	4.563	4.439	4.532	4.608	6.585	4.57	4.825	4.421	4.544	4.148	4.579	4.536	4.304	4.316	4.639	4.641	4.671
all_1733914319.32	CC1=NC=NC(=C1)N1CCC2CN(CC12)C1=NC=CC=C1	1.895	0	5	2	281.363	124.21	Active	4.557	4.61	4.702	4.248	5.313	4.491	4.506	4.461	4.317	4.456	4.365	4.659	4.397	4.314	4.681	4.152	4.57	4.574	4.725	4.685	4.413	4.279	4.239	4.697	4.589	4.45	4.553	4.517	6.616	4.611	4.885	4.441	4.547	4.145	4.633	4.596	4.279	4.333	4.644	4.654	4.59
all_1733914311.54	CC1=NN2C(=C1)N=C(C)C=C2NCC1=NC=CC=C1	2.353	1	5	3	253.309	110.879	Active	4.175	4.22	4.488	4.367	5.412	4.331	4.391	4.303	4.298	3.998	4.24	4.105	4.25	4.224	4.207	4.169	4.159	4.285	4.355	4.373	4.13	4.248	4.05	4.332	4.328	4.362	4.295	4.386	5.521	4.642	4.314	4.304	4.179	4.115	4.368	4.253	4.198	4.165	4.145	4.264	4.152
all_1733914299.72	CC1=CN=C(S1)N1CCCC(C1)NC1=NC=NC(C)=C1	2.631	1	6	3	289.408	122.646	Active	4.444	4.739	4.748	4.346	5.26	4.477	4.652	4.416	4.607	4.327	4.322	4.423	4.262	4.275	4.599	4.268	4.437	4.38	4.524	4.793	4.205	4.304	4.381	4.576	4.395	4.426	4.523	4.561	4.374	5.012	4.775	5.04	4.45	4.206	4.468	4.737	4.375	4.27	4.499	4.813	4.408
all_1733914299.72	CC1=CC=NC(=N1)N1CCC(CC1)NC(=O)C1CCC1	1.67	1	4	3	274.368	119.345	Active	4.252	4.52	4.405	3.94	4.673	4.312	3.952	4.114	4.11	4.137	4.372	4.083	4.148	4.136	4.167	4.175	4.221	4.086	4.215	4.209	4.154	4.09	3.875	4.089	4.377	4.091	4.234	4.148	4.198	4.182	4.479	4.361	4.192	4.101	4.201	4.316	3.938	4.061	4.159	4.185	4.184
all_1733914299.72	O=C(C1CCCN(C1)C1=NC(=CC=C1)C#N)N1CCCCC1	2.182	0	4	2	298.39	131.092	Active	4.565	4.269	4.805	4.121	5.394	4.401	4.125	4.117	4.043	4.206	4.195	4.553	4.123	4.481	4.266	4.226	4.388	4.236	4.308	4.372	4.14	4.201	4.242	4.263	4.355	4.286	4.396	4.556	5.785	4.463	4.364	4.327	4.155	4.156	4.422	4.463	4.23	4.101	4.165	4.242	4.153
all_1733914299.72	CC1=CC=NC(=N1)N1CCCC(C1)NC(=O)C1CCC1	1.67	1	4	3	274.368	119.345	Active	4.236	4.52	4.449	3.943	4.673	4.314	3.96	4.114	4.104	4.152	3.998	4.079	4.146	4.163	4.169	4.167	4.224	4.075	4.221	4.182	4.179	4.073	3.875	4.039	4.365	4.115	4.156	4.148	4.198	4.186	4.453	4.357	4.159	4.103	4.185	4.365	3.928	4.054	4.068	4.186	4.143
all_1733914299.72	CC1=CC(C)=NC(=N1)N1CCCC(C1)NC(=O)C1CCC1	1.979	1	4	3	288.395	125.71	Active	4.329	4.657	4.528	4.004	4.814	4.348	3.924	4.147	4.124	4.155	4.383	4.268	4.183	4.2	4.23	4.172	4.323	4.145	4.249	4.259	4.193	4.101	3.769	4.217	4.418	4.183	4.178	4.123	4.276	4.219	4.515	4.428	4.207	4.133	4.201	4.465	3.987	4.076	4.273	4.224	4.195
all_1733914299.72	CC1=CC=NC(=N1)N1CCCN(CC1)C(=O)C1CCC1	1.624	0	4	2	274.368	119.555	Active	4.309	4.286	4.527	4.049	4.677	4.337	4.132	4.116	4.06	4.223	3.999	4.201	4.269	4.191	4.146	3.976	4.28	4.226	4.305	4.139	4.15	4.057	4.107	4.08	4.384	4.191	4.222	4.091	4.377	4.345	4.536	4.364	4.19	4.102	4.144	4.498	4.137	4.111	4.269	4.192	4.133
all_1733914299.72	O=C(C1CCC1)N1CCCN(CC1)C1=NC(=CC=C1)C#N	1.792	0	4	2	284.363	124.728	Active	4.637	4.307	4.467	4.167	5.429	4.43	4.102	4.162	4.105	4.253	4.2	4.437	4.157	4.48	4.178	4.122	4.39	4.23	4.307	4.408	4.149	4.152	4.176	4.198	4.345	4.25	4.369	4.555	5.436	4.424	4.402	4.301	4.216	4.095	4.313	4.381	4.23	4.178	4.256	4.231	4.095
all_1733914299.72	CC1=CC(C)=NC(=N1)N1CCC(CC1)NC(=O)C1CCC1	1.979	1	4	3	288.395	125.71	Active	4.336	4.657	4.497	4.004	4.814	4.348	3.927	4.145	4.22	4.164	4.361	4.246	4.182	4.189	4.235	4.227	4.315	4.145	4.268	4.29	4.2	4.095	3.769	4.214	4.454	4.177	4.179	4.113	4.272	4.223	4.548	4.369	4.218	4.147	4.22	4.398	3.995	4.088	4.252	4.212	4.198
all_1733914299.72	CC1=CC(=NN=C1C)N1CCC(CC1)NC(=O)C1CCC1	1.979	1	4	3	288.395	125.678	Active	4.389	4.628	4.375	4.186	5.178	4.424	4.109	4.147	4.147	4.124	4.241	4.258	4.128	4.194	4.152	4.181	4.287	4.187	4.182	4.282	4.168	4.089	4.043	4.162	4.505	4.201	4.191	4.27	4.201	4.273	4.268	4.375	4.199	4.076	4.186	4.38	4.138	4.154	4.184	4.313	4.185
all_1733914299.72	CSC1=NC(C)=CC(=N1)N1CCC(CC1)C(F)F	2.988	0	4	3	273.352	109.998	Active	4.539	4.501	4.661	4.278	5.038	4.466	4.471	4.454	4.343	4.198	4.362	4.432	4.459	4.58	4.583	4.135	4.284	4.663	4.35	4.306	4.116	4.363	4.166	4.797	4.828	4.438	4.717	4.046	4.908	4.51	5.292	4.655	4.347	4.206	4.4	4.755	4.418	4.245	4.423	4.356	4.325
all_1733914299.72	CC1=CC=NC(=N1)N1CCC(CC1)NC(=O)C(C)(C)C	1.916	1	4	2	276.384	120.35	Active	4.256	4.608	4.543	3.841	4.928	4.375	3.952	4.072	4.154	3.986	4.145	4.292	4.138	4.167	4.18	4.058	4.037	4.002	4.159	4.196	4.187	4.074	3.84	4.064	4.24	4.126	4.149	4.031	4.301	4.103	4.41	4.285	4.132	3.982	4.096	4.324	3.85	4.04	4.081	4.163	3.91
all_1733914299.72	FCC1CCN(CC1)C1=NN=C(C=C1)C(F)(F)F	2.681	0	3	2	263.238	101.81	Active	4.786	4.587	4.813	4.463	5.408	4.918	4.583	4.531	4.218	4.195	4.277	4.102	4.485	4.575	4.541	3.888	4.761	4.961	4.137	4.118	4.031	4.578	3.973	5.065	5.389	5.043	4.93	4.118	4.533	4.569	5.09	4.953	4.39	4.118	4.107	4.294	4.528	4.373	4.552	4.786	4.358
all_1733914299.72	CC1CCCN(C1)C1=CC(=NC=N1)N1N=C(C)C=C1C	2.515	0	5	2	271.368	119.209	Active	4.5	4.687	4.495	4.233	5.239	4.478	4.395	4.452	4.42	4.227	4.261	4.24	4.33	4.304	4.508	4.399	4.31	4.351	4.78	4.495	4.365	4.28	4.036	4.523	4.464	4.562	4.565	4.56	4.975	4.358	4.635	4.492	4.499	4.118	4.523	4.596	4.18	4.17	4.316	4.642	4.491
all_1733914299.72	CC1CCN(CC1)C1=CC(=NC=N1)N1N=C(C)C=C1C	2.515	0	5	2	271.368	119.209	Active	4.497	4.687	4.489	4.231	5.239	4.478	4.396	4.439	4.421	4.202	4.267	4.227	4.31	4.292	4.486	4.359	4.287	4.335	4.772	4.485	4.35	4.282	4.036	4.5	4.441	4.572	4.548	4.563	4.965	4.33	4.632	4.444	4.488	4.119	4.509	4.598	4.179	4.162	4.319	4.572	4.477
all_1733914299.72	CC1CC2CN(CC2N1C1=NC=CN2N=C(C)C=C12)C(C)=O	1.483	0	5	1	299.378	129.276	Active	4.289	4.393	4.629	4.344	5.501	4.507	4.513	4.323	4.409	4.276	4.364	4.29	4.422	4.262	4.336	4.125	4.507	4.369	4.581	4.49	4.284	4.38	4.136	4.455	4.421	4.598	4.455	4.557	4.768	4.5	4.677	4.45	4.448	4.262	4.431	4.632	4.469	4.224	4.358	4.303	4.481
all_1733914299.72	CC1=CC(=NN=C1C)N1CCC2CN(CC12)C1=NC=CC=C1	2.204	0	5	2	295.39	130.543	Active	4.618	4.621	4.525	4.278	5.513	4.582	4.672	4.393	4.359	4.437	4.456	4.758	4.32	4.319	4.626	4.151	4.577	4.592	4.633	4.71	4.345	4.281	4.267	4.595	4.49	4.552	4.627	4.622	6.608	4.685	4.899	4.43	4.598	4.227	4.598	4.529	4.253	4.352	4.611	4.638	4.526
all_1733914299.72	FCC1CCN(CC1)C1=C(C=CC=N1)C(F)(F)F	3.286	0	2	2	262.25	102.622	Active	4.827	4.596	4.726	4.578	5.455	4.94	4.538	4.63	4.328	4.173	4.29	4.214	4.526	4.635	4.509	4.267	4.756	4.89	4.039	4.267	4.105	4.547	4.023	4.747	5.432	4.942	5.055	4.082	4.603	4.427	5.272	4.972	4.377	4.132	4.165	4.42	4.577	4.42	4.467	4.67	4.323
all_1733914299.72	FC(F)C1CCN(CC1)C1=NC(=CS1)C(F)(F)F	3.643	0	3	2	286.269	104.428	Active	4.692	4.469	4.833	4.549	5.416	4.684	4.53	4.535	4.42	4.382	4.289	4.176	4.512	4.809	4.596	4.127	4.757	4.847	4.237	4.394	4.111	4.589	3.967	4.674	5.305	4.73	4.871	4.753	4.769	4.823	5.249	4.936	4.366	4.388	4.229	4.807	4.941	4.424	4.64	4.41	4.372
all_1733914299.72	FC(F)C1CCN(CC1)C1=NC(=CC=C1)C(F)(F)F	3.582	0	2	2	280.24	106.787	Active	4.826	4.54	4.916	4.533	5.418	5.022	4.526	4.725	4.3	4.428	4.325	4.21	4.595	4.709	4.487	4.075	5.005	5.149	4.039	4.258	4.111	4.594	3.995	4.653	5.487	4.923	4.99	4.095	4.818	4.646	5.606	4.932	4.468	4.265	4.176	4.648	4.908	4.385	4.551	4.63	4.38
all_1733914299.72	FC(F)C1CCN(CC1)C1=NC=C(C=C1)C(F)(F)F	3.582	0	2	2	280.24	106.787	Active	4.83	4.586	4.894	4.537	5.391	4.981	4.559	4.719	4.309	4.422	4.339	4.218	4.656	4.685	4.494	4.054	5.035	5.124	4.122	4.331	4.121	4.582	4.004	4.649	5.478	4.934	4.968	4.082	4.789	4.697	5.52	4.962	4.47	4.309	4.187	4.642	4.912	4.433	4.539	4.605	4.377
all_1733914299.72	FC(F)C1CCN(CC1)C1=NC=CC(=C1)C(F)(F)F	3.582	0	2	2	280.24	106.787	Active	4.848	4.596	4.871	4.537	5.412	4.982	4.559	4.712	4.294	4.42	4.328	4.223	4.634	4.688	4.494	4.065	5.005	5.132	4.097	4.332	4.119	4.59	4.004	4.654	5.473	4.904	4.986	4.095	4.789	4.686	5.525	4.966	4.464	4.306	4.176	4.634	4.912	4.438	4.542	4.622	4.374
all_1733914299.72	CC1=CN(N=C1)C1CC2CCC(C1)N2C1=NC=C(C=C1)C#N	2.831	0	5	2	293.374	129.741	Active	4.54	4.678	4.458	4.371	5.481	4.472	4.449	4.367	4.431	4.428	4.322	4.519	4.333	4.618	4.646	4.212	4.688	4.463	4.486	4.763	4.334	4.301	4.257	4.663	4.549	4.608	4.529	4.852	5.71	4.401	4.596	4.461	4.514	4.353	4.7	4.502	4.419	4.187	4.421	4.533	4.61
all_1733914299.72	CC1=NC(NCC(F)(F)F)=CC(=N1)C(F)(F)F	2.778	1	3	2	259.153	91.874	Active	4.619	4.344	4.847	4.67	5.366	4.675	4.245	4.324	4.168	3.972	4.229	4.13	4.444	4.667	4.748	4.152	4.491	4.979	4.028	4.13	3.973	4.369	4.151	4.793	4.57	4.633	4.824	3.735	4.492	4.987	4.86	4.864	4.284	4.213	4.038	4.415	4.769	4.202	4.349	4.266	4.235
all_1733914299.72	FC(F)(F)C1=NC=NC(=C1)N1CC(F)(F)C1	1.951	0	3	1	239.147	86.912	Active	4.825	4.616	4.849	4.462	4.928	4.987	4.41	4.532	4.308	4.437	4.344	3.964	4.625	4.484	4.576	4.058	4.766	4.971	4.18	4.148	4.116	4.728	3.978	4.959	5.181	4.796	4.825	4.253	4.511	4.62	5.029	4.967	4.414	4.152	4.145	4.364	4.394	4.407	4.608	4.57	4.433
all_1733914299.72	CC1=NC(=CC(=N1)N1CC(F)(F)C1)C(F)(F)F	2.259	0	3	1	253.174	93.277	Active	4.863	4.573	4.746	4.491	5.134	4.987	4.489	4.553	4.266	4.497	4.306	4.231	4.689	4.552	4.559	4.117	4.851	4.949	4.084	4.155	4.081	4.63	3.969	4.933	5.354	4.86	4.849	4.249	4.501	4.646	5.034	4.972	4.402	4.175	4.173	4.406	4.476	4.321	4.589	4.618	4.376
all_1733914299.72	CC1=NC(N2CCCC(C2)C(F)(F)F)=C(C#N)C(C)=C1	3.349	0	3	1	283.297	115.579	Active	4.978	4.478	4.706	4.632	5.64	4.903	4.47	4.672	4.271	4.19	4.183	4.271	4.489	4.575	4.541	3.968	4.72	4.763	4.143	4.308	4.091	4.325	4.248	4.635	5.254	4.732	4.892	4.405	5.161	4.641	4.984	4.612	4.37	4.188	4.537	4.565	4.487	4.354	4.525	4.601	4.266
all_1733914299.72	OC1CC2CCC(C1)N2C1=NC(=CC=N1)C(F)(F)F	1.987	1	4	1	273.258	107.829	Active	4.529	4.474	4.644	4.377	5.045	4.78	4.321	4.25	4.284	4.318	4.317	4.122	4.367	4.493	4.441	3.915	4.366	4.827	4.19	4.378	4.094	4.27	4.1	4.858	5.15	4.733	4.612	5.013	4.857	4.597	5.205	4.68	4.375	4.198	4.239	4.319	4.42	4.24	4.338	4.458	4.244
all_1733914290.54	N#CC1=C(OC2CCC2)N=CC=C1	1.885	0	3	2	174.203	76.976	Active	4.186	4.544	4.273	4.105	5.19	4.244	4.312	4.142	4.153	4.131	4.115	4.236	4.115	4.283	4.21	3.954	4.164	4.189	4.154	4.174	4.135	4.112	4.175	4.089	4.16	4.198	4.059	4.231	4.47	4.123	4.277	4.185	4.206	4.189	4.424	4.479	4.189	4.039	4.137	4.109	4.319
all_1733914281.39	[H][C@@]1(F)CCC[C@@]1([H])OC1=NC=CC(=C1)C#N	2.223	0	3	2	206.22	87.507	Active	4.317	4.435	4.442	4.266	5.616	4.292	4.207	4.146	4.158	4.175	4.156	4.088	4.244	4.433	4.266	3.933	4.249	4.449	4.124	4.085	4.08	4.134	4.127	4.43	4.319	4.286	4.236	4.139	4.933	4.282	4.424	4.322	4.257	4.156	4.384	4.336	4.254	4.298	4.134	4.312	4.334
all_1733914281.39	[H][C@@]1(F)CCC[C@@]1([H])OC1=C(C=CC=N1)C#N	2.223	0	3	2	206.22	87.507	Active	4.326	4.4	4.428	4.216	5.413	4.305	4.272	4.16	4.116	4.237	4.127	4.248	4.194	4.545	4.243	3.937	4.222	4.424	4.116	4.047	4.15	4.168	4.134	4.424	4.306	4.302	4.243	4.142	4.868	4.269	4.55	4.299	4.29	4.19	4.37	4.36	4.254	4.269	4.136	4.306	4.332
all_1733914273.86	CC1=C(C)N=NC(=C1)N1CCC(CF)CC1	2.279	0	3	2	223.295	95.678	Active	4.575	4.66	4.382	4.267	4.995	4.378	4.231	4.395	4.08	4.175	4.181	4.283	4.341	4.437	4.33	3.941	4.143	4.52	4.077	4.079	4.014	4.238	4.023	4.374	4.389	4.271	4.433	4.16	4.619	3.989	4.386	4.29	4.261	4.065	4.216	4.266	4.091	4.163	4.336	4.256	4.245
all_1733914273.86	CN1C=CC=C1C(C#N)N1CCCCCC1	2.466	0	3	2	217.316	97.282	Active	4.157	4.122	4.186	4.098	5.105	4.098	4.02	4.132	4.098	4.051	4.103	4.101	4.083	4.265	4.024	3.864	4.046	4.081	4.039	4.016	4.055	4.058	4.068	4.089	4.155	4.055	4.089	4.289	4.425	4.089	4.167	4.045	4.038	4.118	4.113	4.101	4.053	4.104	4.1	4.04	3.956
all_1733914273.86	[H][C@@]1(F)CCC[C@@]1([H])OCC1=C(C)ON=C1C	2.699	0	3	3	213.252	88.59	Active	4.306	4.283	4.305	4.338	5.176	4.337	4.199	4.254	4.072	4.08	4.107	4.13	4.23	4.244	4.185	4.047	4.232	4.293	4.033	4.054	4.029	4.126	4.083	4.284	4.267	4.094	4.369	4.089	4.423	4.243	4.302	4.32	4.07	4.059	4.072	4.242	4.104	4.174	4.045	4.171	3.83
all_1733914273.86	CC1=CC=C(N=N1)N1CCC(C1)C(F)F	1.876	0	3	2	213.231	87.114	Active	4.528	4.624	4.597	4.226	4.86	4.586	4.398	4.46	4.189	4.198	4.227	4.121	4.436	4.542	4.412	3.665	4.38	4.598	4.115	3.999	4.039	4.322	3.86	4.639	4.894	4.438	4.736	4.207	4.741	4.257	4.936	4.428	4.367	4.089	4.313	4.416	4.126	4.05	4.39	4.292	4.341
all_1733914273.86	CC1=NC(=CC=C1)N1CCC(C1)C(F)F	2.481	0	2	2	212.243	87.926	Active	4.486	4.46	4.624	4.326	4.813	4.596	4.292	4.465	4.181	4.17	4.272	4.184	4.413	4.463	4.483	3.937	4.368	4.613	4.136	4.088	4.132	4.271	3.831	4.47	4.885	4.414	4.601	4.128	4.534	4.343	4.777	4.428	4.387	4.118	4.366	4.398	4.22	4.247	4.262	4.318	4.34
all_1733914273.86	[H][C@@]1(F)CCC[C@@]1([H])OC1=C(C)C(C)=NC=N1	2.363	0	3	2	210.252	88.699	Active	4.373	4.461	4.5	4.186	5.118	4.221	4.351	4.379	4.224	4.27	4.13	4.188	4.169	4.412	4.205	3.984	4.323	4.473	4.053	4.007	4.062	4.186	4.096	4.422	4.346	4.303	4.334	4.211	4.686	4.348	4.576	4.234	4.231	4.192	4.312	4.425	4.192	4.281	4.164	4.257	4.314
all_1733914273.86	[H][C@@]1(F)CCC[C@@]1([H])OC1=NC(C)=CC(C)=N1	2.363	0	3	2	210.252	88.699	Active	4.358	4.433	4.494	4.199	5.159	4.43	4.387	4.377	4.212	4.283	4.107	3.903	4.184	4.302	4.251	4.018	4.352	4.399	4.124	4.037	4.093	4.2	4.066	4.469	4.331	4.29	4.37	4.172	4.686	4.334	4.342	4.248	4.166	4.201	4.3	4.362	4.218	4.246	4.172	4.299	4.313
all_1733914273.86	[H][C@@]1(F)CCC[C@@]1([H])OC1=CC(C)=NC(C)=N1	2.363	0	3	2	210.252	88.699	Active	4.353	4.447	4.501	4.197	5.249	4.226	4.348	4.346	4.166	4.23	4.105	4.154	4.143	4.408	4.286	4.015	4.35	4.475	4.106	4.046	4.046	4.194	4.065	4.424	4.308	4.284	4.299	4.099	4.669	4.348	4.55	4.236	4.213	4.2	4.297	4.375	4.206	4.23	4.205	4.296	4.357
all_1733914266.38	CC1=NN(C(C)=C1)C1=NC(=CC=N1)C(F)(F)F	2.298	0	4	1	242.204	95.126	Active	5.038	4.637	4.705	4.51	5.038	4.858	4.614	4.49	4.506	4.295	4.414	4.074	4.649	4.624	4.542	4.145	4.562	4.789	4.239	4.509	4.262	4.789	4.181	4.796	5.133	4.656	4.669	4.343	4.772	4.732	4.752	4.814	4.416	4.219	4.448	4.554	4.307	4.527	4.478	4.655	4.704
all_1733914266.38	CC1=NC(N2CCC(CC2)C(F)F)=C(C)N=C1	2.575	0	3	2	241.285	99.875	Active	4.582	4.445	4.612	4.33	4.841	4.619	4.427	4.407	4.231	4.124	4.247	4.296	4.347	4.299	4.443	3.684	4.324	4.506	4.18	4.111	4.098	4.324	3.786	4.642	4.953	4.452	4.673	4.133	4.845	4.284	4.989	4.436	4.376	4.105	4.327	4.384	4.269	4.057	4.344	4.179	4.178
all_1733914266.38	CCC1=NC=NC(N2CCC(CF)CC2)=C1F	2.364	0	3	3	241.285	99.875	Active	4.472	4.445	4.532	4.275	4.639	4.596	4.267	4.348	4.215	4.219	4.221	4.153	4.278	4.518	4.365	3.892	4.355	4.46	4.025	4.081	4.076	4.318	3.811	4.43	4.543	4.298	4.381	4.267	4.591	4.021	4.567	4.186	4.272	4.081	4.099	4.349	4.079	4.116	4.477	4.283	4.245
all_1733914266.38	CC1=NN(C(C)=C1)C1=CC=C(C=N1)C(F)(F)F	2.903	0	3	1	241.216	95.907	Active	5.015	4.741	4.835	4.698	5.266	4.869	4.722	4.508	4.38	4.271	4.387	4.082	4.625	4.703	4.625	4.138	4.479	4.76	4.212	4.512	4.322	4.734	4.118	4.882	5.098	4.745	4.756	4.271	5.298	4.752	4.891	4.761	4.381	4.387	4.297	4.766	4.498	4.509	4.534	4.604	4.633
all_1733914266.38	CC=C1CC2CCC(C1)N2C1=CC=C(C=N1)C#N	3.031	0	3	1	239.322	107.752	Active	4.683	4.911	4.496	4.538	5.68	4.711	4.194	4.329	4.392	4.35	4.181	4.325	4.309	4.434	4.495	4.15	4.899	4.261	4.259	4.54	4.423	4.124	4.208	4.117	4.408	4.542	4.446	5.112	4.92	4.404	4.566	4.199	4.267	4.223	4.587	4.581	4.398	4.324	4.244	4.313	4.303
all_1733914266.38	CC1=C(N=CC=C1)C(=O)N1CCCC(CF)C1	2.212	0	2	2	236.29	100.652	Active	4.394	4.193	4.402	4.036	4.808	4.367	4.266	4.255	4.082	4.034	4.058	4.521	4.246	4.537	4.129	3.956	4.119	4.328	4.338	4.359	4.066	4.208	4.103	4.435	4.456	4.265	4.198	4.196	5.484	4.349	4.638	4.341	4.073	4.026	4.476	4.139	4.169	4.199	4.11	4.341	4.294
all_1733914266.38	FC(F)C1CCN(CC1)C1=CC=C(F)C=N1	2.702	0	2	2	230.233	92.091	Active	4.859	4.464	4.699	4.372	4.967	4.724	4.261	4.505	4.206	4.195	4.274	4.196	4.388	4.451	4.501	3.986	4.595	4.728	4.167	4.043	4.003	4.303	3.909	4.493	5.019	4.556	4.631	4.062	4.66	4.345	4.901	4.598	4.429	4.095	4.404	4.361	4.267	4.252	4.369	4.498	4.313
all_1733914266.38	CC1=NC(=CC=C1)N1CCC(CC1)C(F)F	2.872	0	2	2	226.27	94.291	Active	4.482	4.462	4.656	4.394	4.927	4.631	4.337	4.477	4.215	4.167	4.286	4.295	4.397	4.385	4.423	3.942	4.366	4.568	4.164	4.128	4.123	4.315	3.845	4.503	4.927	4.425	4.587	4.164	4.679	4.314	4.824	4.432	4.382	4.141	4.471	4.475	4.307	4.222	4.245	4.323	4.227
all_1733914254.51	[H][C@]1(CC[C@@]1(C)O)N(C)C1=NC(=CC=C1)C(F)(F)F	2.45	1	3	2	260.259	103.25	Active	4.542	4.314	4.749	4.436	5.053	5.009	4.325	4.547	4.14	4.22	4.229	4.383	4.481	4.336	4.532	4.023	4.627	4.708	4.179	4.173	4.118	4.26	4.063	4.733	5.268	4.826	4.818	4.209	4.623	4.4	5.044	4.746	4.323	4.052	4.117	4.22	4.228	4.228	4.335	4.697	4.194
all_1733914254.51	CN1CCCN(CC1)C1=NC=CC(=C1)C(F)(F)F	2.242	0	3	1	259.275	104.216	Active	4.562	4.362	4.704	4.334	5.293	4.752	4.445	4.521	4.103	4.18	4.127	4.257	4.446	4.479	4.494	4.105	4.603	4.761	4.081	4.282	4.103	4.279	4.004	4.936	5.428	4.915	4.794	4.183	5.25	4.457	4.952	4.721	4.321	4.192	4.135	4.137	4.196	4.26	4.327	4.764	4.272
all_1733914254.51	CC1=C(CN2CCC(CC2)C(F)(F)F)N=CC=C1	3.164	0	2	2	258.287	104.821	Active	4.683	4.33	4.748	4.403	6.42	4.779	4.489	4.558	4.149	4.21	4.236	4.242	4.458	4.527	4.269	4.123	4.324	4.586	4.158	4.37	4.117	4.254	4.079	4.809	5.019	4.929	4.867	4.151	5.268	4.485	4.932	4.88	4.355	4.303	4.239	4.176	4.379	4.333	4.463	4.472	4.278
all_1733914254.51	CC1=NN(C(C)=C1C)C1=C(N=CC=N1)N1CCCC1	2.188	0	5	2	257.341	112.844	Active	4.482	4.657	4.413	4.236	5.163	4.49	4.322	4.322	4.358	4.214	4.26	4.202	4.325	4.276	4.359	4.321	4.284	4.308	4.316	4.418	4.248	4.224	4.067	4.417	4.405	4.537	4.341	4.529	4.7	4.211	4.585	4.329	4.246	4.115	4.397	4.493	4.135	4.125	4.363	4.44	4.473
all_1733914254.51	CC1=NN(C(C)=C1)C1=C(N=CC=N1)N1CCCCC1	2.269	0	5	2	257.341	112.844	Active	4.352	4.653	4.563	4.238	5.243	4.472	4.455	4.422	4.383	4.201	4.273	4.2	4.332	4.268	4.369	4.325	4.306	4.277	4.433	4.429	4.271	4.229	4.049	4.449	4.484	4.584	4.395	4.597	4.804	4.318	4.598	4.397	4.347	4.103	4.434	4.506	4.155	4.165	4.241	4.585	4.386
all_1733914254.51	CC1=NN(C(C)=C1)C1=CC=C(N=N1)N1CCCCC1	2.269	0	5	2	257.341	112.812	Active	4.371	4.693	4.543	4.251	5.126	4.432	4.458	4.324	4.261	4.136	4.238	4.242	4.254	4.34	4.431	4.313	4.26	4.37	4.449	4.425	4.272	4.269	4.075	4.472	4.508	4.528	4.417	4.553	4.835	4.307	4.441	4.505	4.355	4.107	4.439	4.471	4.154	4.144	4.224	4.536	4.365
all_1733914254.51	CC1=NN2C=C(NC(=O)C3CCC=CC3)C=NC2=C1	2.333	1	4	2	256.309	110.893	Active	5.016	4.85	4.455	4.771	5.652	4.871	4.229	4.543	4.359	4.181	4.37	4.079	4.322	4.217	4.388	4.096	4.14	4.161	4.549	4.23	4.668	4.095	4.022	4.288	4.204	4.621	4.569	4.98	4.668	4.258	4.348	4.291	4.173	4.102	4.39	4.655	4.313	4.153	4.096	4.253	4.354
all_1733914254.51	CC(C)C1=NC=NC(N2CCC(CF)CC2)=C1F	2.925	0	3	3	255.312	106.24	Active	4.549	4.454	4.605	4.417	4.809	4.606	4.351	4.343	4.344	4.224	4.188	4.185	4.271	4.406	4.444	3.952	4.369	4.434	4.079	4.099	3.939	4.333	3.936	4.414	4.531	4.364	4.367	4.244	4.674	4.031	4.544	4.148	4.342	4.096	4.277	4.454	4.24	4.268	4.428	4.306	4.248
all_1733914254.51	CC1=NC(N2CCC(C2)C(F)F)=C(C#N)C(C)=C1	2.662	0	3	2	251.28	105.048	Active	4.765	4.456	4.645	4.387	5.308	4.703	4.389	4.532	4.234	4.174	4.226	4.264	4.338	4.427	4.403	3.984	4.458	4.656	4.146	4.149	4.132	4.268	4.259	4.502	4.852	4.452	4.612	4.357	4.975	4.372	4.781	4.322	4.33	4.149	4.459	4.452	4.332	4.315	4.427	4.319	4.21
all_1733914254.51	FC(F)(F)C1=CC=CC(OC2CCNCC2)=N1	2.231	1	3	2	246.232	96.995	Active	4.556	3.987	4.667	4.284	5.494	4.626	4.345	4.635	4.153	4.121	4.19	4.078	4.427	4.574	4.379	4.013	4.367	4.559	4.231	4.021	4.136	4.216	4.009	4.872	4.869	4.705	4.728	4.174	5.13	4.53	4.894	4.748	4.313	4.093	4.131	4.138	4.171	4.394	4.124	4.759	4.241
all_1733914254.51	CN(C)C1CCCCC1OC1=NC=C(C=C1)C#N	2.205	0	4	3	245.326	108.196	Active	4.087	4.256	4.134	4.078	5.44	4.171	4.172	4.007	4.136	4.078	3.946	4.43	4.072	4.158	4.161	3.986	4.1	4.068	4.146	4.113	4.037	4.07	4.16	4.063	4.163	4.186	4.079	4.336	5.513	4.002	4.409	4.159	4.16	4.097	4.322	4.092	4.22	4.103	4.182	4.093	4.078
all_1733914254.51	CC1=NC(=CC=C1)N1CCC(CC1)C(F)(F)F	3.169	0	2	1	244.26	98.456	Active	4.791	4.457	4.664	4.487	5.288	4.866	4.356	4.534	4.215	4.201	4.235	4.33	4.465	4.468	4.45	4.141	4.599	4.715	4.148	4.184	4.085	4.356	3.981	4.65	5.292	4.855	4.808	4.12	4.81	4.434	4.99	4.678	4.422	4.13	4.467	4.384	4.454	4.245	4.363	4.581	4.264
all_1733914254.51	CC1=NN(C(C)=C1)C1=C(N=CC=N1)N1CCCC1	1.879	0	5	2	243.314	106.479	Active	4.327	4.622	4.459	4.248	5.177	4.386	4.397	4.358	4.361	4.196	4.252	4.342	4.316	4.215	4.32	4.301	4.238	4.271	4.362	4.364	4.239	4.241	4.049	4.467	4.464	4.523	4.328	4.531	4.808	4.194	4.563	4.244	4.233	4.079	4.397	4.483	4.153	4.153	4.214	4.442	4.369
all_1733914239.1	FC(F)C1CCN(CC1)C1=CC(=NC=N1)C(F)(F)F	2.977	0	3	2	281.228	106.007	Active	4.825	4.558	5.082	4.508	5.451	4.911	4.573	4.524	4.334	4.445	4.323	4.251	4.583	4.609	4.554	3.742	4.802	5.063	4.056	4.174	4.108	4.596	4.012	4.878	5.44	4.904	4.877	4.054	4.518	4.641	5.284	5.026	4.457	4.277	4.173	4.441	4.848	4.279	4.601	4.658	4.406
all_1733914239.1	Cl.Cl.CC1=CC=CC(OCC2CCNCC2)=N1	2.612	1	3	3	279.211	115.169	Active	4.718	4.283	4.583	4.282	5.13	4.432	4.689	4.221	4.294	4.271	4.598	4.279	4.31	4.183	4.397	4.4	4.422	4.283	4.487	4.498	4.257	4.237	4.321	4.427	4.464	4.264	4.358	4.845	5.968	5.004	5.152	4.391	4.337	4.28	5.138	4.499	4.627	4.204	4.419	4.691	4.471
all_1733914239.1	FC(F)(F)C1=CN2C=CN=C(N3CC(F)(F)C3)C2=N1	2.203	0	4	1	278.184	103.03	Active	4.659	4.854	4.615	4.389	5.007	4.63	4.847	4.455	4.526	4.5	4.715	4.225	4.765	4.587	4.596	4.249	4.809	5.185	4.228	4.426	4.18	4.661	4.193	4.894	5.38	4.745	4.85	4.553	4.78	4.817	5.092	5.063	4.452	4.402	4.353	4.29	4.647	4.594	4.987	4.607	4.615
all_1733914239.1	CC1=C(N=CC(Br)=C1)N1CC(C1)C(F)F	2.854	0	2	2	277.112	95.428	Active	5.007	4.505	4.726	4.488	4.957	4.606	4.563	4.635	4.328	4.231	4.385	4.475	4.499	4.542	4.491	4.334	4.51	4.59	4.585	4.379	4.243	4.404	4.315	4.795	4.908	4.503	4.871	4.82	4.584	4.822	4.982	4.684	4.402	4.254	4.744	4.725	4.576	4.454	4.424	4.516	4.493
all_1733914239.1	FC(F)(F)C1CCN(CC1)C1=C2C=COC2=CC=N1	3.607	0	3	1	270.254	107.567	Active	4.804	4.493	4.9	4.675	5.502	4.518	4.654	4.438	4.546	4.314	4.5	4.276	4.497	4.539	4.66	4.267	4.688	4.819	4.429	4.42	4.226	4.521	4.116	4.684	5.256	4.631	4.803	4.462	4.958	4.608	5.044	4.668	4.607	4.28	4.542	4.566	4.654	4.578	4.361	4.5	4.472
all_1733914239.1	CC1=NC(N2CCC(CC2)C(F)(F)F)=C(C=C1)C#N	3.04	0	3	1	269.27	109.214	Active	4.942	4.49	4.714	4.639	5.517	4.916	4.425	4.675	4.204	4.19	4.205	4.234	4.446	4.542	4.621	3.997	4.666	4.748	4.127	4.301	4.058	4.354	4.155	4.674	5.325	4.787	4.923	4.185	5.115	4.586	4.956	4.657	4.407	4.195	4.507	4.399	4.475	4.306	4.479	4.624	4.234
all_1733914239.1	CC1=NC(N2CCC(CC2)C(F)F)=C(C#N)C(C)=C1	3.052	0	3	2	265.307	111.413	Active	4.754	4.448	4.596	4.436	5.524	4.705	4.416	4.54	4.297	4.224	4.234	4.259	4.33	4.459	4.435	3.909	4.489	4.613	4.136	4.199	4.115	4.302	4.275	4.497	4.863	4.48	4.614	4.437	5.115	4.361	4.851	4.37	4.299	4.202	4.541	4.524	4.443	4.305	4.445	4.366	4.157
all_1733914239.1	CC1=NN(CC(=O)NC2=CN=C(Cl)C=C2)C(C)=C1	2.187	1	4	3	264.716	109.79	Active	4.55	4.478	5.152	4.41	5.489	4.313	4.49	4.113	4.103	4.117	4.344	4.159	4.288	4.263	4.141	4.333	4.201	4.179	4.487	4.268	4.264	4.144	4.31	4.294	4.337	4.194	4.283	4.648	5.288	4.297	4.35	4.311	4.214	4.097	4.312	4.549	4.308	4.146	4.223	4.316	4.121
all_1733914239.1	CC1=NC(CN2CCCCC2C(F)(F)F)=CS1	3.368	0	3	2	264.316	102.462	Active	4.641	4.089	4.633	4.475	5.262	4.45	4.382	4.271	4.229	4.247	4.239	4.247	4.368	4.628	4.503	4.102	4.206	4.559	4.311	4.494	4.257	4.259	4.059	4.842	4.886	4.526	4.783	4.627	4.874	4.629	4.846	4.829	4.289	4.395	4.286	4.448	4.364	4.322	4.423	4.44	4.258
all_1733914239.1	FCC1CCN(CC1)C1=CC=C(N=N1)C(F)(F)F	2.681	0	3	2	263.238	101.81	Active	4.786	4.587	4.801	4.463	5.608	4.918	4.583	4.531	4.225	4.195	4.277	4.102	4.513	4.617	4.541	3.888	4.761	4.966	4.046	4.118	4.031	4.578	3.973	5.065	5.389	5.047	4.945	4.118	4.533	4.569	5.09	4.953	4.39	4.118	4.107	4.294	4.528	4.313	4.552	4.786	4.358
all_1733914239.1	FCC1CCCN(C1)C1=CC=C(N=N1)C(F)(F)F	2.681	0	3	2	263.238	101.81	Active	4.792	4.587	4.794	4.416	5.608	4.893	4.594	4.528	4.221	4.198	4.281	4.095	4.578	4.637	4.553	3.895	4.757	4.987	4.068	4.103	4.037	4.548	3.983	5.086	5.403	5.038	4.945	4.179	4.52	4.588	5.201	4.983	4.39	4.16	4.097	4.283	4.512	4.319	4.565	4.808	4.352
all_1733902495.43	CC1=NC(NC2CCC(F)(F)CC2)=CC=N1	2.775	1	3	2	227.258	93.3	Active	4.298	4.204	4.498	4.319	4.981	4.41	4.346	4.313	4.221	4.013	4.287	4.137	4.365	4.207	4.534	3.866	4.463	4.522	4.08	4.108	4.05	4.21	3.985	4.699	4.708	4.411	4.587	4	4.734	4.085	4.95	4.659	4.237	4.118	4.327	4.303	4.269	4.077	4.205	4.333	4.251
all_1733902495.43	CC(C)(C)C(=O)N1CCCC(C1)OC1=C(Cl)C=NC=C1	3.151	0	3	2	296.798	124.633	Active	4.518	3.966	4.916	4.409	4.862	4.525	4.181	4.101	4.167	4.058	4.064	4.366	4.191	4.253	4.182	4.106	4.175	4.143	4.566	4.204	4.155	4.102	4.188	4.231	4.431	4.467	4.418	4.805	5.616	4.434	4.559	4.292	4.086	4.11	4.316	4.847	4.542	4.214	4.144	4.192	4.232
all_1733902495.43	CSC1=NC(C)=CC(=N1)N1CCC(CC1)C(F)(F)F	3.286	0	4	2	291.342	114.164	Active	4.917	4.485	4.599	4.359	5.118	4.525	4.574	4.451	4.365	4.222	4.299	4.284	4.419	4.557	4.537	4.189	4.459	4.657	4.401	4.47	4.067	4.39	4.146	4.725	5.152	4.616	4.729	4.05	4.937	4.524	5.232	4.717	4.385	4.211	4.354	4.662	4.422	4.303	4.425	4.476	4.282
all_1733902495.43	NC1=C(I)C=C(C=N1)C(F)(F)F	2.287	1	2	0	288.01	80.114	Active	4.681	4.38	4.489	4.772	4.921	4.655	4.664	4.68	4.605	4.461	4.431	4.288	4.514	4.471	4.604	4.373	4.632	4.571	4.549	4.585	4.295	4.436	4.346	4.721	4.912	4.489	5.066	4.843	4.423	4.73	5.184	4.827	4.454	4.342	4.371	4.651	4.954	4.522	4.451	4.473	4.353
all_1733902483.49	CC1=C(OC2=NC=CC(=C2)C(F)(F)F)C=CC=N1	3.596	0	3	2	254.211	101.268	Active	4.904	4.652	4.928	4.579	5.787	4.858	4.662	4.467	4.575	4.584	4.432	4.148	4.684	4.647	4.603	4.209	4.514	4.652	4.441	4.517	4.284	4.602	4.313	4.919	5.071	4.869	4.887	4.178	5.091	4.774	5.002	4.721	4.387	4.342	4.464	4.967	4.805	4.559	4.631	4.694	4.683
all_1733902483.49	FC1(F)CCC(CC1)C(=O)NC1=C(Cl)C=CC=C1	4.104	1	1	2	273.71	109.326	Active	4.483	4.393	4.786	4.658	5.522	4.544	4.638	4.459	4.231	4.235	4.164	4.192	4.579	4.409	4.35	4.361	4.335	4.572	4.343	4.495	4.265	4.183	4.6	4.661	4.619	4.642	4.766	4.73	4.368	4.512	5.131	4.551	4.542	4.129	4.334	4.741	4.797	4.332	4.59	4.303	4.552
all_1733902483.49	CC1=CC=NC(=N1)N1CCN(CC1)C1=C(F)C=CC=N1	1.646	0	5	2	273.315	116.652	Active	4.605	4.494	4.744	4.214	5.29	4.553	4.572	4.32	4.39	4.286	4.35	4.674	4.488	4.208	4.654	4.265	4.413	4.527	4.572	4.542	4.189	4.235	4.24	4.548	4.573	4.418	4.389	5.597	6.181	4.589	4.771	4.417	4.351	4.154	4.463	4.549	4.229	4.281	4.43	4.488	4.261
all_1733902483.49	CC1=CC=CC(NC(=O)C2CCC(F)(F)CC2)=N1	3.154	1	2	2	254.28	104.607	Active	4.431	4.296	4.744	4.393	5.183	4.596	4.322	4.41	4.355	4.151	4.154	4.167	4.375	4.189	4.284	4.018	4.491	4.528	4.269	4.133	4.071	4.198	4.013	4.385	4.868	4.443	4.443	4.091	4.841	4.454	4.935	4.61	4.285	4.017	4.215	4.42	4.555	4.436	4.285	4.214	4.265
all_1733902483.49	CC1=NN2C(=C1)N=C(C)C=C2OC1CCC(F)(F)CC1	3.303	0	4	2	281.306	115.316	Active	4.513	4.537	4.761	4.506	5.419	4.538	4.638	4.419	4.34	4.255	4.334	4.189	4.442	4.637	4.645	4.358	4.416	4.671	4.25	4.295	4.211	4.411	4.116	4.867	4.776	4.682	4.608	4.75	5.041	4.676	4.884	4.667	4.358	4.413	4.356	4.891	4.394	4.416	4.457	4.387	4.668
all_1733902483.49	CC1=C(C)C(=NC=N1)N1CCC(CC1)C(F)F	2.575	0	3	2	241.285	99.875	Active	4.641	4.571	4.537	4.292	4.895	4.59	4.478	4.422	4.214	4.235	4.272	4.372	4.402	4.259	4.441	3.7	4.357	4.582	4.131	4.018	4.103	4.329	3.911	4.601	4.902	4.431	4.688	4.116	4.755	4.335	5.042	4.558	4.352	4.129	4.349	4.4	4.317	4.122	4.406	4.302	4.275
all_1733902483.49	CC1=C(C)C(=NC=N1)N1CCC(CF)CC1	2.279	0	3	2	223.295	95.71	Active	4.569	4.824	4.393	4.237	4.391	4.384	4.251	4.37	4.184	4.178	4.16	4.3	4.272	4.398	4.355	4.001	4.143	4.462	4.15	4.003	4.061	4.21	3.947	4.414	4.47	4.22	4.443	4.082	4.609	4.006	4.555	4.144	4.261	4.049	4.226	4.296	4.108	4.083	4.366	4.214	4.224
all_1733902483.49	CC1=CC(OC2CCCC2F)=NC(C)=N1	2.363	0	3	2	210.252	88.699	Active	4.342	4.441	4.448	4.187	4.889	4.22	4.331	4.357	4.174	4.234	4.108	4.154	4.136	4.49	4.266	4.037	4.333	4.405	4.065	4	4.05	4.188	4.065	4.426	4.302	4.254	4.266	4.168	4.655	4.368	4.499	4.225	4.205	4.217	4.308	4.355	4.197	4.235	4.193	4.224	4.24
all_1733902483.49	CC1=CC(C)=NC(OC2CCCC2F)=N1	2.363	0	3	2	210.252	88.699	Active	4.321	4.408	4.433	4.185	4.697	4.435	4.386	4.371	4.204	4.275	4.111	3.903	4.15	4.452	4.228	4.075	4.329	4.342	4.093	4.041	4.074	4.201	4.066	4.474	4.315	4.232	4.347	4.215	4.642	4.347	4.317	4.233	4.155	4.185	4.299	4.337	4.201	4.21	4.156	4.209	4.248
all_1733902483.49	CC1=C(C)C(OC2CCCC2F)=NC=N1	2.363	0	3	2	210.252	88.699	Active	4.377	4.458	4.452	4.193	4.57	4.214	4.344	4.393	4.224	4.252	4.131	4.178	4.131	4.507	4.216	3.975	4.354	4.396	4.024	4.006	4.076	4.172	4.096	4.432	4.329	4.274	4.28	4.275	4.696	4.352	4.515	4.23	4.193	4.203	4.316	4.401	4.199	4.255	4.16	4.174	4.296
all_1733902483.49	FC(F)(F)C1=CC=CN=C1OC1CCSC1	2.985	0	3	2	249.257	95.203	Active	4.684	4.463	4.739	4.534	5.281	4.557	4.497	4.61	4.169	4.168	4.211	4.242	4.39	4.597	4.503	4.188	4.446	4.621	4.263	4.169	4.066	4.387	4.148	4.65	4.809	4.628	4.739	4.078	4.702	4.681	4.959	4.773	4.277	4.225	4.183	4.664	4.533	4.384	4.35	4.489	4.373
all_1733902483.49	FC1CCCC1OC1=NC=CC=C1C#N	2.223	0	3	2	206.22	87.507	Active	4.329	4.442	4.464	4.216	5.138	4.341	4.272	4.142	4.135	4.216	4.132	4.248	4.221	4.544	4.243	3.948	4.222	4.456	4.131	4.036	4.15	4.168	4.134	4.424	4.308	4.313	4.231	4.142	4.868	4.296	4.55	4.311	4.29	4.175	4.37	4.36	4.254	4.294	4.136	4.306	4.332
all_1733902483.49	FC1CCCC1OC1=NC=CC(=C1)C#N	2.223	0	3	2	206.22	87.507	Active	4.306	4.435	4.457	4.266	5.259	4.292	4.207	4.146	4.131	4.175	4.156	4.088	4.243	4.46	4.265	3.933	4.249	4.44	4.107	4.091	4.055	4.134	4.127	4.43	4.304	4.306	4.23	4.133	4.874	4.282	4.424	4.322	4.257	4.162	4.41	4.336	4.254	4.291	4.134	4.312	4.334
all_1733902483.49	FC(F)(F)C1=NN=C2C=CC(=NN12)N1C2CCC1CC2	2.274	0	5	1	283.257	111.945	Active	4.631	4.533	4.714	4.46	5.192	4.579	4.533	4.399	4.343	4.342	4.426	4.112	4.394	4.488	4.555	4.199	4.582	4.729	4.296	4.518	4.213	4.422	4.163	4.771	4.95	4.699	4.55	4.426	4.94	4.74	4.884	4.829	4.496	4.32	4.374	4.657	4.44	4.471	4.443	4.445	4.695
all_1733902483.49	CC1=CN=C(C=C1)N1CCC(CC1)C(F)(F)F	3.169	0	2	1	244.26	98.456	Active	4.828	4.477	4.688	4.491	5.292	4.866	4.359	4.534	4.204	4.191	4.245	4.337	4.476	4.455	4.457	4.17	4.596	4.712	4.123	4.209	4.084	4.351	3.987	4.649	5.265	4.796	4.817	4.092	4.771	4.436	4.994	4.655	4.427	4.123	4.473	4.4	4.451	4.299	4.363	4.57	4.255
all_1733902483.49	CC1=CC(C)=C(C#N)C(=N1)N1CCCC(C1)C(F)(F)F	3.349	0	3	1	283.297	115.579	Active	5.006	4.464	4.704	4.644	5.662	4.936	4.449	4.649	4.335	4.209	4.183	4.271	4.541	4.573	4.534	3.94	4.71	4.74	4.168	4.334	4.119	4.355	4.248	4.643	5.288	4.725	4.885	4.348	5.143	4.572	4.927	4.63	4.401	4.181	4.55	4.565	4.481	4.355	4.589	4.653	4.265
all_1733902483.49	CC1=CC(C)=C(C#N)C(=N1)N1CCC(F)CC1	2.508	0	3	1	233.29	100.883	Active	4.673	4.543	4.39	4.337	5.457	4.491	4.149	4.236	4.144	4.288	4.194	4.328	4.27	4.468	4.375	3.977	4.248	4.467	4.176	4.011	4.187	4.185	4.253	4.345	4.489	4.276	4.319	4.264	4.916	4.294	4.416	4.149	4.288	4.047	4.352	4.439	4.185	4.183	4.412	4.252	4.177
all_1733902483.49	CC1=CC=C(C#N)C(=N1)N1CCC(CC1)C(F)(F)F	3.04	0	3	1	269.27	109.214	Active	4.98	4.472	4.66	4.641	5.663	4.859	4.43	4.639	4.328	4.219	4.211	4.235	4.517	4.512	4.623	4.003	4.606	4.725	4.177	4.281	4.087	4.366	4.155	4.675	5.314	4.763	4.913	4.156	5.103	4.586	4.927	4.677	4.432	4.186	4.525	4.427	4.48	4.324	4.565	4.676	4.256
all_1733902483.49	CC1=CC=C(C#N)C(=N1)N1CCC(F)CC1	2.2	0	3	1	219.263	94.518	Active	4.507	4.665	4.456	4.307	5.355	4.381	4.049	4.216	4.165	4.23	4.199	4.09	4.287	4.481	4.352	3.971	4.2	4.409	4.068	3.992	4.12	4.178	4.114	4.364	4.445	4.298	4.307	4.14	4.847	4.297	4.372	4.161	4.278	4.069	4.282	4.346	4.151	4.093	4.294	4.238	4.24
all_1733902483.49	FC(F)(F)C1=NC(=NC=C1)N1C2CCC1CC2	2.627	0	3	1	243.232	96.67	Active	4.647	4.604	4.646	4.408	5.065	4.795	4.332	4.393	4.338	4.299	4.281	4.197	4.377	4.436	4.474	3.883	4.327	4.748	4.18	4.262	4.091	4.415	4.014	4.8	5.175	4.698	4.682	4.407	4.792	4.479	5.195	4.635	4.378	4.219	4.175	4.475	4.521	4.15	4.478	4.428	4.334
all_1733902483.49	FC(F)(F)C1=NSC(Br)=C1C#N	2.796	0	3	0	257.034	77.919	Active	5.143	4.561	4.944	4.956	5.593	4.887	4.353	4.581	4.858	4.68	4.331	4.263	4.582	4.718	5.193	4.255	4.335	4.925	5.125	5.061	4.705	4.539	4.819	4.885	5.254	4.59	5.022	4.837	5.277	4.893	5.405	4.901	4.605	4.759	4.62	5.375	4.685	4.641	4.657	4.675	4.607
all_1733902483.49	CC1=CC(=NC=C1)N1CCC(CC1)C(F)(F)F	3.169	0	2	1	244.26	98.456	Active	4.802	4.477	4.664	4.488	5.36	4.866	4.362	4.542	4.206	4.195	4.235	4.343	4.473	4.451	4.457	4.141	4.608	4.713	4.159	4.186	4.098	4.396	4.025	4.651	5.297	4.8	4.824	4.097	4.771	4.434	4.948	4.709	4.429	4.123	4.541	4.39	4.468	4.277	4.362	4.57	4.259
all_1733902483.49	CC1=NN(C(C)=C1)C1=CC=CC(=N1)C(F)(F)F	2.903	0	3	1	241.216	95.907	Active	5.027	4.737	4.875	4.686	5.188	4.919	4.643	4.53	4.38	4.375	4.4	3.84	4.611	4.713	4.653	4.14	4.473	4.798	4.275	4.609	4.342	4.728	4.129	4.866	5.182	4.739	4.802	4.255	5.312	4.764	4.932	4.871	4.418	4.389	4.315	4.761	4.51	4.494	4.554	4.614	4.651
all_1733902483.49	CC1=CN(N=C1)C1=CC=CC(=N1)C(F)(F)F	2.595	0	3	1	227.189	89.542	Active	5.005	4.737	4.741	4.651	5.127	4.952	4.642	4.507	4.408	4.393	4.436	4.047	4.645	4.717	4.614	4.139	4.473	4.803	4.312	4.483	4.301	4.845	4.113	4.937	5.121	4.749	4.784	4.247	5.264	4.769	4.916	4.856	4.395	4.362	4.326	4.691	4.472	4.513	4.53	4.568	4.668
all_1733902483.49	FC(F)(F)C1CCN(CC1)C1=NC=C(C=C1)C#N	2.732	0	3	1	255.243	102.849	Active	4.933	4.498	4.801	4.644	5.599	4.866	4.427	4.612	4.159	4.198	4.225	4.09	4.544	4.62	4.655	3.952	4.617	4.776	4.159	4.338	4.079	4.321	4.123	4.662	5.362	4.818	4.836	4.152	4.976	4.593	4.912	4.703	4.452	4.175	4.44	4.314	4.376	4.28	4.502	4.626	4.221
all_1733902483.49	CC1=C(C)C(=NC=N1)N1CCCC(F)C1	2.032	0	3	1	209.268	89.345	Active	4.355	4.735	4.467	4.204	4.889	4.3	4.163	4.42	4.181	4.272	4.155	4.234	4.255	4.441	4.262	3.896	4.135	4.412	4.021	3.949	4.065	4.239	3.842	4.368	4.417	4.237	4.401	4.064	4.648	4.089	4.468	4.074	4.251	4.033	4.279	4.339	4.064	3.978	4.288	4.241	4.241
all_1733902483.49	OC1CC2CCC(C1)N2C1=NC=CC(=N1)C(F)(F)F	1.988	1	4	1	273.258	107.829	Active	4.529	4.474	4.644	4.377	5.045	4.78	4.321	4.25	4.284	4.318	4.317	4.122	4.367	4.493	4.441	3.915	4.366	4.827	4.19	4.378	4.094	4.27	4.1	4.858	5.15	4.733	4.612	5.013	4.857	4.597	5.205	4.68	4.375	4.198	4.239	4.319	4.42	4.24	4.338	4.458	4.244
all_1733902483.49	CC1=NC(=CC(=N1)C(F)(F)F)N1C2CCC1CC(O)C2	2.296	1	4	1	287.285	114.194	Active	4.601	4.5	4.743	4.395	5.098	4.848	4.314	4.275	4.179	4.289	4.324	4.145	4.376	4.542	4.429	4.026	4.363	4.724	4.199	4.405	4.089	4.232	4.127	4.949	5.157	4.751	4.631	4.956	4.963	4.604	5.062	4.646	4.327	4.213	4.23	4.321	4.387	4.25	4.314	4.443	4.369
all_1733902475.23	COC1=C(C)C(CN2CCCC(F)C2)=NC=C1C	2.641	0	3	3	252.333	107.969	Active	4.151	4.211	4.269	4.191	4.845	4.366	4.264	4.194	4.07	3.961	3.952	4.27	4.369	4.228	4.183	4.135	4.108	4.282	4.104	4.054	4.073	4.204	4.187	4.357	4.469	4.358	4.223	4.457	5.309	4.208	4.35	4.254	4.094	4.243	4.055	4.15	4.206	4.242	4.104	4.165	4.18
all_1733902475.23	CC1=NC=CC(=C1)C(=O)N1CCC(CC(F)(F)F)C1	2.805	0	2	2	272.27	108.983	Active	4.722	4.09	4.706	4.211	5.494	4.656	4.44	4.552	4.124	4.081	4.214	4.416	4.408	4.279	4.401	3.948	4.412	4.599	4.481	4.578	4.139	4.252	4.167	4.455	4.836	4.762	4.521	4.274	5.819	4.494	4.887	4.75	4.237	4.074	4.617	4.307	4.39	4.302	4.258	4.693	4.299
all_1733902475.23	FC1=C(N=CN=C1)N1CCCC(C1)C(=O)N1CCCCC1	1.845	0	4	2	292.358	123.72	Active	4.216	4.127	4.633	4.067	4.658	4.387	4.208	4.139	4.101	4.132	4.272	4.169	4.173	4.41	4.198	4.128	4.293	4.176	4.245	4.178	4.068	4.186	4.113	4.165	4.402	4.222	4.32	4.208	4.459	4.391	4.384	4.337	4.207	4.121	4.217	4.404	4.132	4.095	4.3	4.195	4.139
all_1733902475.23	OC1CCC1N(C1CC1)C1=NC=CC(=N1)C(F)(F)F	1.988	1	4	3	273.258	107.829	Active	4.655	4.348	4.749	4.371	5.057	4.885	4.362	4.213	4.21	4.207	4.332	4.115	4.367	4.307	4.487	3.873	4.525	4.914	4.079	4.188	4.05	4.261	4.038	4.861	5.182	4.81	4.601	4.429	4.487	4.572	5.154	4.69	4.381	4.082	4.135	4.199	4.27	4.13	4.309	4.58	4.25
all_1733902475.23	CC1=CC(NC2CCCN(C2)C2=C(F)C=CC=N2)=NC=N1	2.4	1	5	3	287.342	122.806	Active	4.561	4.543	4.592	4.231	5.289	4.714	4.62	4.298	4.452	4.344	4.349	4.345	4.433	4.268	4.506	4.189	4.515	4.594	4.512	4.627	4.156	4.359	4.265	4.61	4.539	4.469	4.33	4.53	6.024	4.677	4.729	4.615	4.381	4.154	4.478	4.418	4.313	4.239	4.361	4.515	4.359
all_1733902475.23	CC1=CC(NC2CCCN(C2)C2=NC=C(F)C=C2)=NC=N1	2.4	1	5	3	287.342	122.806	Active	4.599	4.621	4.839	4.226	5.264	4.735	4.61	4.347	4.466	4.265	4.359	4.431	4.399	4.384	4.485	4.185	4.511	4.597	4.533	4.668	4.171	4.354	4.223	4.622	4.568	4.493	4.347	4.495	6.053	4.672	4.746	4.629	4.396	4.156	4.519	4.363	4.313	4.249	4.309	4.497	4.321
all_1733902475.23	CC1=CC=NC(NC2CCN(C2)C2=C(F)C=CC=N2)=N1	2.01	1	5	3	273.315	116.442	Active	4.536	4.504	4.671	4.199	5.15	4.361	4.481	4.265	4.339	4.147	4.354	4.405	4.298	4.251	4.499	4.238	4.395	4.423	4.57	4.546	4.13	4.236	4.16	4.528	4.423	4.365	4.272	4.498	5.941	4.61	4.759	4.464	4.331	4.11	4.368	4.338	4.25	4.202	4.346	4.503	4.342
all_1733902475.23	CC1=C(COC2CCCC2F)C(C)=NO1	2.699	0	3	3	213.252	88.59	Active	4.309	4.281	4.335	4.335	4.824	4.316	4.194	4.2	4.072	4.076	4.12	4.123	4.193	4.447	4.171	4.052	4.215	4.274	4.066	4.057	4.077	4.121	4.083	4.294	4.305	4.093	4.365	4.058	4.474	4.255	4.322	4.282	4.053	4.06	4.084	4.256	4.101	4.177	4.048	4.246	3.824
all_1733902475.23	CC1=CN(N=C1)C1CC2CCC(C1)N2C1=C(F)C=NC=N1	2.493	0	5	2	287.342	122.368	Active	4.491	4.545	4.439	4.182	5.174	4.472	4.529	4.324	4.289	4.216	4.359	4.231	4.328	4.39	4.501	4.22	4.416	4.395	4.518	4.567	4.29	4.333	4.072	4.618	4.638	4.476	4.226	5.012	4.621	4.425	4.497	4.399	4.42	4.3	4.435	4.441	4.285	4.094	4.408	4.524	4.634
all_1733902475.23	FC(F)(F)C1=NC=CC(=C1)N1CCC(CC1)N1CCCC1	3.165	0	3	2	299.34	122.305	Active	4.533	4.037	4.728	4.378	5.487	4.636	4.425	4.478	4.249	4.366	4.251	4.362	4.495	4.729	4.488	3.623	4.722	4.832	4.106	4.342	4.053	4.303	4.075	4.826	5.146	4.877	4.708	4.236	5.453	4.44	5.041	4.702	4.25	4.269	4.285	4.313	4.386	4.304	4.368	4.537	4.277
all_1733902475.23	FC(F)(F)C1=NC(=CC=C1)N1CCC(CC1)N1CCCC1	3.165	0	3	2	299.34	122.305	Active	4.563	4.019	4.724	4.388	5.407	4.673	4.413	4.454	4.221	4.394	4.169	4.377	4.487	4.753	4.51	3.6	4.771	4.782	4.101	4.387	4.082	4.307	3.993	4.837	5.093	4.901	4.792	4.252	5.455	4.437	5.046	4.699	4.216	4.277	4.321	4.279	4.391	4.282	4.354	4.562	4.281
all_1733902475.23	CC1=CC=C(C#N)C(=N1)N1CCC(C1)C(F)F	2.353	0	3	2	237.253	98.683	Active	4.743	4.492	4.533	4.347	5.321	4.661	4.304	4.473	4.238	4.171	4.28	4.1	4.382	4.425	4.477	3.973	4.374	4.631	4.204	4.182	4.138	4.284	4.1	4.499	4.958	4.444	4.639	4.144	4.896	4.388	4.763	4.407	4.401	4.132	4.402	4.408	4.268	4.237	4.471	4.375	4.192
all_1733902475.23	FC(F)C1CCN(CC1)C1=NC=CC=C1C#N	2.435	0	3	2	237.253	98.683	Active	4.618	4.495	4.584	4.355	5.362	4.618	4.327	4.456	4.173	4.169	4.255	4.065	4.396	4.558	4.481	3.992	4.411	4.567	4.165	4.156	4.121	4.278	4.078	4.502	4.979	4.463	4.602	4.228	4.913	4.365	4.768	4.426	4.385	4.135	4.45	4.407	4.277	4.254	4.402	4.355	4.203
all_1733902475.23	CC1=CC=C(C#N)C(=N1)N1CCC(CC1)C(F)F	2.743	0	3	2	251.28	105.048	Active	4.723	4.482	4.626	4.376	5.425	4.676	4.331	4.475	4.218	4.191	4.266	4.251	4.366	4.398	4.443	3.99	4.396	4.587	4.206	4.181	4.125	4.307	4.11	4.526	4.918	4.455	4.652	4.206	5.035	4.385	4.813	4.441	4.391	4.128	4.508	4.459	4.367	4.24	4.486	4.395	4.181
all_1733902475.23	CC1=CC(C(=O)NC2=C(C=CC=C2)C(F)(F)F)=C(C)O1	4.168	1	2	2	283.249	112.951	Active	4.59	4.628	4.793	4.722	5.792	4.457	4.352	4.28	4.524	4.136	4.495	4.144	4.473	4.418	4.592	4.113	4.624	4.562	4.136	4.43	4.286	4.285	4.17	4.536	4.702	4.399	4.403	4.118	4.488	4.436	4.781	4.717	4.288	4.3	4.328	4.985	4.463	4.343	4.335	4.621	4.46
all_1733902461.2	FC1CCCC1OC1=CC(=CC=N1)C#N	2.223	0	3	2	206.22	87.507	Active	4.293	4.401	4.41	4.266	5.234	4.282	4.207	4.151	4.117	4.168	4.15	4.088	4.242	4.399	4.317	3.936	4.249	4.397	4.05	4.08	4.12	4.134	4.127	4.43	4.334	4.309	4.222	4.24	4.847	4.282	4.424	4.31	4.257	4.167	4.447	4.336	4.254	4.268	4.134	4.312	4.334
all_1733902461.2	FC1CCCC1OC1=C(C=CC=N1)C#N	2.223	0	3	2	206.22	87.507	Active	4.336	4.4	4.419	4.218	5.109	4.305	4.272	4.16	4.122	4.237	4.127	4.234	4.201	4.501	4.286	3.937	4.222	4.425	4.099	4.025	4.196	4.168	4.134	4.424	4.35	4.317	4.232	4.249	4.842	4.269	4.532	4.296	4.29	4.199	4.43	4.36	4.254	4.269	4.136	4.306	4.332
all_1733902461.2	CC1=NC(N2CCC(CC2)C(F)(F)F)=C(C#N)C(C)=C1	3.349	0	3	1	283.297	115.579	Active	4.967	4.466	4.725	4.627	5.64	4.908	4.443	4.676	4.236	4.175	4.179	4.254	4.463	4.57	4.556	3.984	4.742	4.733	4.088	4.321	4.076	4.313	4.251	4.656	5.272	4.728	4.892	4.414	5.165	4.633	4.962	4.632	4.321	4.185	4.527	4.518	4.502	4.352	4.493	4.583	4.22
all_1733902461.2	CN(C1CCC1(C)O)C1=CC=CC(=N1)C(F)(F)F	2.45	1	3	2	260.259	103.25	Active	4.541	4.315	4.837	4.436	5.108	5.017	4.322	4.549	4.169	4.218	4.212	4.383	4.469	4.328	4.53	4.04	4.633	4.728	4.183	4.251	4.108	4.253	4.063	4.733	5.246	4.836	4.861	4.181	4.614	4.412	4.973	4.75	4.313	4.067	4.116	4.21	4.228	4.262	4.337	4.659	4.165
all_1733902461.2	CSC1=NC(=CC(C)=N1)N1CCC(CF)CC1	2.693	0	4	3	255.362	105.833	Active	4.478	4.642	4.58	4.269	4.721	4.449	4.414	4.391	4.342	4.157	4.351	4.302	4.249	4.822	4.466	4.17	4.134	4.467	4.407	4.425	4.17	4.266	4.109	4.594	4.594	4.332	4.481	4.069	4.796	4.376	5.009	4.468	4.316	4.101	4.389	4.596	4.369	4.216	4.398	4.32	4.288
all_1733902461.2	CSC1=NC(=CC(C)=N1)N1CCC(CC1)C(F)F	2.988	0	4	3	273.352	109.998	Active	4.51	4.515	4.661	4.298	5.038	4.484	4.471	4.461	4.343	4.198	4.362	4.421	4.459	4.58	4.597	4.135	4.284	4.663	4.35	4.306	4.195	4.363	4.166	4.769	4.948	4.438	4.724	4.072	4.945	4.51	5.308	4.637	4.347	4.206	4.425	4.755	4.418	4.245	4.423	4.356	4.325
all_1733902451.39	FC(F)(F)C1=C(N=CC(Br)=C1)N1CCCC1	3.463	0	2	1	295.102	99.594	Active	4.801	4.548	4.783	4.522	5.237	4.618	4.481	4.581	4.368	4.249	4.319	4.318	4.435	4.448	4.598	4.501	4.59	4.571	4.403	4.575	4.242	4.387	4.373	4.81	5.076	4.582	4.941	4.835	4.481	4.706	5.086	4.794	4.302	4.333	4.359	4.91	4.629	4.469	4.478	4.514	4.627
all_1733902451.39	CC1=CC(=S)N2C=C(Br)C=CC2=N1	3.135	0	3	0	255.14	89.371	Active	4.799	4.311	5.238	4.921	5.495	4.719	4.522	4.397	4.899	4.489	4.706	4.174	4.553	4.526	4.872	4.627	4.416	4.844	4.756	4.76	4.649	4.233	4.506	4.784	4.684	4.82	4.745	5.643	4.812	5.015	4.749	4.862	4.828	4.489	4.964	5.253	5.248	4.478	4.377	4.772	4.372
all_1733902451.39	FC(F)(F)C1=CN=C(Br)C=C1	2.863	0	1	0	225.995	69.38	Active	4.755	4.481	4.588	4.471	5.251	4.794	4.527	4.71	4.334	4.123	4.132	4.371	4.396	4.584	4.496	4.532	4.37	4.677	4.449	4.809	4.403	4.517	4.247	4.56	4.592	4.478	4.675	4.647	4.647	4.554	5.016	4.842	4.345	4.45	4.588	4.707	4.592	4.384	4.443	4.444	4.462
all_1733902451.39	CC1=C(Br)C(C)=C2C=CC=NC2=N1	3.009	0	2	0	237.1	85.15	Active	4.81	4.593	4.965	4.9	5.383	4.62	4.26	4.277	4.853	4.403	4.53	4.148	4.343	4.442	4.287	4.626	4.517	4.72	4.48	4.418	4.335	4.241	4.642	4.666	4.373	4.573	4.513	4.853	4.94	4.727	5.006	4.468	4.405	4.314	4.836	5.164	4.841	4.398	4.466	4.613	4.451
all_1733902451.39	FC1(F)CCC(CC1)NC(=O)OC1CCCC1	3.233	1	2	2	247.285	99.898	Active	4.175	4.238	4.477	4.361	5.233	4.512	4.095	4.184	4.198	4.048	4.225	4.134	4.158	4.503	4.247	3.721	4.152	4.275	4.045	4.315	3.972	4.16	3.97	4.543	4.52	4.198	4.243	4.322	4.664	4.211	4.539	4.386	4.095	4.07	4.354	4.397	4.421	4.004	4.164	4.167	4.425
all_1733902429.7	C=C1CC2CCC(C1)N2C1=C(N=CC=C1)C#N	2.641	0	3	1	225.295	101.387	Active	4.361	4.719	4.363	4.326	5.429	4.366	4.22	4.257	4.439	4.292	4.275	4.252	4.213	4.392	4.342	4.223	4.933	4.175	4.279	4.417	4.226	4.092	4.196	4.064	4.361	4.388	4.238	4.765	4.715	4.385	4.525	4.199	4.277	4.135	4.543	4.428	4.323	4.097	4.263	4.32	4.191
all_1733902429.7	FC(F)(F)C1CCN(CC1)C1=C(N=CC=C1)C#N	2.732	0	3	1	255.243	102.849	Active	4.893	4.454	4.749	4.631	5.515	4.879	4.43	4.625	4.194	4.234	4.253	4.143	4.515	4.517	4.657	4.01	4.607	4.742	4.112	4.287	4.08	4.319	4.166	4.694	5.392	4.853	4.91	4.285	4.98	4.568	4.861	4.686	4.45	4.161	4.402	4.32	4.388	4.244	4.48	4.643	4.247
all_1733902429.7	CC=C1CC2CCC(C1)N2C1=NC=C(C=C1)C#N	3.031	0	3	1	239.322	107.752	Active	4.694	4.911	4.45	4.532	5.538	4.711	4.194	4.329	4.407	4.35	4.181	4.318	4.312	4.495	4.495	4.15	4.867	4.21	4.262	4.54	4.423	4.124	4.208	4.116	4.402	4.537	4.424	5.112	4.92	4.392	4.543	4.194	4.262	4.226	4.587	4.581	4.398	4.304	4.244	4.313	4.303
all_1733902429.7	CC1=NC=CC(=N1)N1CCC(CC1)C(F)(F)F	2.564	0	3	1	245.248	97.676	Active	4.922	4.568	4.695	4.416	5.209	4.81	4.497	4.416	4.163	4.269	4.277	4.165	4.437	4.391	4.568	3.892	4.584	4.773	4.144	4.072	4.045	4.353	3.947	4.89	5.293	4.847	4.672	4.1	4.75	4.456	5.072	4.701	4.45	4.106	4.257	4.305	4.262	4.101	4.469	4.608	4.237
all_1733902429.7	FC(F)C1CCN(C1)C1=NC=C(Br)C=C1F	3.075	0	2	2	295.102	99.594	Active	4.886	4.526	4.723	4.507	5.111	4.512	4.497	4.528	4.332	4.25	4.32	4.448	4.412	4.559	4.493	4.47	4.616	4.667	4.849	4.01	4.006	4.313	4.313	4.78	4.792	4.469	4.802	4.47	4.717	4.687	5.107	4.837	4.408	4.282	4.53	4.687	4.616	4.463	4.43	4.599	4.507
all_1733902429.7	CC1=CC(Br)=CN=C1N1CC(C1)C(F)F	2.854	0	2	2	277.112	95.428	Active	5.116	4.502	4.74	4.478	4.908	4.627	4.563	4.638	4.355	4.229	4.387	4.459	4.444	4.528	4.491	4.331	4.483	4.594	4.597	4.423	4.243	4.404	4.315	4.78	4.89	4.497	4.802	4.82	4.584	4.704	4.977	4.709	4.326	4.255	4.744	4.725	4.576	4.432	4.424	4.516	4.493
all_1733902429.7	FC1(F)CCN(C1)C1=C(C=C(Br)C=N1)C#N	2.561	0	3	1	288.095	99.821	Active	5.026	4.558	4.537	4.533	5.441	4.499	4.718	4.521	4.336	4.255	4.386	4.377	4.437	4.614	4.544	4.228	4.476	4.547	4.31	4.449	4.234	4.378	4.43	4.851	4.904	4.538	4.742	4.846	4.789	4.784	4.877	4.626	4.343	4.271	4.541	4.741	4.628	4.443	4.414	4.5	4.535
all_1733902422.21	CC1=NC(OC2CN3CCC2CC3)=CC(=N1)C(F)(F)F	2.277	0	4	2	287.285	114.514	Active	4.675	4.162	4.644	4.435	5.029	4.564	4.599	4.399	4.168	4.305	4.249	4.085	4.334	4.472	4.547	4.119	4.449	4.732	4.32	4.462	4.158	4.213	4.22	4.812	4.951	4.73	4.536	5.623	5.549	4.795	4.912	4.764	4.309	4.415	4.389	4.237	4.44	4.375	4.395	4.577	4.318
all_1733902422.21	CC1=CN=C(OC2CN3CCC2CC3)C=C1	1.863	0	3	2	218.3	96.432	Active	4.484	4.255	4.271	4.154	4.736	4.278	4.422	4.291	4.143	4.193	4.105	4.529	4.225	4.155	4.168	4.167	4.338	4.304	4.313	4.423	4.147	4.082	4.187	4.281	4.558	4.22	4.136	4.752	5.454	4.1	4.507	4.145	4.107	4.214	4.572	4.187	4.356	4.252	4.101	4.365	4.13
all_1733902422.21	CC1=NOC(CN2CCC(CC2)C(F)(F)F)=N1	2.152	0	4	2	249.236	96.787	Active	4.8	4.017	4.768	4.536	5.46	4.644	4.596	4.4	4.23	4.396	4.293	4.058	4.509	4.608	4.515	3.819	4.37	4.83	4.047	4.202	4.205	4.199	4.129	5.25	5.268	4.819	4.852	4.062	4.642	4.953	4.965	5.022	4.212	4.17	4.113	4.215	4.173	4.315	4.417	4.764	4.335
all_1733902422.21	CN1CCC(CC1)OC1=CC(=NC(C)=N1)C(F)(F)F	2.277	0	4	2	275.274	109.154	Active	4.703	4.308	4.633	4.353	5.278	4.673	4.466	4.404	4.184	4.249	4.199	4.149	4.44	4.334	4.381	4.001	4.393	4.738	4.072	3.852	4.089	4.237	4.2	5.138	5.136	4.706	4.691	4.272	4.736	4.772	5.194	4.866	4.288	4.254	4.16	4.136	4.315	4.381	4.268	4.782	4.36
all_1733902422.21	Cl.CC1=C(CN2CCC(CC2)C(F)(F)F)C(C)=NO1	3.488	0	3	2	298.736	116.085	Active	4.7	4.249	4.635	4.495	5.551	4.449	4.395	4.403	4.287	4.156	4.398	4.251	4.494	4.561	4.274	4.289	4.251	4.643	4.461	4.252	4.183	4.225	4.088	4.672	4.961	4.508	4.717	5.066	5.195	4.657	4.867	4.633	4.265	4.307	4.249	4.564	4.375	4.349	4.492	4.437	4.183
all_1733902422.21	Cl.Cl.CC1=NC(OC2CCNCC2)=C(C)N=C1	2.068	1	4	2	280.199	114.389	Active	4.483	4.712	4.428	4.282	4.957	4.256	4.973	4.266	4.215	4.195	4.535	4.084	4.319	4.252	4.391	4.214	4.214	4.337	4.498	4.584	4.149	4.259	4.366	4.484	4.38	4.35	4.472	4.589	4.585	4.86	4.571	4.333	4.308	4.176	4.567	4.472	4.354	4.213	4.327	4.537	4.706
all_1733902422.21	CC(=O)C1=C(C)N=C(C)S1	1.963	0	3	1	155.222	63.913	Active	4.486	4.551	4.759	4.568	5.05	4.371	4.371	4.277	4.459	4.176	4.453	4.268	4.368	4.412	4.587	4.207	4.535	4.518	4.333	4.516	4.35	4.088	4.355	4.356	4.485	4.339	4.485	4.597	4.184	4.414	4.59	4.474	4.491	4.283	4.412	4.616	4.196	4.442	4.289	4.511	4.368
all_1733902422.21	FC1CCCN(C1)C1=NC=C(C=C1)C#N	1.892	0	3	1	205.236	88.153	Active	4.353	4.686	4.5	4.303	5.2	4.362	4.031	4.224	4.136	4.224	4.23	4.01	4.327	4.638	4.276	3.982	4.246	4.41	4.048	4.163	4.128	4.198	4.041	4.353	4.453	4.301	4.321	4.226	4.834	4.279	4.37	4.182	4.27	4.081	4.299	4.389	4.145	4.103	4.233	4.27	4.257
all_1733902422.21	CC1=NN=C2C=CC(=NN12)N1CCCC(F)C1	1.371	0	5	1	235.266	98.255	Active	4.312	4.488	4.271	4.275	4.856	4.391	4.415	4.321	4.309	4.286	4.21	4.232	4.366	4.441	4.255	4.331	4.292	4.473	4.326	4.232	4.151	4.388	4.099	4.665	4.583	4.498	4.424	4.856	5.068	4.464	4.546	4.58	4.298	4.24	4.24	4.284	4.15	4.213	4.296	4.384	4.458
all_1733902422.21	CC1=CC=CC(=N1)N1CCC(CC1)C(F)(F)F	3.169	0	2	1	244.26	98.456	Active	4.769	4.452	4.674	4.484	5.405	4.866	4.356	4.546	4.321	4.201	4.235	4.335	4.471	4.447	4.45	4.141	4.599	4.69	4.189	4.184	4.085	4.356	3.981	4.641	5.323	4.84	4.808	4.12	4.81	4.434	4.955	4.709	4.422	4.13	4.467	4.384	4.454	4.245	4.363	4.581	4.264
all_1733902422.21	CC1=CC(C)=NC(=N1)N1CCCC(F)C1	2.032	0	3	1	209.268	89.345	Active	4.311	4.577	4.461	4.209	4.953	4.349	4.219	4.393	4.215	4.309	3.914	4.131	4.276	4.435	4.297	3.945	4.151	4.438	4.07	3.991	4.146	4.215	3.855	4.399	4.475	4.231	4.355	4.101	4.673	3.998	4.645	4.109	4.252	4.048	4.358	4.399	4.178	3.942	4.339	4.286	4.307
all_1733902422.21	CC1=NC(N2CCC(F)CC2)=C(C#N)C(C)=C1	2.508	0	3	1	233.29	100.883	Active	4.682	4.551	4.434	4.344	5.485	4.445	4.149	4.243	4.121	4.282	4.194	4.347	4.263	4.528	4.375	3.983	4.226	4.471	4.155	4.119	4.187	4.202	4.253	4.365	4.508	4.274	4.317	4.329	4.937	4.189	4.401	4.18	4.274	4.095	4.352	4.439	4.187	4.225	4.412	4.216	4.177
all_1733902422.21	CC1=NC(N2CCC(F)CC2)=C(C=C1)C#N	2.2	0	3	1	219.263	94.518	Active	4.491	4.645	4.474	4.318	5.392	4.385	4.049	4.224	4.113	4.23	4.199	4.097	4.274	4.556	4.352	3.975	4.201	4.431	4.025	4.092	4.12	4.175	4.114	4.399	4.468	4.279	4.314	4.176	4.852	4.216	4.338	4.164	4.27	4.106	4.282	4.346	4.139	4.125	4.294	4.242	4.24
all_1733902422.21	CC1=CN=C(C)C(=N1)N1C2CCC1CC(O)C2	1.586	1	4	1	233.315	101.698	Active	4.052	4.592	4.146	4.162	4.89	4.191	4.205	4.161	4.256	4.13	4.093	4.208	4.108	4.291	4.229	4.25	4.136	4.221	4.123	4.341	4.107	4.064	4.018	4.294	4.321	4.184	4.155	4.993	4.483	3.899	4.175	4.189	4.099	4.15	4.319	4.304	4.149	3.943	4.085	4.208	4.299
all_1733902422.21	OC1CC2CCC(C1)N2C1=CC=NC(=C1)C(F)(F)F	2.593	1	3	1	272.27	108.61	Active	4.5	4.402	4.699	4.427	5.423	4.859	4.367	4.447	4.287	4.456	4.296	4.294	4.436	4.62	4.46	4.017	4.848	4.787	4.212	4.391	4.141	4.292	4.204	4.615	5.111	4.938	4.848	4.988	4.886	4.564	5.03	4.628	4.29	4.153	4.303	4.301	4.521	4.354	4.331	4.469	4.269
all_1733902422.21	CC1=CN=C(S1)N1CCCCCC1	2.832	0	3	1	196.319	83.6	Active	4.355	4.405	4.508	4.301	4.898	4.275	4.125	4.219	4.283	4.099	4.264	4.287	4.151	4.55	4.368	4.119	4.153	4.159	4.137	4.366	4.135	4.194	4.114	4.293	4.279	4.211	4.314	4.776	4.183	4.374	4.402	4.382	4.189	4.158	4.19	4.686	4.326	4.129	4.133	4.202	4.207
all_1733902422.21	N#CC1=C(N=CC=C1)N1CCCCC1	1.944	0	3	1	187.246	83.987	Active	4.231	4.569	4.217	4.149	5.162	4.031	3.989	4.129	4.156	4.086	4.107	4.09	4.063	4.351	4.177	3.93	4.148	4.152	4.064	4.189	4.117	4.12	4.096	4.045	4.171	4.195	4.204	4.214	4.509	4.192	4.223	4.055	4.208	4.078	4.263	4.403	4.083	3.928	4.147	4.153	4.2
all_1733902422.21	N#CC1=CC(=NC=C1)N1CCCCC1	1.944	0	3	1	187.246	83.987	Active	4.174	4.595	4.234	4.181	5.229	4.022	3.958	4.122	4.161	4.09	4.18	4.077	4.049	4.292	4.169	3.946	4.152	4.141	4.029	4.28	4.113	4.138	4.096	4.057	4.189	4.193	4.19	4.213	4.511	4.185	4.241	4.077	4.208	4.059	4.262	4.397	4.08	3.877	4.132	4.149	4.202
all_1733902422.21	N#CC1=CN=C(C=C1)N1CCCCC1	1.944	0	3	1	187.246	83.987	Active	4.209	4.595	4.26	4.145	5.146	4.022	4	4.121	4.159	4.092	4.097	4.099	4.058	4.344	4.169	3.953	4.164	4.141	4.041	4.225	4.104	4.138	4.096	4.058	4.196	4.198	4.19	4.215	4.511	4.178	4.243	4.083	4.21	4.068	4.278	4.385	4.083	3.932	4.132	4.15	4.247
all_1733902422.21	CC1=CN=C(C)C(=N1)N1CCC(CC1)C(F)(F)F	2.872	0	3	1	259.275	104.041	Active	4.909	4.527	4.728	4.518	5.112	4.796	4.555	4.391	4.3	4.244	4.232	4.231	4.552	4.408	4.572	3.978	4.598	4.773	4.143	4.133	4.095	4.358	3.995	4.943	5.39	4.859	4.798	4.155	4.871	4.509	5.056	4.803	4.435	4.123	4.259	4.403	4.303	4.106	4.487	4.532	4.27
all_1733902422.21	CN1CCCN(CC1)C1=CN=C(C=C1)C(F)(F)F	2.242	0	3	1	259.275	104.216	Active	4.509	4.306	4.675	4.393	5.305	4.857	4.366	4.549	4.102	4.169	4.119	4.272	4.473	4.498	4.501	4.127	4.587	4.736	4.039	4.286	4.109	4.279	4.038	4.911	5.36	4.911	4.807	4.203	5.253	4.415	4.996	4.72	4.347	4.175	4.141	4.112	4.196	4.24	4.322	4.701	4.241
all_1733902422.21	Cl.CC1(CCCN1)C(F)(F)F	2.113	1	1	0	189.608	69.758	Active	4.294	4.132	4.425	4.372	5.255	4.263	4.047	4.261	4.082	3.973	4.279	4.276	4.173	4.358	4.299	4.193	4.103	4.307	4.003	4.227	4.121	4.248	4.041	4.32	4.505	4.252	4.27	4.544	5.243	4.273	4.662	4.185	4.277	3.914	4.04	4.327	4.151	4.179	4.226	4.243	4.215
all_1733902422.21	CC1=NC=NC(N2CCCC(F)C2)=C1C	2.032	0	3	1	209.268	89.345	Active	4.394	4.793	4.498	4.207	4.961	4.324	4.163	4.416	4.189	4.273	4.17	4.369	4.246	4.473	4.262	3.901	4.15	4.442	4.079	3.952	4.065	4.228	3.842	4.367	4.456	4.225	4.386	4.056	4.651	3.996	4.489	4.1	4.248	4.038	4.279	4.339	4.068	4.059	4.288	4.207	4.241
all_1733902422.21	CC1=NN=C(C=C1)N1CCC(CC1)C(F)(F)F	2.564	0	3	1	245.248	97.644	Active	4.882	4.579	4.752	4.623	5.41	4.847	4.559	4.48	4.188	4.225	4.284	4.118	4.499	4.43	4.665	3.902	4.594	4.796	4.153	4.221	4.033	4.358	3.976	5.043	5.306	4.907	4.688	4.199	4.758	4.643	4.896	4.753	4.442	4.117	4.194	4.276	4.268	4.238	4.44	4.677	4.28
all_1733902422.21	CC1=CC=NC(=N1)N1CCC(CC1)C(F)(F)F	2.564	0	3	1	245.248	97.676	Active	4.904	4.539	4.746	4.409	5.256	4.776	4.512	4.399	4.172	4.287	4.271	4.134	4.52	4.439	4.591	3.74	4.605	4.848	4.117	4.072	4.056	4.347	3.998	4.863	5.285	4.804	4.687	4.099	4.75	4.465	5.201	4.699	4.451	4.143	4.373	4.345	4.365	4.115	4.469	4.595	4.231
all_1733902422.21	CC1=NC=CC(=N1)N1CCCC(C1)C(F)(F)F	2.564	0	3	1	245.248	97.676	Active	4.941	4.566	4.728	4.416	5.209	4.796	4.498	4.424	4.167	4.272	4.271	4.178	4.445	4.379	4.553	3.91	4.588	4.77	4.125	4.044	4.052	4.349	3.947	4.919	5.325	4.835	4.706	4.103	4.759	4.476	5.101	4.725	4.436	4.106	4.26	4.322	4.251	4.098	4.475	4.617	4.287
all_1733902422.21	CC1=NC(=CC(=N1)N1C2CCC1CC(O)C2)C(F)(F)F	2.296	1	4	1	287.285	114.194	Active	4.567	4.372	4.726	4.392	5.098	4.771	4.314	4.275	4.268	4.285	4.312	4.145	4.374	4.542	4.429	4.026	4.363	4.724	4.199	4.405	4.089	4.235	4.127	4.949	5.065	4.751	4.631	4.881	4.963	4.604	4.977	4.646	4.279	4.212	4.23	4.321	4.396	4.25	4.314	4.427	4.369
all_1733902422.21	N#CC1=CC=CC(=N1)N1CCCCC1	1.944	0	3	1	187.246	83.987	Active	4.25	4.597	4.36	4.173	5.284	4.034	4.092	4.122	4.212	4.125	4.1	4.142	4.106	4.38	4.151	3.946	4.152	4.161	4.126	4.231	4.108	4.138	4.033	4.057	4.218	4.216	4.184	4.206	4.488	4.185	4.22	4.077	4.206	4.127	4.264	4.443	4.081	3.978	4.103	4.153	4.21
all_1733902413.63	FC(F)(F)C1=NC=C(C=C1)N1CCC(CC1)N1CCCC1	3.165	0	3	2	299.34	122.305	Active	4.512	4.317	4.682	4.43	5.39	4.769	4.443	4.451	4.212	4.4	4.379	4.366	4.5	4.732	4.515	4.01	4.767	4.76	4.099	4.458	4.073	4.303	4.036	4.842	5.109	4.89	4.8	4.38	5.453	4.446	5.09	4.705	4.36	4.24	4.292	4.279	4.42	4.301	4.36	4.469	4.273
all_1733902413.63	CC1=CC(C)=NC(=N1)N1CCCC(CF)C1	2.279	0	3	2	223.295	95.71	Active	4.524	4.644	4.595	4.231	4.568	4.403	4.287	4.368	4.207	4.234	4.173	4.294	4.326	4.448	4.385	4.036	4.157	4.455	4.119	3.999	4.102	4.246	3.981	4.38	4.479	4.239	4.442	4.157	4.707	3.998	4.796	4.188	4.276	4.04	4.323	4.41	4.148	3.956	4.398	4.265	4.236
all_1733902413.63	CC1CCN(CC2=CC(C)=NO2)CC1	2.215	0	3	2	194.278	85.07	Active	4.169	4.135	4.104	4.103	5.132	4.149	4.069	4.031	4.16	4.073	4.159	4.057	4.076	4.305	4.025	4.12	4.079	4.083	4.062	4.061	4.076	4.055	4.048	4.065	4.139	4.043	4.172	4.143	4.247	4.141	4.128	4.046	4.035	4.041	4.092	4.032	4.007	4.098	4.096	4.051	3.948
all_1733902413.63	CC1CCN(CC2=NOC(C)=C2)CC1	2.215	0	3	2	194.278	85.07	Active	4.177	4.135	4.092	4.124	4.907	4.136	4.062	4.031	4.133	4.069	4.121	4.084	4.065	4.295	4.025	4.149	4.077	4.066	4.035	4.018	4.063	4.048	4.024	4.065	4.119	4.033	4.165	4.062	4.26	4.133	4.12	4.046	4.038	4.038	4.092	4.041	4.007	4.057	4.095	4.051	3.948
all_1733902413.63	OCC1CCN(CC1)C1=C(F)C=C(C=N1)C(F)(F)F	2.448	1	3	2	278.249	107.416	Active	4.703	4.294	4.724	4.39	5.129	4.966	4.36	4.574	4.175	4.194	4.345	4.244	4.531	4.36	4.594	4.039	4.821	4.932	4.122	4.234	4.111	4.284	4.04	4.716	5.438	4.823	4.846	4.375	4.749	4.485	5.225	4.703	4.425	4.062	4.116	4.16	4.221	4.274	4.385	4.695	4.362
all_1733902413.63	OCC1CCCN(C1)C1=C(F)C=C(C=N1)C(F)(F)F	2.448	1	3	2	278.249	107.416	Active	4.714	4.303	4.737	4.39	5.129	4.987	4.36	4.583	4.173	4.208	4.348	4.243	4.557	4.359	4.593	4.034	4.824	4.919	4.168	4.24	4.132	4.289	4.072	4.724	5.469	4.826	4.865	4.385	4.731	4.473	5.245	4.703	4.442	4.048	4.115	4.167	4.234	4.277	4.355	4.7	4.358
all_1733902413.63	CC1=NN=C(C=C1)N1CCC(C1)C(F)F	1.876	0	3	2	213.231	87.114	Active	4.529	4.624	4.653	4.241	4.754	4.586	4.398	4.46	4.174	4.198	4.227	4.1	4.371	4.531	4.412	3.665	4.38	4.642	4.147	3.999	4.039	4.322	3.86	4.634	4.862	4.449	4.738	4.207	4.741	4.257	4.924	4.411	4.367	4.089	4.313	4.416	4.126	4.109	4.39	4.292	4.341
all_1733902413.63	CC1=NC=NC(N2CCC(CC2)C(F)F)=C1C	2.575	0	3	2	241.285	99.875	Active	4.621	4.511	4.536	4.29	4.862	4.628	4.429	4.414	4.255	4.158	4.265	4.374	4.316	4.248	4.419	3.711	4.331	4.528	4.122	4.026	4.09	4.322	3.911	4.614	4.867	4.425	4.593	4.099	4.737	4.275	4.973	4.532	4.354	4.126	4.343	4.39	4.307	4.096	4.349	4.23	4.176
all_1733902413.63	CC1=CC(=NN=C1C)N1CCC(CF)CC1	2.279	0	3	2	223.295	95.678	Active	4.582	4.675	4.388	4.271	5.043	4.38	4.231	4.396	4.08	4.171	4.181	4.312	4.347	4.464	4.33	3.939	4.143	4.52	4.081	4.086	4.014	4.234	4.023	4.371	4.407	4.265	4.43	4.221	4.625	3.989	4.396	4.286	4.261	4.062	4.216	4.266	4.096	4.173	4.336	4.256	4.245
all_1733902413.63	CC1=CN=C(C)C(=N1)N1CCC(CC1)C(F)F	2.575	0	3	2	241.285	99.875	Active	4.576	4.471	4.628	4.326	4.814	4.556	4.464	4.428	4.23	4.194	4.248	4.301	4.426	4.318	4.463	3.699	4.35	4.557	4.152	4.09	4.13	4.328	3.786	4.641	5.009	4.448	4.733	4.195	4.842	4.256	5.051	4.447	4.364	4.108	4.36	4.394	4.274	4.025	4.407	4.259	4.265
all_1733902413.63	CC1=CC=NC(=N1)N1CCCC(CF)C1	1.971	0	3	2	209.268	89.345	Active	4.367	4.7	4.553	4.199	4.536	4.342	4.308	4.36	4.171	4.214	4.187	4.079	4.302	4.616	4.37	3.856	4.16	4.448	4.044	3.955	4.053	4.263	3.93	4.383	4.402	4.256	4.476	4.127	4.582	3.946	4.816	4.179	4.3	4.046	4.336	4.383	4.165	3.975	4.369	4.277	4.265
all_1733902413.63	CC1=NN2C=CN=C(N3CCC(CC3)C(F)(F)F)C2=C1	2.816	0	4	1	284.285	113.763	Active	4.871	4.579	4.713	4.545	5.301	4.575	4.652	4.351	4.347	4.245	4.349	4.17	4.44	4.489	4.683	4.1	4.404	4.729	4.417	4.266	4.14	4.417	4.062	4.738	5.2	4.599	4.534	4.678	4.899	4.854	5.049	4.666	4.462	4.217	4.262	4.499	4.427	4.316	4.486	4.5	4.416
all_1733902413.63	CC1=CC(O[C@@H]2CCC[C@H]2F)=NC(C)=N1	2.363	0	3	2	210.252	88.699	Active	4.342	4.441	4.448	4.187	4.889	4.22	4.331	4.357	4.174	4.234	4.108	4.154	4.136	4.49	4.266	4.037	4.333	4.405	4.065	4	4.05	4.188	4.065	4.426	4.302	4.254	4.266	4.168	4.655	4.368	4.499	4.225	4.205	4.217	4.308	4.355	4.197	4.235	4.193	4.224	4.24
all_1733902413.63	CC1=CC(C)=NC(OC2CCC2)=N1	2.025	0	3	2	178.235	78.168	Active	4.108	5.015	4.241	4.06	4.69	4.286	4.323	4.215	4.198	4.247	4.087	4.07	4.062	4.178	4.199	4.143	4.259	4.203	4.111	4.005	4.112	4.102	4.079	4.328	4.247	4.167	4.365	4.271	4.132	4.19	4.153	4.105	4.122	4.132	4.302	4.345	4.098	4.165	4.106	4.11	4.272
all_1733902413.63	CN1C=CC(=N1)C1CCCN(C1)C1=NC(C)=NC(C)=C1	2.211	0	5	2	271.368	119.209	Active	4.381	4.698	4.369	4.182	5.181	4.322	4.078	4.281	4.3	4.24	4.254	4.036	4.15	4.35	4.317	4.133	4.35	4.317	4.309	4.247	4.132	4.204	4.035	4.463	4.37	4.321	4.314	4.46	4.371	4.26	4.319	4.217	4.205	4.147	4.252	4.403	4.106	4.019	4.208	4.162	4.338
all_1733902413.63	FC1=CN=C(CN2CCCCCC2)C(F)=C1	2.736	0	2	2	226.27	94.291	Active	4.306	4.063	4.462	4.151	4.712	4.412	4.092	4.075	4.127	4.037	4.068	4.295	4.168	4.451	4.352	4.238	4.205	4.176	4.109	4.127	4.182	4.195	3.908	4.24	4.303	4.103	4.055	3.981	4.845	4.152	4.287	4.131	4.17	4.294	4.153	4.136	4.083	4.061	4.118	4.301	4.119
all_1733902413.63	CC1CCCCN1CC1=NC=C(F)C=C1F	2.734	0	2	2	226.27	94.291	Active	4.355	4.148	4.498	4.142	4.615	4.4	4.152	4.072	4.132	4.035	4.1	4.322	4.155	4.415	4.352	4.223	4.181	4.165	4.151	4.162	4.117	4.264	3.956	4.249	4.265	4.079	4.066	4.254	4.872	4.159	4.28	4.097	4.189	4.198	4.125	4.107	4.058	4.122	4.285	4.252	4.149
all_1733902413.63	CC1=C(CN2CCC(CC2)C(F)(F)F)C=CC=N1	3.164	0	2	2	258.287	104.821	Active	4.684	4.341	4.758	4.357	6.057	4.77	4.454	4.548	4.143	4.227	4.193	4.261	4.482	4.526	4.27	4.149	4.325	4.597	4.151	4.348	4.097	4.255	4.093	4.819	5.047	4.909	4.862	4.198	5.308	4.389	4.912	4.872	4.355	4.319	4.239	4.167	4.379	4.314	4.458	4.472	4.278
all_1733902413.63	CC1=CC=CN=C1CN1CCC(CC1)C(F)(F)F	3.164	0	2	2	258.287	104.821	Active	4.725	4.102	4.735	4.386	6.234	4.646	4.555	4.553	4.239	4.217	4.229	4.251	4.531	4.537	4.288	4.044	4.307	4.615	4.167	4.39	4.203	4.265	4.079	4.83	4.999	4.948	4.827	4.029	5.245	4.469	5.029	4.888	4.34	4.32	4.315	4.135	4.304	4.333	4.329	4.579	4.275
all_1733902413.63	FC1=CN=CC(CN2CCC(CC2)C(F)(F)F)=C1	2.995	0	2	2	262.25	102.622	Active	4.775	4.123	4.766	4.401	5.623	4.765	4.573	4.52	4.188	4.275	4.228	4.265	4.522	4.677	4.51	4.19	4.551	4.719	4.139	4.407	4.248	4.238	4.096	4.916	5.153	5.059	4.881	3.969	5.281	4.429	5.141	4.868	4.454	4.328	4.277	4.101	4.288	4.353	4.417	4.61	4.318
all_1733902413.63	CC1=NC=CC(NC2CCC(F)(F)CC2)=N1	2.775	1	3	2	227.258	93.3	Active	4.29	4.204	4.524	4.303	4.981	4.466	4.352	4.307	4.221	4.037	4.288	4.134	4.373	4.207	4.431	3.836	4.423	4.518	4.08	4.224	4.124	4.196	3.985	4.686	4.785	4.416	4.563	3.971	4.852	4.085	4.942	4.676	4.227	4.126	4.285	4.305	4.243	4.037	4.212	4.33	4.251
all_1733902413.63	F[C@@H]1CCC[C@H]1OC1=CC(=CC=N1)C#N	2.223	0	3	2	206.22	87.507	Active	4.293	4.401	4.41	4.266	5.234	4.282	4.207	4.151	4.117	4.168	4.15	4.088	4.242	4.399	4.317	3.936	4.249	4.397	4.05	4.08	4.12	4.134	4.127	4.43	4.334	4.309	4.222	4.24	4.847	4.282	4.424	4.31	4.257	4.167	4.447	4.336	4.254	4.268	4.134	4.312	4.334
all_1733902406.79	CC1=CC(=NC(C)=N1)N1CCC(CC1)N1CCCC1CO	1.519	1	5	3	290.411	126.552	Active	4.118	4.462	4.19	4.105	4.683	4.153	4.167	4.195	4.104	4.283	4.219	4.575	4.108	4.185	4.219	4.179	4.258	4.19	4.206	4.451	4.099	4.159	4.115	4.413	4.323	4.241	4.339	4.622	4.561	4.145	4.595	4.291	4.211	4.19	4.436	4.214	4.077	3.973	4.21	4.161	4.201
all_1733902406.79	Cl.CC1=NOC(CN2CCC(CC2)C(F)F)=C1	2.882	0	3	3	266.719	105.554	Active	4.582	4.076	4.598	4.348	5.101	4.33	4.409	4.318	4.234	4.187	4.325	4.116	4.396	4.548	4.393	4.076	4.193	4.52	4.409	4.173	4.259	4.169	3.951	4.625	4.689	4.378	4.68	4.636	4.704	4.568	4.617	4.432	4.14	4.205	4.262	4.35	4.371	4.223	4.305	4.24	4.216
all_1733902406.79	CC1=NN(C(C)=C1)C1=NN=C(C=C1)N1CCCCC1	2.269	0	5	2	257.341	112.812	Active	4.371	4.693	4.593	4.251	5.038	4.432	4.458	4.324	4.288	4.136	4.238	4.242	4.237	4.351	4.431	4.313	4.26	4.359	4.499	4.431	4.272	4.269	4.075	4.472	4.508	4.53	4.441	4.553	4.835	4.307	4.441	4.505	4.355	4.104	4.439	4.471	4.154	4.161	4.224	4.536	4.365
all_1733902406.79	FCC1CCN(CC1)C1=CC=NC(=C1)C(F)(F)F	3.286	0	2	2	262.25	102.622	Active	4.758	4.54	4.792	4.53	5.852	4.946	4.497	4.613	4.225	4.177	4.294	4.228	4.484	4.63	4.514	4.134	4.799	4.899	4.118	4.293	4.089	4.552	4.068	4.765	5.395	5.07	5.115	4.085	4.654	4.535	5.244	4.924	4.386	4.135	4.174	4.35	4.543	4.348	4.45	4.671	4.355
all_1733902406.79	CC1=NN2C=CN=C(N3CCC(CC3)C(F)F)C2=C1	2.519	0	4	2	266.295	109.597	Active	4.544	4.584	4.517	4.438	5.122	4.541	4.557	4.419	4.35	4.265	4.354	4.259	4.427	4.401	4.501	4.201	4.288	4.696	4.414	4.123	4.196	4.427	4.067	4.71	4.898	4.545	4.539	4.684	4.882	4.742	5.011	4.662	4.404	4.193	4.333	4.518	4.371	4.253	4.435	4.361	4.263
all_1733902406.79	FC(F)C1CCN(CC1)C1=CC=NC(=C1)C(F)(F)F	3.582	0	2	2	280.24	106.787	Active	4.81	4.568	4.925	4.539	5.467	4.995	4.537	4.725	4.246	4.406	4.302	4.223	4.665	4.708	4.496	4.088	5.004	5.112	4.063	4.243	4.114	4.59	4.082	4.661	5.5	4.992	5.058	4.111	4.826	4.566	5.475	4.942	4.472	4.253	4.158	4.63	4.892	4.365	4.531	4.656	4.394
all_1733902406.79	FC(F)(F)C1=CN=C(C=C1)N1CCC(CC1)N1CCCC1	3.165	0	3	2	299.34	122.305	Active	4.537	4.017	4.661	4.342	5.385	4.661	4.51	4.451	4.216	4.371	4.342	4.367	4.493	4.687	4.486	3.96	4.77	4.752	4.12	4.419	4.069	4.299	4.014	4.825	5.099	4.882	4.796	4.241	5.453	4.426	5.02	4.697	4.259	4.27	4.322	4.289	4.395	4.287	4.357	4.549	4.267
all_1733902406.79	FC(F)(F)C1=CC(=CC=N1)N1CCC(CC1)N1CCCC1	3.165	0	3	2	299.34	122.305	Active	4.533	4.037	4.751	4.378	5.922	4.636	4.421	4.482	4.296	4.366	4.251	4.364	4.493	4.638	4.481	3.623	4.715	4.82	4.131	4.343	4.046	4.303	4.075	4.832	5.162	4.876	4.667	4.236	5.453	4.444	5.041	4.702	4.25	4.269	4.285	4.313	4.386	4.328	4.368	4.537	4.277
all_1733902406.79	FC(F)(F)C1=CC=CC(=N1)N1CCC(CC1)N1CCCC1	3.165	0	3	2	299.34	122.305	Active	4.569	4.019	4.739	4.388	5.57	4.673	4.383	4.451	4.31	4.394	4.169	4.369	4.487	4.672	4.52	3.6	4.778	4.756	4.011	4.382	4.076	4.336	3.983	4.831	5.054	4.849	4.763	4.456	5.455	4.432	5.046	4.699	4.216	4.277	4.321	4.279	4.392	4.34	4.354	4.562	4.281
all_1733902406.79	FC(F)(F)C1=CC(=NC=C1)N1CCC(CC1)N1CCCC1	3.165	0	3	2	299.34	122.305	Active	4.559	4.021	4.69	4.347	5.495	4.658	4.496	4.454	4.205	4.371	4.264	4.369	4.509	4.646	4.479	3.588	4.769	4.765	4.002	4.407	4.084	4.331	4.002	4.836	5.119	4.838	4.78	4.471	5.453	4.437	5.03	4.699	4.247	4.272	4.328	4.287	4.392	4.277	4.365	4.57	4.29
all_1733902406.79	CC1=CN=C(C=C1)N1CCC(CC1)C(F)F	2.872	0	2	2	226.27	94.291	Active	4.489	4.484	4.682	4.41	4.935	4.62	4.362	4.477	4.221	4.171	4.284	4.344	4.424	4.38	4.434	3.963	4.372	4.562	4.141	4.136	4.12	4.325	3.835	4.524	4.899	4.434	4.589	4.137	4.66	4.32	4.824	4.431	4.385	4.137	4.473	4.474	4.304	4.277	4.242	4.324	4.256
all_1733902406.79	FC(F)C1CCN(CC1)C1=NC=C(F)C=C1	2.702	0	2	2	230.233	92.091	Active	4.889	4.464	4.733	4.372	4.874	4.724	4.261	4.505	4.216	4.195	4.274	4.196	4.396	4.492	4.464	3.986	4.595	4.745	4.291	4.043	4.124	4.303	3.909	4.493	5.079	4.545	4.652	4.072	4.569	4.345	4.901	4.598	4.429	4.095	4.424	4.361	4.267	4.29	4.369	4.498	4.313
all_1733902406.79	CC1=CC=CC(=N1)N1CCC(C1)C(F)F	2.481	0	2	2	212.243	87.926	Active	4.48	4.446	4.606	4.323	4.846	4.601	4.292	4.48	4.231	4.17	4.272	4.188	4.43	4.416	4.483	3.937	4.368	4.614	4.147	4.088	4.132	4.271	3.831	4.47	4.925	4.4	4.599	4.128	4.534	4.343	4.778	4.443	4.387	4.118	4.366	4.398	4.22	4.22	4.262	4.318	4.34
all_1733902406.79	CC1=CC=NC(=N1)N1CCCC(C1)NC(=O)C(C)(C)C	1.916	1	4	2	276.384	120.35	Active	4.264	4.608	4.534	3.847	4.928	4.379	3.957	4.072	4.168	3.991	4.145	4.282	4.138	4.171	4.18	4.014	4.033	4.001	4.216	4.144	4.18	4.075	3.84	4.085	4.252	4.131	4.172	4.019	4.288	4.096	4.416	4.306	4.12	3.979	4.103	4.365	3.855	4.051	4.089	4.148	3.912
all_1733902406.79	CC(C)(C)NC(=O)C1CCCN(C1)C1=NC=C(F)C=N1	1.747	1	4	2	280.347	118.151	Active	4.488	4.364	4.583	4.125	5.095	4.421	4.243	4.15	4.242	4.116	4.146	4.098	4.119	4.124	4.231	4.1	4.161	4.191	4.245	4.135	4.169	4.226	4.013	4.01	4.431	4.248	4.21	4.368	4.328	4.142	4.463	4.292	4.211	4.004	4.195	4.226	3.89	4.242	4.391	4.276	4.213
all_1733902406.79	CC1=NC(N2CCC(C2)C(F)F)=C(C=C1)C#N	2.353	0	3	2	237.253	98.683	Active	4.723	4.482	4.57	4.36	5.338	4.705	4.293	4.486	4.213	4.19	4.268	4.103	4.33	4.496	4.457	3.992	4.402	4.621	4.132	4.152	4.119	4.29	4.1	4.496	4.9	4.451	4.597	4.173	4.894	4.344	4.773	4.401	4.377	4.128	4.399	4.381	4.252	4.268	4.457	4.324	4.174
all_1733902406.79	FC(F)C1CCN(CC1)C1=C(C=CC=N1)C#N	2.435	0	3	2	237.253	98.683	Active	4.648	4.483	4.587	4.36	5.413	4.585	4.327	4.468	4.203	4.168	4.237	4.068	4.352	4.542	4.481	3.991	4.392	4.583	4.17	4.196	4.135	4.278	4.088	4.481	4.927	4.457	4.63	4.228	4.913	4.315	4.778	4.392	4.403	4.134	4.45	4.407	4.285	4.225	4.393	4.373	4.203
all_1733902406.79	CC1=NC(N2CCC(CC2)C(F)F)=C(C=C1)C#N	2.743	0	3	2	251.28	105.048	Active	4.703	4.449	4.672	4.392	5.408	4.717	4.31	4.486	4.222	4.161	4.23	4.255	4.296	4.448	4.428	3.989	4.432	4.576	4.125	4.172	4.091	4.3	4.11	4.505	4.889	4.46	4.624	4.239	5.041	4.33	4.815	4.419	4.361	4.141	4.491	4.441	4.355	4.267	4.404	4.334	4.147
all_1733902406.79	CC1=C(CN2CCCC(F)C2)C(C)=NO1	2.225	0	3	2	212.268	89.236	Active	4.197	4.188	4.306	4.211	4.815	4.301	4.18	4.193	4.106	4.095	4.149	4.123	4.306	4.191	4.129	3.975	4.081	4.216	4.05	4.072	4.048	4.132	4.038	4.335	4.351	4.146	4.387	4.201	4.885	4.222	4.35	4.239	4.061	4.075	4.084	4.104	4.038	4.164	4.18	4.193	4.018
all_1733902406.79	CC1=NC=NC(N2CCC(CC2)N2CCOCC2)=C1C	1.394	0	5	2	276.384	120.507	Active	4.137	4.281	4.089	4.098	4.696	4.28	4.049	4.146	4.134	4.205	4.235	4.218	4.104	4.201	4.155	4.089	4.254	4.09	4.181	4.107	4.083	4.135	4.176	4.341	4.404	4.086	4.13	4.155	4.43	4.074	4.37	4.169	4.077	4.092	4.17	4.241	4.038	3.972	4.19	4.071	4.083
all_1733902406.79	N#CC1=C(C=NC=C1)N1CCC(CC1)N1CCCC1	2.018	0	4	2	256.353	114.201	Active	4.238	4.259	4.09	4.179	5.522	4.224	4.137	4.126	4.061	4.25	4.16	4.595	4.079	4.349	4.191	4.163	4.42	4.165	4.119	4.5	4.107	4.111	4.164	4.214	4.285	4.296	4.123	4.603	5.758	4.037	4.608	4.253	4.112	4.1	4.447	4.195	4.075	4.008	4.16	4.178	4.13
all_1733902406.79	FC(F)(F)C1=CSC(CN2CCC(CC2)C#N)=N1	2.897	0	4	2	275.299	106.854	Active	4.639	4.308	4.708	4.587	5.561	4.494	4.403	4.434	4.279	4.25	4.246	4.182	4.41	4.717	4.63	4.132	4.257	4.659	4.345	4.356	4.284	4.23	4.155	4.83	5.125	4.578	4.843	4.909	5.185	4.78	4.913	4.766	4.327	4.431	4.189	4.41	4.388	4.325	4.479	4.391	4.226
all_1733902406.79	BrC1=CC=C(CN2CCC(CC2)C#N)O1	2.778	0	3	2	269.142	97.794	Active	4.555	4.146	4.364	4.351	5.093	4.38	4.206	4.199	4.24	4.078	4.236	4.216	4.267	4.392	4.265	4.056	4.175	4.238	4.497	4.235	4.213	4.15	4.126	4.204	4.385	4.225	4.279	4.673	4.529	4.484	4.405	4.286	4.114	4.156	4.334	4.518	4.378	4.207	4.228	4.28	4.076
all_1733902406.79	CC(=O)NC1=C(C)N=C(N=C1C)N1CCCC1	1.652	1	4	2	234.303	101.256	Active	4.29	4.215	4.518	4.194	4.905	4.062	4.203	4.065	4.232	4.222	4.262	4.033	4.096	4.129	4.324	3.993	4.241	4.202	4.072	4.206	4.209	3.996	3.996	4.16	4.229	4.178	4.148	4.029	4.297	4.105	4.221	4.197	4.08	3.976	4.212	4.127	3.931	4.083	4.039	4.088	4.218
all_1733902406.79	CC1=C(CN2CCCC2)C(C)=NO1	1.887	0	3	2	180.251	78.705	Active	4.147	4.164	4.096	4.118	5.111	4.214	4.074	4.079	4.122	4.045	4.131	4.063	4.094	4.23	4.034	3.975	4.075	4.094	4.014	4.016	4.039	4.017	4.081	4.059	4.191	4.086	4.155	4.08	4.669	4.13	4.069	4.07	4.029	4.031	4.073	4.095	4.033	4.13	4.09	4.094	3.957
all_1733902406.79	CC1=NN(C(C)=C1)C1=NC=NC(=C1)N1CCCCC1	2.269	0	5	2	257.341	112.844	Active	4.352	4.666	4.556	4.251	5.259	4.46	4.476	4.447	4.438	4.081	4.272	4.218	4.314	4.247	4.374	4.352	4.283	4.287	4.475	4.481	4.249	4.233	4.019	4.522	4.493	4.596	4.433	4.487	4.826	4.317	4.561	4.463	4.378	4.095	4.521	4.497	4.154	4.176	4.213	4.599	4.384
all_1733902406.79	CC1CCCN(C1)C1=CC(=NC=N1)N1C=CN=C1C	2.207	0	5	2	257.341	112.875	Active	4.432	4.524	4.713	4.167	5.179	4.361	4.37	4.412	4.385	4.243	4.307	4.299	4.379	4.378	4.671	4.425	4.392	4.414	4.863	4.48	4.429	4.316	4.049	4.586	4.509	4.63	4.483	4.639	4.848	4.261	4.794	4.397	4.447	4.174	4.578	4.492	4.175	4.172	4.244	4.543	4.391
all_1733902406.79	CC1CCN(CC1)C1=CC(=NC=N1)N1C=CN=C1C	2.207	0	5	2	257.341	112.875	Active	4.418	4.524	4.712	4.148	5.179	4.367	4.347	4.396	4.362	4.295	4.29	4.323	4.379	4.378	4.666	4.446	4.357	4.388	4.849	4.503	4.418	4.298	4.049	4.564	4.512	4.589	4.485	4.611	4.85	4.251	4.802	4.369	4.439	4.167	4.567	4.484	4.177	4.176	4.253	4.546	4.393
all_1733902406.79	CC1=NN(C(C)=C1)C1=NC=NC(=C1)N1CCC(F)CC1	2.217	0	5	2	275.331	117.009	Active	4.59	4.746	4.787	4.39	5.195	4.671	4.549	4.55	4.417	4.244	4.346	4.392	4.525	4.528	4.406	4.289	4.351	4.448	4.48	4.436	4.268	4.41	4.069	4.655	4.73	4.659	4.568	4.537	5.02	4.455	4.817	4.579	4.426	4.11	4.562	4.476	4.255	4.27	4.299	4.621	4.639
all_1733902406.79	CC1=NC2=C(C=CN=C2)C(=N1)N1CCC(CF)CC1	2.519	0	4	2	260.316	111.246	Active	4.39	4.657	4.507	4.567	4.999	4.514	4.607	4.342	4.361	4.172	4.34	4.363	4.45	4.506	4.468	4.293	4.275	4.581	4.655	4.668	4.194	4.384	4.158	4.816	4.705	4.638	4.587	4.569	6.136	4.766	4.808	4.677	4.423	4.201	4.579	4.372	4.471	4.338	4.29	4.338	4.621
all_1733902406.79	CC1=NC(C)=C(CN2CCCCC2)S1	2.746	0	3	2	210.346	89.965	Active	4.351	4.149	4.426	4.189	4.576	4.214	4.189	4.166	4.198	4.119	4.189	4.179	4.144	4.323	4.301	4.17	4.105	4.103	4.302	4.383	4.227	4.071	3.978	4.175	4.234	4.152	4.21	4.57	4.544	4.323	4.212	4.266	4.198	4.331	4.236	4.322	4.134	4.096	4.172	4.265	4.152
all_1733902397.11	CN(C)C(=O)C1CCN(CC1)C1=C(C=CC(C)=N1)C#N	1.566	0	4	2	272.352	119.368	Active	4.546	4.337	4.655	4.126	5.489	4.322	4.112	4.084	4.198	4.157	4.139	4.404	4.134	4.292	4.203	4.056	4.236	4.192	4.4	4.208	4.118	4.109	4.208	4.074	4.25	4.195	4.297	4.556	5.537	4.312	4.312	4.202	4.178	4.036	4.25	4.469	4.191	4.1	4.375	4.171	4.087
all_1733902397.11	COC1(CCN(CC2=C(C)C=CN=C2)C1)C(F)(F)F	2.543	0	3	3	274.286	109.935	Active	4.618	3.593	4.775	4.286	5.798	4.435	4.442	4.563	4.042	4.181	4.212	4.278	4.468	4.504	4.349	4.047	4.446	4.563	4.062	4.158	4.031	4.227	4.18	4.783	5.06	4.883	4.822	4.197	5.188	4.47	4.827	4.927	4.234	4.151	4.077	4.119	4.227	4.285	4.386	4.88	4.393
all_1733902397.11	COC1(CCN(CC2=C(C)C=CN=C2)CC1)C(F)(F)F	2.933	0	3	3	288.313	116.3	Active	4.62	3.627	4.739	4.342	5.839	4.43	4.451	4.546	4.137	4.188	4.238	4.304	4.457	4.506	4.444	4.047	4.49	4.533	4.064	4.168	4.032	4.197	4.173	4.732	5.026	4.871	4.808	4.206	5.249	4.424	4.849	4.827	4.194	4.161	4.066	4.246	4.326	4.281	4.406	4.806	4.367
all_1733902397.11	Cl.Cl.CC1=NC(OCC2CCNCC2)=CC=C1	2.612	1	3	3	279.211	115.169	Active	4.671	4.285	4.561	4.279	4.994	4.419	4.676	4.224	4.218	4.265	4.6	4.274	4.324	4.187	4.374	4.411	4.411	4.313	4.533	4.491	4.168	4.236	4.321	4.45	4.355	4.286	4.36	4.609	6.017	5.005	5.104	4.371	4.322	4.253	4.928	4.498	4.63	4.218	4.427	4.694	4.459
all_1733902397.11	CN(CC1=CC=NN1C)C1=NC(C)=CC(C)=N1	1.463	0	5	3	231.303	101.12	Active	4.387	4.644	4.388	4.115	5.343	4.313	4.27	4.182	4.244	4.214	4.31	4.085	4.175	4.202	4.161	4.178	4.304	4.326	4.328	4.177	4.191	4.134	3.995	4.332	4.368	4.281	4.397	4.177	4.391	4.261	4.484	4.125	4.201	4.107	4.258	4.404	4.095	3.903	4.241	4.158	4.213
all_1733902397.11	FC1=CN=C(N=C1)N1CCC(CN2C=CC=N2)CC1	1.729	0	5	3	261.304	110.644	Active	4.54	4.619	4.45	4.201	5.262	4.633	4.127	4.282	4.193	4.189	4.284	4.07	4.205	4.441	4.31	4.14	4.225	4.373	4.222	4.273	4.123	4.24	3.959	4.527	4.414	4.286	4.241	4.387	4.655	4.323	4.555	4.225	4.267	4.127	4.22	4.433	4.158	4.023	4.408	4.326	4.238
all_1733902397.11	CN(CC1=NC=C(F)C=C1F)C1CCCCC1	3.124	0	2	3	240.297	100.656	Active	4.325	4.128	4.553	4.223	4.797	4.406	4.104	4.089	4.172	4.039	4.064	4.246	4.176	4.343	4.412	4.286	4.223	4.155	4.153	4.168	4.152	4.248	3.985	4.249	4.278	4.089	4.044	4.331	5.07	4.148	4.38	4.115	4.185	4.265	4.132	4.22	4.142	4.136	4.32	4.248	4.161
all_1733902397.11	CC1=NN2C=CN=C(OCC3CCNCC3)C2=C1	1.416	1	5	3	246.314	106.169	Active	4.237	4.272	4.277	4.127	5.283	4.234	4.349	4.105	4.159	4.057	4.206	4.326	4.122	4.186	4.247	4.173	4.133	4.107	4.282	4.334	4.148	4.232	4.041	4.358	4.196	4.227	4.223	4.494	4.439	4.415	4.342	4.214	4.297	4.04	4.301	4.553	4.146	4.165	4.152	4.207	4.223
all_1733902397.11	CC1=C(CN2CCC(CC(F)(F)F)CC2)C=NC=C1	3.554	0	2	3	272.314	111.186	Active	4.722	4.462	4.678	4.395	5.93	4.649	4.36	4.567	4.291	4.156	4.171	4.293	4.513	4.608	4.337	4.221	4.413	4.63	4.109	4.338	4.212	4.279	4.135	4.705	4.982	4.743	4.833	4.232	5.488	4.324	4.958	4.723	4.343	4.404	4.376	4.164	4.404	4.325	4.449	4.459	4.252
all_1733902397.11	CC1=CC=CN=C1CN1CCC(CC(F)(F)F)CC1	3.554	0	2	3	272.314	111.186	Active	4.731	4.119	4.653	4.382	6.115	4.618	4.424	4.552	4.38	4.224	4.154	4.291	4.564	4.574	4.354	4.055	4.415	4.63	4.151	4.31	4.221	4.278	4.105	4.77	4.954	4.809	4.822	4.148	5.486	4.296	4.957	4.785	4.297	4.334	4.41	4.127	4.332	4.28	4.349	4.513	4.245
all_1733902397.11	FC1=CN=C(CN2CCC(CC(F)(F)F)CC2)C(F)=C1	3.524	0	2	3	294.267	113.152	Active	4.857	4.167	4.58	4.369	5.269	4.752	4.455	4.59	4.344	4.215	4.243	4.284	4.577	4.647	4.538	4.159	4.817	4.793	4.138	4.099	4.205	4.326	4.12	4.836	5.149	5.027	4.804	4.017	5.556	4.426	5.205	4.755	4.42	4.421	4.302	4.24	4.343	4.312	4.451	4.576	4.374
all_1733902397.11	FC1CCN(CC2=C(N=CC=C2)C(F)(F)F)CC1	3.034	0	2	2	262.25	102.622	Active	4.698	4.391	4.819	4.384	5.341	4.785	4.579	4.593	4.094	4.177	4.209	4.198	4.472	4.688	4.547	4.264	4.522	4.742	4.063	4.344	4.067	4.432	4.107	4.905	5.281	5.177	5.032	4.182	5.069	4.543	5.049	4.957	4.348	4.366	4.096	4.151	4.509	4.365	4.548	4.798	4.36
all_1733902397.11	FC(F)C1CCCN(CC2=NC=C(C=C2)C(F)(F)F)C1	3.578	0	2	3	294.267	113.152	Active	4.8	4.56	4.881	4.42	5.461	4.735	4.681	4.71	4.353	4.406	4.333	4.255	4.655	4.83	4.54	4.093	4.77	4.975	4.129	4.426	4.16	4.364	4.095	4.863	5.444	5.021	4.97	4.242	5.503	4.609	5.329	5.032	4.431	4.462	4.205	4.306	4.793	4.476	4.613	4.613	4.397
all_1733902397.11	FC1=CC=CN=C1CN1CCC(CC(F)(F)F)CC1	3.385	0	2	3	276.277	108.987	Active	4.765	4.103	4.691	4.358	5.731	4.722	4.498	4.546	4.262	4.21	4.083	4.298	4.573	4.666	4.427	4.094	4.595	4.695	4.161	4.289	4.203	4.32	4.093	4.899	5.147	5.014	4.819	4.056	5.503	4.411	5.075	4.812	4.393	4.356	4.385	4.121	4.323	4.295	4.403	4.589	4.334
all_1733902397.11	FC1=CN=C(CN2CCC(CC2)C(F)(F)F)C(F)=C1	3.134	0	2	2	280.24	106.787	Active	4.844	4.097	4.744	4.44	5.296	4.779	4.655	4.556	4.24	4.271	4.26	4.263	4.52	4.651	4.619	4.378	4.757	4.903	4.136	4.269	4.223	4.265	4.021	4.869	5.238	5.137	4.864	3.981	5.405	4.469	5.288	4.753	4.452	4.41	4.286	4.212	4.329	4.334	4.43	4.639	4.367
all_1733902397.11	CC1=C(CNC2CCCC2F)C(C)=NO1	2.272	1	3	3	212.268	89.026	Active	4.181	4.223	4.239	4.158	4.475	4.243	4.164	4.149	4.093	4.079	3.981	4.057	4.315	4.624	4.186	3.945	4.139	4.229	4.008	4.131	4.008	4.139	4.049	4.359	4.333	4.119	4.347	4.232	4.638	4.25	4.327	4.164	4.066	4.02	4.061	4.152	4.067	4.192	4.068	4.155	3.7
all_1733902397.11	CC1=C(CN2CCC(CC(F)(F)F)C2)C=NC=C1	3.164	0	2	3	258.287	104.821	Active	4.711	4.396	4.707	4.368	5.929	4.653	4.357	4.557	4.172	4.136	4.217	4.284	4.457	4.566	4.271	4.199	4.385	4.614	4.108	4.287	4.215	4.264	4.142	4.708	5.018	4.735	4.819	4.16	5.35	4.367	4.962	4.806	4.346	4.366	4.258	4.142	4.38	4.345	4.446	4.384	4.248
all_1733902397.11	CC1=CC=CN=C1CN1CCC(CC(F)(F)F)C1	3.164	0	2	3	258.287	104.821	Active	4.719	4.098	4.671	4.333	6.08	4.6	4.415	4.548	4.242	4.209	4.187	4.294	4.538	4.54	4.282	4.047	4.402	4.6	4.141	4.351	4.181	4.24	4.114	4.801	4.995	4.815	4.805	4.039	5.327	4.446	4.959	4.838	4.284	4.349	4.287	4.096	4.331	4.31	4.308	4.504	4.242
all_1733902397.11	FC1=CC=CN=C1CN1CCC(CC(F)(F)F)C1	2.995	0	2	3	262.25	102.622	Active	4.774	4.095	4.738	4.34	5.721	4.66	4.584	4.543	4.177	4.204	4.182	4.254	4.543	4.671	4.471	4.121	4.561	4.692	4.16	4.374	4.181	4.257	4.1	4.902	5.194	5.024	4.887	4.004	5.244	4.473	5.026	4.823	4.427	4.361	4.264	4.069	4.302	4.322	4.421	4.693	4.33
all_1733902397.11	FCC1CCN(CC2=NC=C(F)C=C2F)CC1	2.541	0	2	3	244.26	98.456	Active	4.815	4.201	4.802	4.26	4.801	4.591	4.249	4.178	4.193	4.108	4.25	4.38	4.329	4.723	4.292	4.268	4.355	4.368	4.244	4.2	4.175	4.239	3.938	4.413	4.467	4.32	4.21	4.21	5.179	4.338	4.666	4.285	4.309	4.208	4.169	4.115	4.12	4.325	4.474	4.658	4.284
all_1733902397.11	CC1=CC=CC(OC(C2CCNCC2)C(F)(F)F)=N1	2.699	1	3	3	274.286	109.725	Active	4.701	4.316	4.752	4.269	5.543	4.685	4.481	4.592	4.147	4.102	3.837	4.314	4.515	4.357	4.372	4.006	4.443	4.619	4.094	4.009	4.061	4.299	3.985	4.93	5.112	4.677	4.811	4.202	6.008	4.448	4.983	4.747	4.405	4.141	4.582	4.097	4.386	4.397	4.181	4.672	4.36
all_1733902397.11	CC1=C(CN2CCCC(C2)C(F)F)C=NC=C1	2.867	0	2	3	240.297	100.656	Active	4.392	4.344	4.583	4.247	5.084	4.451	4.374	4.474	4.193	4.162	4.161	4.301	4.416	4.516	4.209	4.174	4.21	4.505	4.145	4.312	4.224	4.236	3.998	4.572	4.793	4.347	4.566	4.271	5.272	4.311	4.742	4.58	4.228	4.351	4.274	4.21	4.352	4.241	4.385	4.243	4.252
all_1733902397.11	CC1=CC=CN=C1CN1CCCC(C1)C(F)F	2.867	0	2	3	240.297	100.656	Active	4.387	4.198	4.589	4.229	5.155	4.43	4.435	4.451	4.169	4.154	4.088	4.285	4.478	4.513	4.235	3.996	4.167	4.536	4.137	4.339	4.196	4.216	3.949	4.604	4.829	4.383	4.518	4.094	5.203	4.358	4.782	4.662	4.206	4.324	4.305	4.141	4.28	4.217	4.249	4.281	4.273
all_1733902397.11	CC1=CC=CN=C1CN1CCC(CF)CC1	2.572	0	2	3	222.307	96.49	Active	4.245	4.316	4.394	4.222	5.228	4.207	4.146	4.197	4.127	4.111	4.132	4.305	4.32	4.518	4.182	4.098	4.137	4.341	4.186	4.355	4.189	4.197	4.027	4.326	4.382	4.249	4.212	4.043	5.056	4.261	4.522	4.355	4.135	4.228	4.299	4.087	4.131	4.203	4.176	4.211	4.183
all_1733902397.11	CC(C)NC(=O)C1CCN(CC1)C1=NC(C)=NS1	1.588	1	5	3	268.386	111.767	Active	4.356	4.173	4.48	4.201	5.098	4.568	4.253	4.102	4.256	4.199	4.133	4.076	4.183	4.087	4.316	4.091	4.142	4.199	4.31	4.245	4.215	4.137	4.431	4.166	4.421	4.228	4.24	4.737	4.248	4.292	4.517	4.323	4.244	4.013	4.14	4.342	4.347	4.172	4.316	4.285	4.315
all_1733902397.11	CC1=CN=C(S1)N1CCC(C1)C(=O)NC1CCOCC1	1.573	1	5	3	295.408	122.879	Active	4.296	4.197	4.491	4.265	4.861	4.471	4.132	4.186	4.18	4.266	4.15	4.218	4.174	4.155	4.392	4.168	4.273	4.202	4.354	4.237	4.204	4.144	4.178	4.25	4.491	4.171	4.215	4.503	4.215	4.395	4.493	4.412	4.196	4.137	4.148	4.645	4.219	4.09	4.205	4.293	4.103
all_1733902397.11	FC1=CC=CN=C1N1CCC(C1)C(=O)NC1CCOCC1	1.342	1	4	3	293.342	123.039	Active	4.341	4.159	4.474	4.077	4.741	4.207	4.091	4.101	4.121	4.254	4.19	4.403	4.099	4.438	4.253	4.015	4.385	4.262	4.393	4.233	4.1	4.214	4.017	4.134	4.455	4.224	4.279	4.241	5.686	4.298	4.385	4.365	4.177	4.079	4.227	4.332	4.061	4.092	4.334	4.244	4.076
all_1733902397.11	CC(C)NC(=O)C1CCN(CC1)C1=NC(C)=CN=C1C	1.834	1	4	3	276.384	120.35	Active	4.444	4.815	4.516	4.05	4.721	4.311	4.251	4.095	4.21	4.15	4.216	4.075	4.055	4.16	4.212	4.136	4.19	4.131	4.295	4.176	4.125	4.101	3.999	4.115	4.4	4.219	4.285	4.244	4.276	4.196	4.362	4.328	4.19	4.053	4.173	4.404	4.131	4.096	4.215	4.169	4.036
all_1733902397.11	CC(C)NC(=O)C1CCN(CC1)C1=C(F)C=NC=N1	1.357	1	4	3	266.32	111.786	Active	4.331	4.342	4.518	4.03	5.008	4.37	4.2	4.08	4.213	4.148	4.158	4.055	4.09	4.059	4.212	4.056	4.115	4.188	4.258	4.082	4.119	4.193	3.999	4.113	4.376	4.179	4.204	4.227	4.205	4.126	4.297	4.278	4.17	4.04	4.174	4.216	4.118	4.256	4.351	4.167	4.218
all_1733902397.11	CC(C)NC(=O)C1CCN(CC1)C1=NC(C)=NC(C)=C1	1.834	1	4	3	276.384	120.35	Active	4.457	4.905	4.528	4.025	5.017	4.313	4.166	4.083	4.184	4.18	4.191	4.081	4.066	4.192	4.226	4.146	4.178	4.167	4.241	4.193	4.117	4.109	4.044	4.147	4.409	4.171	4.241	4.216	4.282	4.15	4.411	4.346	4.212	4.048	4.191	4.393	4.122	4.141	4.272	4.196	3.97
all_1733902397.11	CN(C)C1CCCCC1OC1=CC=C(C=N1)C#N	2.205	0	4	3	245.326	108.196	Active	4.087	4.256	4.089	4.075	5.385	4.171	4.172	4.007	4.106	4.078	3.946	4.435	4.094	4.156	4.147	3.986	4.115	4.047	4.103	4.113	4.099	4.07	4.16	4.065	4.21	4.154	4.076	4.518	5.546	3.985	4.413	4.15	4.134	4.097	4.397	4.092	4.22	4.105	4.182	4.093	4.078
all_1733902397.11	Cl.Cl.CC1=NC=CC(OCC2CCNCC2)=C1	2.612	1	3	3	279.211	115.169	Active	4.641	4.244	4.564	4.272	4.855	4.4	4.843	4.268	4.316	4.309	4.616	4.229	4.289	4.158	4.41	4.381	4.38	4.261	4.644	4.546	4.181	4.237	4.308	4.313	4.404	4.302	4.327	4.575	6.037	4.858	5.202	4.509	4.268	4.23	5.055	4.522	4.804	4.209	4.337	4.822	4.441
all_1733902397.11	CN1CCCC1COC1=NC=CC(=N1)C(F)(F)F	1.968	0	4	3	261.247	102.789	Active	4.621	4.325	4.766	4.359	5.137	4.751	4.498	4.458	4.155	4.301	4.213	4.161	4.421	4.436	4.381	3.994	4.462	4.704	4.099	3.95	4.018	4.254	4.196	5.254	5.133	4.74	4.598	4.259	4.645	4.779	4.973	4.832	4.286	4.19	4.106	4.036	4.281	4.356	4.222	4.724	4.301
all_1733902397.11	CN(C)C1CCC(CC1)OC1=NC=C(C=C1Cl)C#N	2.858	0	4	3	279.771	118.499	Active	4.298	4.298	4.548	4.225	5.515	4.435	4.27	4.08	4.135	4.026	4.196	4.415	4.131	4.472	4.211	4.046	4.243	4.178	4.339	4.536	4.143	4.144	4.163	4.168	4.319	4.52	4.169	5.061	5.642	4.497	4.612	4.334	4.228	4.173	4.542	4.394	4.307	4.163	4.301	4.249	4.119
all_1733902397.11	CC1=NC(=CC(=N1)N1CCCCC1CCO)C(F)(F)F	2.545	1	4	3	289.301	115.2	Active	4.706	4.204	5.02	4.356	5.379	4.867	4.438	4.306	4.1	3.688	4.256	4.124	4.514	4.283	4.486	3.955	4.542	4.85	4.149	4.179	4.069	4.192	4.09	4.926	5.099	4.888	4.649	4.359	4.566	4.543	5.011	4.674	4.298	4.107	4.137	4.324	4.194	4.162	4.28	4.802	4.325
all_1733902397.11	CN(C)C1CCCC1OC1=CC(=CC=N1)C#N	1.815	0	4	3	231.299	101.831	Active	4.076	4.217	4.084	4.113	5.436	4.164	4.196	4.004	4.101	4.069	4.072	4.364	4.093	4.105	4.155	4.014	4.1	4.054	4.088	4.157	4.097	4.1	4.151	4.075	4.207	4.123	4.055	4.466	5.419	4.037	4.331	4.07	4.126	4.067	4.34	4.081	4.233	4.097	4.158	4.078	4.07
all_1733902240.33	CC1=CC(C)=NC(=N1)N1CCCC(C1)C(=O)NC1CC1	1.588	1	4	3	274.368	119.345	Active	4.344	4.574	4.553	4.123	4.63	4.181	4.126	4.076	4.14	4.111	4.207	4.056	4.072	4.162	4.199	4.243	4.16	4.099	4.269	4.158	4.066	4.071	3.784	4.128	4.228	4.214	4.15	4.199	4.373	4.143	4.457	4.318	4.162	4.02	4.2	4.289	3.952	4.062	4.132	4.161	4.137
all_1733902240.33	CC1=CN=C(C)C(=N1)N1CCC(CC1)C(=O)NC1CC1	1.588	1	4	3	274.368	119.345	Active	4.3	4.657	4.47	4.167	4.435	4.219	4.188	4.082	4.158	4.087	4.313	4.088	4.065	4.154	4.193	4.147	4.136	4.124	4.341	4.192	4.091	4.051	3.981	4.126	4.233	4.175	4.214	4.223	4.36	4.164	4.357	4.328	4.166	4.062	4.147	4.314	4.085	4.048	4.165	4.183	4.165
all_1733902240.33	CC1=CC(=NN=C1C)N1CCC(CC1)C(=O)NC1CC1	1.588	1	4	3	274.368	119.313	Active	4.34	4.734	4.341	4.141	5.086	4.265	4.149	4.17	4.152	4.032	3.978	4.056	4.055	4.166	4.117	4.094	4.131	4.162	4.22	4.18	4.12	4.077	4.023	4.065	4.308	4.16	4.255	4.253	4.252	4.18	4.264	4.269	4.19	4.078	4.17	4.346	4.085	4.091	4.176	4.359	4.119
all_1733902240.33	CC1=CN=C(C)C(=N1)N1CCC(CC1)NC(=O)C1CC1	1.588	1	4	3	274.368	119.345	Active	4.286	4.627	4.428	4.143	4.55	4.278	4.146	4.098	4.16	4.088	4.315	4.084	4.097	4.123	4.209	4.229	4.211	4.129	4.274	4.207	4.195	4.048	3.995	4.009	4.234	4.168	4.259	4.182	4.185	4.211	4.372	4.278	4.195	4.046	4.146	4.323	4.105	4.05	4.173	4.149	4.165
all_1733902240.33	CC1=NC=NC(N2CCC(CC2)C(=O)NC2CC2)=C1C	1.588	1	4	3	274.368	119.345	Active	4.299	4.604	4.48	4.117	4.628	4.272	4.119	4.14	4.119	4.174	4.246	4.108	4.083	4.131	4.167	4.169	4.151	4.051	4.246	4.223	4.067	4.08	4.032	4.152	4.269	4.126	4.195	4.048	4.249	4.092	4.407	4.262	4.154	4.09	4.19	4.301	4.099	4.064	4.127	4.17	4.114
all_1733902240.33	CC1=CN=C(C)C(=N1)N1CCC(CC1)NC(=O)C1CCC1	1.979	1	4	3	288.395	125.71	Active	4.327	4.634	4.504	4.114	4.6	4.375	4.097	4.128	4.183	4.129	4.213	4.205	4.116	4.159	4.201	4.243	4.343	4.142	4.261	4.281	4.224	4.102	3.975	4.183	4.38	4.184	4.212	4.135	4.272	4.255	4.38	4.367	4.202	4.109	4.166	4.458	4.121	4.061	4.179	4.185	4.241
all_1733902240.33	CC1=NC=CC(=N1)N1CCCC(C1)NC(=O)C1CCC1	1.67	1	4	3	274.368	119.345	Active	4.201	4.569	4.477	3.928	4.745	4.359	4.016	4.129	4.102	4.168	3.994	4.116	4.097	4.196	4.153	4.202	4.228	4.09	4.194	4.191	4.169	4.072	4.013	4.089	4.297	4.08	4.16	4.139	4.198	4.186	4.314	4.344	4.156	4.071	4.19	4.372	4.09	4.057	4.152	4.188	4.171
all_1733902240.33	CC1=CN=CC(=N1)N1CCC(CC1)NC(=O)C1CCC1	1.67	1	4	3	274.368	119.345	Active	4.215	4.631	4.396	4.057	4.587	4.353	4.081	4.125	4.118	4.12	4.285	4.074	4.099	4.134	4.176	4.191	4.209	4.068	4.213	4.233	4.226	4.09	4.005	4.067	4.349	4.166	4.249	4.168	4.229	4.22	4.335	4.346	4.202	4.062	4.167	4.351	4.123	4.055	4.149	4.175	4.206
all_1733902240.33	CC1=NC=NC(=C1)N1CCCC(C1)C(=O)NC1CC1	1.28	1	4	3	260.341	112.98	Active	4.14	4.625	4.502	4.09	4.733	4.216	4.138	4.088	4.116	4.125	4.283	4.093	4.04	4.212	4.145	4.117	4.099	4.091	4.246	4.166	4.056	4.054	4.004	4.131	4.198	4.155	4.155	4.151	4.378	4.098	4.299	4.313	4.163	4.012	4.112	4.226	4.023	4.04	4.056	4.153	4.062
all_1733902240.33	CC1=CC(=NC(C)=N1)N1CCC(CC1)NC(=O)C1CCC1	1.979	1	4	3	288.395	125.71	Active	4.319	4.672	4.558	3.986	4.814	4.384	4.01	4.135	4.2	4.196	4.189	4.144	4.173	4.194	4.222	4.219	4.346	4.123	4.267	4.277	4.216	4.093	4.017	4.223	4.413	4.124	4.156	4.123	4.272	4.225	4.413	4.379	4.202	4.128	4.2	4.415	4.118	4.098	4.256	4.213	4.183
all_1733902240.33	CC1=CC(=NC(C)=N1)N1CCCC(C1)NC(=O)C1CC1	1.588	1	4	3	274.368	119.345	Active	4.322	4.649	4.543	4.068	4.712	4.292	4.099	4.111	4.185	4.17	4.274	4.079	4.131	4.185	4.236	4.204	4.211	4.115	4.255	4.205	4.201	4.048	4.025	4.087	4.323	4.133	4.208	4.146	4.181	4.194	4.428	4.369	4.17	4.064	4.175	4.382	4.052	4.093	4.186	4.173	4.131
all_1733902240.33	CC1=CN=C(C)C(=N1)N1CCCC(C1)NC(=O)C1CCC1	1.979	1	4	3	288.395	125.71	Active	4.308	4.634	4.534	4.111	4.6	4.374	4.064	4.131	4.13	4.121	4.185	4.245	4.116	4.158	4.198	4.125	4.351	4.172	4.239	4.189	4.23	4.082	3.975	4.185	4.356	4.167	4.213	4.152	4.277	4.259	4.348	4.423	4.199	4.099	4.14	4.504	4.132	4.053	4.202	4.176	4.23
all_1733902240.33	CC1=CN=CC(=N1)N1CCCC(C1)NC(=O)C1CCC1	1.67	1	4	3	274.368	119.345	Active	4.201	4.631	4.439	4.059	4.587	4.354	4.087	4.124	4.117	4.122	3.943	4.091	4.101	4.168	4.176	4.202	4.218	4.076	4.208	4.173	4.236	4.071	4.005	4.017	4.328	4.183	4.212	4.164	4.233	4.228	4.315	4.336	4.176	4.062	4.162	4.407	4.119	4.051	4.059	4.166	4.155
all_1733902240.33	CC1=CC(=NC(C)=N1)N1CCCC(C1)NC(=O)C1CCC1	1.979	1	4	3	288.395	125.71	Active	4.306	4.672	4.586	3.986	4.814	4.387	3.987	4.132	4.107	4.183	4.267	4.242	4.176	4.199	4.221	4.098	4.349	4.123	4.245	4.256	4.217	4.098	4.017	4.236	4.379	4.146	4.103	4.132	4.276	4.225	4.36	4.435	4.193	4.124	4.176	4.473	4.118	4.09	4.28	4.226	4.195
all_1733902240.33	CC1=CN=CC(=N1)N1CCCC(C1)C(=O)NC1CC1	1.28	1	4	3	260.341	112.98	Active	4.191	4.618	4.483	4.136	4.655	4.227	4.194	4.098	4.113	4.079	4.319	4.077	4.059	4.139	4.136	4.119	4.093	4.056	4.226	4.226	4.084	4.054	4.017	4.121	4.205	4.159	4.186	4.234	4.404	4.146	4.237	4.318	4.158	4.027	4.111	4.213	4.049	4.058	4.056	4.155	4.079
all_1733902240.33	CC1=CC(=NC(C)=N1)N1CCC(CC1)C(=O)NC1CC1	1.588	1	4	3	274.368	119.345	Active	4.309	4.66	4.55	4.15	4.636	4.244	4.107	4.116	4.17	4.179	4.253	4.092	4.085	4.16	4.228	4.145	4.152	4.087	4.303	4.224	4.095	4.065	4.003	4.178	4.288	4.179	4.192	4.197	4.366	4.145	4.404	4.337	4.162	4.089	4.185	4.302	4.053	4.085	4.179	4.201	4.13
all_1733902240.33	CC1=CN=C(C)C(=N1)N1CCCC(C1)NC(=O)C1CC1	1.588	1	4	3	274.368	119.345	Active	4.307	4.627	4.438	4.129	4.55	4.278	4.148	4.099	4.176	4.116	4.269	4.07	4.097	4.158	4.209	4.2	4.212	4.117	4.279	4.145	4.191	4.047	3.995	4.043	4.271	4.166	4.248	4.182	4.186	4.214	4.372	4.318	4.19	4.045	4.137	4.4	4.091	4.043	4.145	4.132	4.165
all_1733902240.33	CC1=CC(C)=NC(=N1)N1CCCC(C1)NC(=O)C1CC1	1.588	1	4	3	274.368	119.345	Active	4.339	4.586	4.426	4.087	4.712	4.217	4.003	4.116	4.135	4.134	4.282	4.072	4.141	4.163	4.243	4.252	4.213	4.09	4.246	4.215	4.184	4.061	3.802	4.065	4.326	4.173	4.198	4.153	4.181	4.192	4.549	4.372	4.169	4.019	4.194	4.351	3.904	4.083	4.165	4.165	4.137
all_1733902240.33	CC1=NC=CN=C1N1CCC(CC1)NC(=O)C1CCC1	1.67	1	4	3	274.368	119.345	Active	4.3	4.511	4.391	3.945	4.52	4.33	4.167	4.11	4.084	4.147	4.246	4.088	4.106	4.115	4.184	4.19	4.236	4.165	4.32	4.244	4.255	4.112	4.02	4.093	4.372	4.199	4.191	4.205	4.23	4.233	4.383	4.296	4.165	4.121	4.162	4.345	4.16	4.052	4.17	4.151	4.212
all_1733902240.33	CC(C)C1=C(CN2CCC(CC2)C(F)(F)F)N=CO1	3.572	0	3	3	276.302	110.345	Active	4.647	4.319	4.625	4.467	5.351	4.657	4.409	4.325	4.274	4.189	4.225	4.203	4.472	4.472	4.227	4.156	4.33	4.609	4.064	4.224	4.114	4.185	4.074	4.853	5.069	4.53	4.686	4.331	4.71	4.587	4.845	4.801	4.239	4.208	4.169	4.168	4.34	4.265	4.416	4.546	4.284
all_1733902240.33	CC(C)(C)OC(=O)N1CCC(CC1)C(F)F	2.899	0	2	1	235.274	94.749	Active	4.325	4	4.319	4.35	5.074	4.482	4.105	4.184	4.116	3.996	4.222	4.141	4.158	4.371	4.285	3.379	4.027	4.272	3.732	4.147	4.049	3.986	3.727	4.333	4.457	4.209	4.196	3.888	5.071	4.318	4.283	4.141	4.021	4.055	4.013	4.232	4.214	4.171	4.156	4.124	4.001
all_1733902240.33	CC1=NN(CCNC(=O)NC(C)(C)C)C(C)=C1	1.598	2	3	3	238.335	102.584	Active	4.215	4.45	4.236	3.94	5.066	4.17	4.027	4.162	4.124	4.069	4.124	4.055	4.069	4.186	4.147	4.268	4.166	4.083	4.042	3.998	4.086	3.978	4.049	4.129	4.078	4.075	4.112	3.652	4.4	4.093	4.066	4.062	4.044	3.999	4.19	4.259	3.926	3.973	4.113	4.075	3.962
all_1733902240.33	Cl.Cl.CNCCC1=C(C)N(C)N=C1C	1.642	1	3	3	240.178	98.084	Active	4.603	4.175	4.479	4.133	5.313	4.194	4.332	4.215	4.254	4.285	4.37	4.107	4.166	4.512	4.331	4.743	4.233	4.261	4.371	4.34	4.239	4.218	4.43	4.326	4.553	4.335	4.423	4.649	4.311	4.796	4.484	4.567	4.279	4.213	4.34	4.404	4.289	4.199	4.37	4.562	4.317
all_1733902240.33	CCC(=O)NC1=C(C)N=C(N=C1C)N1CCCC1	2.042	1	4	3	248.33	107.621	Active	4.295	4.187	4.522	4.182	4.959	4.101	4.223	4.065	4.2	4.223	4.226	4.041	4.094	4.141	4.292	4.01	4.228	4.18	4.114	4.193	4.21	4.058	3.995	4.152	4.238	4.209	4.146	3.985	4.279	4.116	4.328	4.118	4.067	4.01	4.247	4.235	4.057	4.094	4.04	4.107	4.288
all_1733902240.33	CC1=NC(COC2CCCC2)=CS1	2.911	0	3	3	197.303	82.954	Active	4.158	4.328	4.449	4.416	4.968	4.232	4.209	4.182	4.177	4.082	4.19	4.181	4.121	4.28	4.204	4.211	4.057	4.173	4.193	4.163	4.144	4.138	4.101	4.165	4.302	4.213	4.237	4.754	4.247	4.197	4.137	4.218	4.068	3.81	4.119	4.532	4.211	4.175	4.064	4.167	4.147
all_1733902240.33	COC1=C(C)C=NC(CN2CCCC(F)C2)=C1C	2.641	0	3	3	252.333	107.969	Active	4.158	3.678	4.307	4.189	4.865	4.175	4.254	4.2	4.073	4.03	4.082	4.273	4.37	4.243	4.188	4.111	4.071	4.332	4.18	4.06	4.093	4.196	4.187	4.428	4.409	4.342	4.227	4.456	5.329	4.146	4.313	4.243	4.104	4.228	4.137	4.117	4.166	4.193	4.124	4.182	4.18
all_1733902232.0	CC1=NC(=CC=N1)N1CCC(CC1)C(F)(F)F	2.564	0	3	1	245.248	97.676	Active	4.914	4.578	4.695	4.429	5.209	4.812	4.497	4.416	4.163	4.269	4.277	4.163	4.437	4.391	4.568	3.892	4.584	4.773	4.144	4.072	4.045	4.353	3.947	4.893	5.257	4.847	4.68	4.1	4.75	4.456	5.085	4.672	4.45	4.106	4.257	4.305	4.262	4.101	4.469	4.608	4.237
all_1733902232.0	N#CC1(CCCCC1)N1CCCCC1	2.699	0	2	1	192.306	86.894	Active	4.152	4.114	4.055	4.153	5.052	4.047	4.026	4.016	4.13	4.132	4.193	4.187	4.025	4.166	4.189	4.073	4.056	4.038	4.038	4.189	4.116	4.038	4.173	4.009	4.114	4.032	4.155	4.577	4.664	4.015	4.416	4.137	4.106	4.313	4.288	4.087	4.067	4.046	4.082	4.15	4.171
all_1733902232.0	CN(C)C(=O)C1CCCN(C1)C1=C(C=CC(C)=N1)C#N	1.566	0	4	2	272.352	119.368	Active	4.521	4.337	4.631	4.181	5.612	4.311	4.167	4.084	4.216	4.129	4.131	4.517	4.114	4.297	4.197	4.028	4.215	4.185	4.35	4.217	4.086	4.096	4.18	4.066	4.193	4.186	4.3	4.507	5.53	4.315	4.294	4.197	4.165	4.039	4.238	4.428	4.18	4.105	4.355	4.187	4.095
all_1733902232.0	O=C(C1CCN(C1)C1=NC=C(C=C1)C#N)N1CCCCC1	1.792	0	4	2	284.363	124.728	Active	4.358	4.336	4.563	4.202	5.486	4.424	4.131	4.126	4.077	4.174	4.208	4.403	4.135	4.35	4.181	4.097	4.356	4.219	4.34	4.447	4.145	4.13	4.19	4.121	4.357	4.249	4.293	4.621	5.532	4.411	4.389	4.33	4.24	4.115	4.371	4.433	4.2	4.167	4.19	4.241	4.097
all_1733902232.0	CC1=NC(N2CCC(C2)C(=O)N2CCCC2)=C(C=C1)C#N	1.71	0	4	2	284.363	124.728	Active	4.525	4.244	4.489	4.228	5.509	4.426	4.137	4.125	4.07	4.271	4.219	4.504	4.151	4.27	4.204	4.131	4.356	4.239	4.33	4.424	4.114	4.137	4.237	4.201	4.261	4.216	4.285	4.506	5.52	4.37	4.266	4.289	4.167	4.105	4.351	4.486	4.171	4.073	4.269	4.176	4.126
all_1733902232.0	O=C(C1CCN(C1)C1=C(C=CC=N1)C#N)N1CCCCC1	1.792	0	4	2	284.363	124.728	Active	4.494	4.353	4.584	4.178	5.832	4.436	4.132	4.12	4.156	4.22	4.21	4.401	4.163	4.277	4.167	4.128	4.371	4.219	4.426	4.443	4.144	4.128	4.19	4.149	4.308	4.221	4.344	4.619	5.504	4.45	4.374	4.298	4.221	4.114	4.358	4.452	4.208	4.16	4.204	4.238	4.091
all_1733902232.0	CC1=NC(N2CCC(C2)C(=O)N2CCCCC2)=C(C=C1)C#N	2.1	0	4	2	298.39	131.092	Active	4.504	4.253	4.588	4.248	5.456	4.447	4.134	4.124	4.076	4.242	4.177	4.621	4.149	4.283	4.269	4.179	4.457	4.308	4.329	4.444	4.128	4.206	4.262	4.281	4.268	4.241	4.392	4.51	5.632	4.402	4.334	4.297	4.188	4.138	4.382	4.529	4.227	4.089	4.266	4.201	4.295
all_1733902232.0	O=C(C1CCCN(C1)C1=NC=C(C=C1)C#N)N1CCCCC1	2.182	0	4	2	298.39	131.092	Active	4.386	4.363	4.592	4.203	5.489	4.422	4.163	4.145	4.098	4.207	4.232	4.538	4.136	4.395	4.262	4.186	4.397	4.223	4.335	4.42	4.148	4.211	4.211	4.255	4.338	4.259	4.402	4.616	5.704	4.408	4.412	4.349	4.253	4.142	4.399	4.524	4.279	4.174	4.183	4.269	4.238
all_1733902232.0	FC1=CC=CN=C1N1CCCC(C1)C(=O)N1CCOCC1	1.296	0	4	2	293.342	123.249	Active	4.333	4.109	4.519	3.989	4.771	4.313	4.131	4.097	4.093	4.247	4.24	4.41	4.146	4.527	4.285	4.093	4.38	4.253	4.34	4.239	4.099	4.146	4.13	4.203	4.417	4.2	4.325	4.247	5.962	4.37	4.354	4.261	4.171	4.109	4.214	4.432	4.096	4.046	4.299	4.204	4.141
all_1733902232.0	CC1=NC=CC(=N1)N1CCCC(C1)C(=O)N1CCCCC1	2.014	0	4	2	288.395	125.92	Active	4.172	4.409	4.634	4.149	4.81	4.323	4.144	4.119	4.096	4.162	4.34	4.196	4.094	4.193	4.185	4.201	4.225	4.14	4.285	4.161	4.068	4.199	4.15	4.226	4.309	4.19	4.395	4.158	4.414	4.402	4.377	4.393	4.148	4.102	4.244	4.502	4.164	4.065	4.189	4.207	4.129
all_1733902232.0	CC1=CN=CC(=N1)N1CCCN(CC1)C(=O)C1CCC1	1.624	0	4	2	274.368	119.555	Active	4.306	4.339	4.531	4.132	4.641	4.367	4.229	4.119	4.088	4.166	3.957	4.221	4.168	4.179	4.163	3.996	4.294	4.185	4.307	4.134	4.172	4.115	4.084	4.074	4.373	4.193	4.301	4.164	4.394	4.369	4.383	4.336	4.16	4.073	4.109	4.544	4.188	4.089	4.271	4.159	4.139
all_1733902232.0	CC1=CC=CC(=N1)N1CCC(CC1)C(=O)N1CCOCC1	1.465	0	4	2	289.379	125.448	Active	4.299	4.192	4.41	4.181	4.988	4.297	4.186	4.137	4.161	4.251	4.245	4.502	4.152	4.325	4.257	4.058	4.284	4.232	4.408	4.221	4.141	4.186	4.13	4.186	4.456	4.214	4.446	4.277	5.995	4.353	4.324	4.371	4.164	4.085	4.266	4.508	4.113	4.061	4.196	4.202	4.084
all_1733902232.0	CC1=CC(=NC(C)=N1)N1CCCN(CC1)C(=O)C1CCC1	1.932	0	4	2	288.395	125.92	Active	4.483	4.293	4.518	4.104	4.83	4.407	4.153	4.169	4.136	4.231	4.243	4.238	4.241	4.239	4.225	4.205	4.406	4.216	4.361	4.205	4.177	4.17	4.184	4.104	4.424	4.173	4.215	4.127	4.352	4.345	4.434	4.397	4.162	4.141	4.19	4.603	4.194	4.141	4.34	4.218	4.097
all_1733902232.0	CC1=CC(C)=NC(=N1)N1CCC(CC1)C(=O)N1CCCC1	1.932	0	4	2	288.395	125.92	Active	4.334	4.225	4.624	4.183	4.666	4.298	4.127	4.099	4.176	4.209	4.394	4.183	4.233	4.206	4.23	4.219	4.24	4.184	4.375	4.216	4.143	4.165	4.067	4.23	4.366	4.225	4.407	4.204	4.454	4.393	4.596	4.384	4.193	4.104	4.234	4.567	4.149	4.113	4.28	4.211	4.096
all_1733902232.0	CC1=NC=NC(=C1)N1CCCC(C1)C(=O)N1CCCCC1	2.014	0	4	2	288.395	125.92	Active	4.157	4.409	4.681	4.13	4.853	4.312	4.143	4.128	4.118	4.189	4.22	4.199	4.106	4.211	4.195	4.198	4.246	4.169	4.321	4.167	4.079	4.19	4.155	4.227	4.306	4.181	4.395	4.149	4.411	4.402	4.401	4.389	4.15	4.11	4.238	4.558	4.167	4.065	4.21	4.206	4.122
all_1733902232.0	CN(C)C(=O)C1CCN(CC1)C1=NC(C)=NC(C)=C1	1.398	0	4	2	262.357	114.195	Active	4.377	4.564	4.508	4.099	4.874	4.319	4.181	4.039	4.147	4.22	4.154	4.158	4.13	4.222	4.214	4.077	4.096	4.138	4.285	4.122	4.107	4.07	4.174	4.134	4.245	4.14	4.315	4.36	4.533	4.296	4.483	4.252	4.18	4.044	4.109	4.503	4.108	4.154	4.286	4.165	4.102
all_1733902232.0	CC1=CC(=NC(C)=N1)N1CCCN(CC1)C(=O)C1CC1	1.542	0	4	2	274.368	119.555	Active	4.423	4.383	4.513	4.14	4.699	4.306	4.148	4.128	4.169	4.213	4.213	4.175	4.223	4.232	4.21	4.134	4.253	4.181	4.318	4.15	4.146	4.044	4.2	4.003	4.328	4.149	4.227	4.173	4.342	4.334	4.467	4.326	4.152	4.093	4.155	4.52	4.133	4.151	4.206	4.152	4.09
all_1733902232.0	FC1=CN=C(N=C1)N1CCCC(C1)C(=O)N1CCCCC1	1.845	0	4	2	292.358	123.72	Active	4.248	4.088	4.692	4.032	4.673	4.315	4.197	4.136	4.053	4.081	4.107	4.181	4.199	4.418	4.2	3.974	4.295	4.211	4.24	4.175	4.068	4.195	4.118	4.157	4.425	4.255	4.366	4.194	4.46	4.394	4.483	4.384	4.231	4.152	4.206	4.38	4.144	4.11	4.287	4.211	4.176
all_1733902232.0	CC1=CN(CC2CN(C2)C2=CC=NC(=C2)C(F)(F)F)N=C1	2.742	0	4	3	296.296	119.756	Active	4.958	4.758	4.968	4.555	6.001	4.848	4.399	4.474	4.348	4.297	4.289	4.152	4.493	4.462	4.554	3.939	4.672	4.693	4.318	4.358	4.195	4.313	4.046	4.883	5.14	4.818	4.804	4.302	5.402	4.645	5.125	4.592	4.444	4.231	4.239	4.58	4.37	4.398	4.484	4.702	4.607
all_1733902225.41	Cl.CC1=NC(CN2CCC(CC2)C(F)(F)F)=NO1	2.574	0	4	2	285.697	108.94	Active	4.625	4.05	4.671	4.559	5.521	4.4	4.398	4.484	4.232	4.286	4.387	4.084	4.44	4.579	4.562	4.153	4.299	4.716	4.346	4.272	4.273	4.186	4.067	5.002	5.021	4.618	4.805	4.582	4.676	4.956	4.736	4.717	4.217	4.22	4.222	4.32	4.321	4.336	4.37	4.428	4.189
all_1733902225.41	CC1=NN=C(CN2CCC(CC2)C(F)(F)F)O1	2.152	0	4	2	249.236	96.804	Active	4.754	4.015	4.718	4.382	5.285	4.708	4.541	4.439	4.25	4.422	4.324	4.062	4.514	4.59	4.41	3.768	4.339	4.791	4.03	4.167	4.093	4.196	3.997	5.205	5.166	4.833	4.838	3.986	4.495	4.843	4.792	4.978	4.191	4.015	4.106	4.253	4.121	4.293	4.378	4.748	4.335
all_1733902225.41	CN1CCCN(CC1)C1=CC=C(N=C1)C(F)(F)F	2.242	0	3	1	259.275	104.216	Active	4.509	4.306	4.705	4.393	5.481	4.857	4.366	4.549	4.148	4.169	4.119	4.272	4.473	4.502	4.501	4.127	4.587	4.741	4.037	4.286	4.109	4.279	4.038	4.911	5.36	4.911	4.803	4.203	5.253	4.415	4.996	4.72	4.347	4.175	4.141	4.112	4.196	4.26	4.322	4.701	4.241
all_1733902225.41	CC1=NC2=NC=NN2C(N2CCCC(C2)C(F)(F)F)=C1C	2.52	0	5	1	299.3	119.347	Active	4.915	4.631	4.685	4.487	5.043	4.595	4.536	4.285	4.367	4.292	4.313	4.232	4.443	4.419	4.612	4.17	4.466	4.649	4.413	4.318	4.085	4.312	4.15	4.838	5.188	4.586	4.476	4.526	5.072	4.783	4.995	4.778	4.483	4.217	4.241	4.515	4.379	4.239	4.52	4.467	4.464
all_1733902225.41	CC1=NC(N2CCC(CC2)C(F)(F)F)=C(C)N=C1	2.872	0	3	1	259.275	104.041	Active	4.891	4.522	4.769	4.526	5.137	4.865	4.514	4.371	4.227	4.168	4.225	4.227	4.51	4.412	4.556	3.955	4.626	4.774	4.152	4.149	4.061	4.353	3.995	4.962	5.354	4.865	4.795	4.114	4.87	4.565	5.059	4.794	4.444	4.121	4.22	4.392	4.28	4.097	4.426	4.471	4.208
all_1733902225.41	FC(F)(F)C1CCN(CC1)C1=CC(=NC=C1)C#N	2.732	0	3	1	255.243	102.849	Active	4.923	4.458	4.784	4.59	5.583	4.85	4.411	4.625	4.172	4.203	4.196	4.119	4.478	4.572	4.644	4.014	4.593	4.745	4.172	4.252	4.085	4.329	4.181	4.69	5.368	4.88	4.906	4.181	5.009	4.587	4.916	4.697	4.467	4.151	4.43	4.328	4.378	4.238	4.476	4.633	4.247
all_1733902225.41	CC1=CN=C(N=C1)N1CCC(CC1)C(F)(F)F	2.564	0	3	1	245.248	97.676	Active	4.939	4.58	4.701	4.394	5.214	4.777	4.538	4.398	4.177	4.288	4.288	4.153	4.512	4.441	4.587	3.766	4.607	4.872	4.132	4.088	4.056	4.337	4.006	4.86	5.283	4.774	4.691	4.078	4.727	4.462	5.208	4.695	4.445	4.142	4.351	4.344	4.365	4.198	4.466	4.602	4.272
all_1733902225.41	CC1=CC=C(N=N1)N1CCC(CC1)C(F)(F)F	2.564	0	3	1	245.248	97.644	Active	4.885	4.579	4.74	4.634	5.537	4.847	4.559	4.48	4.196	4.225	4.284	4.138	4.532	4.454	4.665	3.902	4.594	4.795	4.108	4.221	4.033	4.358	3.976	5.021	5.312	4.897	4.707	4.199	4.758	4.643	4.882	4.814	4.442	4.117	4.194	4.276	4.268	4.168	4.44	4.677	4.28
all_1733902225.41	FC(F)(F)C1CCN(CC1)C1=CC=C(C=N1)C#N	2.732	0	3	1	255.243	102.849	Active	4.992	4.498	4.779	4.638	5.717	4.866	4.427	4.612	4.235	4.198	4.225	4.087	4.518	4.557	4.655	3.952	4.598	4.76	4.192	4.338	4.079	4.321	4.123	4.659	5.334	4.812	4.854	4.152	4.976	4.61	4.937	4.672	4.455	4.17	4.44	4.314	4.376	4.288	4.502	4.626	4.221
all_1733902225.41	FC(F)(F)C1=CC=NC(=N1)N1C2CCC1CC2	2.627	0	3	1	243.232	96.67	Active	4.647	4.604	4.624	4.408	5.115	4.795	4.332	4.393	4.348	4.299	4.281	4.197	4.389	4.46	4.474	3.883	4.327	4.773	4.166	4.262	4.091	4.415	4.014	4.8	5.175	4.728	4.685	4.407	4.792	4.479	5.195	4.635	4.378	4.219	4.175	4.475	4.521	4.111	4.478	4.428	4.334
all_1733902225.41	CC1=NC(N2C3CCC2CC(O)C3)=C(C)N=C1	1.586	1	4	1	233.315	101.698	Active	4.047	4.64	4.225	4.157	4.936	4.14	4.197	4.162	4.239	4.134	4.103	4.207	4.106	4.25	4.231	4.277	4.13	4.179	4.133	4.367	4.107	4.07	4.018	4.293	4.327	4.176	4.142	5.106	4.508	3.899	4.169	4.189	4.165	4.15	4.319	4.304	4.167	3.992	4.085	4.22	4.299
all_1733902225.41	OC1CC2CCC(C1)N2C1=CC(=NC=C1)C(F)(F)F	2.593	1	3	1	272.27	108.61	Active	4.5	4.402	4.699	4.427	5.423	4.859	4.367	4.447	4.287	4.456	4.296	4.294	4.436	4.62	4.46	4.017	4.848	4.787	4.212	4.391	4.141	4.292	4.204	4.615	5.111	4.938	4.848	4.988	4.886	4.564	5.03	4.628	4.29	4.153	4.303	4.301	4.521	4.354	4.331	4.469	4.269
all_1733902225.41	CC1=CC=NC(=N1)N1CCCC(C1)C(F)(F)F	2.564	0	3	1	245.248	97.676	Active	4.925	4.53	4.765	4.412	5.256	4.752	4.509	4.406	4.181	4.29	4.275	4.131	4.519	4.437	4.589	3.782	4.614	4.835	4.089	4.046	4.055	4.342	3.998	4.885	5.313	4.805	4.721	4.094	4.764	4.484	5.23	4.721	4.438	4.138	4.383	4.374	4.355	4.11	4.474	4.606	4.283
all_1733902225.41	FC(F)(F)C1=NC=NC(=C1)N1CCC(F)(F)C1	2.341	0	3	1	253.174	93.277	Active	4.82	4.586	4.881	4.4	5.247	4.962	4.438	4.539	4.285	4.465	4.283	4.043	4.688	4.652	4.613	4.061	4.867	5.006	4.114	4.157	4.094	4.715	3.957	4.99	5.382	4.867	4.858	4.303	4.476	4.652	5.225	4.992	4.432	4.183	4.134	4.339	4.528	4.383	4.584	4.688	4.391
all_1733902225.41	FC(F)(F)C1=CC=NC(=N1)N1CCC(F)(F)C1	2.341	0	3	1	253.174	93.277	Active	4.771	4.592	4.817	4.399	5.289	4.925	4.445	4.557	4.3	4.495	4.282	4.119	4.774	4.453	4.628	3.964	4.851	5.069	4.03	4.16	4.093	4.653	3.994	4.943	5.381	4.84	4.867	4.281	4.492	4.656	5.374	4.991	4.425	4.195	4.227	4.42	4.652	4.312	4.603	4.662	4.398
all_1733902225.41	CC1=CC(C)=C(C#N)C(=N1)N1CCC(CC1)C(F)(F)F	3.349	0	3	1	283.297	115.579	Active	4.993	4.465	4.741	4.64	5.662	4.941	4.449	4.665	4.331	4.186	4.189	4.254	4.519	4.557	4.549	3.965	4.72	4.716	4.195	4.288	4.123	4.34	4.273	4.635	5.248	4.732	4.86	4.353	5.139	4.577	4.907	4.654	4.373	4.182	4.552	4.53	4.506	4.354	4.588	4.594	4.262
all_1733902225.41	CC1=C(C)N=C(S1)N1CCC(CC1)C(F)(F)F	3.539	0	3	1	264.316	102.462	Active	4.849	4.437	4.726	4.56	5.226	4.578	4.503	4.429	4.382	4.185	4.326	4.149	4.417	4.457	4.514	4.097	4.42	4.568	4.335	4.571	4.129	4.398	4.055	4.7	5.015	4.544	4.673	4.87	5.039	4.569	5.022	4.668	4.344	4.181	4.212	4.715	4.377	4.347	4.372	4.475	4.249
all_1733902225.41	FC1=CN=C(C=C1)N1CCC(CC1)C(F)(F)F	2.999	0	2	1	248.223	96.257	Active	4.877	4.453	4.772	4.577	5.243	4.893	4.33	4.567	4.206	4.226	4.396	4.16	4.464	4.734	4.532	4.277	4.757	4.925	4.085	4.339	4.103	4.308	3.916	4.602	5.324	4.864	4.83	4.121	4.668	4.443	5.074	4.629	4.423	4.135	4.398	4.395	4.374	4.299	4.384	4.631	4.345
all_1733902225.41	CC=C1CC2CCC(C1)N2C1=C(C)C(C)=NC2=NC=NN12	2.819	0	5	1	283.379	124.25	Active	4.834	4.765	4.539	4.475	5.528	4.723	4.425	4.508	4.438	4.369	4.346	4.404	4.424	4.45	4.571	4.263	4.502	4.389	4.387	4.613	4.493	4.291	4.284	4.695	4.499	4.633	4.608	4.454	4.873	4.514	4.46	4.563	4.409	4.324	4.477	4.716	4.416	4.358	4.386	4.447	4.614
all_1733902225.41	N#CC1=NC(=CC=C1)N1CCCCC1	1.944	0	3	1	187.246	83.987	Active	4.25	4.597	4.361	4.173	5.152	4.034	4.092	4.122	4.161	4.125	4.1	4.142	4.1	4.469	4.151	3.946	4.152	4.155	4.06	4.231	4.108	4.138	4.033	4.057	4.218	4.207	4.185	4.206	4.488	4.185	4.22	4.077	4.206	4.127	4.264	4.443	4.081	3.989	4.103	4.153	4.21
all_1733902225.41	C=C1CC2CCC(C1)N2C1=CC=CN=C1C#N	2.641	0	3	1	225.295	101.387	Active	4.361	4.719	4.37	4.326	5.534	4.366	4.22	4.257	4.43	4.292	4.275	4.252	4.213	4.379	4.342	4.223	4.933	4.194	4.256	4.417	4.226	4.092	4.196	4.064	4.361	4.399	4.242	4.765	4.715	4.385	4.525	4.199	4.277	4.135	4.543	4.428	4.323	4.101	4.263	4.32	4.191
all_1733902225.41	FC(F)(F)C1CCN(CC1)C1=CC=CN=C1C#N	2.732	0	3	1	255.243	102.849	Active	4.893	4.454	4.759	4.631	5.61	4.879	4.43	4.625	4.224	4.234	4.253	4.143	4.53	4.515	4.657	4.01	4.607	4.752	4.128	4.287	4.08	4.319	4.166	4.694	5.392	4.849	4.914	4.285	4.98	4.568	4.861	4.686	4.45	4.161	4.402	4.32	4.388	4.236	4.48	4.643	4.247
all_1733902225.41	CC1=CC(C)=NC(=N1)N1C2CCC1CC(O)C2	1.586	1	4	1	233.315	101.698	Active	4.075	4.657	4.231	4.151	4.973	4.206	4.182	4.148	4.211	4.192	4.19	4.187	4.122	4.316	4.254	4.387	4.175	4.265	4.183	4.344	4.167	4.09	4.095	4.422	4.402	4.233	4.162	4.931	4.496	3.96	4.38	4.195	4.138	4.197	4.375	4.404	4.219	3.96	4.085	4.231	4.212
all_1733902225.41	CC1=NN(C(C)=C1)C1=NC=CN2N=C(C)C=C12	1.84	0	5	1	227.271	98.716	Active	4.582	4.42	4.532	4.3	5.411	4.304	4.67	4.193	4.565	4.239	4.296	4.091	4.216	4.338	4.464	4.258	4.255	4.285	4.506	4.452	4.353	4.335	4.175	4.583	4.577	4.396	4.275	4.589	4.959	4.49	4.44	4.468	4.473	4.191	4.437	4.454	4.197	4.34	4.322	4.604	4.357
all_1733902225.41	CC1=NN(C(C)=C1)C1=NC=CC(=N1)C(F)(F)F	2.298	0	4	1	242.204	95.126	Active	5.038	4.637	4.705	4.51	5.038	4.858	4.614	4.49	4.506	4.295	4.414	4.074	4.649	4.624	4.542	4.145	4.562	4.789	4.239	4.509	4.262	4.789	4.181	4.796	5.133	4.656	4.669	4.343	4.772	4.732	4.752	4.814	4.416	4.219	4.448	4.554	4.307	4.527	4.478	4.655	4.704
all_1733902225.41	CC1=NN(C(C)=C1)C1=NC(=CC=C1)C(F)(F)F	2.903	0	3	1	241.216	95.907	Active	5.027	4.737	4.87	4.686	5.124	4.919	4.643	4.53	4.467	4.375	4.4	3.84	4.622	4.719	4.653	4.14	4.473	4.794	4.312	4.503	4.342	4.728	4.129	4.866	5.182	4.731	4.789	4.255	5.312	4.764	4.932	4.871	4.418	4.335	4.315	4.761	4.51	4.516	4.554	4.614	4.651
all_1733902225.41	CC1=NN(C(C)=C1)C1=NC=C(C=C1)C(F)(F)F	2.903	0	3	1	241.216	95.907	Active	4.994	4.741	4.836	4.669	5.182	4.869	4.722	4.508	4.441	4.271	4.387	4.063	4.637	4.705	4.625	4.138	4.49	4.762	4.234	4.447	4.322	4.734	4.118	4.897	5.102	4.734	4.728	4.271	5.298	4.746	4.892	4.785	4.36	4.324	4.297	4.766	4.498	4.519	4.534	4.604	4.633
all_1733902225.41	CC1=CC(C)=NC(=N1)N1CCC(CC1)C(F)(F)F	2.872	0	3	1	259.275	104.041	Active	4.965	4.524	4.757	4.454	5.3	4.769	4.497	4.398	4.27	4.314	4.229	4.275	4.528	4.383	4.571	3.928	4.589	4.789	4.157	4.105	4.098	4.402	4.013	4.859	5.358	4.757	4.74	4.092	4.878	4.448	5.182	4.729	4.42	4.167	4.349	4.474	4.428	4.086	4.486	4.577	4.244
all_1733902225.41	C=C1CC2CCC(C1)N2C1=C(N=CC=N1)C#N	2.036	0	4	1	226.283	100.606	Active	4.247	4.856	4.307	4.201	5.472	4.193	4.231	4.277	4.354	4.133	4.087	4.186	4.168	4.316	4.272	4.09	4.393	4.153	4.211	4.349	4.161	4.104	4.179	4.241	4.331	4.379	4.19	4.902	4.902	4.125	4.298	4.1	4.193	4.11	4.332	4.439	4.178	3.914	4.147	4.218	4.163
all_1733902225.41	CC1CCCCN1C1=C(N=CC=N1)C#N	1.727	0	4	1	202.261	89.572	Active	4.167	5.288	4.246	4.079	5.44	4.07	4.04	4.145	4.11	4.22	4.137	4.053	4.026	4.273	4.18	3.951	4.17	4.109	4.087	3.991	4.129	4.045	4.092	4.116	4.233	4.214	4.196	4.291	4.535	3.887	4.282	3.911	4.181	4.056	4.339	4.386	4.043	3.816	4.184	4.155	4.203
all_1733902225.41	FC(F)(F)CN1CCC(CC1)C#N	1.784	0	2	1	192.184	74.937	Active	4.594	4.173	4.336	4.459	5.32	4.548	4.171	4.347	4.196	4.179	4.246	4.044	4.169	4.425	4.463	3.804	4.043	4.137	4.003	4.248	4.077	4.064	4.045	4.306	4.666	4.387	4.562	4.304	5.685	4.408	4.416	4.371	4.245	4.262	4.139	4.036	4.1	4.231	4.258	4.196	4.165
all_1733902215.39	CC1=NC(C)=C(CN2CCC(CC2)C(F)(F)F)S1	3.534	0	3	2	278.343	108.827	Active	4.79	3.84	4.673	4.577	5.104	4.421	4.399	4.28	4.403	4.281	4.319	4.171	4.458	4.575	4.434	4.145	4.268	4.59	4.406	4.483	4.291	4.216	4.038	4.756	4.863	4.484	4.766	4.586	4.973	4.649	4.869	4.702	4.343	4.4	4.252	4.414	4.361	4.308	4.435	4.381	4.299
all_1733902215.39	CC1=NOC(CN2CCC(CC2)C(F)(F)F)=C1	2.757	0	3	2	248.248	97.567	Active	4.699	3.976	4.727	4.436	5.314	4.652	4.558	4.389	4.108	4.283	4.267	4.152	4.471	4.519	4.382	3.984	4.295	4.673	4.062	4.198	4.137	4.195	4.145	4.9	5.092	4.748	4.742	4.052	4.607	4.624	4.819	4.879	4.208	4.137	4.136	4.146	4.209	4.287	4.287	4.668	4.248
all_1733902215.39	CC1=NOC(CN2CCCCC2C(F)(F)F)=C1	2.9	0	3	2	248.248	97.567	Active	4.581	4.101	4.65	4.352	5.284	4.648	4.487	4.364	4.076	4.281	4.262	4.161	4.406	4.58	4.419	4.09	4.278	4.66	4.087	4.186	4.082	4.246	4.151	4.972	4.982	4.767	4.745	4.091	4.532	4.606	4.791	5.009	4.193	4.119	4.103	4.155	4.215	4.282	4.358	4.715	4.23
all_1733902215.39	CC1=C(CN2CCC(CC2)C(F)(F)F)C=NO1	2.757	0	3	2	248.248	97.567	Active	4.678	4.289	4.745	4.352	5.409	4.75	4.497	4.409	4.162	4.155	4.274	4.174	4.479	4.576	4.357	4.084	4.28	4.65	4.053	4.159	4.053	4.204	4.126	4.87	5.097	4.732	4.783	4.117	4.831	4.493	4.851	4.864	4.232	4.154	4.102	4.162	4.242	4.288	4.43	4.618	4.217
all_1733902215.39	CC1=CC(C(=O)NC2CC(C)(C)NC(C)(C)C2)=C(C)O1	2.935	2	3	2	278.396	120.86	Active	4.197	4.352	4.518	4.08	5.227	4.103	4.191	4.151	4.251	4.101	4.011	4.299	4.17	4.242	4.225	4.166	4.227	4.08	4.194	4.256	4.042	4.185	4.13	4.361	4.335	4.228	4.192	4.325	4.374	4.206	4.234	4.216	4.094	4.108	4.414	4.666	4.35	3.992	4.122	4.162	4.521
all_1733902215.39	CC1=CC(C(=O)NC2=CC=CC=C2C(F)(F)F)=C(C)O1	4.168	1	2	2	283.249	112.951	Active	4.594	4.628	4.793	4.722	5.792	4.457	4.352	4.28	4.524	4.136	4.495	4.144	4.473	4.418	4.592	4.113	4.624	4.562	4.136	4.43	4.286	4.286	4.17	4.536	4.702	4.399	4.403	4.118	4.488	4.436	4.781	4.717	4.288	4.301	4.328	4.985	4.454	4.332	4.335	4.621	4.46
all_1733902215.39	Cl.FC(F)(F)CCC1=CC=NC=C1	2.998	0	1	2	211.614	80.396	Active	4.572	4.587	4.892	4.47	6.071	4.678	4.356	4.668	4.478	4.29	4.546	4.392	4.51	4.524	4.541	4.156	4.432	4.442	4.283	4.245	4.332	4.297	4.216	4.476	4.625	4.66	4.931	4.607	4.954	4.637	4.84	4.571	4.194	4.55	4.366	4.657	4.523	4.477	4.457	4.178	4.404
all_1733902215.39	OC1CC2CCC(C1)N2CCC(F)(F)F	1.927	1	2	2	223.238	87.063	Active	4.392	4.335	4.306	4.329	5.407	4.617	4.194	4.197	4.057	4.221	4.182	4.21	4.202	4.404	4.353	3.963	4.153	4.236	4.128	4.299	4.036	4.175	4.039	4.534	4.763	4.405	4.457	5.213	5.277	4.268	4.651	4.38	4.171	4.093	4.093	4.113	4.302	4.191	4.237	4.155	4.37
all_1733902202.15	CC1=C(CN2CCC3(CC3(F)F)CC2)SC=N1	3.073	0	3	2	258.337	103.655	Active	4.445	4.24	4.622	4.359	4.853	4.399	4.411	4.304	4.361	4.339	4.412	4.326	4.396	4.649	4.335	4.227	4.225	4.412	4.435	4.38	4.208	4.186	4.076	4.816	4.862	4.473	4.85	4.986	5.333	4.476	4.877	4.693	4.389	4.364	4.362	4.437	4.328	4.318	4.391	4.239	4.352
all_1733902202.15	FC(F)(F)C1=C(OC2CCSC2)N=CC=C1	2.985	0	3	2	249.257	95.203	Active	4.667	4.463	4.721	4.534	5.095	4.57	4.497	4.61	4.16	4.168	4.211	4.242	4.359	4.606	4.534	4.208	4.446	4.597	4.255	4.169	4.186	4.387	4.148	4.65	4.88	4.622	4.733	4.085	4.681	4.681	4.924	4.773	4.277	4.232	4.202	4.664	4.527	4.365	4.35	4.478	4.373
all_1733902202.15	CC1=CC=C(OC2CN3CCC2CC3)N=C1	1.863	0	3	2	218.3	96.432	Active	4.492	4.255	4.194	4.154	4.862	4.278	4.422	4.291	4.142	4.18	4.105	4.529	4.204	4.191	4.188	4.167	4.391	4.311	4.297	4.416	4.157	4.082	4.187	4.204	4.525	4.219	4.134	4.951	5.464	4.1	4.544	4.145	4.107	4.204	4.707	4.18	4.356	4.261	4.073	4.365	4.13
all_1733902202.15	CC1=CC=CC(OC2CN3CCC2CC3)=N1	1.863	0	3	2	218.3	96.432	Active	4.478	4.26	4.221	4.147	4.882	4.287	4.397	4.3	4.144	4.251	4.137	4.604	4.213	4.174	4.156	4.16	4.463	4.347	4.256	4.389	4.135	4.084	4.183	4.203	4.53	4.232	4.137	4.998	5.515	4.128	4.572	4.102	4.102	4.196	4.71	4.219	4.321	4.266	4.067	4.371	4.108
all_1733902202.15	CC1=NC(=CC(OC2CN3CCC2CC3)=N1)C(F)(F)F	2.277	0	4	2	287.285	114.514	Active	4.671	4.16	4.55	4.452	5.067	4.561	4.606	4.366	4.164	4.326	4.26	4.085	4.366	4.446	4.558	4.08	4.456	4.746	4.326	4.415	4.192	4.195	4.22	4.819	5.096	4.758	4.548	5.005	5.408	4.811	4.912	4.746	4.315	4.407	4.355	4.247	4.437	4.389	4.393	4.574	4.309
all_1733902202.15	CN1CCC(CC1)OC1=NC(C)=NC(=C1)C(F)(F)F	2.277	0	4	2	275.274	109.154	Active	4.703	4.308	4.643	4.353	5.261	4.673	4.466	4.404	4.166	4.249	4.199	4.149	4.425	4.337	4.381	4.001	4.393	4.754	4.057	3.903	4.089	4.237	4.2	5.138	5.136	4.695	4.663	4.272	4.736	4.772	5.194	4.866	4.288	4.252	4.16	4.136	4.315	4.323	4.268	4.782	4.36
all_1733902202.15	CC1=CC(C)=NC(OC2CCSCC2)=N1	2.368	0	4	2	224.329	94.656	Active	4.23	4.873	4.431	4.076	4.738	4.248	4.374	4.226	4.181	4.207	4.149	4.299	4.13	4.252	4.381	4.212	4.193	4.328	4.29	4.303	4.136	4.151	4.103	4.238	4.322	4.279	4.261	4.066	4.32	4.352	4.226	4.333	4.209	4.195	4.388	4.554	4.226	4.246	4.148	4.252	4.252
all_1733902202.15	CC1=CC(C(=O)N2C3CCC2CC(=C)C3)=C(C)O1	3.22	0	2	1	245.322	107.46	Active	4.332	4.269	4.245	4.256	5.265	4.282	4.258	4.062	4.246	4.076	4.125	4.142	4.09	4.425	4.182	4.194	4.164	4.235	4.297	4.285	4.096	4.182	4.187	4.172	4.143	4.165	4.116	4.302	4.405	4.136	4.185	4.211	4.149	4.208	4.277	4.326	4.585	4.138	4.159	4.277	4.185
all_1733902202.15	CC1=C(C(=O)NC2CCCC2F)C(C)=NN1	1.647	2	2	2	225.267	93.619	Active	4.202	4.237	4.435	3.623	4.622	4.098	4.255	4.167	4.111	4.074	4.117	4.079	4.227	4.86	4.176	3.986	4.212	4.275	4.163	4.356	4.012	4.177	4.002	4.608	4.353	4.265	4.24	4.337	4.688	4.209	4.311	4.339	4.069	4.03	4.231	4.198	4.05	3.854	4.029	4.195	4.407
all_1733902202.15	CN1C=CC(=N1)C1CCCN(C1)C1=NC(C)=CC(C)=N1	2.211	0	5	2	271.368	119.209	Active	4.349	4.727	4.485	4.182	5.206	4.383	4.181	4.285	4.34	4.273	4.281	4.139	4.172	4.344	4.316	4.121	4.362	4.404	4.293	4.251	4.128	4.214	4.051	4.481	4.348	4.311	4.317	4.462	4.37	4.258	4.375	4.218	4.239	4.16	4.289	4.497	4.158	4.015	4.262	4.162	4.331
all_1733902202.15	CN1C=CC(=N1)C1CCCN(C1)C1=CC(C)=NC(C)=N1	2.211	0	5	2	271.368	119.209	Active	4.381	4.698	4.37	4.182	5.205	4.322	4.078	4.281	4.327	4.24	4.254	4.036	4.18	4.352	4.317	4.133	4.35	4.311	4.298	4.256	4.132	4.204	4.035	4.463	4.37	4.319	4.32	4.46	4.371	4.26	4.319	4.217	4.205	4.149	4.252	4.403	4.106	4.022	4.208	4.162	4.338
all_1733902202.15	CN1C=CC(=N1)C1CCN(CC1)C1=C(C)C(C)=NC=N1	2.211	0	5	2	271.368	119.209	Active	4.357	4.75	4.355	4.196	5.149	4.336	4.08	4.263	4.289	4.204	4.208	4.116	4.134	4.368	4.309	4.07	4.325	4.316	4.245	4.147	4.148	4.186	4.026	4.461	4.324	4.263	4.248	4.363	4.355	4.218	4.314	4.254	4.231	4.149	4.253	4.414	4.09	4.097	4.247	4.192	4.354
all_1733902202.15	CC1=NC(C)=C(CN2C3CCC2CC(=C)C3)S1	3.443	0	3	2	248.395	107.364	Active	4.335	4.428	4.527	4.354	5.124	4.225	4.374	4.138	4.256	4.096	4.357	4.162	4.237	4.406	4.356	4.336	4.288	4.248	4.508	4.504	4.273	4.223	4.115	4.455	4.399	4.367	4.168	4.867	4.798	4.362	4.425	4.336	4.198	4.287	4.366	4.367	4.342	4.167	4.246	4.336	4.461
all_1733902202.15	CC1=C(CN2C3CCC2CC(=C)C3)C(C)=NO1	2.974	0	3	2	232.327	102.47	Active	4.205	4.25	4.226	4.204	5.326	4.207	4.219	4.063	4.126	4.044	4.147	4.266	4.074	4.322	4.17	4.168	4.229	4.159	4.149	4.294	4.079	4.183	4.079	4.302	4.219	4.125	4.081	4.753	4.879	4.118	4.193	4.078	4.068	4.248	4.221	4.249	4.234	4.117	4.127	4.177	4.191
all_1733902202.15	CN(C)C1CCN(CC1)C1=NC(C)=C(C)S1	2.29	0	4	2	239.388	102.09	Active	4.391	4.142	4.341	4.16	4.602	4.289	4.163	4.143	4.234	4.078	4.2	4.334	4.137	4.347	4.202	4.063	4.158	4.133	4.195	4.438	4.118	4.1	4.001	4.213	4.3	4.224	4.218	4.722	4.754	4.39	4.279	4.38	4.105	4.144	4.204	4.289	4.197	4.149	4.139	4.178	4.227
all_1733902202.15	Cl.Cl.N#CC1CCN(CC2=CC=NC=C2)CC1	2.661	0	3	2	274.195	114.658	Active	4.714	4.192	4.805	4.293	6.08	4.399	4.366	4.161	4.36	4.512	4.679	4.268	4.18	4.485	4.474	4.345	4.312	4.235	4.616	4.723	4.331	4.225	4.483	4.288	4.342	4.256	4.314	4.833	5.445	5.19	5.051	4.699	4.377	4.422	4.921	4.644	4.748	4.201	4.577	4.563	4.494
all_1733902188.14	FC(F)C1CCN(C1)C1=C(F)C=C(Br)C=N1	3.075	0	2	2	295.102	99.594	Active	4.926	4.526	4.743	4.507	5.111	4.512	4.497	4.528	4.316	4.25	4.32	4.448	4.402	4.385	4.515	4.47	4.616	4.655	4.83	4.01	4.216	4.313	4.313	4.78	4.983	4.469	4.798	4.624	4.625	4.687	5.107	4.837	4.408	4.282	4.661	4.687	4.616	4.463	4.43	4.599	4.507
all_1733902188.14	CC(C)(C)NC(=O)C1CCCN(C1)C1=C(F)C=NC=N1	1.747	1	4	2	280.347	118.151	Active	4.461	4.327	4.502	4.1	5.127	4.472	4.236	4.191	4.255	4.156	4.074	4.104	4.141	4.16	4.219	4.097	4.176	4.198	4.218	4.107	4.151	4.22	4.044	4.125	4.421	4.198	4.232	4.253	4.322	4.142	4.362	4.249	4.159	4.042	4.186	4.255	4.091	4.284	4.348	4.252	4.196
all_1733902188.14	CC1=NC2=CC=NN2C(=C1)N1CCC(CF)CC1	2.224	0	4	2	248.305	105.431	Active	4.363	4.547	4.471	4.472	4.768	4.562	4.593	4.325	4.284	4.229	4.216	4.336	4.382	4.451	4.42	4.165	4.321	4.496	4.427	4.323	4.233	4.411	4.04	4.624	4.651	4.595	4.435	4.671	5.135	4.575	4.769	4.532	4.364	4.124	4.272	4.368	4.244	4.198	4.355	4.351	4.425
all_1733902188.14	CC1=NN2C(=C1)N=C(C)C=C2N1CCCC(CF)C1	2.532	0	4	2	262.332	111.796	Active	4.477	4.573	4.463	4.474	4.885	4.52	4.659	4.41	4.356	4.241	4.236	4.15	4.412	4.461	4.512	4.192	4.355	4.494	4.56	4.312	4.164	4.414	4.056	4.713	4.666	4.642	4.444	4.631	5.165	4.585	4.838	4.562	4.413	4.16	4.27	4.489	4.326	4.191	4.478	4.329	4.588
all_1733902188.14	FCC1CCCN(C1)C1=NN=C(C=C1)C(F)(F)F	2.681	0	3	2	263.238	101.81	Active	4.792	4.587	4.807	4.416	5.408	4.893	4.594	4.528	4.218	4.198	4.281	4.095	4.562	4.591	4.553	3.895	4.757	4.989	4.162	4.103	4.037	4.548	3.983	5.086	5.403	5.034	4.931	4.179	4.52	4.588	5.201	4.983	4.39	4.16	4.097	4.283	4.512	4.381	4.565	4.808	4.352
all_1733902188.14	CC1=NN(C(C)=C1)C1=CC(=NC=N1)N1CCC(F)CC1	2.217	0	5	2	275.331	117.009	Active	4.59	4.746	4.753	4.39	5.216	4.671	4.549	4.55	4.372	4.244	4.346	4.392	4.514	4.522	4.406	4.289	4.351	4.452	4.425	4.436	4.268	4.41	4.069	4.655	4.73	4.661	4.549	4.537	5.02	4.455	4.817	4.579	4.426	4.11	4.562	4.476	4.255	4.279	4.299	4.621	4.639
all_1733902188.14	CC1=NN(C(C)=C1C)C1=NC=CN=C1N1CCCC1	2.188	0	5	2	257.341	112.844	Active	4.482	4.657	4.439	4.236	5.115	4.49	4.322	4.322	4.392	4.214	4.26	4.202	4.305	4.271	4.359	4.321	4.284	4.316	4.311	4.418	4.248	4.224	4.067	4.417	4.405	4.537	4.366	4.529	4.7	4.211	4.585	4.329	4.246	4.115	4.397	4.493	4.135	4.115	4.363	4.44	4.473
all_1733902188.14	CC1=NN(C(C)=C1)C1=NC=CN=C1N1CCCC1	1.879	0	5	2	243.314	106.479	Active	4.327	4.622	4.482	4.248	5.122	4.386	4.397	4.358	4.416	4.196	4.252	4.342	4.307	4.221	4.32	4.301	4.238	4.283	4.372	4.364	4.239	4.241	4.049	4.467	4.464	4.523	4.33	4.531	4.808	4.194	4.563	4.244	4.233	4.079	4.397	4.483	4.153	4.138	4.214	4.442	4.369
all_1733902188.14	CC1=NN(C(C)=C1)C1=NC=CN=C1N1CCCCC1	2.269	0	5	2	257.341	112.844	Active	4.352	4.653	4.579	4.238	5.198	4.472	4.455	4.422	4.423	4.201	4.273	4.2	4.326	4.263	4.369	4.325	4.306	4.291	4.452	4.429	4.271	4.229	4.049	4.449	4.484	4.582	4.408	4.597	4.804	4.318	4.598	4.397	4.347	4.103	4.434	4.506	4.155	4.149	4.241	4.585	4.386
all_1733902188.14	CC1=C(C)N=NC(=C1)N1CCC2CN(CC12)C1=CC=CC=N1	2.204	0	5	2	295.39	130.543	Active	4.656	4.647	4.532	4.284	5.558	4.588	4.661	4.396	4.284	4.457	4.457	4.785	4.324	4.349	4.62	4.169	4.58	4.582	4.633	4.73	4.343	4.276	4.267	4.634	4.496	4.556	4.628	4.597	6.633	4.69	4.976	4.469	4.599	4.234	4.592	4.538	4.249	4.387	4.618	4.627	4.525
all_1733902188.14	CC1=CN=CC(=N1)N1CCC2CN(CC12)C1=CC=CC=N1	1.895	0	5	2	281.363	124.21	Active	4.499	4.601	4.527	4.352	5.541	4.486	4.677	4.412	4.213	4.32	4.373	4.589	4.408	4.286	4.616	4.153	4.552	4.525	4.884	4.779	4.294	4.278	4.273	4.681	4.563	4.44	4.544	4.608	6.585	4.57	4.825	4.421	4.544	4.148	4.579	4.536	4.304	4.347	4.639	4.641	4.671
all_1733902188.14	CC1=CC(=NC=N1)N1CCC2CN(CC12)C1=CC=CC=N1	1.895	0	5	2	281.363	124.21	Active	4.528	4.6	4.681	4.241	5.378	4.481	4.517	4.463	4.254	4.456	4.359	4.657	4.442	4.306	4.683	4.156	4.567	4.54	4.707	4.679	4.418	4.28	4.239	4.69	4.609	4.455	4.548	4.517	6.616	4.608	4.866	4.448	4.546	4.144	4.641	4.588	4.279	4.346	4.64	4.655	4.587
all_1733902188.14	CC1=C(CN2C3CCC2CC3)C(C)=NO1	2.418	0	3	2	206.289	90.429	Active	4.145	4.221	4.191	4.128	5.174	4.198	4.193	4.05	3.993	4.072	4.138	4.258	4.1	4.271	4.107	4.212	4.109	4.141	4.241	4.215	4.045	4.061	4.073	4.222	4.2	4.114	4.075	4.728	4.74	4.142	4.133	4.08	4.088	4.152	4.155	4.212	4.213	4.056	4.095	4.176	4.106
all_1733902188.14	CC1=CN=C(C(=O)N2CCC(CC2)C(F)(F)F)C(F)=C1	2.944	0	2	1	290.26	113.148	Active	4.773	4.064	4.718	4.324	5.129	4.851	4.474	4.539	4.18	4.15	4.155	4.338	4.405	4.37	4.334	3.955	4.582	4.659	4.306	4.299	4.064	4.304	4.065	4.417	4.774	4.76	4.52	4.28	5.784	4.494	4.821	4.763	4.298	4.085	4.478	4.306	4.4	4.235	4.303	4.705	4.321
all_1733902188.14	FC(F)C1CCN(CC1)C1=C(C=CC=N1)C(F)(F)F	3.582	0	2	2	280.24	106.787	Active	4.832	4.596	4.889	4.551	5.462	4.997	4.556	4.742	4.355	4.423	4.284	4.215	4.615	4.699	4.514	4.093	4.998	5.133	4.113	4.314	4.14	4.593	4.039	4.659	5.456	4.911	5.032	4.1	4.751	4.653	5.506	4.952	4.462	4.306	4.169	4.657	4.927	4.472	4.54	4.633	4.374
all_1733902188.14	CC1=CC=CC(=N1)N1CCC(CC1)C(F)F	2.872	0	2	2	226.27	94.291	Active	4.476	4.448	4.655	4.396	4.991	4.636	4.337	4.487	4.274	4.167	4.286	4.299	4.409	4.354	4.423	3.942	4.366	4.579	4.179	4.128	4.123	4.315	3.845	4.504	4.968	4.41	4.588	4.164	4.679	4.314	4.811	4.452	4.382	4.141	4.471	4.475	4.307	4.195	4.245	4.323	4.227
all_1733902188.14	CC1=C(CN2CCC(CC2)C(F)(F)F)N=CO1	2.757	0	3	2	248.248	97.616	Active	4.695	4.267	4.742	4.374	5.269	4.74	4.591	4.323	4.127	4.164	4.221	4.144	4.398	4.586	4.363	3.967	4.282	4.611	4.034	4.197	4.084	4.205	4.074	4.902	5.109	4.705	4.772	4.237	4.579	4.625	4.818	4.799	4.243	4.111	4.119	4.119	4.231	4.212	4.448	4.625	4.219
all_1733902188.14	CC=C1CC2CCC(C1)N2C(=O)C1=C(C)N(C)N=C1C	2.75	0	3	1	273.38	120.003	Active	4.736	4.586	4.367	4.348	5.451	4.499	4.316	4.104	4.131	4.142	4.176	4.158	4.264	4.379	4.504	4.155	4.215	4.213	4.229	4.401	4.213	4.189	4.138	4.348	4.277	4.242	4.284	4.946	4.951	4.312	4.166	4.189	4.156	4.153	4.308	4.467	4.513	4.172	4.233	4.227	4.333
all_1733902188.14	CC=C1CC2CCC(C1)N2C(=O)C1=C(C)ON=C1C	3.005	0	3	1	260.337	112.996	Active	4.575	4.497	4.326	4.337	5.132	4.538	4.223	4.102	4.177	4.137	4.119	4.277	4.145	4.381	4.315	4.149	4.161	4.12	4.2	4.394	4.203	4.142	4.205	4.34	4.146	4.237	4.199	4.899	4.873	4.033	4.105	4.22	4.146	4.17	4.325	4.524	4.541	4.155	4.173	4.275	4.386
all_1733902188.14	N#CC1=NC(=CC=C1)N1C2CCC1CC(C2)N1C=CC=N1	2.522	0	5	2	279.347	123.376	Active	4.455	4.629	4.637	4.259	5.703	4.474	4.448	4.324	4.339	4.424	4.286	4.337	4.293	4.526	4.546	4.171	4.664	4.455	4.466	4.679	4.324	4.325	4.313	4.608	4.551	4.612	4.413	4.85	5.577	4.547	4.605	4.449	4.484	4.303	4.678	4.4	4.415	4.152	4.299	4.535	4.652
all_1733902188.14	N#CC1=CC(=NC=C1)N1C2CCC1CC(C2)N1C=CC=N1	2.522	0	5	2	279.347	123.376	Active	4.426	4.559	4.388	4.304	5.605	4.482	4.476	4.324	4.337	4.423	4.296	4.25	4.37	4.487	4.529	4.16	4.664	4.482	4.493	4.787	4.333	4.328	4.309	4.61	4.523	4.578	4.423	4.854	5.57	4.547	4.629	4.449	4.486	4.31	4.679	4.421	4.419	4.158	4.319	4.537	4.658
all_1733902188.14	N#CC1=C(N=CC=C1)N1C2CCC1CC(C2)N1C=CC=N1	2.522	0	5	2	279.347	123.376	Active	4.423	4.556	4.415	4.284	5.796	4.478	4.49	4.323	4.331	4.421	4.307	4.262	4.371	4.5	4.54	4.022	4.665	4.465	4.478	4.78	4.338	4.34	4.309	4.607	4.514	4.553	4.424	4.85	5.542	4.537	4.62	4.453	4.503	4.289	4.634	4.407	4.423	4.161	4.311	4.533	4.658
all_1733902188.14	CC1=C(NC(=O)C2CCC(F)(F)CC2)C=NC=C1	3.154	1	2	2	254.28	104.607	Active	4.437	4.419	4.809	4.383	4.918	4.508	4.433	4.424	4.252	4.118	4.182	4.143	4.461	4.222	4.274	4.033	4.44	4.517	4.256	4.181	4.132	4.229	4.049	4.397	4.855	4.436	4.511	4.138	4.688	4.473	4.811	4.56	4.278	4.036	4.234	4.446	4.573	4.434	4.255	4.21	4.298
all_1733902188.14	CC1=C(NC(=O)NC2=C(C=CC=C2)C(F)(F)F)C=NC=C1	4.053	2	2	2	295.264	118.561	Active	4.73	4.948	4.781	4.949	5.482	4.726	4.465	4.897	4.575	4.317	4.904	4.073	4.952	4.554	5.024	4.119	5.234	5.091	4.304	4.739	4.454	4.323	4.146	4.576	4.866	4.815	4.669	4.016	4.612	4.594	5.517	4.658	5.145	4.236	4.697	5.078	4.616	4.932	5.043	4.676	4.749
all_1733902188.14	CC1=NC(NC(=O)C2CCC(F)(F)CC2)=CC=C1	3.154	1	2	2	254.28	104.607	Active	4.417	4.103	4.736	4.461	4.975	4.249	4.314	4.425	4.181	3.987	4.161	4.171	4.404	4.219	4.289	3.96	4.492	4.501	4.27	4.153	4.121	4.177	4.009	4.376	4.824	4.406	4.479	4.006	4.797	4.455	4.859	4.59	4.196	4.029	4.229	4.423	4.506	4.406	4.226	4.194	4.274
all_1733902188.14	CC1=CC=CC(NC(=O)C2CCC(F)(F)CC2)=C1C	4.067	1	1	2	267.319	111.753	Active	4.536	4.566	4.824	4.57	5.657	4.702	4.541	4.361	4.349	4.075	4.213	4.102	4.414	4.314	4.327	4.01	4.312	4.709	4.216	4.273	4.202	4.229	4.313	4.552	4.82	4.375	4.42	4.151	4.606	4.387	5.11	4.584	4.367	4.226	4.304	4.724	4.644	4.252	4.496	4.277	4.328
all_1733902188.14	CC1=NC=C(OC2=C(C=CC=N2)C(F)(F)F)C=C1	3.596	0	3	2	254.211	101.268	Active	4.923	4.662	4.838	4.538	5.735	4.939	4.546	4.466	4.477	4.579	4.358	4.165	4.607	4.657	4.653	4.208	4.5	4.728	4.367	4.496	4.181	4.605	4.312	4.916	5.085	4.862	4.834	4.247	5.047	4.792	5.218	4.723	4.367	4.324	4.606	5.036	4.808	4.509	4.641	4.67	4.679
all_1733902188.14	CC1=NC=CC=C1OC1=CC(=CC=N1)C(F)(F)F	3.596	0	3	2	254.211	101.268	Active	4.894	4.662	4.942	4.586	5.782	4.855	4.659	4.482	4.51	4.587	4.457	4.149	4.7	4.668	4.632	4.241	4.521	4.734	4.457	4.525	4.303	4.742	4.313	4.909	5.053	4.892	4.947	4.197	5.088	4.774	5.007	4.729	4.425	4.32	4.483	4.966	4.815	4.562	4.639	4.759	4.685
all_1733902188.14	CC1=NC=NC(O[C@@H]2CCC[C@H]2F)=C1C	2.363	0	3	2	210.252	88.699	Active	4.418	4.451	4.477	4.172	4.637	4.224	4.341	4.387	4.231	4.267	4.149	4.188	4.144	4.476	4.215	3.937	4.307	4.412	4.039	3.946	4.106	4.173	4.096	4.421	4.331	4.272	4.282	4.207	4.886	4.326	4.528	4.219	4.215	4.212	4.344	4.386	4.188	4.222	4.156	4.179	4.204
all_1733902188.14	CC1=CC(C)=NC(O[C@@H]2CCC[C@H]2F)=N1	2.363	0	3	2	210.252	88.699	Active	4.321	4.408	4.433	4.185	4.697	4.435	4.386	4.371	4.204	4.275	4.111	3.903	4.15	4.452	4.228	4.075	4.329	4.342	4.093	4.041	4.074	4.201	4.066	4.474	4.315	4.232	4.347	4.215	4.642	4.347	4.317	4.233	4.155	4.185	4.299	4.337	4.201	4.21	4.156	4.209	4.248
all_1733902188.14	CC1=NC(C)=NC(O[C@@H]2CCC[C@H]2F)=C1	2.363	0	3	2	210.252	88.699	Active	4.346	4.427	4.463	4.185	4.899	4.226	4.341	4.351	4.184	4.239	4.106	4.154	4.117	4.49	4.256	4.043	4.331	4.404	4.086	4.037	4.054	4.186	4.065	4.427	4.272	4.255	4.23	4.149	4.648	4.378	4.499	4.218	4.202	4.2	4.298	4.337	4.201	4.194	4.191	4.208	4.273
all_1733902188.14	F[C@@H]1CCC[C@H]1OC1=C(C=CC=N1)C#N	2.223	0	3	2	206.22	87.507	Active	4.336	4.4	4.419	4.218	5.109	4.305	4.272	4.16	4.122	4.237	4.127	4.234	4.201	4.501	4.286	3.937	4.222	4.425	4.099	4.025	4.196	4.168	4.134	4.424	4.35	4.317	4.232	4.249	4.842	4.269	4.532	4.296	4.29	4.199	4.43	4.36	4.254	4.269	4.136	4.306	4.332
all_1733902188.14	CN([C@@H]1CC[C@@]1(C)O)C1=NC(=CC=C1)C(F)(F)F	2.45	1	3	2	260.259	103.25	Active	4.541	4.315	4.758	4.436	5.053	5.017	4.322	4.549	4.138	4.218	4.212	4.383	4.478	4.336	4.53	4.04	4.633	4.707	4.229	4.171	4.108	4.253	4.063	4.733	5.246	4.816	4.845	4.181	4.614	4.412	4.973	4.75	4.313	4.049	4.116	4.21	4.228	4.266	4.337	4.659	4.165
all_1733902179.03	COC1CC2CCC(C1)N2CC1=C(C)ON=C1C	2.433	0	4	3	250.342	108.273	Active	4.141	4.121	4.162	4.152	5.278	4.152	4.196	4.076	4.081	4.156	4.183	4.065	4.031	4.219	4.203	4.214	4.119	4.143	4.287	4.326	4.062	4.204	4.11	4.277	4.262	4.083	4.057	4.498	4.71	4.137	4.289	4.038	4.063	4.289	4.183	4.208	4.217	4.072	4.139	4.217	4.17
all_1733902179.03	COC1CC2CCC(C1)N2C(=O)C1=C(C)N(C)N=C1C	1.819	0	4	2	277.368	119.441	Active	4.23	4.168	4.362	4.155	5.123	4.305	4.187	4.076	4.154	4.166	4.232	4.115	4.151	4.204	4.212	4.073	4.174	4.143	4.326	4.356	4.086	4.136	4.119	4.306	4.291	4.144	4.192	4.825	4.913	4.177	4.287	4.113	4.126	4.194	4.201	4.345	4.378	4.105	4.164	4.262	4.09
all_1733902179.03	O=C(C1CCC=CC1)N1C2CCC1CC(C2)N1C=CN=N1	2.329	0	4	2	286.379	124.55	Active	4.714	4.795	4.447	4.504	5.578	4.675	4.514	4.797	4.483	4.284	4.342	4.567	4.474	4.217	4.544	4.224	4.219	4.309	4.352	4.387	4.557	4.218	4.16	4.406	4.456	4.479	4.355	4.89	5.101	4.286	4.351	4.408	4.157	4.224	4.389	4.67	4.549	4.167	4.299	4.342	4.339
all_1733902179.03	OC1CCC1N(C1CC1)C1=NC(=CC=N1)C(F)(F)F	1.987	1	4	3	273.258	107.829	Active	4.655	4.348	4.749	4.371	5.057	4.885	4.362	4.213	4.21	4.207	4.332	4.115	4.367	4.307	4.487	3.873	4.525	4.914	4.079	4.188	4.05	4.261	4.038	4.861	5.182	4.81	4.601	4.429	4.487	4.572	5.154	4.69	4.381	4.082	4.135	4.199	4.27	4.13	4.309	4.58	4.25
all_1733902179.03	CN(C)C1=NC(C)=C(NC(=O)C2CC2)C(C)=N1	1.508	1	4	3	234.303	101.256	Active	4.513	4.232	4.497	4.154	4.89	4.098	4.287	4.094	4.198	4.199	4.29	4.055	4.123	4.12	4.321	3.971	4.386	4.17	4.228	4.287	4.147	4.06	4.081	4.177	4.296	4.2	4.232	3.728	4.039	4.201	4.374	4.268	4.123	3.909	4.208	4.106	3.988	4.12	4.094	4.119	4.172
all_1733902179.03	FC(F)(F)C1=CC(=NC=N1)N(C1CC1)C1CCNCC1	2.216	1	4	3	286.301	114.95	Active	4.624	4.187	4.83	4.36	5.267	4.751	4.383	4.261	4.181	4.282	4.316	4.084	4.499	4.359	4.491	3.919	4.445	4.949	4.16	4.147	4.071	4.252	4.067	4.904	5.09	4.903	4.638	4.184	4.581	4.631	5.026	4.674	4.322	4.113	4.132	4.132	4.133	4.223	4.315	4.654	4.421
all_1733902169.0	CC1=C(CO[C@@H]2CCC[C@H]2F)C(C)=NO1	2.699	0	3	3	213.252	88.59	Active	4.309	4.281	4.335	4.335	4.824	4.316	4.194	4.2	4.072	4.076	4.12	4.123	4.193	4.447	4.171	4.052	4.215	4.274	4.066	4.057	4.077	4.121	4.083	4.294	4.305	4.093	4.365	4.058	4.474	4.255	4.322	4.282	4.053	4.06	4.084	4.256	4.101	4.177	4.048	4.246	3.824
all_1733902169.0	CC1=CC(C)=NC(OC(C2CCNCC2)C(F)(F)F)=N1	2.403	1	4	3	289.301	115.309	Active	4.833	4.469	4.908	4.283	5.483	4.684	4.556	4.468	4.287	4.28	4.177	4.246	4.499	4.449	4.449	4.101	4.311	4.735	4.183	4.24	4.071	4.256	4.171	5.12	5.109	4.603	4.615	4.304	5.019	4.661	5.022	4.765	4.324	4.146	4.367	4.143	4.316	4.363	4.297	4.612	4.507
all_1733902169.0	CC1=NC(OC(C2CCNCC2)C(F)(F)F)=CC=C1	2.699	1	3	3	274.286	109.725	Active	4.685	4.294	4.78	4.266	5.427	4.689	4.481	4.603	4.129	4.142	3.838	4.317	4.506	4.363	4.483	3.987	4.436	4.597	4.148	4.076	4.024	4.304	3.985	4.932	5.138	4.675	4.822	4.172	6.029	4.449	4.961	4.753	4.403	4.138	4.485	4.116	4.369	4.424	4.178	4.67	4.38
all_1733902169.0	CN1CCCC(COC2=NC(C)=CC=C2)C1	2.111	0	3	3	220.316	97.438	Active	4.203	4.218	4.095	4.034	4.659	4.14	4.18	4.115	4.128	4.076	4.128	4.477	4.095	4.157	4.194	4.114	4.087	4.07	4.268	4.203	4.075	4.153	4.098	4.126	4.185	4.138	4.069	4.227	5.964	4.035	4.769	4.168	4.102	4.085	4.52	3.919	4.077	4.039	4.16	4.108	4.127
all_1733902169.0	CC1=NN2C(=C1)N=C(C)C=C2OCC1CCNCC1	1.725	1	5	3	260.341	112.534	Active	4.392	4.249	4.32	4.155	5.041	4.287	4.438	4.126	4.208	4.125	4.192	4.199	4.164	4.238	4.35	4.254	4.177	4.162	4.341	4.367	4.192	4.263	4.038	4.386	4.276	4.301	4.295	4.652	4.971	4.372	4.351	4.297	4.351	4.066	4.291	4.557	4.111	4.14	4.27	4.287	4.288
all_1733902169.0	CN(C)C1CCC(CC1)OC1=C(Cl)C=C(C=N1)C#N	2.858	0	4	3	279.771	118.499	Active	4.271	4.29	4.694	4.224	5.59	4.395	4.27	4.049	4.164	4.048	4.205	4.433	4.107	4.423	4.211	4.04	4.254	4.208	4.348	4.705	4.143	4.142	4.163	4.16	4.347	4.508	4.171	5.065	5.63	4.458	4.618	4.386	4.177	4.198	4.542	4.394	4.299	4.158	4.301	4.249	4.119
all_1733902169.0	CN1CCCC1COC1=NC(=CC=N1)C(F)(F)F	1.968	0	4	3	261.247	102.789	Active	4.621	4.325	4.766	4.359	5.137	4.751	4.498	4.458	4.155	4.301	4.213	4.161	4.421	4.436	4.381	3.994	4.462	4.704	4.099	3.95	4.018	4.254	4.196	5.254	5.133	4.74	4.598	4.259	4.645	4.779	4.973	4.832	4.286	4.19	4.106	4.036	4.281	4.356	4.222	4.724	4.301
all_1733902169.0	FC1(F)CCC(CC1)NC(=O)CC1=CN=CC=C1	2.318	1	2	3	254.28	104.607	Active	4.365	4.438	4.527	4.077	5.219	4.366	4.395	4.455	4.12	4.123	4.109	4.111	4.365	4.482	4.2	3.878	4.227	4.429	4.154	4.12	4.105	4.178	3.986	4.477	4.611	4.287	4.361	4.171	5.062	4.481	4.76	4.463	4.149	4.038	4.115	4.282	4.188	4.225	4.198	4.334	4.213
all_1733902169.0	O=C(C1CCC=CC1)N1C2CCC1CC(C2)N1C=NC=N1	2.329	0	4	2	286.379	124.582	Active	4.741	4.806	4.434	4.46	5.657	4.711	4.498	4.803	4.502	4.328	4.35	4.727	4.464	4.211	4.502	4.242	4.22	4.256	4.326	4.393	4.602	4.225	4.139	4.443	4.466	4.528	4.38	4.888	5.101	4.366	4.319	4.458	4.157	4.227	4.401	4.63	4.549	4.173	4.289	4.313	4.342
all_1733902169.0	CC1=CC(C(=O)N2C3CCC2CC(C3)N2C=CN=C2)=C(C)O1	3.101	0	4	2	299.374	129.481	Active	4.371	4.36	4.363	4.269	5.284	4.237	4.573	4.277	4.391	4.285	4.361	4.498	4.308	4.501	4.557	4.358	4.35	4.377	4.401	4.458	4.228	4.315	4.27	4.553	4.422	4.388	4.247	4.303	4.664	4.309	4.557	4.232	4.339	4.357	4.535	4.088	4.51	4.18	4.284	4.47	4.752
all_1733902169.0	CC1=CC(C(=O)N2C3CCC2CC(C3)N2C=CC=N2)=C(C)O1	3.101	0	4	2	299.374	129.449	Active	4.41	4.411	4.528	4.252	5.435	4.362	4.572	4.315	4.273	4.113	4.181	4.517	4.203	4.417	4.384	4.223	4.294	4.276	4.377	4.833	4.159	4.179	4.249	4.419	4.346	4.313	4.256	4.225	4.744	4.34	4.438	4.437	4.33	4.233	4.494	4.457	4.508	4.245	4.281	4.441	4.623
all_1733902169.0	CC1=C(CN[C@@H]2CCC[C@H]2F)C(C)=NO1	2.272	1	3	3	212.268	89.026	Active	4.181	4.223	4.239	4.158	4.475	4.243	4.164	4.149	4.093	4.079	3.981	4.057	4.315	4.624	4.186	3.945	4.139	4.229	4.008	4.131	4.008	4.139	4.049	4.359	4.333	4.119	4.347	4.232	4.638	4.25	4.327	4.164	4.066	4.02	4.061	4.152	4.067	4.192	4.068	4.155	3.7
all_1733902169.0	CC1=NOC(CN2CCCC(CF)C2)=N1	1.56	0	4	3	213.256	88.455	Active	4.314	4.164	4.442	4.195	4.939	4.281	4.259	4.289	4.269	4.203	4.158	4.061	4.268	4.838	4.196	3.937	4.088	4.355	4.123	4.155	4.072	4.111	4.06	4.555	4.406	4.282	4.559	4.073	4.549	4.425	4.535	4.41	4.047	4.047	4.109	4.161	4.066	4.17	4.243	4.248	4.134
all_1733902169.0	CN1CCCC(C1)C(=O)N1CCC(CC1)C(C)(F)F	2.222	0	2	2	274.355	113.484	Active	4.299	4.27	4.469	4.19	4.912	4.356	4.179	4.314	4.216	4.276	4.281	4.296	4.205	4.638	4.283	3.076	4.276	4.487	4.622	4.297	4.067	4.194	3.661	4.392	4.645	4.306	4.639	4.125	5.307	4.376	4.57	4.418	4.045	4.125	4.268	4.192	4.286	4.142	4.209	4.153	4.39
all_1733902169.0	CN1C=CC(=N1)C1CCCN(CC2=C(C)ON=C2C)C1	2.405	0	5	3	274.368	119.1	Active	4.304	4.443	4.368	4.119	5.26	4.227	4.07	4.189	4.091	4.083	4.149	4.1	4.172	4.539	4.148	4.137	4.127	4.166	4.213	4.132	4.057	4.126	4.105	4.486	4.367	4.026	4.104	4.275	4.475	4.118	4.364	4.083	4.166	4.112	4.288	4.194	4.049	4.091	4.216	4.124	4.229
all_1733902169.0	CC1=NC(=CC(=N1)C(F)(F)F)N1CCCCC1CCO	2.545	1	4	3	289.301	115.2	Active	4.767	4.413	5.017	4.352	5.349	4.91	4.438	4.307	4.145	3.695	4.28	4.124	4.497	4.283	4.486	3.953	4.539	4.85	4.149	4.177	4.069	4.192	4.09	4.926	5.201	4.888	4.649	4.51	4.566	4.565	5.167	4.674	4.391	4.12	4.137	4.324	4.213	4.153	4.28	4.727	4.325
all_1733902159.63	CC1=CC(=CC=N1)C(=O)N1CCC(CC(F)(F)F)C1	2.805	0	2	2	272.27	108.983	Active	4.725	4.088	4.734	4.211	6.093	4.643	4.451	4.56	4.167	4.081	4.214	4.392	4.389	4.297	4.392	3.948	4.409	4.578	4.532	4.574	4.137	4.252	4.167	4.476	4.849	4.794	4.446	4.274	5.819	4.494	4.925	4.759	4.237	4.074	4.617	4.307	4.39	4.297	4.258	4.693	4.299
all_1733902159.63	CC1=CC=CN=C1C(=O)N1CCCC(CF)C1	2.212	0	2	2	236.29	100.652	Active	4.381	4.193	4.452	4.009	5.02	4.37	4.256	4.255	4.074	4.032	4.059	4.521	4.255	4.593	4.109	3.97	4.119	4.32	4.489	4.36	4.115	4.156	4.079	4.435	4.463	4.302	4.205	4.308	5.465	4.349	4.638	4.361	4.053	4.036	4.449	4.124	4.144	4.189	4.11	4.341	4.294
all_1733902159.63	FC1=C(NCC2CCOCC2)N=CC(=C1)C(F)(F)F	3.078	1	3	3	278.249	107.525	Active	4.74	4.345	4.777	4.443	5.327	5.054	4.373	4.589	4.357	4.133	4.286	4.177	4.558	4.564	4.533	4.104	4.794	4.91	4.126	4.222	4.069	4.258	3.923	4.722	5.418	4.918	4.772	4.106	4.882	4.481	5.244	4.554	4.401	4.058	4.21	4.339	4.409	4.423	4.387	4.68	4.379
all_1733902159.63	CC1=CN=C(N=C1)N1CCCC(C1)C(=O)N1CCCCC1	2.014	0	4	2	288.395	125.92	Active	4.208	4.318	4.6	4.156	4.81	4.265	4.147	4.094	4.052	4.179	4.314	4.18	4.146	4.144	4.185	4.084	4.246	4.176	4.31	4.164	4.076	4.191	4.081	4.236	4.321	4.212	4.423	4.117	4.304	4.399	4.574	4.406	4.18	4.133	4.249	4.509	4.185	4.072	4.232	4.206	4.117
all_1733902159.63	CC1=CC(C)=NC(=N1)N1CCC(CC1)NC(=O)C1CC1	1.588	1	4	3	274.368	119.345	Active	4.327	4.586	4.41	4.09	4.712	4.212	4.011	4.115	4.128	4.078	4.273	4.071	4.141	4.137	4.24	4.239	4.204	4.104	4.251	4.249	4.195	4.058	3.802	4.067	4.326	4.159	4.223	4.148	4.186	4.189	4.557	4.306	4.194	4.04	4.206	4.26	3.926	4.091	4.189	4.194	4.14
all_1733902159.63	CC1=CC(C)=NC(=N1)N1CCC(F)(C1)C(=O)NC1CC1	1.29	1	4	3	278.331	117.145	Active	4.325	4.261	4.553	4.119	4.667	4.261	4.229	4.26	4.206	4.173	4.202	4.134	4.258	4.268	4.16	4.268	4.228	4.401	4.178	4.177	4.089	4.223	3.891	4.54	4.513	4.27	4.406	4.359	4.663	4.344	5.007	4.455	4.186	4.012	4.163	4.202	3.936	4.228	4.119	4.182	4.262
all_1733902159.63	CC(C)C1=C(F)C(=NC=N1)N1CCC(CF)CC1	2.925	0	3	3	255.312	106.24	Active	4.543	4.447	4.617	4.413	4.783	4.621	4.351	4.35	4.352	4.22	4.188	4.201	4.313	4.407	4.444	3.953	4.369	4.476	4.158	4.092	3.939	4.325	3.936	4.398	4.579	4.365	4.354	4.222	4.67	4.031	4.576	4.183	4.342	4.099	4.277	4.454	4.235	4.284	4.428	4.318	4.248
all_1733902159.63	CC1=CC(CN2CCCC(CF)C2)=NO1	2.165	0	3	3	212.268	89.236	Active	4.252	4.171	4.399	4.222	4.977	4.311	4.203	4.259	4.163	4.113	4.127	4.137	4.239	4.7	4.175	4.06	4.111	4.34	4.163	4.108	4.099	4.125	4.035	4.374	4.384	4.211	4.536	4.08	4.522	4.3	4.513	4.292	4.069	4.022	4.07	4.057	4.052	4.227	4.229	4.179	4.067
all_1733902159.63	CC1=NN(C(C)=C1)C1=CC(NC2CCC2)=NC=N1	2.244	1	5	3	243.314	106.269	Active	4.303	4.569	4.328	4.249	5.186	4.421	4.367	4.295	4.385	4.068	4.229	4.097	4.168	4.248	4.2	4.279	4.219	4.204	4.32	4.406	4.217	4.293	3.976	4.571	4.453	4.447	4.291	4.445	4.481	4.191	4.562	4.255	4.254	4.105	4.362	4.376	4.131	4.096	4.11	4.401	4.344
all_1733902159.63	CN(C1CCN(CC1)C1=C(C)C(C)=NC=N1)C(C)=O	1.541	0	4	2	262.357	114.195	Active	4.215	4.679	4.586	4.107	4.503	4.353	4.158	4.059	4.246	4.224	4.15	4.12	4.135	4.141	4.222	4.065	4.107	4.166	4.209	4.151	4.145	4.042	4.153	4.174	4.262	4.132	4.248	4.377	4.558	4.288	4.391	4.231	4.183	4.063	4.119	4.544	4.148	4.201	4.209	4.179	4.122
all_1733902159.63	O=C(C1CCCN(C1)C1=C(C=CC=N1)C#N)N1CCCCC1	2.182	0	4	2	298.39	131.092	Active	4.507	4.348	4.629	4.191	5.894	4.435	4.165	4.13	4.197	4.203	4.213	4.549	4.17	4.318	4.257	4.239	4.397	4.226	4.421	4.462	4.145	4.186	4.211	4.25	4.303	4.284	4.435	4.619	5.63	4.503	4.41	4.308	4.25	4.136	4.395	4.531	4.263	4.174	4.193	4.253	4.223
all_1733902159.63	CC1=NC=NC(N2CCCC(C2)C(=O)NC2CC2)=C1C	1.588	1	4	3	274.368	119.345	Active	4.314	4.604	4.503	4.104	4.615	4.268	4.121	4.131	4.138	4.168	4.205	4.102	4.07	4.173	4.137	4.194	4.158	4.054	4.218	4.141	4.051	4.074	4.018	4.182	4.227	4.116	4.168	4.056	4.258	4.095	4.326	4.228	4.16	4.06	4.185	4.323	4.096	4.061	4.107	4.169	4.099
all_1733902159.63	CC1=CC(CN2CCC(C2)C(=O)NC(C)(C)C)=NO1	1.72	1	4	3	265.357	113.876	Active	4.192	4.238	4.229	4.06	5.302	4.171	3.958	4.113	4.037	4.06	4.091	4.423	4.12	4.297	4.077	4.202	4.132	4.091	4.156	4.091	4.16	4.103	4.014	4.127	4.363	4.122	4.159	4.061	4.329	4.153	4.08	4.143	4.064	4.038	4.127	4.136	4.118	4.079	4.075	4.118	3.993
all_1733902159.63	CC1=NC(CN2CCCC(C2)C(=O)NC(C)(C)C)=CO1	2.11	1	4	3	279.384	120.29	Active	4.208	4.217	4.263	4.085	4.873	4.192	3.884	4.104	4.122	3.733	4.035	4.402	4.12	4.347	4.115	4.111	4.043	4.082	4.165	4.097	4.124	4.107	4.011	4.255	4.34	4.021	4.257	4.274	4.358	4.167	4.161	4.108	4.022	4.041	4.244	4.149	4.097	4.079	4.085	4.095	4.117
all_1733902159.63	CC1=C(C)N=NC(=C1)N1CCC(CC1)C(=O)NC1CC1	1.588	1	4	3	274.368	119.313	Active	4.337	4.736	4.355	4.123	4.946	4.255	4.149	4.152	4.152	3.969	3.984	4.081	4.059	4.165	4.117	4.126	4.135	4.162	4.218	4.198	4.12	4.086	4.023	4.068	4.325	4.156	4.244	4.187	4.233	4.18	4.267	4.259	4.19	4.077	4.176	4.346	4.081	4.088	4.178	4.359	4.119
all_1733902159.63	CC1=NC(N2CCCC(C2)NC(=O)C2CC2)=C(C)N=C1	1.588	1	4	3	274.368	119.345	Active	4.407	4.571	4.417	4.146	4.544	4.301	4.157	4.139	4.147	4.119	4.26	4.114	4.099	4.118	4.194	4.231	4.183	4.146	4.272	4.169	4.168	4.037	4.011	4.011	4.223	4.179	4.205	4.102	4.231	4.187	4.336	4.269	4.183	4.045	4.133	4.403	4.146	4.03	4.11	4.118	4.099
all_1733902159.63	CC1=NC(=CN=C1)N1CCCN(CC1)C(=O)C1CCC1	1.624	0	4	2	274.368	119.555	Active	4.224	4.533	4.498	4.123	4.661	4.449	4.229	4.119	4.134	4.151	3.955	4.221	4.156	4.174	4.163	3.994	4.281	4.166	4.295	4.134	4.172	4.126	4.084	4.074	4.374	4.185	4.31	4.313	4.394	4.369	4.423	4.351	4.208	4.062	4.1	4.544	4.18	4.155	4.264	4.203	4.139
all_1733902159.63	CC1=NC=CC(=N1)N1CCCN(CC1)C(=O)C1CCC1	1.624	0	4	2	274.368	119.555	Active	4.303	4.374	4.434	4.039	4.775	4.361	4.152	4.139	4.09	4.172	3.957	4.193	4.167	4.231	4.139	3.995	4.297	4.18	4.299	4.144	4.124	4.06	4.095	4.109	4.308	4.143	4.262	4.088	4.375	4.343	4.387	4.347	4.182	4.086	4.143	4.506	4.174	4.106	4.272	4.192	4.097
all_1733902159.63	CC1=CC(C)=NC(=N1)N1CCCN(CC1)C(=O)C1CCC1	1.932	0	4	2	288.395	125.92	Active	4.491	4.239	4.59	4.121	4.83	4.386	4.117	4.161	4.149	4.218	4.457	4.253	4.282	4.217	4.224	4.277	4.393	4.22	4.355	4.191	4.173	4.167	4.08	4.108	4.411	4.206	4.264	4.132	4.352	4.384	4.575	4.403	4.195	4.148	4.223	4.573	4.154	4.136	4.369	4.219	4.1
all_1733902159.63	CC1=NC(C)=NC(=C1)N1CCCN(CC1)C(=O)C1CCC1	1.932	0	4	2	288.395	125.92	Active	4.429	4.608	4.446	4.117	4.932	4.457	4.153	4.169	4.133	4.231	4.242	4.238	4.208	4.258	4.225	4.21	4.406	4.206	4.284	4.205	4.177	4.168	4.184	4.104	4.402	4.164	4.327	4.271	4.352	4.345	4.483	4.397	4.215	4.129	4.19	4.603	4.213	4.207	4.34	4.258	4.097
all_1733902159.63	O=C(C1CCC1)N1CCCN(CC1)C1=CC=CC(=N1)C#N	1.792	0	4	2	284.363	124.728	Active	4.637	4.307	4.453	4.167	5.726	4.43	4.102	4.162	4.176	4.253	4.2	4.437	4.182	4.434	4.178	4.122	4.39	4.228	4.376	4.408	4.149	4.152	4.176	4.198	4.345	4.26	4.39	4.555	5.436	4.424	4.402	4.301	4.216	4.095	4.313	4.381	4.23	4.206	4.256	4.231	4.095
all_1733902159.63	CC1=C(N=CC=N1)N1CCC(CC1)NC(=O)C1CCC1	1.67	1	4	3	274.368	119.345	Active	4.223	4.604	4.396	3.918	4.507	4.343	4.046	4.11	4.114	4.147	4.246	4.088	4.113	4.128	4.184	4.19	4.236	4.085	4.272	4.244	4.255	4.111	4.019	4.093	4.359	4.168	4.2	4.155	4.217	4.233	4.397	4.29	4.198	4.114	4.166	4.371	4.125	4.053	4.18	4.155	4.212
all_1733902159.63	CC1=NC(C)=NC(=C1)N1CCC(CC1)NC(=O)C1CCC1	1.979	1	4	3	288.395	125.71	Active	4.477	4.672	4.476	3.986	4.918	4.384	4.108	4.148	4.151	4.196	4.189	4.149	4.141	4.199	4.229	4.219	4.325	4.172	4.236	4.297	4.214	4.145	4.053	4.22	4.453	4.165	4.2	4.123	4.272	4.225	4.413	4.379	4.202	4.126	4.2	4.415	4.182	4.072	4.256	4.213	4.183
all_1733902159.63	CC1=CN(CC2CN(C2)C2=CC(=NC=C2)C(F)(F)F)N=C1	2.742	0	4	3	296.296	119.756	Active	4.924	4.758	4.96	4.555	6.001	4.848	4.399	4.474	4.33	4.297	4.289	4.152	4.491	4.462	4.518	3.939	4.672	4.703	4.319	4.358	4.182	4.316	4.046	4.883	5.112	4.815	4.801	4.243	5.47	4.645	5.133	4.592	4.444	4.231	4.27	4.58	4.37	4.389	4.484	4.688	4.607
all_1733902159.63	CC1=CN(CCN2CCC(CC2)C(F)(F)F)N=C1	2.466	0	3	3	261.291	104.574	Active	4.739	4.281	4.752	4.492	5.484	4.663	4.492	4.41	4.192	4.173	4.241	4.251	4.472	4.545	4.4	3.983	4.241	4.676	4.066	4.21	4.073	4.207	4.103	5.153	5.162	4.712	4.826	4.23	4.862	4.825	4.915	4.813	4.278	4.119	4.139	4.094	4.178	4.333	4.393	4.647	4.31
all_1733902159.63	CN(C1CCN(CC1)C1=NC(C)=CN=C1C)C1=NC=CC=C1	2.594	0	5	3	297.406	131.581	Active	4.478	4.886	4.772	4.354	5.454	4.573	4.964	4.316	4.466	4.347	4.403	4.738	4.355	4.291	4.655	4.207	4.572	4.669	4.78	4.95	4.201	4.346	4.297	4.798	4.455	4.456	4.489	4.485	6.351	4.658	4.631	4.481	4.443	4.162	4.386	4.623	4.271	4.305	4.677	4.61	4.773
all_1733902159.63	CC1=NC(N2CCCN(CC2)C(=O)C2CC2)=C(C=C1)C#N	1.71	0	4	2	284.363	124.728	Active	4.604	4.252	4.453	4.184	5.495	4.494	4.135	4.168	4.178	4.216	4.184	4.645	4.185	4.335	4.186	4.14	4.299	4.267	4.327	4.341	4.147	4.1	4.204	4.184	4.288	4.222	4.363	4.53	5.484	4.357	4.332	4.296	4.216	4.071	4.382	4.498	4.26	4.151	4.308	4.198	4.102
all_1733902159.63	CC1=NC(C)=NC(=C1)N1CCC(CC1)N1CCCC1CO	1.519	1	5	3	290.411	126.552	Active	4.096	4.462	4.132	4.105	4.798	4.153	4.141	4.193	4.104	4.283	4.219	4.542	4.085	4.147	4.211	4.179	4.254	4.249	4.168	4.45	4.091	4.153	4.106	4.413	4.29	4.209	4.331	4.34	4.561	4.136	4.595	4.291	4.211	4.188	4.436	4.214	4.059	3.995	4.21	4.161	4.201
all_1733902159.63	CN(C1CCN(CC1)C1=NC(C)=CC(C)=N1)C1=NC=CC=C1	2.594	0	5	3	297.406	131.581	Active	4.47	4.798	4.797	4.314	5.424	4.61	4.543	4.351	4.49	4.425	4.424	4.722	4.355	4.31	4.662	4.265	4.596	4.669	4.573	4.733	4.224	4.373	4.27	4.669	4.492	4.427	4.518	4.51	6.365	4.727	4.816	4.554	4.44	4.219	4.461	4.855	4.288	4.318	4.67	4.637	4.626
all_1733902159.63	CN(C1CCN(CC1)C1=NC(C)=NC(C)=C1)C1=NC=CC=C1	2.594	0	5	3	297.406	131.581	Active	4.502	4.832	4.843	4.31	5.425	4.6	4.607	4.373	4.515	4.461	4.293	4.753	4.376	4.338	4.659	4.243	4.597	4.651	4.579	4.753	4.229	4.396	4.272	4.733	4.498	4.45	4.517	4.523	6.366	4.732	4.743	4.549	4.446	4.192	4.441	4.689	4.253	4.319	4.656	4.635	4.637
all_1733902159.63	CN(C1CCCN(CC(F)(F)F)C1)C1=NC=C(C)C=N1	2.248	0	4	3	288.317	116.166	Active	4.775	4.406	4.708	4.331	5.179	4.641	4.476	4.347	4.184	4.229	4.238	4.23	4.516	4.443	4.436	3.683	4.572	4.981	4.219	4.402	4.013	4.21	4.115	4.957	5.287	4.816	4.784	4.103	4.969	4.446	5.265	4.827	4.417	4.168	4.344	4.224	4.299	4.196	4.472	4.646	4.305
all_1733902159.63	CC=C1CC2CCC(C1)N2C(=O)CC1=C(C)ON=C1C	2.934	0	3	2	274.364	119.361	Active	4.639	4.481	4.327	4.354	5.433	4.489	4.196	4.115	4.12	4.123	4.181	4.145	4.15	4.258	4.475	4.124	4.18	4.137	4.246	4.405	4.25	4.288	4.079	4.297	4.192	4.269	4.218	4.897	4.88	4.189	4.166	4.171	4.136	4.192	4.265	4.58	4.649	4.115	4.173	4.27	4.295
all_1733902159.63	CSC1=C(NC(=O)C2CCC(F)(F)CC2)C=CC=C1	4.173	1	2	3	285.359	115.511	Active	4.524	4.54	4.768	4.669	5.676	4.727	4.834	4.596	4.363	4.393	4.234	4.155	4.615	4.364	4.436	4.313	4.369	4.703	4.368	4.459	4.286	4.285	4.753	4.837	4.892	4.553	4.714	4.121	4.656	4.663	5.352	4.617	4.632	4.157	4.513	4.774	4.812	4.352	4.626	4.348	4.509
all_1733902148.36	FC(F)(F)C1=CC=C(N=C1)N1CCCC1	2.701	0	2	1	216.206	85.726	Active	4.712	4.461	4.651	4.414	5.099	4.907	4.32	4.547	4.183	4.15	4.221	4.158	4.497	4.458	4.559	4.198	4.605	4.714	4.023	4.242	4.12	4.288	3.965	4.685	5.227	4.785	4.823	4.072	4.411	4.485	4.985	4.745	4.316	4.074	4.112	4.42	4.219	4.246	4.402	4.612	4.262
all_1733902148.36	N#CC1=CC=C(N=C1)N1CCCCC1	1.944	0	3	1	187.246	83.987	Active	4.209	4.595	4.273	4.145	5.163	4.022	4	4.121	4.202	4.092	4.097	4.099	4.062	4.286	4.169	3.953	4.164	4.145	4.074	4.225	4.104	4.138	4.096	4.058	4.196	4.198	4.199	4.215	4.511	4.178	4.243	4.083	4.21	4.068	4.278	4.385	4.083	3.931	4.132	4.15	4.247
all_1733858645.27	Cl.CN(CC(F)(F)F)C1CCNCC1	1.654	1	2	2	232.677	88.247	Active	4.237	4.296	4.3	4.209	5.529	4.329	4.125	4.29	4.169	4.114	4.304	4.081	4.159	4.503	4.377	4.061	4.11	4.321	4.126	4.347	4.149	3.962	3.978	4.558	4.628	4.409	4.592	4.891	5.019	4.401	4.597	4.392	4.252	3.8	4.144	4.353	4.172	4.152	4.123	4.213	4.25
all_1733858645.27	CC1C(CO)CCCN1C1=CC=C(F)C=N1	1.818	1	3	2	224.279	94.919	Active	4.231	4.018	4.341	4.157	4.621	4.294	3.959	4.062	4.177	4.123	4.142	4.24	4.1	4.227	4.273	3.949	4.215	4.17	4.141	4.012	4.044	4.157	3.961	4.197	4.237	4.086	4.095	4.436	4.578	4.017	4.39	4.013	4.261	4	4.262	4.137	4.06	3.941	4.22	4.186	4.19
all_1733858645.27	CC1=CC(CN2CCCC2(C)C)=NC(C)=N1	2.468	0	3	2	219.332	97.909	Active	4.085	4.258	4.111	4.084	4.755	4.063	4.095	4.116	4.148	3.996	4.079	4.187	4.022	4.36	4.212	4.036	4.077	4.104	4.154	4.189	4.221	4.168	4.001	4.319	4.239	4.073	4.045	4.248	4.638	4.226	4.278	4.124	4.104	4.268	4.263	4.165	4.033	4.139	4.261	4.19	3.761
all_1733858645.27	CCC1CCCCN1C1=NC(C)=CC(C)=N1	2.862	0	3	2	219.332	97.909	Active	4.177	4.957	4.454	4.197	4.881	4.267	4.194	4.189	4.239	4.188	4.159	4.281	4.082	4.194	4.24	4.167	4.136	4.27	4.12	3.988	4.136	4.115	4.041	4.278	4.203	4.162	4.195	4.209	4.313	3.953	4.447	4.072	4.197	4.114	4.413	4.577	4.163	3.953	4.191	4.123	4.31
all_1733858631.8	CC(NC1CCN(CC1)C(C)=O)C1=C(C)OC(C)=C1	2.558	1	3	3	264.369	114.705	Active	4.177	4.184	4.254	4.074	5.392	4.161	4.036	4.057	4.098	4.197	4.039	4.017	4.037	4.11	4.131	4.121	4.091	4.109	4.201	4.196	4.062	4.091	4.053	4.307	4.222	4.082	4.165	4.229	4.322	4.179	4.232	4.11	4.078	4.088	4.208	4.361	4.193	4.032	4.145	4.172	4.141
all_1733858631.8	CN1CCCC1C1CCCN1C(=O)CC(F)(F)F	2.024	0	2	2	264.291	104.92	Active	4.402	4.24	4.551	4.143	5.314	4.544	4.181	4.196	4.051	4.245	4.18	4.239	4.236	4.537	4.293	3.558	4.23	4.313	4.196	4.174	4.007	4.194	4.044	4.301	4.582	4.37	4.377	4.384	4.938	4.346	4.529	4.485	4.147	4.115	4.095	4.098	4.278	4.076	4.305	4.23	4.096
all_1733858631.8	CC1CC(C)CN(C1)C(=O)NCC1=CC=NC(C)=N1	1.973	1	3	2	262.357	113.986	Active	4.318	4.408	4.365	4.099	4.996	4.076	4.146	4.134	4.237	4.125	4.144	4.082	4.05	4.158	4.076	4.101	4.176	4.133	4.138	4.171	4.113	4.088	4.034	4.148	4.369	4.071	4.062	4.203	4.42	4.269	4.218	4.253	4.012	4.013	4.2	4.282	4.063	4.032	4.133	4.212	4.139
all_1733858631.8	CC1=NC=C(NC(=O)N2CC[C@@H]3CCCC[C@H]23)C=N1	2.581	1	3	1	260.341	112.98	Active	4.189	4.468	4.5	4.199	5.221	4.292	4.286	4.129	4.122	4.093	3.61	4.159	4.073	4.247	4.285	4.276	4.276	4.147	4.231	4.442	4.097	4.059	4.005	3.939	4.369	4.148	3.664	4.373	4.404	4.242	4.344	4.431	4.153	4.092	4.342	4.574	4.256	4.098	3.905	4.194	4.014
all_1733858631.8	CC1=CC=NC(=N1)C(NC(=O)C(F)(F)F)C1CC1	1.915	1	3	3	259.231	101.627	Active	4.754	4.158	4.816	3.986	5.301	4.676	4.475	4.313	4.172	4.103	4.213	4.066	4.428	4.294	4.253	3.935	4.429	4.736	4.066	4.205	3.984	4.167	4.098	4.614	4.659	4.688	4.173	4.073	4.438	4.717	4.7	4.799	4.166	4.001	4.117	4.336	4.042	4.176	4.229	4.779	4.279
all_1733858631.8	CC1=CC(CN2CCCC(C2)C(F)(F)F)=NO1	2.757	0	3	2	248.248	97.567	Active	4.667	4.244	4.722	4.344	5.449	4.728	4.543	4.402	4.15	4.232	4.252	4.171	4.46	4.583	4.37	4.054	4.281	4.674	4.073	4.2	4.137	4.205	4.124	4.947	5.151	4.739	4.773	4.108	4.612	4.629	4.933	4.868	4.259	4.126	4.106	4.154	4.235	4.326	4.431	4.664	4.234
all_1733858621.66	CN1C[C@@H]2CCCN([C@@H]2C1)C(=O)NC1=CC=C(F)C=N1	1.779	1	3	1	278.331	117.32	Active	4.474	4.084	4.376	4.171	4.974	4.38	4.375	4.205	4.108	4.296	4.25	4.666	4.171	4.372	4.339	4.078	4.441	4.368	4.41	4.255	3.997	4.172	4.067	4.008	4.442	4.366	4.074	4.274	7.07	4.243	4.718	4.331	4.223	4.108	4.69	4.307	4.298	4.189	4.292	4.193	4.159
all_1733858621.66	CN(CC1=CC=NC=C1)C(=O)NC1=CC(C)=CC(C)=N1	2.757	1	3	3	270.336	118.224	Active	4.672	4.914	4.614	4.178	5.447	4.27	4.232	4.319	4.371	4.028	4.13	4.153	4.109	4.317	4.182	4.028	4.22	4.553	4.233	4.26	4.143	4.155	4.039	4.209	4.295	4.501	4.388	4.12	5.435	4.338	4.521	4.281	4.287	4.135	4.579	4.379	4.39	4.246	4.389	4.351	4.383
all_1733858608.29	CC1=CC=C(O1)C1COCCN1C(=O)NCC1CC1(C)C	2.717	1	3	3	292.379	125.178	Active	4.251	4.083	4.405	4.122	5.099	4.241	3.92	4.152	4.113	4.059	4.112	4.295	4.107	4.272	4.205	4.015	4.332	4.134	4.142	4.145	4.071	4.134	4.027	3.969	4.176	4.03	3.98	4.147	4.203	4.224	4.172	4.181	4.118	4.076	4.235	4.32	4.234	4.094	4.133	4.074	4.192
all_1733858608.29	CC1=CC=C(CCC(=O)N2CCC3(CCOCC3)CC2)O1	2.94	0	3	3	291.391	125.993	Active	4.158	4.16	4.311	4.363	5.121	4.432	4.108	4.128	3.988	4.16	4.157	4.227	4.187	4.124	4.331	4.162	4.201	4.208	4.299	4.477	4.125	4.343	4.151	4.175	4.428	4.185	4.227	4.067	4.331	4.097	4.358	4.276	4.105	4.198	4.201	4.558	4.472	4.116	4.276	4.183	4.211
all_1733858608.29	CC(C)(O)CN1CCCC(C1)C1=NC=C(N1)C(F)(F)F	2.379	2	3	3	291.317	115.554	Active	4.813	4.263	4.802	4.318	4.999	4.66	4.634	4.435	4.204	4.292	4.289	4.143	4.615	4.265	4.46	4.18	4.336	4.983	4.075	4.2	4.002	4.157	4.245	5.387	4.95	4.853	4.794	4.829	4.865	4.397	4.871	4.755	4.307	3.98	4.09	4.21	4.236	4.403	4.279	4.575	4.318
all_1733858608.29	CC1=C(C)C(CN2CCCC(CC2)N2CCCC2=O)=NN1	2.003	1	3	3	290.411	126.242	Active	4.134	4.459	4.374	4.059	5.471	4.182	4.139	4.251	4.132	4.225	4.319	4.422	4.168	4.252	4.222	4.153	4.187	4.184	4.387	4.128	4.209	4.14	4.006	4.23	4.345	4.159	4.265	4.348	4.548	4.175	4.326	4.235	4.152	4.209	4.23	4.291	4.127	4.052	4.246	4.235	4.251
all_1733858608.29	CC1=CC(=O)NC(=N1)N1CCC2(C1)CCC(F)(F)CC2	2.484	1	3	1	283.322	115.761	Active	4.53	4.248	4.883	4.26	4.857	4.517	4.474	4.3	4.198	4.276	4.402	4.275	4.505	4.449	4.436	4.088	4.5	4.656	4.444	4.432	4.101	4.346	3.886	4.938	4.953	4.571	4.668	4.411	4.849	4.304	4.949	4.504	4.284	4.292	4.241	4.463	4.331	4.114	4.301	4.333	4.417
all_1733858608.29	OC1CCCCC1NC1CCN(CC(F)(F)F)CC1	1.906	2	3	3	280.334	111.707	Active	4.387	4.337	4.449	4.32	5.558	4.65	4.205	4.186	4.1	4.27	4.226	4.18	4.301	4.406	4.446	3.886	4.425	4.408	4.01	4.579	3.992	4.342	4.006	4.691	4.701	4.336	4.599	4.524	5.084	4.44	4.72	4.749	4.252	4.106	4.192	4.137	4.193	4.258	4.164	4.21	4.431
all_1733858590.61	CC1N(CCC11CCOCC1)C1=NC(=CC=C1)C(F)(F)F	3.496	0	3	1	300.324	121.659	Active	4.811	4.52	4.805	4.507	5.332	4.749	4.405	4.456	4.197	4.382	4.36	4.318	4.427	4.6	4.463	3.818	4.702	4.669	4.205	4.398	4.126	4.377	4.039	4.548	5.025	4.885	4.743	4.358	5.106	4.61	5.061	4.662	4.25	4.203	4.256	4.514	4.486	4.254	4.445	4.567	4.357
all_1733858590.61	CC1=C(CN2CCCCCC2C2=CC=NC=C2)C(C)=NO1	3.804	0	4	3	285.391	125.712	Active	4.173	4.466	4.38	4.248	5.463	4.639	4.089	4.23	4.313	4.196	4.129	4.334	4.114	4.637	4.393	4.297	4.332	4.238	4.167	4.318	4.106	4.237	4.242	4.752	4.587	4.248	4.286	4.541	5.478	4.413	4.664	4.167	4.171	4.251	4.484	4.421	4.312	4.101	4.289	4.218	4.595
all_1733858590.61	CC1=NC(CNC2CCCC22CCOCC2)=C(C)S1	3.199	1	4	3	280.437	119.322	Active	4.448	4.316	4.644	4.329	4.721	4.19	4.175	4.168	4.107	4.211	4.245	4.272	4.194	4.383	4.251	4.022	4.241	4.186	4.395	4.388	4.161	4.194	3.662	4.358	4.38	4.249	4.233	4.571	4.425	4.383	4.321	4.207	4.159	4.081	4.338	4.384	4.241	4.105	4.165	4.109	4.308
all_1733858590.61	CC1CCCN(CC2=CC(=O)N3C(C)=CC=CC3=N2)C1	2.235	0	4	2	271.364	118.615	Active	4.419	4.267	4.474	4.341	5.137	4.315	4.178	4.323	4.277	4.164	4.176	4.293	4.23	4.255	4.292	4.278	4.304	4.427	4.535	4.41	4.319	4.272	4.052	4.445	4.429	4.225	4.314	4.451	5.74	4.671	4.56	4.321	4.27	4.181	4.356	4.348	4.19	4.14	4.224	4.279	4.338
all_1733858590.61	CC1=CC=CC(=N1)N1CCCC1C1=CC=CC(C)=N1	3.435	0	3	2	253.349	113.871	Active	4.522	4.841	4.633	4.588	5.529	4.525	4.778	4.274	4.441	4.373	4.288	4.371	4.178	4.607	4.475	4.233	4.525	4.642	4.647	4.743	4.164	4.19	4.119	4.318	4.636	4.572	4.517	4.394	5.228	4.511	5.101	4.394	4.185	4.128	4.403	4.678	4.272	4.151	4.417	4.249	4.432
all_1733858590.61	FC(F)(F)CNC1CCCC2=C1N=CC=C2	2.611	1	2	2	230.233	91.881	Active	4.603	4.373	4.651	4.434	5.712	4.854	4.643	4.488	4.143	4.126	4.183	4.118	4.527	4.558	4.375	4.007	4.398	4.514	4.09	4.141	4.143	4.198	4.079	4.81	5.104	4.842	4.76	4.362	5.091	4.472	4.855	4.798	4.26	4.125	4.186	4.431	4.19	4.501	4.256	4.626	4.156
all_1733858579.33	CN1CCC2CCN(C2C1)C1=NC=C(F)C=C1	1.751	0	3	1	235.306	101.244	Active	4.196	4.114	4.195	4.178	4.954	4.373	3.995	4.192	4.161	4.251	4.198	4.817	4.076	4.197	4.255	4.039	4.457	4.24	4.15	3.934	4.136	4.209	3.899	4.27	4.374	4.173	4.146	4.429	5.912	4.11	4.507	4.098	4.198	4.072	4.476	4.163	4.034	3.834	4.257	3.984	4.214
all_1733858562.16	C1COC(C1)C1=NC(=CS1)C1=NC=CS1	3.118	0	5	2	238.337	95.776	Active	4.352	4.68	4.836	4.629	5.228	4.375	4.394	4.334	4.417	4.227	4.295	4.299	4.261	4.481	4.524	4.438	4.305	4.299	4.343	4.342	4.251	4.24	4.332	4.608	4.642	4.523	4.349	5.062	4.574	4.462	4.432	4.386	4.294	4.25	4.288	4.68	4.561	4.255	4.277	4.416	4.407
all_1733858562.16	CC1CN(CC(C)(C)O1)C(=O)C1=C(C)N(C)N=C1C	1.676	0	4	1	265.357	114.082	Active	4.223	4.247	4.458	4.104	5.2	4.179	4.093	4.123	4.253	4.108	4.119	4.111	4.051	4.34	4.157	3.975	4.106	4.066	4.229	4.11	4.093	4.056	4.105	4.253	4.292	4.089	4.207	4.479	4.558	4.019	4.153	4.123	4.084	4.04	4.179	4.243	4.089	4.096	4.131	4.141	4
all_1733858562.16	CC1=CN=C(C=C1)C1=NC=C(C)C=C1	2.76	0	2	1	184.242	83.658	Active	4.233	4.478	4.597	4.545	4.922	4.459	4.4	4.19	4.648	4.528	4.422	4.077	4.433	4.373	4.422	4.269	4.388	4.674	4.622	4.612	4.346	4.271	4.429	4.551	4.526	4.549	4.549	4.52	4.877	4.497	5.101	4.284	4.366	4.189	4.453	4.634	4.642	4.246	4.485	4.644	4.542
all_1733858552.09	CC1=C(CN[C@@H]2CCCC[C@H]2F)C(C)=NN1	2.397	2	2	3	225.311	95.823	Active	4.157	4.441	4.315	4.071	4.874	4.232	4.186	4.134	4.08	4.099	4.149	4.106	4.356	4.558	4.182	4.095	4.096	4.34	4.057	4.118	4.007	4.189	4.05	4.624	4.458	4.169	4.395	4.242	4.774	4.287	4.466	4.32	4.068	4.079	4.144	4.206	4.1	4.16	4.1	4.205	4.179
all_1733858552.09	F[C@@H]1CCCC[C@H]1NC(=O)C1(CCC1)C#N	2.077	1	2	2	224.279	95.011	Active	4.516	4.21	4.224	4.212	5.158	4.226	4.096	4.26	4.056	4.06	4.135	4.113	4.134	4.371	4.208	4.025	4.052	4.154	3.917	4.269	4.073	4.098	4.108	4.395	4.373	4.131	4.032	4.412	5.129	4.162	4.157	4.09	4.063	4.149	4.07	4.165	4.248	4.071	4.107	4.186	4.263
all_1733858552.09	CC1=CC(CN2CCN(CC2(C)C)C(=O)C2CC2)=NO1	1.816	0	4	3	277.368	119.446	Active	4.161	4.112	4.265	4.04	5.255	4.381	4.028	4.083	4.047	4.217	4.094	4.38	4.205	4.218	4.145	4.073	4.141	4.158	4.315	4.021	4.094	4.042	4.123	3.947	4.25	4.089	4.127	4.752	4.233	4.092	4.314	4.102	4.055	4.182	4.089	4.16	4.162	4.089	4.224	4.197	4.056
all_1733858552.09	CC1=CC(C(=O)N2CCCC2)=C(C)N1CC1=CC=CO1	2.982	0	3	3	272.348	118.537	Active	4.253	4.242	4.358	4.188	5.447	4.322	4.145	4.217	4.571	4.102	4.222	4.122	4.124	4.34	4.289	4.122	4.161	4.298	4.279	4.263	4.173	4.098	4.133	4.293	4.547	4.217	4.173	4.328	4.302	4.398	4.376	4.256	4.183	4.145	4.479	4.454	4.263	4.187	4.171	4.283	4.351
all_1733858552.09	CC(NC1CCC2(CC2(F)F)CC1)C1=NN=C(C)S1	3.465	1	4	3	287.379	115.363	Active	4.461	4.289	4.629	4.455	4.948	4.263	4.474	4.254	4.348	4.202	4.226	4.19	4.283	4.807	4.422	4.327	4.234	4.55	4.278	4.465	4.074	4.218	4.042	4.985	4.821	4.47	4.691	4.585	4.918	4.581	4.811	4.562	4.266	4.153	4.384	4.54	4.356	4.209	4.268	4.307	4.749
all_1733858552.09	CC1=C(CN2CCCCC2C(=O)N2CCCC2)C(C)=NO1	2.268	0	4	3	291.395	125.811	Active	4.119	4.193	4.398	4.064	5.055	4.233	4.081	4.13	4.035	4.098	4.168	4.326	4.133	4.192	4.085	4.131	4.12	4.112	4.15	4.198	4.085	4.182	4.204	4.193	4.198	4.13	4.107	4.358	5.012	4.147	4.149	4.096	4.123	4.208	4.189	4.286	4.196	4.003	4.11	4.177	4.151
all_1733858552.09	FCC1(CCC1)NC(=O)C1CCC(=O)C2=CC=CN12	2.014	1	3	3	264.3	110.527	Active	4.425	4.429	4.665	4.455	4.998	4.385	4.494	4.315	4.192	4.157	3.485	4.132	4.308	4.584	4.217	4.268	4.326	4.534	4.163	4.529	4.142	4.297	4.312	4.556	4.618	4.408	4.627	4.742	4.716	4.554	4.754	4.678	4.278	4.075	4.226	4.408	4.832	4.466	3.928	4.27	4.169
all_1733858552.09	CC1=CC=C(C)N1CC1=CC=CO1	2.746	0	2	2	175.231	77.797	Active	4.236	4.483	4.408	4.397	5.559	4.639	4.117	4.243	4.277	4.115	4.205	4.146	4.158	4.282	4.314	4.183	4.113	4.254	4.153	4.214	4.098	4.094	4.251	4.321	4.633	4.226	4.351	4.14	4.623	4.326	4.346	4.114	4.083	4.117	4.192	4.494	4.086	4.137	4.182	4.243	4.283
all_1733858542.32	CC1=C(C)C(C#N)=C(NC(=O)CCl)N1C1CCCC1	3.269	1	3	3	279.771	117.901	Active	4.624	4.603	4.864	4.55	5.546	4.515	4.374	4.376	4.328	4.22	4.47	4.15	4.484	4.614	4.316	4.147	4.397	4.425	4.215	4.356	4.236	4.138	4.7	4.565	4.687	4.62	4.52	5.093	5.136	4.618	4.661	4.569	4.307	4.119	4.716	4.915	4.725	4.331	4.295	4.301	4.349
all_1733858542.32	FC(F)(F)C1=NN(C=C1)C1CCN(CC1)C(=O)C=C	2.251	0	3	2	273.258	108.046	Active	4.76	4.45	4.983	4.31	5.551	4.881	4.522	4.422	4.169	4.15	4.193	4.064	4.415	4.391	4.378	4.055	4.479	4.681	4.182	4.265	4.118	4.244	4.124	4.657	4.922	4.905	4.307	4.21	4.551	4.69	4.906	5.031	4.251	4.142	4.043	4.185	4.279	4.228	4.379	5.046	4.328
all_1733858542.32	CC1CCC(CC1)(C#N)N(C)C(=O)CCl	2.156	0	2	2	228.723	96	Active	4.676	4.402	4.554	4.43	5.586	4.351	4.275	4.324	4.12	4.117	4.312	4.085	4.271	4.195	4.208	4.002	4.244	4.199	4.334	4.186	4.167	4.057	4.356	4.345	4.424	4.422	4.129	5.092	5.126	4.341	4.731	4.35	4.102	3.924	4.394	4.47	4.386	4.053	4.281	4.059	4.234
all_1733858542.32	CC1=NN(C2CCCN(C2)C(=O)C=C)C(C)=N1	1.244	0	4	2	234.303	101.134	Active	4.214	4.667	4.233	4.05	5.03	4.161	4.179	4.077	4.172	3.983	4.127	3.986	4.061	4.124	4.227	4.059	4.038	4.113	4.146	4.157	4.075	4.063	4.076	4.22	4.227	4.079	4.142	4.288	4.521	4.08	4.136	4.218	4.078	4.035	4.075	4.132	4.144	4.063	4.085	4.147	4.018
all_1733858542.32	ClCC(=O)NC1(CCCC1)C#N	1.178	1	2	2	186.642	76.695	Active	4.62	4.097	4.258	4.5	5.591	4.15	4.255	4.347	4.041	4.067	4.223	4.071	4.352	4.358	4.295	3.999	4.351	4.192	4.268	4.165	4.555	4.11	4.179	4.417	4.334	4.424	4.088	4.769	5.284	4.806	4.517	4.21	4.088	3.849	4.311	4.525	4.107	4.003	4.276	4.031	4.21
all_1733858542.32	FC(F)(F)C1=CN=C(OC2CCNCC2)C=C1	2.231	1	3	2	246.232	96.995	Active	4.539	3.982	4.537	4.208	5.309	4.638	4.484	4.635	4.117	4.12	4.21	4.088	4.469	4.485	4.392	4.031	4.358	4.57	4.089	3.92	3.956	4.208	4.008	4.878	4.914	4.735	4.733	4.08	5.192	4.525	4.877	4.651	4.301	4.048	4.114	4.127	4.166	4.354	4.119	4.729	4.207
all_1733858542.32	CC1(C)CN(CC(O)C(F)(F)F)CC2(CCCC2)O1	2.333	1	3	2	281.318	111.271	Active	4.338	4.247	4.539	4.274	5.514	4.656	4.168	4.2	3.981	4.23	4.239	4.151	4.27	4.508	4.311	3.11	4.271	4.289	4.159	4.217	4.007	4.229	3.795	4.574	4.62	4.409	4.384	4.446	4.895	4.351	4.692	4.529	4.092	4.099	4.16	4.104	4.17	4.257	4.035	4.313	3.987
all_1733858542.32	CC1=C(C)N=C(CN2C=CC=C(C2=O)C(F)(F)F)S1	2.989	0	4	2	288.294	110.896	Active	4.95	4.65	4.773	4.619	5.539	4.615	4.534	4.502	4.265	4.256	4.347	4.268	4.481	4.493	4.421	4.185	4.425	4.641	4.388	4.333	4.223	4.381	4.102	4.866	4.98	4.624	4.81	4.865	4.857	4.647	4.936	4.556	4.317	4.285	4.328	4.703	4.456	4.5	4.339	4.504	4.546
all_1733858542.32	FC(F)(F)C1=CC(CN2CCCC2)=NN1	2.024	1	2	2	219.21	85.269	Active	4.792	4.115	4.884	4.483	5.46	4.764	4.575	4.389	4.284	4.374	4.216	4.12	4.566	4.635	4.553	3.681	4.447	4.707	4.298	4.383	4.346	4.199	4.039	5.625	5.009	5.157	5.004	3.99	4.728	5.063	4.956	5.178	4.36	4.196	4.175	4.205	3.989	4.38	4.324	4.618	4.237
all_1733853568.96	CC1CCC(C)(C)N1C(=O)COC(F)F	2.015	0	2	3	221.247	88.384	Active	4.256	4.227	4.162	4.086	5.391	4.451	4.06	4.046	3.927	4.051	4.095	4.108	4.034	4.598	4.16	3.642	4.023	4.146	4.146	4.048	3.877	4.064	3.893	4.22	4.278	4.094	4.057	4.112	4.765	4.184	4.261	4.149	4.071	3.967	3.972	4.132	4.193	3.977	4.216	4.035	3.527
all_1733853568.96	FC(F)(F)C1=NNC(CN2CCCC2)=C1	2.024	1	2	2	219.21	85.269	Active	4.757	4.106	4.883	4.485	5.337	4.788	4.511	4.315	4.294	4.36	4.238	4.126	4.589	4.609	4.584	3.681	4.464	4.701	4.189	4.395	4.393	4.183	3.977	5.542	4.925	5.164	4.955	4.149	4.721	5.066	4.988	5.106	4.347	4.237	4.188	4.199	4.012	4.365	4.39	4.604	4.237
all_1733853547.55	CC(Cl)C(=O)NC(C)C1=CC(C)=NC=C1	2.195	1	2	3	226.707	94.855	Active	4.354	4.597	4.973	4.394	5.259	4.171	4.207	4.334	4.144	4.04	4.353	4.131	4.368	4.265	4.211	4.045	4.181	4.401	4.186	4.33	4.256	4.112	4.162	4.417	4.301	4.483	4.24	4.8	4.967	4.597	4.436	4.319	4.084	4.07	4.608	4.627	4.287	4.305	4.243	4.115	4.248
all_1733853547.55	CC1(CNC(=O)CCl)CCOC2(CCC2)C1	2.081	1	2	3	245.75	101.87	Active	4.472	4.239	4.451	4.3	5.631	4.348	4.166	4.143	4.092	4.154	4.18	4.139	4.1	4.095	4.082	4.06	4.072	4.187	4.173	4.191	4.076	4.073	4.103	4.358	4.312	4.247	4.133	5.116	4.784	4.187	4.57	4.305	4.076	3.541	4.288	4.32	4.314	4.056	4.129	4.122	4.217
all_1733853547.55	CC(Cl)C(=O)NC1CC(C)(C)OC1(C)C	2.076	1	2	2	233.739	96.511	Active	4.197	4.213	4.411	4.422	5.53	4.241	4.124	4.116	3.974	4.051	4.156	4.174	4.097	4.159	4.096	4.048	4.063	4.308	4.041	4.053	4.181	4.021	4.015	4.591	4.281	4.224	4.074	4.898	4.842	4.235	4.421	4.001	4.014	2.32	4.35	4.509	4.125	4.051	4.113	4.033	4.255
all_1733853547.55	CC(Cl)C(=O)N1CC(C1)N1N=C(C)C=C1C	1.511	0	3	2	241.722	100.177	Active	4.519	4.381	4.792	4.308	5.42	4.496	4.439	4.349	4.308	4.122	4.425	4.104	4.415	4.4	4.242	4.143	4.15	4.502	4.365	4.189	4.247	4.221	4.232	4.49	4.439	4.423	4.374	4.733	4.68	4.615	4.655	4.499	4.05	3.994	4.602	4.487	4.222	4.244	4.282	4.423	4.21
all_1733853547.55	CC1=CC=C(C)N1C1CCC(CC1)NC(=O)CCl	2.944	1	2	3	268.788	113.509	Active	4.482	4.592	4.813	4.47	5.715	4.503	4.337	4.359	4.325	4.164	4.475	4.067	4.538	4.373	4.195	4.171	4.328	4.459	4.364	4.376	4.312	4.264	4.063	4.621	4.61	4.522	4.358	5.036	4.642	4.564	4.915	4.437	4.205	4.072	4.507	4.801	4.681	4.36	4.203	4.304	4.228
all_1733853547.55	CC1=C(F)C(=CC=N1)B1OC(C)(C)C(C)(C)O1	1.828	0	3	1	237.083	101.485	Active	4.262	4.282	4.417	4.236	4.85	4.442	4.312	4.153	4.127	4.051	4.1	4.239	4.152	4.232	4.163	4.043	4.24	4.31	4.264	4.202	4.104	4.236	4.122	4.197	4.156	4.15	4.175	4.04	4.577	4.298	4.205	4.095	4.12	4.075	4.122	4.491	4.113	4.195	4.122	4.262	4.29
all_1733853547.55	FC12CCC(CC1)(CC2)NC(=O)C=C	2.103	1	1	2	197.253	83.564	Active	4.294	4.373	4.316	4.187	4.907	4.245	4.221	4.2	4.264	4.233	4.083	4.08	4.254	4.625	4.118	3.718	4.035	4.189	4.158	4.13	3.901	4.182	4.116	4.304	4.545	4.169	4.142	5.016	4.878	4.214	4.27	4.241	4.021	4.064	4.134	4.417	4.372	4.054	4.143	4.207	3.826
all_1733853522.43	FC(F)C12CCC(CC1)(C2)NS(=O)(=O)C=C	2.017	1	2	4	251.298	93.964	Active	4.443	4.404	4.778	4.334	4.933	4.287	4.714	4.352	4.382	4.524	4.67	4.164	4.441	4.61	4.335	4.034	4.255	4.535	4.36	4.64	4.246	4.163	4.206	4.65	4.67	4.552	4.482	4.827	4.915	4.588	4.996	4.838	4.282	4.415	4.286	4.467	4.319	4.286	4.461	4.404	4.369
all_1733853477.04	CC1=CN2C=C(C)N=C2S1	2.013	0	3	0	152.222	63.139	Active	4.24	4.343	4.403	4.304	4.875	4.375	3.983	4.159	4.309	4.245	4.111	4.113	4.211	4.288	4.346	4.175	4.259	4.169	4.314	4.454	4.246	4.094	4.143	4.277	4.232	4.283	4.351	5.223	4.853	4.517	4.352	4.526	4.464	4.279	4.236	4.505	4.174	4.047	4.14	4.219	4.323
all_1733853477.04	CC(Cl)C(=O)N1CC2CC1(C2)C1=NC(C)=NO1	1.453	0	4	2	255.705	104.114	Active	4.465	4.449	4.559	4.452	5.283	4.354	4.231	4.28	4.173	4.179	4.321	4.046	4.239	4.323	4.153	4.128	4.126	4.331	4.151	4.151	4.149	4.144	4.194	4.501	4.504	4.322	4.261	4.908	4.73	4.504	4.684	4.557	4.133	4.1	4.548	4.477	4.101	4.147	4.171	4.217	4.116
all_1733853463.53	CC1=NC(C)=C(NCC2(F)CC2)C=C1	2.612	1	2	3	194.253	83.55	Active	4.147	4.26	4.34	4.345	4.794	4.268	4.069	4.208	4.147	3.98	4.197	4.132	4.32	4.246	4.306	4.089	4.201	4.336	4.067	4.172	4.003	4.217	3.849	4.307	4.298	4.192	4.324	3.903	4.446	4.072	4.336	4.289	4.175	4.029	4.41	4.377	4.137	4.145	4.03	4.192	4.282
all_1733853463.53	FCC1(CCC1)NC(=O)C1=CCCC1	2.105	1	1	3	197.253	83.564	Active	4.25	4.666	4.186	4.2	4.954	4.382	4.107	4.124	4.058	4.063	3.962	4.134	4.166	4.771	4.101	3.769	4.065	4.13	4.029	4.045	3.945	4.13	3.911	4.316	4.203	4.169	4.191	4.612	4.849	4.176	4.308	4.25	3.994	4.041	4.125	4.275	4.186	3.988	4.025	4.091	4.081
all_1733853463.53	CC1=C(C=NO1)C1=CSC(C)=N1	2.415	0	4	1	180.232	74.044	Active	4.302	4.265	4.316	4.379	5.073	4.361	4.445	4.134	4.182	4.158	4.405	4.049	4.287	4.308	4.254	4.215	4.212	4.237	4.253	4.367	4.23	4.091	4.127	4.315	4.314	4.294	4.379	4.655	4.325	4.317	4.262	4.106	4.162	4.208	4.254	4.391	4.321	4.268	4.183	4.326	4.118
all_1733853463.53	Cl.Cl.CC1=CN2C(S1)=NC(C)=C2CN	2.315	1	4	1	254.186	99.15	Active	4.801	4.163	4.754	4.716	5.031	4.648	4.33	4.285	4.065	4.345	4.485	4.183	4.441	3.761	4.283	4.356	4.172	3.781	4.353	4.189	4.116	2.971	4.631	4.39	4.299	4.305	4.326	4.997	4.346	4.494	4.635	4.05	4.338	4.02	4.24	4.883	4.768	4.072	4.5	4.516	4.457
all_1733853463.53	Cl.Cl.NC1(CCCCC1)C1=NC=CS1	3.105	1	3	1	255.214	101.121	Active	4.854	4.187	4.8	4.734	4.881	4.453	4.276	4.379	4.343	4.294	4.391	4.275	4.322	4.423	4.576	4.313	4.252	4.24	4.369	4.416	4.306	4.234	4.507	4.526	4.493	4.49	4.647	4.753	4.464	4.629	4.468	4.2	4.265	4.415	4.31	4.715	4.818	4.333	4.467	4.426	4.195
all_1733853463.53	CC1=NN(C2CCCCO2)C(C)=C1	2.199	0	3	1	180.251	78.701	Active	4.079	4.467	4.226	4.11	4.974	4.113	4.097	4.103	4.111	4.114	4.065	4.024	4.054	4.135	4.101	4.178	4.145	4.169	4.021	4.047	4.073	4.061	4.021	4.125	4.192	4.065	4.207	3.999	4.151	4.209	4.061	4.073	4.017	4.032	4.149	4.234	4.012	4.068	4.073	4.057	3.982
all_1733853380.31	CCC1CCCCN1C(=O)C1=C(C)N=C(C)S1	3.165	0	3	2	252.383	106.856	Active	4.508	4.436	4.453	4.47	4.69	4.358	4.292	4.12	4.298	4.061	4.322	4.185	4.183	4.32	4.254	4.228	4.168	4.144	4.399	4.421	4.166	4.099	3.959	4.318	4.38	4.169	4.182	4.682	4.461	4.326	4.418	4.34	4.172	4.017	4.36	4.613	4.331	4.103	4.146	4.269	4.336
all_1733853380.31	CCN1N=C(C)C(C(O)=O)=C1C(F)(F)Cl	2.198	1	3	3	238.621	89.453	Active	4.363	4.009	4.24	4.141	5.215	4.066	4.262	4.088	4.106	4.078	4.403	4.248	4.122	4.433	4.112	4.016	4.149	4.24	4.18	4.051	4.035	4.27	4.048	4.193	4.297	4.289	4.146	4.26	4.199	4.361	4.35	4.3	4.039	4.052	4.181	4.128	4.316	3.99	4.258	3.975	4.028
all_1733853380.31	CC1=CN(N=C1C(F)(F)F)C(C)(C)C(O)=O	2.03	1	3	2	236.193	89.681	Active	4.244	4.187	4.326	4.105	5.046	4.425	4.292	4.132	4.174	4.036	4.175	4.073	4.149	4.281	4.152	3.824	4.182	4.252	4.043	4.111	4.01	4.278	4.04	4.252	4.321	4.442	4.139	3.972	4.196	4.46	4.411	4.417	3.989	4.05	4.007	4.179	4.184	3.934	4.244	4.01	4.235
all_1733853336.03	CC(C)NC1=NC=NC(=C1)N1N=C(C)C=C1C	2.099	1	5	3	231.303	100.91	Active	4.304	4.582	4.399	4.198	5.227	4.319	4.392	4.224	4.454	4.145	4.243	4.111	4.338	4.217	4.468	4.214	4.224	4.318	4.551	4.377	4.262	4.282	4.006	4.401	4.501	4.544	4.353	4.281	4.462	4.234	4.556	4.377	4.283	4.092	4.489	4.425	4.084	4.182	4.13	4.626	4.277
all_1733853336.03	CC1=NN(C(C)=C1)C1=CC(=NC=N1)N1CCCC1	1.879	0	5	2	243.314	106.479	Active	4.329	4.645	4.446	4.264	5.17	4.377	4.408	4.359	4.376	4.172	4.26	4.341	4.307	4.19	4.324	4.295	4.236	4.26	4.369	4.438	4.222	4.229	4.017	4.502	4.463	4.534	4.348	4.41	4.826	4.203	4.552	4.341	4.258	4.09	4.49	4.476	4.162	4.162	4.191	4.467	4.363
all_1733853336.03	Cl.CN(CC1=C(C)ON=C1C)C(=O)[C@@H]1CCCCN1	1.814	1	4	3	287.791	119.665	Active	4.293	4.229	4.367	4.21	5.269	4.155	4.292	4.097	4.156	4.092	4.326	4.08	4.16	4.279	4.154	4.202	4.161	4.063	4.358	4.324	4.244	4.125	4.103	4.261	4.45	4.244	4.188	4.604	4.483	4.263	4.255	4.257	4.151	3.926	4.276	4.272	4.194	4.251	4.109	4.382	4.209
all_1733853336.03	CC1=C(C)N=C(CN2C3CCC2CC(C)(O)C3)O1	2.169	1	4	2	250.342	108.002	Active	4.116	4.26	4.255	4.118	4.937	4.114	4.19	4.073	4.151	4.181	4.271	4.182	4.1	4.383	4.176	4.214	4.142	4.144	4.257	4.306	4.051	4.164	4.02	4.395	4.269	4.125	4.095	4.626	4.587	4.242	4.18	4.046	4.099	4.264	4.411	4.161	4.284	4.222	4.093	4.223	4.233
all_1733853336.03	CCC(=O)NC1(CCCC1)C1=NC(C)=CS1	2.747	1	3	3	238.356	100.281	Active	4.407	4.422	4.426	4.293	4.701	4.215	4.16	4.115	4.149	4.028	4.094	4.29	4.112	4.122	4.203	4.132	4.15	4.11	4.188	4.141	4.194	4.017	4.076	4.218	4.186	4.073	4.078	4.567	4.14	4.251	4.233	4.192	4.092	3.892	4.191	4.471	4.262	4.067	4.07	4.163	4.162
all_1733853277.25	CC\C(\N=C(/C)N(C)C)=C(/C)C#N	2.174	0	2	2	179.267	80.382	Active	4.41	4.787	4.132	4.515	5.829	4.288	4.222	4.118	4.101	4.087	4.254	4.121	4.246	4.206	4.303	3.901	4.111	4.138	4.084	4.037	4.219	4.03	4.067	3.957	4.156	4.25	4.497	5.077	5.063	4.037	4.244	4.164	4.107	4.111	4.245	4.455	4.253	4.116	4.174	4.076	4.113
all_1733853277.25	CN1CCN(CC1)C(=O)C1=CC=C(N=C1)N1C(C)=CC=C1C	1.877	0	4	2	298.39	130.722	Active	4.312	4.289	4.345	4.247	5.061	4.529	4.295	4.276	4.386	4.399	4.325	5.092	4.404	4.25	4.693	4.267	4.395	4.602	4.6	4.779	4.406	4.383	4.414	4.314	4.392	4.468	4.325	5.209	6.728	4.288	4.783	4.625	4.307	4.166	4.716	4.535	4.346	4.25	4.288	4.52	4.415
all_1733853277.25	N#CC1=CC=CN=C1N1CCCCC1	1.944	0	3	1	187.246	83.987	Active	4.231	4.569	4.229	4.149	5.18	4.031	3.989	4.129	4.193	4.086	4.107	4.09	4.067	4.292	4.177	3.93	4.148	4.152	4.091	4.189	4.117	4.12	4.096	4.045	4.171	4.194	4.201	4.214	4.509	4.192	4.223	4.055	4.208	4.078	4.263	4.403	4.083	3.928	4.147	4.153	4.2
all_1733853277.25	CC1=NN(C(C)=C1)C1=CC=C(C=N1)C(=O)NC1CCCCC1	2.947	1	4	3	298.39	130.305	Active	4.341	4.601	4.578	4.346	5.604	4.391	4.429	4.211	4.242	4.261	4.221	4.382	4.173	4.377	4.312	4.371	4.335	4.389	4.344	4.55	4.259	4.3	4.3	4.383	4.307	4.47	4.414	4.512	6.165	4.278	4.709	4.407	4.339	4.171	4.618	4.739	4.588	4.215	4.221	4.521	4.507
all_1733853277.25	CC(C)CNC1=NN2C(C)=NN=C2C=C1	1.501	1	5	3	205.265	88.52	Active	4.31	4.464	4.238	4.137	4.959	4.259	4.309	4.231	4.407	4.177	4.129	4.074	4.326	4.165	4.18	4.169	4.134	4.294	4.307	4.24	4.234	4.148	4.103	4.289	4.292	4.536	4.282	4.53	4.645	4.351	4.525	4.535	4.257	4.168	4.229	4.708	4.096	4.271	4.128	4.299	4.188
all_1733853129.13	CC1=CC(C(=O)N2CCCC2)=C(C)N1CC1=CC=CO1	2.982	0	3	3	272.348	118.537	Active	4.253	4.242	4.358	4.188	5.447	4.322	4.145	4.217	4.571	4.102	4.222	4.122	4.124	4.34	4.289	4.122	4.161	4.298	4.279	4.263	4.173	4.098	4.133	4.293	4.547	4.217	4.173	4.328	4.302	4.398	4.376	4.256	4.183	4.145	4.479	4.454	4.263	4.187	4.171	4.283	4.351
all_1733853129.13	N#CC1=CC=CN=C1N1CCN(CC1)C1=NC=CC=C1	1.675	0	5	2	265.32	117.659	Active	4.709	4.653	4.5	4.318	5.643	4.469	4.301	4.283	4.309	4.285	4.244	4.439	4.383	4.36	4.496	4.202	4.519	4.468	4.567	4.738	4.172	4.211	4.458	4.418	4.345	4.506	4.397	4.971	5.468	4.781	4.604	4.306	4.285	4.184	4.431	4.446	4.321	4.239	4.477	4.444	4.458
all_1734010968.46	CCN1N=C(C)C(NC(=S)NC2CCCCC2)=C1C	3.139	2	3	3	280.441	120.506	Active	4.371	4.626	5.188	4.477	5.339	4.391	4.415	4.151	4.485	4.272	4.406	4.261	4.199	4.804	4.718	4.35	4.367	4.176	4.24	4.404	4.096	4.208	4.634	4.414	4.578	4.421	4.314	5.963	4.52	4.598	4.38	4.555	4.194	4.411	4.392	4.841	4.547	4.121	4.183	4.369	4.455
all_1734010968.46	CCN1N=C(C)C(NC(=S)NCC2=CC=CO2)=C1C	2.599	2	4	4	278.381	117.538	Active	4.397	4.505	5.106	4.465	5.586	4.226	4.61	4.043	4.367	4.352	4.444	4.217	4.298	4.665	4.54	4.342	4.204	4.251	4.377	4.49	4.268	4.179	4.235	4.459	4.48	4.268	4.315	5.957	4.404	5.03	4.521	4.353	4.203	4.574	4.33	4.72	4.372	4.271	4.189	4.392	4.079
all_1734010968.46	CC1=CC(C)=NC(NC(=S)NCC2=CC=CO2)=C1	2.778	2	3	3	261.35	111.421	Active	4.397	4.411	4.961	4.377	5.518	4.277	4.384	4.08	4.271	4.307	4.469	4.254	4.283	4.549	4.432	4.371	4.269	4.274	4.446	4.539	4.24	4.401	4.34	4.38	4.334	4.398	4.322	5.924	5.115	4.807	4.712	4.331	4.291	4.585	4.753	4.475	4.499	4.146	4.211	4.383	4.229
all_1734010968.46	CC1(C)CC(CC(C)(C)N1)NC(=O)C(F)(F)F	1.974	2	2	1	252.28	99.141	Active	4.32	4.346	4.366	4.04	5.594	4.554	4.1	4.108	3.909	4.174	4.107	4.059	4.177	4.518	4.242	3.768	4.112	4.372	4.032	4.143	3.895	4.264	4.032	4.383	4.312	4.279	4.122	4.203	4.812	4.274	4.417	4.395	4.032	4.042	4.282	4.207	4.138	3.92	4.16	4.093	4.211
all_1734010976.91	FC(F)(F)C1=C(NC(=S)NC2=CC=CC=C2)C=CC=C1	4.514	2	1	2	296.317	119.173	Active	4.823	5.011	5.177	4.919	5.662	4.82	4.89	4.74	4.621	4.487	4.671	4.283	4.879	4.554	4.898	4.468	4.859	4.834	4.472	4.691	4.476	4.522	4.594	5.297	5.081	5.01	4.971	5.651	4.856	4.827	5.212	5.051	4.833	4.645	4.602	5.137	4.641	4.652	4.938	4.95	4.821
all_1734010985.49	CC(C)CNC(=O)N1CCCC1C1=NOC(C)=C1	2.486	1	3	3	251.33	107.512	Active	4.143	3.98	4.265	4.12	4.696	4.095	4.247	4.037	4.117	4.069	4.086	4.088	4.03	4.036	4.177	4.143	4.099	4.033	4.205	4.16	4.032	4.036	4.037	4.077	4.129	4.036	4.185	3.972	4.279	4.054	4.163	4.203	4.073	4.019	4.178	4.319	4.067	4.021	4.054	4.244	4.187
all_1734010985.49	CC(C)CNC(=O)N1CCCC1C1=CC(C)=NO1	2.486	1	3	3	251.33	107.512	Active	4.172	3.98	4.366	4.083	4.634	4.095	4.244	4.037	4.098	4.069	4.054	4.086	4.003	4.097	4.177	4.137	4.101	4.045	4.212	4.296	4.032	4.027	4.037	4.077	4.129	4.049	4.165	4.07	4.257	4.089	4.163	4.178	4.073	4.023	4.178	4.315	4.065	4.037	4.077	4.244	4.195
all_1734010985.49	CC1=CC(C(=O)NC2=CC=C(Br)C=N2)=C(C)O1	3.306	1	3	2	295.136	107.176	Active	4.558	4.241	4.768	4.404	5.291	4.339	4.428	4.137	4.253	4.1	4.267	4.356	4.24	4.509	4.496	4.333	4.239	4.226	4.377	4.409	4.284	4.219	4.356	4.339	4.263	4.295	4.271	4.606	4.52	4.391	4.361	4.362	4.241	4.176	4.482	4.557	4.531	4.198	4.243	4.531	4.316
all_1734010991.41	CC1=CC(F)=CC=C1C(=O)NC1=C(C=CC=C1)C(F)(F)F	4.405	1	1	2	297.251	117.957	Active	4.837	5.078	4.927	5.072	5.689	4.813	4.58	4.649	4.645	4.248	4.707	4.282	4.863	4.423	4.754	4.268	4.487	4.852	4.338	4.716	4.293	4.565	4.744	4.729	5.154	4.792	4.676	4.344	4.673	4.654	4.962	4.615	4.534	4.358	4.467	5.084	4.652	4.538	4.825	4.953	4.748
all_1734010991.41	CC1=CC(NC(=O)C(C)(C(F)(F)F)C(F)(F)F)=NO1	3.052	1	3	2	290.163	102.291	Active	4.581	4.427	4.957	4.663	5.593	4.862	4.408	4.39	4.388	4.185	4.237	4.262	4.42	4.661	4.573	3.979	4.549	4.921	4.073	4.211	4.087	4.547	4.427	4.388	4.757	4.732	4.312	4.035	4.54	4.75	4.656	4.916	4.35	4.21	4.125	4.7	4.959	4.283	4.344	4.502	4.329
all_1734010991.41	CC1(C)CN=C(NC2=CC=C(C=C2)C(F)(F)F)S1	3.999	1	3	1	274.311	107.68	Active	4.525	4.61	4.66	4.82	5.657	4.626	4.662	4.388	4.354	4.405	4.322	4.226	4.609	4.293	4.484	4.268	4.317	4.58	4.418	4.525	4.535	4.227	4.369	4.793	5.176	4.498	4.715	4.125	4.556	4.539	5.111	4.793	4.397	4.329	4.503	4.84	4.639	4.335	4.464	4.491	4.449
all_1734010991.41	FC(F)(F)C1=CC=CC=C1NC(=O)N1CCCCCC1	4.113	1	1	1	286.297	115.313	Active	4.444	4.352	4.917	4.61	5.702	4.563	4.288	4.193	4.516	4.16	4.279	4.199	4.383	4.486	4.562	4.059	4.573	4.471	4.096	4.307	4.165	4.19	4.024	4.273	4.775	4.377	4.311	4.044	4.617	4.209	4.694	4.647	4.226	4.178	4.205	4.78	4.546	4.146	4.25	4.197	4.287
all_1734010998.13	CCCC(=O)NC1=CC=C(Cl)C=C1C(F)(F)F	4.097	1	1	3	265.662	101.767	Active	4.615	4.407	4.761	4.679	5.588	4.424	4.367	4.322	4.305	4.212	4.104	4.285	4.641	4.271	4.406	4.437	4.243	4.92	4.094	4.317	4.338	4.115	4.531	4.499	4.602	4.275	4.336	4.687	4.457	4.272	4.469	4.36	4.174	4.21	4.149	4.898	4.723	4.197	4.375	4.276	4.333
all_1734010998.13	FC(F)(F)C1=CC(Cl)=CC=C1NC(=O)C1=CC=CO1	4.204	1	2	2	289.64	110.524	Active	4.577	4.746	4.825	4.688	5.779	4.487	4.505	4.303	4.415	4.321	4.56	4.18	4.489	4.393	4.515	4.265	4.429	4.644	4.254	4.504	4.294	4.282	4.452	4.707	4.854	4.466	4.33	4.909	4.593	4.516	4.817	4.779	4.251	4.327	4.393	4.833	4.404	4.567	4.578	4.656	4.729
all_1734010998.13	FC(F)(F)C1=CC=CC=C1C(=O)NC1=C(Cl)C=CC=C1	4.611	1	1	2	299.679	117.73	Active	4.936	4.907	5.101	5.022	5.657	4.805	4.645	4.537	4.721	4.447	4.622	4.292	4.724	4.391	4.63	4.423	4.659	4.708	4.412	4.496	4.485	4.469	4.81	5.064	5.23	4.652	4.694	4.773	4.662	4.476	4.927	4.733	4.364	4.429	4.434	5.095	4.66	4.526	4.716	4.851	4.654
all_1734010998.13	CC1=CC=CC(NC(=O)C2=CC=CC=C2C(F)(F)F)=C1C	4.575	1	1	2	293.288	120.156	Active	4.798	4.812	5.067	5.012	5.645	4.57	4.527	4.877	4.495	4.27	4.651	4.318	4.665	4.534	4.607	4.179	4.579	4.779	4.227	4.532	4.292	4.475	4.373	4.837	5.087	4.68	4.622	4.461	4.78	4.504	4.914	4.853	4.399	4.341	4.502	5.03	4.553	4.631	4.672	4.821	4.621
all_1734010998.13	CCC1=C(NC(=O)C2=CC=CC=C2C(F)(F)F)C=CC=C1	4.52	1	1	3	293.288	120.156	Active	4.946	4.574	5.069	5.027	5.621	4.464	4.481	4.559	4.608	4.34	4.718	4.254	4.697	4.395	4.463	4.241	4.753	4.713	4.213	4.505	4.299	4.449	4.412	4.766	5.178	4.591	4.696	4.458	4.835	4.517	4.978	4.627	4.274	4.32	4.338	5.101	4.357	4.535	4.414	4.69	4.331
all_1734011004.3	FC(F)(F)C1=C(NC(=O)C2=C(Cl)C=CC=C2)C=CC=C1	4.611	1	1	2	299.679	117.73	Active	4.902	4.75	5.188	5.046	5.448	4.762	4.681	4.573	4.65	4.518	4.655	4.344	4.797	4.401	4.67	4.414	4.858	4.849	4.433	4.555	4.529	4.498	4.532	5.067	5.21	4.787	4.767	5.038	4.712	4.511	4.95	4.793	4.378	4.416	4.377	5.171	4.596	4.638	4.769	4.884	4.666
all_1734011009.53	CC1CCCC(C)N1CC#CC(C)(C)O	2.024	1	2	1	209.333	93.666	Active	4.244	4.234	4.101	4.048	4.973	4.08	4.021	4.027	4.007	4.017	4.035	4.226	4.009	4.043	4.109	3.888	4.023	4.052	4.065	3.978	3.996	4.127	3.626	4.054	4.097	4.058	3.989	4.642	4.789	3.989	4.284	4.14	3.902	3.998	4.416	4.071	4.214	4.028	4.124	4.111	4.43
all_1734011019.76	CC1=CC=C(CN2CCC(CC2)C(=O)N2CCCC2)O1	2.422	0	3	3	276.38	120.275	Active	4.135	4.118	4.338	4.113	5.232	4.249	4.114	4.158	4.008	4.038	4.221	4.067	4.095	4.229	4.131	4.21	4.114	4.167	4.296	4.228	4.099	4.238	4.053	4.123	4.287	4.127	4.123	4.13	4.509	4.191	4.235	4.136	4.111	4.201	4.275	4.189	4.209	4.112	4.163	4.172	4.06
all_1734011053.83	CC(NC(=O)CC1=CC(C)=NC(C)=C1)C(F)(F)F	2.308	1	2	3	260.259	103.414	Active	4.535	4.487	4.851	4.196	5.26	4.726	4.378	4.584	4.204	4.099	4.144	4.14	4.281	4.406	4.269	3.904	4.393	4.501	4.202	4.195	4.085	4.222	4.053	4.34	4.644	4.643	4.413	3.988	5.241	4.502	4.672	4.773	4.178	4.062	4.103	4.503	4.225	4.213	4.237	4.536	4.252
all_1734011053.83	CC(NC(=O)C1CC=CC1)C1=CN=C(C)C=C1	2.533	1	2	3	230.311	101.951	Active	4.656	4.802	4.329	4.438	5.408	4.562	4.029	4.463	4.304	4.284	4.165	4.233	4.234	4.076	4.15	4.135	4.012	4.118	4.258	4.182	4.251	4.084	4.077	4.092	4.151	4.295	4.56	4.622	5.077	4.22	4.276	4.18	4.14	4.06	4.351	4.512	4.335	4.083	4.101	4.106	4.157
all_1734011053.83	CCN(CC(F)(F)F)C(=O)C1=C(C)C=C(C)N=C1O	2.428	1	3	3	276.258	108.418	Active	4.668	4.175	4.676	4.006	5.288	4.496	4.515	4.508	4.198	4.075	4.158	4.121	4.373	4.402	4.371	3.786	4.418	4.6	4.214	4.362	4.023	4.167	4.075	4.516	4.707	4.616	4.422	4.147	6.059	4.522	4.751	4.876	4.215	4.094	4.364	4.327	4.249	4.256	4.234	4.63	4.29
all_1734011053.83	CN1CCC(CN2C=CN=C2C2=NNC(C)=C2)C1	1.533	1	4	3	245.33	106.833	Active	4.252	4.12	4.212	4.191	5.004	4.173	4.157	4.35	4.186	4.137	4.205	4.225	4.249	4.289	4.187	4.299	4.322	4.312	4.365	4.245	4.355	4.32	4.113	4.515	4.312	4.493	4.431	4.76	5.109	4.229	4.321	4.19	4.168	4.129	4.438	4.364	4.179	4.263	4.209	4.203	4.354
all_1734011053.83	CC1=C(C)C=C(O1)C1=NC=CN1[C@@H]1CCC[C@H](CO)C1	3.484	1	4	3	274.364	118.994	Active	4.411	4.321	4.443	4.375	4.994	4.36	4.378	4.206	4.287	4.091	4.365	4.194	4.388	4.592	4.672	4.326	4.32	4.537	4.326	4.465	4.474	4.551	4.433	4.559	4.249	4.437	4.502	4.636	4.724	4.32	4.526	4.339	4.437	4.347	4.393	3.943	4.343	4.255	4.403	4.426	4.673
all_1734011053.83	CN(CC1=CNN=C1C)C1CCC(C)(C)C1	2.729	1	2	3	221.348	98.232	Active	3.995	4.26	4.389	4.084	5.16	4.118	4.117	4.062	4.255	4.138	4.095	4.239	4.064	4.393	4.204	3.752	4.046	4.054	4.213	4.307	4.282	4.078	3.997	4.256	4.29	4.079	4.201	4.303	4.689	4.343	4.384	4.232	4.078	4.245	4.351	4.207	4.121	4.06	4.234	4.211	3.677
all_1734011053.83	CC1=CN=C(C)C(=N1)N1CC[C@@H]2NCCC[C@@H]2C1	1.672	1	4	1	246.358	108.818	Active	4.207	4.542	4.167	4.107	4.699	4.052	4.126	4.116	4.021	4.182	4.153	4.371	4.042	4.316	4.275	4.24	4.258	4.11	4.118	4.266	4.059	4.144	3.991	4.171	4.295	4.202	3.922	4.483	4.428	3.998	4.381	4.246	4.153	4.055	4.331	4.238	3.825	3.659	4.167	4.102	4.216
all_1734011062.76	CC1=C(C)C=C(O1)C1=NC=CN1[C@@H]1CC[C@H](O)C1	2.846	1	4	2	246.31	106.265	Active	4.172	4.212	4.355	4.342	4.836	4.218	4.337	4.175	4.114	4.172	4.299	4.184	4.251	4.341	4.389	4.333	4.192	4.36	4.208	4.339	4.337	4.438	4.274	4.496	4.455	4.38	4.292	4.733	4.603	4.301	4.308	4.326	4.237	4.215	4.383	4.254	4.265	4.274	4.332	4.364	4.567
all_1734011062.76	CN(CC1=C(C)ON=C1C)C1CCC(C)(C)C1	3.302	0	3	3	236.359	104.165	Active	4.359	4.203	4.234	4.236	5.403	4.192	4.047	4.051	4.232	4.126	4.082	4.19	4.019	4.525	4.123	4.016	4.068	4.097	4.104	4.133	4.044	4.139	4.07	4.148	4.126	4.042	3.993	4.223	4.497	4.113	4.165	4.118	4.052	4.126	4.279	4.236	4.071	4.07	4.139	4.111	4.032
all_1734011062.76	CC1=CC(CC(=O)N2CCC(F)(F)CC2)=CC(C)=N1	2.499	0	2	2	268.307	111.182	Active	4.349	4.336	4.709	4.145	5.173	4.453	4.349	4.415	4.15	4.008	4.086	4.079	4.37	4.185	4.256	3.894	4.198	4.438	4.243	4.096	4.128	4.274	4.008	4.493	4.663	4.275	4.444	4.269	5.286	4.459	4.474	4.548	4.005	4.163	4.19	4.344	4.255	4.252	4.172	4.333	4.276
all_1734011062.76	CC1=NN(C2CCN(C2)C(=O)CCC(F)(F)F)C(C)=C1	2.616	0	3	3	289.301	115.1	Active	4.603	4.391	5.018	4.202	5.512	4.619	4.506	4.338	4.19	4.181	4.234	4.124	4.41	4.448	4.419	3.952	4.51	4.657	4.254	4.337	4.081	4.183	4.144	4.604	4.895	4.642	4.394	4.329	4.745	4.791	4.769	4.992	4.256	4.185	4.102	4.334	4.352	4.18	4.286	4.808	4.27
all_1734011062.76	CN(CC1=CC(C)=NC=C1)C1CCC(C)(C)C1	3.401	0	2	3	232.371	105.054	Active	4.105	4.275	4.296	4.201	5.134	4.087	3.989	4.014	4.195	4.171	4.068	4.362	4.063	4.676	4.176	4.144	4.15	4.079	4.111	4.228	4.087	4.163	4.087	4.132	4.157	4.145	4.102	4.267	5.194	4.106	4.505	4.129	4.093	4.298	4.312	4.171	4.133	4.034	4.242	4.177	4.241
all_1734011062.76	C1[C@H]2OCC[C@H]2[C@@H]1N1C=CN=C1C1=CN=C2C=CC=CN12	2.548	0	5	2	280.331	121.757	Active	4.416	4.395	4.694	4.457	5.544	4.439	4.494	4.387	4.553	4.475	4.341	4.229	4.567	4.341	4.52	4.256	4.54	4.588	4.634	4.415	4.535	4.583	4.414	4.854	4.659	4.601	4.507	4.785	5.798	4.496	4.638	4.565	4.525	4.304	4.563	4.77	4.478	4.281	4.365	4.398	4.48
all_1734011062.76	CC1=NN(C2CN(C2)C2CCC(C)(C)C2)C(C)=C1	2.935	0	3	2	247.386	110.166	Active	4.391	4.501	4.506	4.171	5.3	4.188	4.24	4.084	4.235	4.166	4.268	4.682	4.08	4.406	4.311	4.241	4.11	4.14	4.306	4.672	4.143	4.254	4.12	4.35	4.213	4.237	4.086	4.229	4.969	4.265	4.474	4.307	4.177	4.215	4.349	4.294	4.122	4.065	4.195	4.227	4.641
all_1734011062.76	CC(N1C=CN=C1C1=CC=C(C)O1)C1=NC=CC=C1C	3.764	0	4	3	267.332	117.658	Active	4.316	4.439	4.645	4.479	5.206	4.677	4.333	4.15	4.477	4.171	4.26	4.204	4.359	4.656	4.579	4.341	4.18	4.535	4.533	4.526	4.649	4.574	4.509	4.562	4.809	4.394	4.399	4.572	5.658	4.587	4.567	4.439	4.551	4.361	4.533	4.483	4.556	4.277	4.215	4.633	4.438
all_1734011062.76	CC1=CC(C)=C(CN2C=CN=C2C2=CC=C(Cl)O2)C=N1	3.857	0	4	3	287.75	121.596	Active	4.458	4.363	4.645	4.555	5.353	4.595	4.227	4.172	4.477	4.106	4.272	4.282	4.32	4.838	4.54	4.264	4.231	4.515	4.426	4.567	4.332	4.644	4.265	4.493	4.612	4.552	4.369	5.281	5.264	4.498	4.445	4.387	4.213	4.364	4.553	4.617	4.53	4.201	4.279	4.362	4.367
all_1734011062.76	CN(CC1=CC(C)=NO1)C1CCC(C)(C)C1	2.994	0	3	3	222.332	97.8	Active	4.151	4.205	4.248	4.23	5.436	4.142	4.068	4.03	4.167	4.076	4.159	4.157	4.019	4.31	4.033	4.138	4.04	4.065	4.095	4.083	4.036	4.086	4.057	4.122	4.107	4.043	4.103	4.344	4.481	4.13	4.149	4.087	4.045	4.083	4.147	4.129	4.067	4.106	4.112	4.075	3.814
all_1734011062.76	CC1=NN(C2CCN(C2)C(=O)C2=CC=NS2)C(C)=C1	2.044	0	5	2	276.365	115.567	Active	4.465	4.798	4.682	4.205	5.026	4.507	4.943	4.118	4.231	4.058	4.326	4.238	4.178	4.195	4.261	4.328	4.243	4.304	4.555	4.828	4.228	4.092	4.172	4.334	4.292	4.312	4.336	4.783	4.456	4.518	4.557	4.543	4.315	4.1	4.329	4.493	4.315	4.287	4.22	4.767	4.377
all_1734011067.45	CSC1=C(C=CC(=N1)C1=NC=CN1C1CC1)C#N	2.874	0	5	3	256.334	109.681	Active	4.203	4.499	4.513	4.383	5.234	4.486	4.374	4.245	4.272	4.15	4.253	4.308	4.359	4.528	4.439	4.487	4.302	4.477	4.399	4.406	4.291	4.392	4.451	4.544	4.661	4.562	4.255	4.306	5.413	4.365	4.465	4.424	4.273	4.268	4.408	4.496	4.606	4.237	4.27	4.346	4.417
all_1734011067.45	CC(N1C=CN=C1C1=CC=C(C)O1)C1=CN=C(C)C=C1	3.764	0	4	3	267.332	117.658	Active	4.341	4.481	4.641	4.438	5.21	4.72	4.251	4.169	4.419	4.151	4.228	4.184	4.341	4.649	4.585	4.346	4.163	4.492	4.49	4.545	4.537	4.566	4.493	4.567	4.755	4.42	4.389	4.582	5.631	4.602	4.563	4.451	4.601	4.368	4.547	4.441	4.547	4.255	4.25	4.617	4.429
[truncated: 33 more columns]
