# Supplementary material for: Overcoming Clusterin-Induced Chemoresistance in Cancer: A Computational Study Using a Fragment-Based Drug Discovery Approach
Source: Biology (Basel). 2025 May 30;14(6):639. doi: 10.3390/biology14060639 (PMC12189888; doi:10.3390/biology14060639)
Supplement: Supplementary file 1 [file biology-14-00639-s001.zip › Supplemental Tables/Table S10. ADF test results for RMSD and radius of gyration for both ligands.csv]

Drug	ADF Test For Convergence
	ADF Statistic	P-Value	Critical Value (1%)	Critical Value (5%)	Critical Value (10%)
Run 1	-5.5056	0.00000203	-3.431	-2.8618	-2.5669
Run 2	-8.0925	1.37E-12	-3.431	-2.8618	-2.5669
Run 3	-7.902	4.16E-12	-3.431	-2.8618	-2.5669
Run 4	-7.7319	1.12E-11	-3.431	-2.8618	-2.5669
Average RMSD	-7.3841	8.32E-11	-3.431	-2.8618	-2.5669
Ref	ADF Test For Convergence
	ADF Statistic	P-Value	Critical Value (1%)	Critical Value (5%)	Critical Value (10%)
Run 1	-5.0871	0.0000149	-3.431	-2.8618	-2.5669
Run 2	-5.9324	0.000000236	-3.431	-2.8618	-2.5669
Run 3	-9.4545	4.52E-16	-3.431	-2.8618	-2.5669
Run 4	-5.32	0.00000498	-3.431	-2.8618	-2.5669
Average RMSD	-5.8942	0.000000288	-3.431	-2.8618	-2.5669
Drug	ADF Test For Convergence
	ADF Statistic	P-Value	Critical Value (1%)	Critical Value (5%)	Critical Value (10%)
Run 1	-6.6731	4.54E-09	-3.431	-2.8618	-2.5669
Run 2	-6.7745	2.59E-09	-3.431	-2.8618	-2.5669
Run 3	-5.2363	7.41E-06	-3.431	-2.8618	-2.5669
Run 4	-6.0474	1.30E-07	-3.431	-2.8618	-2.5669
Average RGYR	-6.2056	5.67E-08	-3.431	-2.8618	-2.5669
Ref	ADF Test For Convergence
	ADF Statistic	P-Value	Critical Value (1%)	Critical Value (5%)	Critical Value (10%)
Run 1	-5.833	3.94E-07	-3.431	-2.8618	-2.5669
Run 2	-7.6757	1.55E-11	-3.431	-2.8618	-2.5669
Run 3	-8.2869	4.37E-13	-3.431	-2.8618	-2.5669
Run 4	-4.5593	1.53E-04	-3.431	-2.8618	-2.5669
Average RGYR	-5.8442	3.72E-07	-3.431	-2.8618	-2.5669
