# Supplementary material for: Overcoming Clusterin-Induced Chemoresistance in Cancer: A Computational Study Using a Fragment-Based Drug Discovery Approach
Source: Biology (Basel). 2025 May 30;14(6):639. doi: 10.3390/biology14060639 (PMC12189888; doi:10.3390/biology14060639)
Supplement: Supplementary file 1 [file biology-14-00639-s001.zip › Supplemental Tables/Table S11. Complete data for radius of gyration of the top 1 final candidate drug precursor.csv]

Time (ns)	Run 1	Run 2	Run 3	Run 4	Average Rgyr	Run 1 Cumulative Avg	Run 2 Cumulative Avg	Run 3 Cumulative Avg	Run 4 Cumulative Avg	Average Rgyr Cumulative Avg	Run 1 Block Avg	Run 1 Block Std	Run 2 Block Avg	Run 2 Block Std	Run 3 Block Avg	Run 3 Block Std	Run 4 Block Avg	Run 4 Block Std	Average Rgyr Block Avg	Average Rgyr Block Std	Run 1 Moving Avg	Run 1 Moving Std	Run 2 Moving Avg	Run 2 Moving Std	Run 3 Moving Avg	Run 3 Moving Std	Run 4 Moving Avg	Run 4 Moving Std	Average Rgyr Moving Avg	Average Rgyr Moving Std
0.0	33.4908	33.4908	33.4908	33.4908	33.4908	33.4908	33.4908	33.4908	33.4908	33.4908	33.289522	0.17226409409972834	33.607502	0.14689756361492157	34.324732	0.3339805649674846	33.665518	0.2079902600508012	33.7218185	0.12083069548028695
0.01	33.4527	33.6125	33.318799999999996	33.5599	33.485974999999996	33.47175	33.551649999999995	33.404799999999994	33.52535	33.4883875	33.289522	0.17226409409972834	33.607502	0.14689756361492157	34.324732	0.3339805649674846	33.665518	0.2079902600508012	33.7218185	0.12083069548028695
0.02	33.3656	33.4392	33.503699999999995	33.528099999999995	33.459149999999994	33.436366666666665	33.51416666666666	33.43776666666667	33.526266666666665	33.47864166666667	33.289522	0.17226409409972834	33.607502	0.14689756361492157	34.324732	0.3339805649674846	33.665518	0.2079902600508012	33.7218185	0.12083069548028695
0.03	33.1498	33.4371	33.719100000000005	33.544200000000004	33.46255000000001	33.364725	33.4949	33.5081	33.53075	33.47461875	33.289522	0.17226409409972834	33.607502	0.14689756361492157	34.324732	0.3339805649674846	33.665518	0.2079902600508012	33.7218185	0.12083069548028695
0.04	33.2274	33.5486	33.870200000000004	33.5079	33.53852500000001	33.33726	33.50564	33.58052	33.52618	33.4874	33.289522	0.17226409409972834	33.607502	0.14689756361492157	34.324732	0.3339805649674846	33.665518	0.2079902600508012	33.7218185	0.12083069548028695
0.05	33.1513	33.6192	33.9835	33.662	33.604	33.306266666666666	33.524566666666665	33.64768333333333	33.54881666666667	33.50683333333333	33.289522	0.17226409409972834	33.607502	0.14689756361492157	34.324732	0.3339805649674846	33.665518	0.2079902600508012	33.7218185	0.12083069548028695
0.06	33.1751	33.4289	34.021300000000004	33.675399999999996	33.575175	33.287528571428574	33.5109	33.701057142857145	33.5669	33.516596428571425	33.289522	0.17226409409972834	33.607502	0.14689756361492157	34.324732	0.3339805649674846	33.665518	0.2079902600508012	33.7218185	0.12083069548028695
0.07	33.3397	33.6931	33.9833	33.7295	33.686400000000006	33.29405	33.533675	33.7363375	33.587225	33.537821875	33.289522	0.17226409409972834	33.607502	0.14689756361492157	34.324732	0.3339805649674846	33.665518	0.2079902600508012	33.7218185	0.12083069548028695
0.08	33.2723	33.6463	34.2297	33.8551	33.75085	33.29163333333334	33.54618888888889	33.791155555555555	33.61698888888889	33.56149166666667	33.289522	0.17226409409972834	33.607502	0.14689756361492157	34.324732	0.3339805649674846	33.665518	0.2079902600508012	33.7218185	0.12083069548028695
0.09	33.3046	33.5352	34.1132	33.9134	33.7166	33.29293	33.54509	33.82336	33.64663	33.577002500000006	33.289522	0.17226409409972834	33.607502	0.14689756361492157	34.324732	0.3339805649674846	33.665518	0.2079902600508012	33.7218185	0.12083069548028695
0.1	33.3071	33.5261	33.9712	33.951699999999995	33.689025	33.29421818181818	33.54336363636364	33.8368	33.67436363636364	33.58718636363636	33.289522	0.17226409409972834	33.607502	0.14689756361492157	34.324732	0.3339805649674846	33.665518	0.2079902600508012	33.7218185	0.12083069548028695
0.11	33.2532	33.5241	34.1628	33.827799999999996	33.691975	33.2908	33.541758333333334	33.86396666666666	33.687149999999995	33.59591875	33.289522	0.17226409409972834	33.607502	0.14689756361492157	34.324732	0.3339805649674846	33.665518	0.2079902600508012	33.7218185	0.12083069548028695
0.12	33.1636	33.5693	34.2279	33.9134	33.71855	33.28101538461539	33.54387692307692	33.89196153846154	33.70455384615384	33.605351923076924	33.289522	0.17226409409972834	33.607502	0.14689756361492157	34.324732	0.3339805649674846	33.665518	0.2079902600508012	33.7218185	0.12083069548028695
0.13	33.1824	33.5865	34.225500000000004	33.9588	33.7383	33.27397142857143	33.54692142857143	33.91578571428572	33.72271428571428	33.614848214285715	33.289522	0.17226409409972834	33.607502	0.14689756361492157	34.324732	0.3339805649674846	33.665518	0.2079902600508012	33.7218185	0.12083069548028695
0.14	33.1966	33.3067	34.2201	33.8007	33.631025	33.268813333333334	33.53090666666667	33.93607333333333	33.72791333333333	33.61592666666667	33.289522	0.17226409409972834	33.607502	0.14689756361492157	34.324732	0.3339805649674846	33.665518	0.2079902600508012	33.7218185	0.12083069548028695
0.15	33.3077	33.3919	34.159099999999995	33.6857	33.6361	33.27124375	33.52221875	33.9500125	33.725274999999996	33.6171875	33.289522	0.17226409409972834	33.607502	0.14689756361492157	34.324732	0.3339805649674846	33.665518	0.2079902600508012	33.7218185	0.12083069548028695
0.16	33.5357	33.574	34.1992	33.787	33.773975	33.2868	33.52526470588235	33.96467058823529	33.72890588235294	33.62641029411765	33.289522	0.17226409409972834	33.607502	0.14689756361492157	34.324732	0.3339805649674846	33.665518	0.2079902600508012	33.7218185	0.12083069548028695
0.17	33.3504	33.4397	34.245999999999995	33.654199999999996	33.672574999999995	33.290333333333336	33.52051111111111	33.9803	33.724755555555554	33.628975	33.289522	0.17226409409972834	33.607502	0.14689756361492157	34.324732	0.3339805649674846	33.665518	0.2079902600508012	33.7218185	0.12083069548028695
0.18	33.5968	33.4506	34.3196	33.5088	33.71895000000001	33.30646315789474	33.51683157894737	33.99815789473684	33.71338947368421	33.633710526315795	33.289522	0.17226409409972834	33.607502	0.14689756361492157	34.324732	0.3339805649674846	33.665518	0.2079902600508012	33.7218185	0.12083069548028695
0.19	33.7282	33.7567	34.3498	33.597100000000005	33.85795	33.32755	33.528825	34.01574	33.707575	33.6449225	33.289522	0.17226409409972834	33.607502	0.14689756361492157	34.324732	0.3339805649674846	33.665518	0.2079902600508012	33.7218185	0.12083069548028695
0.2	33.7525	33.5474	34.304899999999996	33.5917	33.799125000000004	33.34778571428571	33.52970952380953	34.02950952380952	33.70205714285714	33.65226547619048	33.289522	0.17226409409972834	33.607502	0.14689756361492157	34.324732	0.3339805649674846	33.665518	0.2079902600508012	33.7218185	0.12083069548028695
0.21	33.600500000000004	33.6956	34.1982	33.6254	33.779925	33.359272727272725	33.53725	34.03717727272727	33.698572727272726	33.65806818181818	33.289522	0.17226409409972834	33.607502	0.14689756361492157	34.324732	0.3339805649674846	33.665518	0.2079902600508012	33.7218185	0.12083069548028695
0.22	33.5342	33.7292	34.438900000000004	33.4581	33.790099999999995	33.36687826086957	33.545595652173915	34.05464347826087	33.688117391304345	33.66380869565217	33.289522	0.17226409409972834	33.607502	0.14689756361492157	34.324732	0.3339805649674846	33.665518	0.2079902600508012	33.7218185	0.12083069548028695
0.23	33.359	33.8403	34.4353	33.6035	33.809524999999994	33.36655	33.557875	34.070504166666666	33.68459166666667	33.66988020833333	33.289522	0.17226409409972834	33.607502	0.14689756361492157	34.324732	0.3339805649674846	33.665518	0.2079902600508012	33.7218185	0.12083069548028695
0.24	33.076	33.772999999999996	34.4203	33.755700000000004	33.756249999999994	33.354928	33.56648	34.084496	33.687436	33.673335	33.289522	0.17226409409972834	33.607502	0.14689756361492157	34.324732	0.3339805649674846	33.665518	0.2079902600508012	33.7218185	0.12083069548028695
0.25	33.099	33.6448	34.4089	33.6343	33.69675	33.345084615384614	33.56949230769231	34.09697307692308	33.68539230769231	33.674235576923074	33.289522	0.17226409409972834	33.607502	0.14689756361492157	34.324732	0.3339805649674846	33.665518	0.2079902600508012	33.7218185	0.12083069548028695
0.26	33.3011	33.4563	34.3102	33.7337	33.700325	33.34345555555555	33.5653	34.10487037037037	33.68718148148148	33.67520185185185	33.289522	0.17226409409972834	33.607502	0.14689756361492157	34.324732	0.3339805649674846	33.665518	0.2079902600508012	33.7218185	0.12083069548028695
0.27	33.161	33.5705	34.4363	33.3977	33.641375000000004	33.33693928571429	33.565485714285714	34.116707142857145	33.67684285714286	33.67399375	33.289522	0.17226409409972834	33.607502	0.14689756361492157	34.324732	0.3339805649674846	33.665518	0.2079902600508012	33.7218185	0.12083069548028695
0.28	33.057900000000004	33.4904	34.4596	33.2828	33.572675000000004	33.32731724137931	33.56289655172414	34.128531034482755	33.6632551724138	33.670500000000004	33.289522	0.17226409409972834	33.607502	0.14689756361492157	34.324732	0.3339805649674846	33.665518	0.2079902600508012	33.7218185	0.12083069548028695
0.29	32.9891	33.7372	34.4443	33.2342	33.601200000000006	33.31604333333333	33.568706666666664	34.13905666666667	33.64895333333333	33.66819	33.289522	0.17226409409972834	33.607502	0.14689756361492157	34.324732	0.3339805649674846	33.665518	0.2079902600508012	33.7218185	0.12083069548028695
0.3	33.0515	33.9266	34.4856	33.054	33.629425	33.307509677419354	33.58025161290322	34.15023548387097	33.629761290322584	33.666939516129034	33.289522	0.17226409409972834	33.607502	0.14689756361492157	34.324732	0.3339805649674846	33.665518	0.2079902600508012	33.7218185	0.12083069548028695
0.31	33.1632	33.7245	34.4912	33.3809	33.689949999999996	33.303	33.584759375	34.160890625	33.621984375	33.66765859375	33.289522	0.17226409409972834	33.607502	0.14689756361492157	34.324732	0.3339805649674846	33.665518	0.2079902600508012	33.7218185	0.12083069548028695
0.32	33.1502	33.8578	34.6015	33.277899999999995	33.721849999999996	33.298369696969694	33.59303333333333	34.17424242424242	33.61155757575757	33.66930075757576	33.289522	0.17226409409972834	33.607502	0.14689756361492157	34.324732	0.3339805649674846	33.665518	0.2079902600508012	33.7218185	0.12083069548028695
0.33	33.3168	33.6252	34.6382	33.625099999999996	33.801325	33.298911764705885	33.59397941176471	34.18788823529412	33.61195588235294	33.67318382352941	33.289522	0.17226409409972834	33.607502	0.14689756361492157	34.324732	0.3339805649674846	33.665518	0.2079902600508012	33.7218185	0.12083069548028695
0.34	33.0302	33.8031	34.5455	33.6122	33.74775	33.29123428571428	33.59995428571428	34.19810571428572	33.611962857142856	33.675314285714286	33.289522	0.17226409409972834	33.607502	0.14689756361492157	34.324732	0.3339805649674846	33.665518	0.2079902600508012	33.7218185	0.12083069548028695
0.35	33.0571	33.7363	34.504000000000005	33.546	33.71085	33.284730555555555	33.603741666666664	34.206602777777775	33.61013055555556	33.67630138888889	33.289522	0.17226409409972834	33.607502	0.14689756361492157	34.324732	0.3339805649674846	33.665518	0.2079902600508012	33.7218185	0.12083069548028695
0.36	33.2228	33.772000000000006	34.6248	33.5537	33.793324999999996	33.28305675675676	33.608289189189186	34.2179054054054	33.608605405405406	33.67946418918919	33.289522	0.17226409409972834	33.607502	0.14689756361492157	34.324732	0.3339805649674846	33.665518	0.2079902600508012	33.7218185	0.12083069548028695
0.37	33.1835	33.6136	34.5463	33.565999999999995	33.72735	33.28043684210527	33.608428947368424	34.22654736842105	33.607484210526316	33.680724342105265	33.289522	0.17226409409972834	33.607502	0.14689756361492157	34.324732	0.3339805649674846	33.665518	0.2079902600508012	33.7218185	0.12083069548028695
0.38	33.3096	33.5157	34.5467	33.8015	33.793375	33.28118461538462	33.60605128205128	34.23475641025641	33.61245897435897	33.68361282051282	33.289522	0.17226409409972834	33.607502	0.14689756361492157	34.324732	0.3339805649674846	33.665518	0.2079902600508012	33.7218185	0.12083069548028695
0.39	33.3505	33.318400000000004	34.778	33.737300000000005	33.79605	33.2829175	33.59886	34.248337500000005	33.61558	33.68642375	33.289522	0.17226409409972834	33.607502	0.14689756361492157	34.324732	0.3339805649674846	33.665518	0.2079902600508012	33.7218185	0.12083069548028695
0.4	33.517700000000005	33.5064	34.5625	33.7273	33.828475	33.28864390243902	33.59660487804878	34.256	33.61830487804878	33.68988841463415	33.289522	0.17226409409972834	33.607502	0.14689756361492157	34.324732	0.3339805649674846	33.665518	0.2079902600508012	33.7218185	0.12083069548028695
0.41	33.3953	33.5503	34.5139	33.756499999999996	33.803999999999995	33.291183333333336	33.59550238095238	34.262140476190474	33.62159523809524	33.69260535714285	33.289522	0.17226409409972834	33.607502	0.14689756361492157	34.324732	0.3339805649674846	33.665518	0.2079902600508012	33.7218185	0.12083069548028695
0.42	33.181799999999996	33.5766	34.717600000000004	33.8057	33.820425	33.28863953488372	33.595062790697675	34.27273255813953	33.62587674418605	33.695577906976744	33.289522	0.17226409409972834	33.607502	0.14689756361492157	34.324732	0.3339805649674846	33.665518	0.2079902600508012	33.7218185	0.12083069548028695
0.43	33.3751	33.8752	34.7487	33.9207	33.979925	33.29060454545454	33.60142954545454	34.28355	33.632577272727275	33.70204034090909	33.289522	0.17226409409972834	33.607502	0.14689756361492157	34.324732	0.3339805649674846	33.665518	0.2079902600508012	33.7218185	0.12083069548028695
0.44	33.3167	33.9046	34.8681	34.0807	34.042525	33.29118444444445	33.60816666666667	34.29654	33.642535555555554	33.709606666666666	33.289522	0.17226409409972834	33.607502	0.14689756361492157	34.324732	0.3339805649674846	33.665518	0.2079902600508012	33.7218185	0.12083069548028695
0.45	33.1781	33.7525	34.8494	33.9263	33.926575	33.28872608695652	33.611304347826085	34.308558695652174	33.64870434782609	33.714323369565214	33.289522	0.17226409409972834	33.607502	0.14689756361492157	34.324732	0.3339805649674846	33.665518	0.2079902600508012	33.7218185	0.12083069548028695
0.46	33.1918	33.6395	34.5233	33.8856	33.810050000000004	33.28666382978723	33.611904255319146	34.31312765957447	33.65374468085106	33.71636010638298	33.289522	0.17226409409972834	33.607502	0.14689756361492157	34.324732	0.3339805649674846	33.665518	0.2079902600508012	33.7218185	0.12083069548028695
0.47	33.3369	33.4974	34.6447	33.7691	33.812025	33.28771041666666	33.60951875	34.32003541666666	33.65614791666666	33.718353125	33.289522	0.17226409409972834	33.607502	0.14689756361492157	34.324732	0.3339805649674846	33.665518	0.2079902600508012	33.7218185	0.12083069548028695
0.48	33.3243	33.5496	34.5818	33.9309	33.84665	33.28845714285714	33.60829591836735	34.32537755102041	33.661755102040814	33.72097142857143	33.289522	0.17226409409972834	33.607502	0.14689756361492157	34.324732	0.3339805649674846	33.665518	0.2079902600508012	33.7218185	0.12083069548028695
0.49	33.341699999999996	33.5686	34.2931	33.849900000000005	33.76332500000001	33.289522000000005	33.607502	34.324732	33.665518	33.7218185	33.289522	0.17226409409972834	33.607502	0.14689756361492157	34.324732	0.3339805649674846	33.665518	0.2079902600508012	33.7218185	0.12083069548028695
0.5	33.3714	33.761	34.4775	33.7649	33.8437	33.29112745098039	33.61051176470588	34.32772745098039	33.66746666666667	33.72420833333334	33.70668	0.21059019445358781	34.070741999999996	0.31980205445869175	34.208126	0.26117721019261986	33.779592	0.14478917893268142	33.941285	0.09768362273175607
0.51	33.4719	33.8216	34.2838	33.9975	33.893699999999995	33.29460384615385	33.61457115384615	34.32688269230769	33.67381346153846	33.72746778846154	33.70668	0.21059019445358781	34.070741999999996	0.31980205445869175	34.208126	0.26117721019261986	33.779592	0.14478917893268142	33.941285	0.09768362273175607
0.52	33.5657	33.6963	34.1167	33.9398	33.829625	33.299718867924526	33.61611320754717	34.322916981132074	33.678832075471696	33.72939528301887	33.70668	0.21059019445358781	34.070741999999996	0.31980205445869175	34.208126	0.26117721019261986	33.779592	0.14478917893268142	33.941285	0.09768362273175607
0.53	33.6411	33.7863	34.3005	33.8393	33.8918	33.30604074074074	33.61926481481481	34.322501851851854	33.6818037037037	33.73240277777778	33.70668	0.21059019445358781	34.070741999999996	0.31980205445869175	34.208126	0.26117721019261986	33.779592	0.14478917893268142	33.941285	0.09768362273175607
0.54	33.6729	33.7263	34.3593	33.7686	33.881775	33.31271090909091	33.62121090909091	34.32317090909091	33.68338181818182	33.73511863636364	33.70668	0.21059019445358781	34.070741999999996	0.31980205445869175	34.208126	0.26117721019261986	33.779592	0.14478917893268142	33.941285	0.09768362273175607
0.55	33.7051	33.747099999999996	34.4239	33.5644	33.860125000000004	33.319717857142855	33.62345892857143	34.32496964285714	33.68125714285714	33.737350892857144	33.70668	0.21059019445358781	34.070741999999996	0.31980205445869175	34.208126	0.26117721019261986	33.779592	0.14478917893268142	33.941285	0.09768362273175607
0.56	33.7596	33.8099	34.169399999999996	33.544399999999996	33.820825	33.3274350877193	33.6267298245614	34.322240350877195	33.678856140350874	33.73881535087719	33.70668	0.21059019445358781	34.070741999999996	0.31980205445869175	34.208126	0.26117721019261986	33.779592	0.14478917893268142	33.941285	0.09768362273175607
0.57	33.7193	33.677800000000005	34.1045	33.5367	33.759575	33.33419137931035	33.62761034482759	34.31848620689655	33.676405172413794	33.739173275862065	33.70668	0.21059019445358781	34.070741999999996	0.31980205445869175	34.208126	0.26117721019261986	33.779592	0.14478917893268142	33.941285	0.09768362273175607
0.58	33.6707	33.572199999999995	34.1939	33.6563	33.773275	33.339894915254234	33.62667118644068	34.31637457627119	33.67606440677966	33.73975127118644	33.70668	0.21059019445358781	34.070741999999996	0.31980205445869175	34.208126	0.26117721019261986	33.779592	0.14478917893268142	33.941285	0.09768362273175607
0.59	33.6226	33.4156	34.4518	33.666399999999996	33.78909999999999	33.34460666666667	33.623153333333335	34.31863166666667	33.67590333333333	33.740573749999996	33.70668	0.21059019445358781	34.070741999999996	0.31980205445869175	34.208126	0.26117721019261986	33.779592	0.14478917893268142	33.941285	0.09768362273175607
0.6	33.5948	33.600500000000004	34.4454	33.7464	33.846775	33.34870819672131	33.622781967213115	34.32070983606557	33.67705901639344	33.74231475409836	33.70668	0.21059019445358781	34.070741999999996	0.31980205445869175	34.208126	0.26117721019261986	33.779592	0.14478917893268142	33.941285	0.09768362273175607
0.61	33.6418	33.5072	34.3298	33.8566	33.83385	33.35343548387097	33.620917741935486	34.320856451612904	33.679954838709676	33.74379112903225	33.70668	0.21059019445358781	34.070741999999996	0.31980205445869175	34.208126	0.26117721019261986	33.779592	0.14478917893268142	33.941285	0.09768362273175607
0.62	33.7434	33.7882	34.3765	33.856899999999996	33.94125	33.35962539682539	33.62357301587301	34.321739682539686	33.68276349206349	33.7469253968254	33.70668	0.21059019445358781	34.070741999999996	0.31980205445869175	34.208126	0.26117721019261986	33.779592	0.14478917893268142	33.941285	0.09768362273175607
0.63	33.6486	33.8223	34.5036	33.7159	33.9226	33.364140625	33.626678125	34.32458125	33.68328125	33.7496703125	33.70668	0.21059019445358781	34.070741999999996	0.31980205445869175	34.208126	0.26117721019261986	33.779592	0.14478917893268142	33.941285	0.09768362273175607
0.64	33.9108	33.898799999999994	34.466	33.870200000000004	34.03645	33.37255076923077	33.63086461538461	34.32675692307692	33.68615692307692	33.75408230769231	33.70668	0.21059019445358781	34.070741999999996	0.31980205445869175	34.208126	0.26117721019261986	33.779592	0.14478917893268142	33.941285	0.09768362273175607
0.65	33.7394	34.0327	34.840399999999995	33.8022	34.103674999999996	33.37810909090909	33.63695303030303	34.334539393939394	33.68791515151515	33.75937916666667	33.70668	0.21059019445358781	34.070741999999996	0.31980205445869175	34.208126	0.26117721019261986	33.779592	0.14478917893268142	33.941285	0.09768362273175607
0.66	33.7648	34.0492	34.675	33.6122	34.0253	33.38388059701492	33.64310597014925	34.339620895522394	33.68678507462687	33.76334813432836	33.70668	0.21059019445358781	34.070741999999996	0.31980205445869175	34.208126	0.26117721019261986	33.779592	0.14478917893268142	33.941285	0.09768362273175607
0.67	33.715199999999996	34.0272	34.514300000000006	33.7203	33.99425	33.38875294117647	33.648754411764706	34.342189705882355	33.68727794117647	33.766743749999996	33.70668	0.21059019445358781	34.070741999999996	0.31980205445869175	34.208126	0.26117721019261986	33.779592	0.14478917893268142	33.941285	0.09768362273175607
0.68	33.7387	34.0575	34.3128	34.0373	34.036575	33.393824637681156	33.65467826086956	34.341763768115946	33.69235072463768	33.77065434782609	33.70668	0.21059019445358781	34.070741999999996	0.31980205445869175	34.208126	0.26117721019261986	33.779592	0.14478917893268142	33.941285	0.09768362273175607
0.69	33.6362	33.8376	34.4423	34.0623	33.994600000000005	33.397287142857145	33.65729142857143	34.343199999999996	33.69763571428572	33.773853571428575	33.70668	0.21059019445358781	34.070741999999996	0.31980205445869175	34.208126	0.26117721019261986	33.779592	0.14478917893268142	33.941285	0.09768362273175607
0.7	33.916	34.0479	34.3888	33.8918	34.061125000000004	33.40459295774648	33.66279295774648	34.343842253521125	33.70037042253521	33.777899647887324	33.70668	0.21059019445358781	34.070741999999996	0.31980205445869175	34.208126	0.26117721019261986	33.779592	0.14478917893268142	33.941285	0.09768362273175607
0.71	33.6568	33.972	34.5533	34.0186	34.050174999999996	33.408095833333334	33.6670875	34.34675138888889	33.70479027777778	33.78168125	33.70668	0.21059019445358781	34.070741999999996	0.31980205445869175	34.208126	0.26117721019261986	33.779592	0.14478917893268142	33.941285	0.09768362273175607
0.72	34.0056	34.1806	34.4398	33.9565	34.145625	33.41628082191781	33.67412191780822	34.34802602739726	33.70823835616438	33.78666678082192	33.70668	0.21059019445358781	34.070741999999996	0.31980205445869175	34.208126	0.26117721019261986	33.779592	0.14478917893268142	33.941285	0.09768362273175607
0.73	33.9229	34.0548	34.2638	34.041199999999996	34.070675	33.42312702702703	33.67926621621621	34.34688783783783	33.712737837837835	33.79050472972973	33.70668	0.21059019445358781	34.070741999999996	0.31980205445869175	34.208126	0.26117721019261986	33.779592	0.14478917893268142	33.941285	0.09768362273175607
0.74	33.8536	34.2464	34.4644	33.9148	34.1198	33.428866666666664	33.686828	34.34845466666667	33.715432	33.794895333333336	33.70668	0.21059019445358781	34.070741999999996	0.31980205445869175	34.208126	0.26117721019261986	33.779592	0.14478917893268142	33.941285	0.09768362273175607
0.75	33.8673	34.1719	34.3573	33.8848	34.070325	33.43463552631579	33.693210526315795	34.34857105263158	33.71766052631579	33.79851940789474	33.70668	0.21059019445358781	34.070741999999996	0.31980205445869175	34.208126	0.26117721019261986	33.779592	0.14478917893268142	33.941285	0.09768362273175607
0.76	33.9853	34.092600000000004	34.4685	33.8281	34.093625	33.441787012987014	33.69839740259741	34.35012857142857	33.71909480519481	33.80235194805195	33.70668	0.21059019445358781	34.070741999999996	0.31980205445869175	34.208126	0.26117721019261986	33.779592	0.14478917893268142	33.941285	0.09768362273175607
0.77	33.8649	34.1172	34.1787	33.914300000000004	34.018775	33.44721153846154	33.70376666666667	34.34793076923077	33.721597435897436	33.8051266025641	33.70668	0.21059019445358781	34.070741999999996	0.31980205445869175	34.208126	0.26117721019261986	33.779592	0.14478917893268142	33.941285	0.09768362273175607
0.78	33.9369	33.9624	34.0331	33.8495	33.945475	33.45341012658228	33.707040506329115	34.34394556962025	33.723216455696196	33.806903164556964	33.70668	0.21059019445358781	34.070741999999996	0.31980205445869175	34.208126	0.26117721019261986	33.779592	0.14478917893268142	33.941285	0.09768362273175607
0.79	34.2021	34.2651	34.1999	33.7606	34.106925	33.462768749999995	33.71401625	34.342145	33.72368375	33.8106534375	33.70668	0.21059019445358781	34.070741999999996	0.31980205445869175	34.208126	0.26117721019261986	33.779592	0.14478917893268142	33.941285	0.09768362273175607
0.8	34.0667	34.1729	33.9246	33.7037	33.966975	33.47022469135803	33.71968148148148	34.33699012345679	33.72343703703704	33.812583333333336	33.70668	0.21059019445358781	34.070741999999996	0.31980205445869175	34.208126	0.26117721019261986	33.779592	0.14478917893268142	33.941285	0.09768362273175607
0.81	33.868	33.9601	34.1331	33.789	33.93755	33.4750756097561	33.72261341463415	34.33450365853658	33.72423658536585	33.81410731707317	33.70668	0.21059019445358781	34.070741999999996	0.31980205445869175	34.208126	0.26117721019261986	33.779592	0.14478917893268142	33.941285	0.09768362273175607
0.82	33.8531	34.2869	34.0511	33.600300000000004	33.94785	33.47963012048193	33.72941204819277	34.331089156626504	33.72274337349398	33.81571867469879	33.70668	0.21059019445358781	34.070741999999996	0.31980205445869175	34.208126	0.26117721019261986	33.779592	0.14478917893268142	33.941285	0.09768362273175607
0.83	33.7185	34.0346	33.9347	33.806	33.87344999999999	33.48247380952381	33.73304523809524	34.32637023809524	33.723734523809526	33.816405952380954	33.70668	0.21059019445358781	34.070741999999996	0.31980205445869175	34.208126	0.26117721019261986	33.779592	0.14478917893268142	33.941285	0.09768362273175607
0.84	33.982299999999995	34.0253	33.832499999999996	34.0344	33.968624999999996	33.488354117647056	33.736483529411764	34.32056	33.727389411764705	33.81819676470588	33.70668	0.21059019445358781	34.070741999999996	0.31980205445869175	34.208126	0.26117721019261986	33.779592	0.14478917893268142	33.941285	0.09768362273175607
0.85	33.9135	33.8933	33.8716	33.6648	33.835800000000006	33.493297674418606	33.738306976744184	34.31533953488372	33.72666162790698	33.81840145348837	33.70668	0.21059019445358781	34.070741999999996	0.31980205445869175	34.208126	0.26117721019261986	33.779592	0.14478917893268142	33.941285	0.09768362273175607
0.86	33.8645	34.1839	33.9159	33.7122	33.919125	33.497564367816096	33.743428735632186	34.31074827586207	33.72649540229885	33.8195591954023	33.70668	0.21059019445358781	34.070741999999996	0.31980205445869175	34.208126	0.26117721019261986	33.779592	0.14478917893268142	33.941285	0.09768362273175607
0.87	33.8061	34.0321	33.8896	33.8138	33.885400000000004	33.501070454545456	33.74670909090909	34.3059625	33.7274875	33.82030738636364	33.70668	0.21059019445358781	34.070741999999996	0.31980205445869175	34.208126	0.26117721019261986	33.779592	0.14478917893268142	33.941285	0.09768362273175607
0.88	33.8484	34.1616	33.9732	33.5325	33.878924999999995	33.50497303370786	33.75137078651685	34.302223595505616	33.72529662921348	33.82096601123595	33.70668	0.21059019445358781	34.070741999999996	0.31980205445869175	34.208126	0.26117721019261986	33.779592	0.14478917893268142	33.941285	0.09768362273175607
0.89	33.6812	34.3517	33.8023	33.5764	33.8529	33.50693111111111	33.75804111111111	34.29666888888889	33.72364222222222	33.82132083333333	33.70668	0.21059019445358781	34.070741999999996	0.31980205445869175	34.208126	0.26117721019261986	33.779592	0.14478917893268142	33.941285	0.09768362273175607
0.9	33.6702	34.5757	33.8576	33.488699999999994	33.89805	33.50872527472527	33.76702637362637	34.291843956043955	33.72106043956044	33.82216401098901	33.70668	0.21059019445358781	34.070741999999996	0.31980205445869175	34.208126	0.26117721019261986	33.779592	0.14478917893268142	33.941285	0.09768362273175607
0.91	33.427099999999996	34.5692	33.5931	33.7188	33.82705	33.507838043478266	33.77574565217391	34.28424891304348	33.72103586956522	33.82221711956522	33.70668	0.21059019445358781	34.070741999999996	0.31980205445869175	34.208126	0.26117721019261986	33.779592	0.14478917893268142	33.941285	0.09768362273175607
0.92	33.3637	34.5568	33.688500000000005	33.7159	33.831225	33.506288172043014	33.784144086021506	34.27784301075268	33.72098064516129	33.82231397849462	33.70668	0.21059019445358781	34.070741999999996	0.31980205445869175	34.208126	0.26117721019261986	33.779592	0.14478917893268142	33.941285	0.09768362273175607
0.93	33.324799999999996	34.4178	34.1554	33.8348	33.9332	33.50435744680851	33.79088510638298	34.27654042553191	33.7221914893617	33.82349361702128	33.70668	0.21059019445358781	34.070741999999996	0.31980205445869175	34.208126	0.26117721019261986	33.779592	0.14478917893268142	33.941285	0.09768362273175607
0.94	33.2424	34.5914	34.191500000000005	33.6725	33.92445	33.5016	33.79931157894737	34.27564526315789	33.721668421052634	33.82455631578947	33.70668	0.21059019445358781	34.070741999999996	0.31980205445869175	34.208126	0.26117721019261986	33.779592	0.14478917893268142	33.941285	0.09768362273175607
0.95	33.3501	34.5312	34.2336	33.787099999999995	33.9755	33.500021875	33.80693541666667	34.27520729166667	33.72235	33.82612864583333	33.70668	0.21059019445358781	34.070741999999996	0.31980205445869175	34.208126	0.26117721019261986	33.779592	0.14478917893268142	33.941285	0.09768362273175607
0.96	33.3703	34.5477	34.0582	33.6925	33.917175	33.49868453608248	33.81457216494845	34.27297010309278	33.722042268041236	33.82706726804123	33.70668	0.21059019445358781	34.070741999999996	0.31980205445869175	34.208126	0.26117721019261986	33.779592	0.14478917893268142	33.941285	0.09768362273175607
0.97	33.5215	34.646699999999996	34.0515	33.740899999999996	33.99015	33.498917346938775	33.82306326530612	34.27071020408163	33.72223469387755	33.82873137755102	33.70668	0.21059019445358781	34.070741999999996	0.31980205445869175	34.208126	0.26117721019261986	33.779592	0.14478917893268142	33.941285	0.09768362273175607
0.98	33.4744	34.6586	34.186299999999996	33.809	34.032075	33.4986696969697	33.83150303030303	34.26985757575758	33.72311111111111	33.830785353535354	33.70668	0.21059019445358781	34.070741999999996	0.31980205445869175	34.208126	0.26117721019261986	33.779592	0.14478917893268142	33.941285	0.09768362273175607
0.99	33.4418	34.5934	33.927	33.667500000000004	33.907425	33.498101	33.839121999999996	34.266428999999995	33.722555	33.831551749999996	33.70668	0.21059019445358781	34.070741999999996	0.31980205445869175	34.208126	0.26117721019261986	33.779592	0.14478917893268142	33.941285	0.09768362273175607	33.498101	0.285184280842039	33.839121999999996	0.34167435100892724	34.266428999999995	0.30695229823692255	33.722555	0.1890036253059396	33.831551749999996	0.15606415320257205
1.0	33.3073	34.5193	34.1116	33.7883	33.931625	33.49621188118812	33.84585643564357	34.26489603960396	33.723205940594056	33.832542574257424	33.583940000000005	0.1680234197961703	34.40899	0.21859503768384106	34.006394	0.20051458441719433	34.102038	0.21792513933917865	34.0253405	0.09401627171532655	33.496266	0.28582138104526633	33.849407	0.3465286821119722	34.272637	0.29723081146448704	33.72553	0.18765543402521562	33.83596	0.1525277125010673
1.01	33.371900000000004	34.451499999999996	33.911	33.9755	33.927475	33.4949931372549	33.85179411764706	34.26142647058823	33.7256794117647	33.833473284313726	33.583940000000005	0.1680234197961703	34.40899	0.21859503768384106	34.006394	0.20051458441719433	34.102038	0.21792513933917865	34.0253405	0.09401627171532655	33.495458000000006	0.28605989242912533	33.857797	0.35086448028585054	34.278559	0.2836226448393274	33.729686	0.18855018624046288	33.840375	0.1486349292628417
1.02	33.5292	34.4325	33.9317	33.971900000000005	33.966325000000005	33.49532524271845	33.85743203883495	34.258225242718446	33.72806990291262	33.83476310679612	33.583940000000005	0.1680234197961703	34.40899	0.21859503768384106	34.006394	0.20051458441719433	34.102038	0.21792513933917865	34.0253405	0.09401627171532655	33.497094000000004	0.28577740359951115	33.86773	0.3529482766066341	34.282839	0.27490699102816585	33.734124	0.18897990974404869	33.84544675	0.1440784198145245
1.03	33.323	34.6251	33.7607	33.8007	33.877375	33.49366826923077	33.86481346153846	34.25344134615385	33.72876826923077	33.83517283653846	33.583940000000005	0.1680234197961703	34.40899	0.21859503768384106	34.006394	0.20051458441719433	34.102038	0.21792513933917865	34.0253405	0.09401627171532655	33.498826	0.28417165342464756	33.87961	0.35826080717766623	34.283255	0.2740755202181083	33.736689	0.1881147977977946	33.849595	0.13881857969372238
1.04	33.3964	34.7029	34.1318	33.9275	34.03965	33.49274190476191	33.872795238095236	34.25228285714286	33.73066095238095	33.83712023809524	33.583940000000005	0.1680234197961703	34.40899	0.21859503768384106	34.006394	0.20051458441719433	34.102038	0.21792513933917865	34.0253405	0.09401627171532655	33.500516000000005	0.28304143135347387	33.891153	0.3660000070251653	34.285871	0.2713278520386685	33.740885	0.18763908854635036	33.85460625	0.1365015374989749
1.05	33.4847	34.5128	34.1359	33.766	33.974849999999996	33.49266603773585	33.87883301886792	34.251184905660374	33.73099433962264	33.8384195754717	33.583940000000005	0.1680234197961703	34.40899	0.21859503768384106	34.006394	0.20051458441719433	34.102038	0.21792513933917865	34.0253405	0.09401627171532655	33.50385	0.28084143968157754	33.900089	0.3701780333061659	34.287395	0.2700372654324224	33.741925	0.18748559776336665	33.85831475	0.13464934158990244
1.06	33.7119	34.6648	34.3588	33.8797	34.153800000000004	33.49471495327103	33.8861785046729	34.252190654205606	33.73238411214953	33.841367056074766	33.583940000000005	0.1680234197961703	34.40899	0.21859503768384106	34.006394	0.20051458441719433	34.102038	0.21792513933917865	34.0253405	0.09401627171532655	33.509218	0.27962179015826	33.912448	0.3748890099668645	34.290769999999995	0.2687841199388671	33.743968	0.1878660891446486	33.864101	0.13479162444007006
1.07	33.5954	34.7471	34.1959	33.6596	34.049499999999995	33.495647222222225	33.89415	34.251669444444445	33.731710185185186	33.84329421296296	33.583940000000005	0.1680234197961703	34.40899	0.21859503768384106	34.006394	0.20051458441719433	34.102038	0.21792513933917865	34.0253405	0.09401627171532655	33.511775	0.2792248174171003	33.922988000000004	0.38338018772413157	34.292896	0.267163475441721	33.743269	0.18805041377301474	33.867732	0.13484694457275287
1.08	33.6692	34.781800000000004	34.288599999999995	33.7613	34.125225	33.49723944954128	33.90229357798165	34.252008256880735	33.731981651376145	33.84588073394495	33.583940000000005	0.1680234197961703	34.40899	0.21859503768384106	34.006394	0.20051458441719433	34.102038	0.21792513933917865	34.0253405	0.09401627171532655	33.515744	0.27860660557622086	33.934343	0.39182510870168497	34.293485000000004	0.26708765949315844	33.742331	0.18772061267541285	33.87147575	0.13675259029618309
1.09	33.7293	34.7144	34.2191	33.861599999999996	34.1311	33.49934909090909	33.909676363636365	34.251709090909095	33.73316	33.848473636363636	33.583940000000005	0.1680234197961703	34.40899	0.21859503768384106	34.006394	0.20051458441719433	34.102038	0.21792513933917865	34.0253405	0.09401627171532655	33.519991	0.27859247783466345	33.946135000000005	0.39739598508873064	34.294544	0.266575065070178	33.741813	0.187314823659598	33.87562075	0.1382840721003513
1.1	33.6423	34.4933	34.2593	34.010600000000004	34.101375000000004	33.50063693693694	33.91493423423423	34.251777477477475	33.735659459459455	33.85075202702703	33.583940000000005	0.1680234197961703	34.40899	0.21859503768384106	34.006394	0.20051458441719433	34.102038	0.21792513933917865	34.0253405	0.09401627171532655	33.523343000000004	0.278021080973464	33.955807	0.398837182358051	34.297425	0.2645946976323396	33.742402	0.1880725381120786	33.87974425	0.1388107008842926
1.11	33.6951	34.6128	34.1278	33.9251	34.090199999999996	33.50237321428572	33.92116517857143	34.250670535714285	33.737350892857144	33.85288995535714	33.583940000000005	0.1680234197961703	34.40899	0.21859503768384106	34.006394	0.20051458441719433	34.102038	0.21792513933917865	34.0253405	0.09401627171532655	33.527762	0.27719458387437834	33.966694000000004	0.40178207692400847	34.297075	0.2647976461547357	33.74337499999999	0.18876921261506918	33.883726499999995	0.139081443957431
1.12	33.6845	34.7863	34.166599999999995	33.9158	34.138299999999994	33.50398495575221	33.92882123893805	34.24992654867257	33.73893008849558	33.8554157079646	33.583940000000005	0.1680234197961703	34.40899	0.21859503768384106	34.006394	0.20051458441719433	34.102038	0.21792513933917865	34.0253405	0.09401627171532655	33.532970999999996	0.27516911908860126	33.978864	0.40800668456595307	34.296462	0.26503025395435303	33.743399	0.18879119912664574	33.887924	0.14037409065519862
1.13	33.6154	34.4454	34.0976	33.8869	34.011325	33.504962280701754	33.93335263157895	34.248590350877194	33.74022807017544	33.85678333333333	33.583940000000005	0.1680234197961703	34.40899	0.21859503768384106	34.006394	0.20051458441719433	34.102038	0.21792513933917865	34.0253405	0.09401627171532655	33.537301	0.27299509726421795	33.987453	0.40870336047014827	34.295183	0.2656839738307579	33.74268	0.18809821257991166	33.89065425	0.1400893901605119
1.14	33.4683	34.5447	34.105	33.9784	34.0241	33.50464347826087	33.938668695652176	34.247341739130434	33.74229913043478	33.85823826086956	33.583940000000005	0.1680234197961703	34.40899	0.21859503768384106	34.006394	0.20051458441719433	34.102038	0.21792513933917865	34.0253405	0.09401627171532655	33.540018	0.2709141231035518	33.999832999999995	0.4066192021617555	34.294032	0.2662612269667825	33.744457	0.18948613779153228	33.894585	0.1382332250951383
1.15	33.5095	34.4936	34.2535	34.1284	34.09625	33.504685344827585	33.943452586206895	34.247394827586206	33.74562758620689	33.860290086206895	33.583940000000005	0.1680234197961703	34.40899	0.21859503768384106	34.006394	0.20051458441719433	34.102038	0.21792513933917865	34.0253405	0.09401627171532655	33.542035999999996	0.2699158905730359	34.01085	0.40490258549109026	34.294976	0.265945162996453	33.748884	0.19323389957104925	33.8991865	0.13719671508108883
1.16	33.6881	34.5521	34.376000000000005	34.430800000000005	34.261750000000006	33.50625299145299	33.9486547008547	34.24849401709402	33.75148376068376	33.86372136752137	33.583940000000005	0.1680234197961703	34.40899	0.21859503768384106	34.006394	0.20051458441719433	34.102038	0.21792513933917865	34.0253405	0.09401627171532655	33.54356	0.270309708267822	34.020631	0.4060553168503279	34.296744000000004	0.26588969016750447	33.755322	0.2048898810324586	33.904064250000005	0.14130939089544245
1.17	33.4957	34.7453	34.2719	34.1731	34.1715	33.50616355932203	33.95540593220339	34.24869237288136	33.75505677966102	33.86632966101695	33.583940000000005	0.1680234197961703	34.40899	0.21859503768384106	34.006394	0.20051458441719433	34.102038	0.21792513933917865	34.0253405	0.09401627171532655	33.545013	0.26965063766834696	34.033687	0.40817194749048813	34.297003	0.26585237357669267	33.760511	0.2088357988657089	33.9090535	0.141860345236992
1.18	33.4496	34.4555	34.2941	34.3762	34.14385	33.505688235294116	33.959608403361344	34.24907394957983	33.76027647058823	33.868661764705884	33.583940000000005	0.1680234197961703	34.40899	0.21859503768384106	34.006394	0.20051458441719433	34.102038	0.21792513933917865	34.0253405	0.09401627171532655	33.543541	0.26976683238969984	34.043735999999996	0.40603611137608203	34.296748	0.2658427094309218	33.769185	0.21616065358100134	33.9133025	0.1424708388778437
1.19	33.5385	34.4298	34.0368	34.2757	34.0702	33.505961666666664	33.96352666666667	34.247305	33.76457166666667	33.87034125	33.583940000000005	0.1680234197961703	34.40899	0.21859503768384106	34.006394	0.20051458441719433	34.102038	0.21792513933917865	34.0253405	0.09401627171532655	33.541644	0.2691214071414886	34.050467	0.40680812444212217	34.293617999999995	0.26705163552459577	33.775971	0.2212945522318043	33.915425	0.14321695341317106
1.2	33.498999999999995	34.2997	34.243	34.2528	34.073625	33.5059041322314	33.96630495867768	34.2472694214876	33.76860661157025	33.87202128099174	33.583940000000005	0.1680234197961703	34.40899	0.21859503768384106	34.006394	0.20051458441719433	34.102038	0.21792513933917865	34.0253405	0.09401627171532655	33.539108999999996	0.2683078753573674	34.05799	0.4043597419490309	34.292999	0.2670969560634897	33.782582000000005	0.22556766029219927	33.91817	0.14359548001700476
1.21	33.3696	34.4399	34.1122	34.3414	34.065775	33.5047868852459	33.9701868852459	34.246162295081966	33.77330163934427	33.87360942622951	33.583940000000005	0.1680234197961703	34.40899	0.21859503768384106	34.006394	0.20051458441719433	34.102038	0.21792513933917865	34.0253405	0.09401627171532655	33.5368	0.2687673655183484	34.065433	0.4044719990195922	34.292139	0.26754335205964486	33.789742000000004	0.23180540828266047	33.921028500000006	0.14366083022754492
1.22	33.4997	34.3926	34.0332	34.3806	34.076525000000004	33.50474552845529	33.973621138211385	34.24443089430894	33.778239024390246	33.87525914634146	33.583940000000005	0.1680234197961703	34.40899	0.21859503768384106	34.006394	0.20051458441719433	34.102038	0.21792513933917865	34.0253405	0.09401627171532655	33.536455000000004	0.2687928782331958	34.072067000000004	0.40434192477693803	34.288082	0.2683701229739417	33.798967	0.23677670683578644	33.92389275	0.14387920988299097
1.23	33.64	34.2823	33.975300000000004	34.319700000000005	34.054325000000006	33.50583629032258	33.97611048387097	34.242260483870965	33.78260564516129	33.87670322580645	33.583940000000005	0.1680234197961703	34.40899	0.21859503768384106	34.006394	0.20051458441719433	34.102038	0.21792513933917865	34.0253405	0.09401627171532655	33.539265	0.2683875007909362	34.076487	0.40419861046022354	34.283482	0.2697599607806953	33.806129	0.24158742203152525	33.92634075	0.14399616983608549
1.24	33.626200000000004	34.336	33.643	34.2069	33.953025	33.5067992	33.9789896	34.237466399999995	33.786	33.8773138	33.583940000000005	0.1680234197961703	34.40899	0.21859503768384106	34.006394	0.20051458441719433	34.102038	0.21792513933917865	34.0253405	0.09401627171532655	33.544767	0.26440459586425114	34.082117000000004	0.4038495081879288	34.275709	0.27688252407908054	33.810641000000004	0.24482775354947128	33.9283085	0.1429893256514384
1.25	33.7122	34.4063	33.658899999999996	34.106700000000004	33.971025	33.508429365079365	33.98238095238095	34.2328746031746	33.78854523809524	33.878057539682544	33.583940000000005	0.1680234197961703	34.40899	0.21859503768384106	34.006394	0.20051458441719433	34.102038	0.21792513933917865	34.0253405	0.09401627171532655	33.550899	0.2610513841191067	34.089732000000005	0.4026979435173799	34.268209	0.2833211723219031	33.815365	0.24594582279950422	33.931051249999996	0.1411211196411641
1.26	33.3772	34.4102	33.7864	34.1853	33.939775	33.50739606299213	33.985749606299215	34.22935905511811	33.791669291338586	33.87854350393701	33.583940000000005	0.1680234197961703	34.40899	0.21859503768384106	34.006394	0.20051458441719433	34.102038	0.21792513933917865	34.0253405	0.09401627171532655	33.55166	0.2604260025962829	34.099271	0.3988210166126089	34.262971	0.2873503261849288	33.819881	0.24856332107704138	33.933445750000004	0.1391848566888761
1.27	33.2426	34.2532	33.931	34.3211	33.936975000000004	33.50532734375	33.9878390625	34.227028125	33.79580546875	33.879	33.583940000000005	0.1680234197961703	34.40899	0.21859503768384106	34.006394	0.20051458441719433	34.102038	0.21792513933917865	34.0253405	0.09401627171532655	33.552476	0.25931504263611477	34.106098	0.3955075590793236	34.257918	0.2887111608861031	33.829115	0.24986957704030918	33.93640175	0.13602225559948497
1.28	33.2565	34.2048	34.107	34.4024	33.992675	33.503398449612405	33.98952093023256	34.226097674418604	33.80050775193798	33.87988120155039	33.583940000000005	0.1680234197961703	34.40899	0.21859503768384106	34.006394	0.20051458441719433	34.102038	0.21792513933917865	34.0253405	0.09401627171532655	33.554462	0.2562311692139813	34.113242	0.39069674984492736	34.254391999999996	0.2883760986607373	33.840311	0.25022628784822576	33.94060175	0.13107207046024408
1.29	33.507	34.2941	34.113	34.5793	34.12335	33.50342615384615	33.99186384615384	34.22522769230769	33.80649846153846	33.88175403846154	33.583940000000005	0.1680234197961703	34.40899	0.21859503768384106	34.006394	0.20051458441719433	34.102038	0.21792513933917865	34.0253405	0.09401627171532655	33.559641	0.24984284033702642	34.118811	0.38924884588035435	34.251079	0.28807521650191603	33.853761999999996	0.25344789227170567	33.94582325	0.1277737048938899
1.3	33.4049	34.0444	33.7426	34.3724	33.891075	33.50267404580153	33.99226488549618	34.221543511450385	33.810818320610686	33.8818251908397	33.583940000000005	0.1680234197961703	34.40899	0.21859503768384106	34.006394	0.20051458441719433	34.102038	0.21792513933917865	34.0253405	0.09401627171532655	33.563175	0.2450357967561376	34.119989000000004	0.38883931008797573	34.243649	0.29152639068124886	33.866946000000006	0.24559414472505867	33.94843975	0.12384785214527402
1.31	33.3349	34.171800000000005	33.8077	34.560900000000004	33.968824999999995	33.50140303030303	33.993624999999994	34.21840833333333	33.81650075757575	33.88248428030303	33.583940000000005	0.1680234197961703	34.40899	0.21859503768384106	34.006394	0.20051458441719433	34.102038	0.21792513933917865	34.0253405	0.09401627171532655	33.564892	0.24279613374518993	34.124462	0.38681132293601633	34.236814	0.29366844357457816	33.878746	0.2503076762948395	33.9512285	0.12107730448712826
1.32	33.3671	34.2498	33.754400000000004	34.392900000000004	33.941050000000004	33.50039323308271	33.995551127819546	34.21491954887218	33.82083458646617	33.88292462406015	33.583940000000005	0.1680234197961703	34.40899	0.21859503768384106	34.006394	0.20051458441719433	34.102038	0.21792513933917865	34.0253405	0.09401627171532655	33.567060999999995	0.24000690347604078	34.128382	0.3860672117597602	34.228343	0.29525585421030154	33.889896	0.24809670480144325	33.9534205	0.11884631752453005
1.33	33.639	34.1937	33.7783	34.226800000000004	33.959450000000004	33.5014276119403	33.997029850746266	34.21166119402985	33.823864179104476	33.88349570895522	33.583940000000005	0.1680234197961703	34.40899	0.21859503768384106	34.006394	0.20051458441719433	34.102038	0.21792513933917865	34.0253405	0.09401627171532655	33.570282999999996	0.2387728429201226	34.134067	0.3827542886313001	34.219744	0.29572010357871614	33.895913	0.248904924307346	33.95500175	0.11784999669236891
1.34	33.864200000000004	34.3335	33.7052	34.3262	34.057275	33.50411481481482	33.99952222222222	34.207909629629626	33.827585185185185	33.884782962962966	33.583940000000005	0.1680234197961703	34.40899	0.21859503768384106	34.006394	0.20051458441719433	34.102038	0.21792513933917865	34.0253405	0.09401627171532655	33.578623	0.2342401551265993	34.139371000000004	0.38179539745017554	34.211341	0.29829761258809706	33.903053	0.25091687120147316	33.958097	0.11640759212154166
1.35	33.8287	34.0861	33.7222	34.1948	33.95795	33.50650147058824	34.00015882352941	34.20433823529412	33.83028529411765	33.88532095588236	33.583940000000005	0.1680234197961703	34.40899	0.21859503768384106	34.006394	0.20051458441719433	34.102038	0.21792513933917865	34.0253405	0.09401627171532655	33.586338999999995	0.2295488587744281	34.142869	0.37966163555742305	34.203523	0.30078454010581696	33.909541	0.24997754246404827	33.960568	0.11369729354338513
1.36	33.8131	34.3256	33.8281	34.1602	34.03175	33.50873941605839	34.002534306569345	34.201591970802916	33.83269343065693	33.8863897810219	33.583940000000005	0.1680234197961703	34.40899	0.21859503768384106	34.006394	0.20051458441719433	34.102038	0.21792513933917865	34.0253405	0.09401627171532655	33.592242	0.2276882190339776	34.148405000000004	0.3782326640529105	34.195556	0.3000636872870229	33.915606000000004	0.24861062607616216	33.96295225	0.11264983613839503
1.37	33.9472	34.2427	33.838300000000004	34.1107	34.034725	33.51191666666667	34.004274637681156	34.19895942028985	33.834707971014495	33.887464673913044	33.583940000000005	0.1680234197961703	34.40899	0.21859503768384106	34.006394	0.20051458441719433	34.102038	0.21792513933917865	34.0253405	0.09401627171532655	33.599879	0.2266453502877715	34.154696	0.3744605865681	34.188476	0.3000569185465957	33.921053	0.2468342475194365	33.966026	0.11032581161534871
1.38	33.733200000000004	34.2331	33.989	34.144999999999996	34.025075	33.51350863309352	34.005920863309356	34.19744892086331	33.836940287769785	33.888454676258995	33.583940000000005	0.1680234197961703	34.40899	0.21859503768384106	34.006394	0.20051458441719433	34.102038	0.21792513933917865	34.0253405	0.09401627171532655	33.604115	0.22511863510987573	34.16187	0.36892605579771803	34.182899	0.29851039658222717	33.924488000000004	0.2475428102063361	33.968343	0.10908935517558854
1.39	33.5952	34.524	33.8855	33.9905	33.9988	33.514092142857145	34.00962142857143	34.19522071428571	33.83803714285715	33.889242857142854	33.583940000000005	0.1680234197961703	34.40899	0.21859503768384106	34.006394	0.20051458441719433	34.102038	0.21792513933917865	34.0253405	0.09401627171532655	33.606562000000004	0.22365923113684186	34.173926	0.3606909588581572	34.173974	0.2938437816324219	33.92702	0.24690291675683385	33.9703705	0.10773048719354678
1.4	33.5592	34.519999999999996	33.9993	34.1039	34.0456	33.51441205673759	34.01324113475177	34.19383120567376	33.83992269503546	33.890351773049645	33.583940000000005	0.1680234197961703	34.40899	0.21859503768384106	34.006394	0.20051458441719433	34.102038	0.21792513933917865	34.0253405	0.09401627171532655	33.606977	0.22353114706473637	34.184062000000004	0.3559537084816157	34.168341999999996	0.29171141204134227	33.930786	0.2466978719082154	33.97254175	0.10702749770897756
1.41	33.7574	34.733200000000004	33.9788	34.2031	34.168125	33.51612323943662	34.01831126760563	34.192316901408454	33.84248028169014	33.89230792253521	33.583940000000005	0.1680234197961703	34.40899	0.21859503768384106	34.006394	0.20051458441719433	34.102038	0.21792513933917865	34.0253405	0.09401627171532655	33.610598	0.22299974995681965	34.195890999999996	0.354331166245258	34.162991000000005	0.2902125964363116	33.935252	0.24755183009184187	33.976183	0.10742882338759688
1.42	33.7821	34.657	34.0488	34.0045	34.1231	33.51798321678322	34.022777622377625	34.19131328671328	33.843613286713286	33.89392185314685	33.583940000000005	0.1680234197961703	34.40899	0.21859503768384106	34.006394	0.20051458441719433	34.102038	0.21792513933917865	34.0253405	0.09401627171532655	33.616600999999996	0.219390836385422	34.206694999999996	0.35171921892987906	34.156303	0.2849612284295593	33.93724	0.24729905218605924	33.97920975	0.10725981794993358
1.43	33.7829	34.5945	34.1417	34.0355	34.13865	33.51982291666667	34.026747916666665	34.190968749999996	33.844945833333334	33.895621354166664	33.583940000000005	0.1680234197961703	34.40899	0.21859503768384106	34.006394	0.20051458441719433	34.102038	0.21792513933917865	34.0253405	0.09401627171532655	33.620679	0.21864530535673873	34.213888000000004	0.3522261719665076	34.150233	0.2786091324741218	33.938388	0.24748788289081922	33.980796999999995	0.10843845396808577
1.44	33.687200000000004	34.2394	34.2597	33.9242	34.027625	33.520977241379306	34.02821448275862	34.191442758620695	33.8454924137931	33.89653172413793	33.583940000000005	0.1680234197961703	34.40899	0.21859503768384106	34.006394	0.20051458441719433	34.102038	0.21792513933917865	34.0253405	0.09401627171532655	33.62438399999999	0.21657154775492968	34.217236	0.35084508697506867	34.144149	0.26926068458209673	33.936823	0.24707334692068242	33.980648	0.10836299021101954
1.45	33.7272	34.1443	34.0032	33.9845	33.9648	33.5223897260274	34.029009589041095	34.19015342465753	33.84644452054795	33.89699931506849	33.583940000000005	0.1680234197961703	34.40899	0.21859503768384106	34.006394	0.20051458441719433	34.102038	0.21792513933917865	34.0253405	0.09401627171532655	33.629875	0.21205599859565435	34.221154	0.34777707169967104	34.135687000000004	0.26001082753484905	33.937405	0.2471168522412387	33.981030249999996	0.1082376680342905
1.46	33.7538	34.1428	33.87	33.8601	33.90667500000001	33.52396394557823	34.02978367346939	34.18797551020408	33.84653741496599	33.89706513605442	33.583940000000005	0.1680234197961703	34.40899	0.21859503768384106	34.006394	0.20051458441719433	34.102038	0.21792513933917865	34.0253405	0.09401627171532655	33.635495	0.20773176584335917	34.226187	0.34288180272124674	34.129154	0.25837556152222096	33.937149999999995	0.24718399743078154	33.9819965	0.10712142542743139
1.47	33.586	33.9738	33.7949	33.9052	33.814975	33.524383108108104	34.029405405405406	34.185319594594596	33.84693378378378	33.89651047297297	33.583940000000005	0.1680234197961703	34.40899	0.21859503768384106	34.006394	0.20051458441719433	34.102038	0.21792513933917865	34.0253405	0.09401627171532655	33.637986	0.20559758774082118	34.230951	0.3358920622368675	34.120656	0.25520345629527563	33.938511	0.24662341344567842	33.982026	0.1070745403723886
1.48	33.6496	33.9711	33.7382	34.006	33.841225	33.52522348993289	34.02901409395973	34.18231879194631	33.84800134228188	33.8961394295302	33.583940000000005	0.1680234197961703	34.40899	0.21859503768384106	34.006394	0.20051458441719433	34.102038	0.21792513933917865	34.0253405	0.09401627171532655	33.641239	0.20314308580928225	34.235166	0.32984586244750097	34.11222	0.25374475762113113	33.939262	0.2467143306856306	33.98197175	0.10714517331562133
1.49	33.7488	34.0386	33.7971	34.0052	33.897425	33.526714	34.029078000000005	34.17975066666666	33.84904933333333	33.896148	33.583940000000005	0.1680234197961703	34.40899	0.21859503768384106	34.006394	0.20051458441719433	34.102038	0.21792513933917865	34.0253405	0.09401627171532655	33.64531	0.2011490394225195	34.239866	0.32354023315298114	34.10726	0.25501785796056053	33.940815	0.2466349121145252	33.98331275	0.10520257764003325
1.5	33.3898	33.9516	33.790800000000004	34.1608	33.82325	33.52580728476821	34.02856490066225	34.17717483443708	33.85111390728477	33.89566523178808	33.72879399999999	0.2611880230102444	34.022714	0.22200608911469064	33.9928	0.21313031037372407	33.602696	0.22236766757782028	33.83675100000001	0.08648323507478176	33.64549400000001	0.20090421750201573	34.241772	0.32124397288847356	34.100393	0.25419173517905397	33.944774	0.24695988208123623	33.98310825	0.10549617417633972
1.51	33.56	34.1918	33.6102	34.0338	33.84895	33.526032236842106	34.029638815789475	34.1734447368421	33.852315789473685	33.89535789473684	33.72879399999999	0.2611880230102444	34.022714	0.22200608911469064	33.9928	0.21313031037372407	33.602696	0.22236766757782028	33.83675100000001	0.08648323507478176	33.646375000000006	0.20032762779904373	34.245474	0.3184741641900711	34.093657	0.25817627806708127	33.945137	0.24706482143541086	33.98266075	0.10597309593146349
1.52	33.4613	34.1926	33.5169	33.8431	33.753474999999995	33.5256091503268	34.03070392156862	34.169153594771245	33.85225555555555	33.89443055555556	33.72879399999999	0.2611880230102444	34.022714	0.22200608911469064	33.9928	0.21313031037372407	33.602696	0.22236766757782028	33.83675100000001	0.08648323507478176	33.645331	0.2010231403811091	34.250437000000005	0.3136602738713485	34.087659	0.2645248097413403	33.94417000000001	0.247275071345846	33.98189925	0.10734855849425355
1.53	33.2729	34.2782	33.58	33.8149	33.7365	33.523968181818184	34.03231103896104	34.16532792207792	33.85201298701299	33.893405032467534	33.72879399999999	0.2611880230102444	34.022714	0.22200608911469064	33.9928	0.21313031037372407	33.602696	0.22236766757782028	33.83675100000001	0.08648323507478176	33.641649	0.20444433758532723	34.255356	0.3101453218584893	34.080454	0.2684521530341907	33.943926000000005	0.24739160859665937	33.98034625	0.1097614182283617
1.54	33.3183	34.451	33.5692	33.834	33.793125	33.52264129032258	34.03501225806452	34.16148193548387	33.85189677419355	33.89275806451613	33.72879399999999	0.2611880230102444	34.022714	0.22200608911469064	33.9928	0.21313031037372407	33.602696	0.22236766757782028	33.83675100000001	0.08648323507478176	33.638103	0.20695658474835538	34.262603	0.3060987225891445	34.072553	0.2717688461698484	33.94458	0.24700958841243206	33.979459750000004	0.11091748872125007
1.55	33.4606	34.3305	33.6625	33.8249	33.819625	33.52224358974359	34.036906410256414	34.15828333333334	33.85172371794872	33.89228926282051	33.72879399999999	0.2611880230102444	34.022714	0.22200608911469064	33.9928	0.21313031037372407	33.602696	0.22236766757782028	33.83675100000001	0.08648323507478176	33.635658	0.20760035138444635	34.268437	0.3017023999111049	34.064939	0.2724908249386823	33.947185	0.2443186321489909	33.97905475	0.111430378833404
1.56	33.3058	34.396499999999996	33.635799999999996	33.7439	33.7705	33.52086496815287	34.03919681528662	34.15495541401274	33.85103694267516	33.89151353503185	33.72879399999999	0.2611880230102444	34.022714	0.22200608911469064	33.9928	0.21313031037372407	33.602696	0.22236766757782028	33.83675100000001	0.08648323507478176	33.63112	0.20981179685853266	34.274303	0.2983813644947971	34.059603	0.27563104106576247	33.94918	0.24179795472479376	33.9785515	0.11226273778821695
1.57	33.3133	34.4096	33.8262	33.6507	33.799949999999995	33.519551265822784	34.04154113924051	34.152874683544304	33.849768987341776	33.89093401898734	33.72879399999999	0.2611880230102444	34.022714	0.22200608911469064	33.9928	0.21313031037372407	33.602696	0.22236766757782028	33.83675100000001	0.08648323507478176	33.62706	0.21200494324329325	34.281621	0.2925203362679293	34.056819999999995	0.2765764971719125	33.950320000000005	0.24009634934688107	33.97895525	0.11153750078788055
1.58	33.3151	34.3376	33.809200000000004	33.745400000000004	33.80182500000001	33.51826540880503	34.043403144654086	34.15071320754717	33.84911257861635	33.89037358490566	33.72879399999999	0.2611880230102444	34.022714	0.22200608911469064	33.9928	0.21313031037372407	33.602696	0.22236766757782028	33.83675100000001	0.08648323507478176	33.623504	0.2142361007218933	34.289275	0.28364944375838985	34.052973	0.2773249947227728	33.951211	0.23915770752727078	33.97924075	0.11104114276725052
1.59	33.3148	34.3515	33.6954	33.815200000000004	33.794225000000004	33.51699375	34.045328749999996	34.147867500000004	33.848900625	33.88977265625	33.72879399999999	0.2611880230102444	34.022714	0.22200608911469064	33.9928	0.21313031037372407	33.602696	0.22236766757782028	33.83675100000001	0.08648323507478176	33.620426	0.21644892351057046	34.298634	0.26962466512625305	34.045409	0.27665170061566857	33.952698999999996	0.23782696302653938	33.979292	0.1109536468690152
1.6	33.2881	34.1063	33.7364	33.6857	33.704125	33.51557204968944	34.04570745341615	34.14531180124224	33.84788695652174	33.88861956521739	33.72879399999999	0.2611880230102444	34.022714	0.22200608911469064	33.9928	0.21313031037372407	33.602696	0.22236766757782028	33.83675100000001	0.08648323507478176	33.61735899999999	0.21897388668398513	34.303692	0.26100217680891036	34.038319	0.2753793918094444	33.952092	0.2384354965099833	33.9778655	0.11356096106732377
1.61	33.2953	34.275099999999995	33.874900000000004	33.8555	33.8252	33.51421234567901	34.047123456790125	34.14364259259259	33.84793395061729	33.88822808641976	33.72879399999999	0.2611880230102444	34.022714	0.22200608911469064	33.9928	0.21313031037372407	33.602696	0.22236766757782028	33.83675100000001	0.08648323507478176	33.613894	0.22131221961177538	34.311371	0.2483198651198311	34.03377	0.2742707942633789	33.952081	0.23843997177572115	33.977779	0.11367500362209679
1.62	33.3955	34.2542	34.0453	33.6512	33.83655	33.51348404907976	34.048393865030675	34.143039263803686	33.846726993865026	33.887911042944786	33.72879399999999	0.2611880230102444	34.022714	0.22200608911469064	33.9928	0.21313031037372407	33.602696	0.22236766757782028	33.83675100000001	0.08648323507478176	33.610415	0.2219892741857836	34.316030999999995	0.2427119890638972	34.030457999999996	0.2720812887964504	33.950024000000006	0.24015052565784623	33.976732	0.1144940684847069
1.63	33.6161	34.2416	34.0588	33.6418	33.889574999999994	33.51410975609756	34.04957195121951	34.1425256097561	33.84547743902439	33.88792118902439	33.72879399999999	0.2611880230102444	34.022714	0.22200608911469064	33.9928	0.21313031037372407	33.602696	0.22236766757782028	33.83675100000001	0.08648323507478176	33.61009	0.22195659349056304	34.320224	0.2376656976987341	34.02601	0.2678714449322792	33.949283	0.24099306962457057	33.97640175	0.11469923087721527
1.64	33.5644	34.2919	34.2531	33.6541	33.940875000000005	33.51441454545454	34.0510406060606	34.14319575757576	33.84431757575757	33.88824212121212	33.72879399999999	0.2611880230102444	34.022714	0.22200608911469064	33.9928	0.21313031037372407	33.602696	0.22236766757782028	33.83675100000001	0.08648323507478176	33.606626	0.21990974623441428	34.324155	0.23384515699388486	34.023881	0.2651715928898939	33.947122	0.24267241484201457	33.975446	0.11459196186354612
1.65	33.4223	34.1376	34.1945	33.6115	33.841475	33.513859638554216	34.05156204819277	34.143504819277105	33.84291506024096	33.88796039156627	33.72879399999999	0.2611880230102444	34.022714	0.22200608911469064	33.9928	0.21313031037372407	33.602696	0.22236766757782028	33.83675100000001	0.08648323507478176	33.603455	0.22026180399237485	34.325204	0.23275727371810867	34.017422	0.2526529358146539	33.945215	0.24456467751885425	33.972824	0.1146280113953996
1.66	33.7781	34.064800000000005	34.1214	33.672	33.909075	33.51544191616767	34.05164131736527	34.14337245508982	33.84189161676647	33.888086826347305	33.72879399999999	0.2611880230102444	34.022714	0.22200608911469064	33.9928	0.21313031037372407	33.602696	0.22236766757782028	33.83675100000001	0.08648323507478176	33.603588	0.2203642041730091	34.32536	0.2325755769419881	34.011886	0.24401637137494678	33.945813	0.24381413588961204	33.971661749999996	0.11467977552661648
1.67	33.7751	34.084500000000006	34.0167	33.739	33.903825	33.5169875	34.051836904761906	34.14261845238095	33.841279166666666	33.88818050595238	33.72879399999999	0.2611880230102444	34.022714	0.22200608911469064	33.9928	0.21313031037372407	33.602696	0.22236766757782028	33.83675100000001	0.08648323507478176	33.604187	0.22075172564386225	34.325933	0.23190318907255209	34.00691	0.23868288098808763	33.946	0.24364653898547017	33.9707575	0.1148562329005721
1.68	33.9426	34.0019	34.035799999999995	33.6202	33.900125	33.51950591715976	34.05154142011835	34.141986390532544	33.839971005917164	33.888251183431954	33.72879399999999	0.2611880230102444	34.022714	0.22200608911469064	33.9928	0.21313031037372407	33.602696	0.22236766757782028	33.83675100000001	0.08648323507478176	33.606226	0.22293757273588785	34.325377	0.23261881979805943	34.00414	0.23669613346222082	33.941829000000006	0.24562988882019265	33.969393	0.11487693415568483
1.69	33.9013	33.8353	33.9566	33.5617	33.813725	33.52175176470588	34.0502694117647	34.14089588235294	33.83833411764706	33.88781279411765	33.72879399999999	0.2611880230102444	34.022714	0.22200608911469064	33.9928	0.21313031037372407	33.602696	0.22236766757782028	33.83675100000001	0.08648323507478176	33.608877	0.22486544612187861	34.325354	0.23266764409797228	33.999283	0.23256144449513189	33.936823	0.2482371987422426	33.96758425	0.11589547126956713
1.7	33.9116	33.7054	34.059200000000004	33.5377	33.803475	33.52403157894737	34.04825263157895	34.14041812865497	33.836576023391814	33.88731959064327	33.72879399999999	0.2611880230102444	34.022714	0.22200608911469064	33.9928	0.21313031037372407	33.602696	0.22236766757782028	33.83675100000001	0.08648323507478176	33.608833	0.2248051659490264	34.321929	0.2392217644463985	33.995987	0.22929796047453943	33.933282000000005	0.2513914249961952	33.96500775	0.11665638069889267
1.71	34.0636	33.9398	34.1465	33.3361	33.8715	33.52716860465116	34.04762209302326	34.140453488372096	33.83366627906977	33.88722761627907	33.72879399999999	0.2611880230102444	34.022714	0.22200608911469064	33.9928	0.21313031037372407	33.602696	0.22236766757782028	33.83675100000001	0.08648323507478176	33.612900999999994	0.2293173054190242	34.321607	0.23971869256832348	33.991918999999996	0.22282799984325813	33.926457	0.2582234629525228	33.963221	0.11670706642069807
1.72	34.175399999999996	33.8116	34.095	33.1316	33.803399999999996	33.53091560693642	34.04625780346821	34.14019075144508	33.82960809248555	33.886743063583815	33.72879399999999	0.2611880230102444	34.022714	0.22200608911469064	33.9928	0.21313031037372407	33.602696	0.22236766757782028	33.83675100000001	0.08648323507478176	33.614599	0.23285579987266575	34.317916999999994	0.2446994169538937	33.988471	0.21845228926670512	33.918208	0.2701542169677441	33.95979875	0.1163212961220033
1.73	34.010400000000004	33.7426	34.1114	33.1826	33.761750000000006	33.53367126436782	34.04451264367816	34.14002528735632	33.82588965517242	33.88602471264368	33.72879399999999	0.2611880230102444	34.022714	0.22200608911469064	33.9928	0.21313031037372407	33.602696	0.22236766757782028	33.83675100000001	0.08648323507478176	33.615474	0.23418659771534858	34.314795	0.25002398001153375	33.986947	0.21703912250556442	33.909622	0.2796817627232777	33.956709499999995	0.11744369668552719
1.74	33.7677	34.0298	34.1512	33.3785	33.8318	33.53500857142857	34.04442857142857	34.14008914285714	33.823333142857145	33.88571485714286	33.72879399999999	0.2611880230102444	34.022714	0.22200608911469064	33.9928	0.21313031037372407	33.602696	0.22236766757782028	33.83675100000001	0.08648323507478176	33.614615	0.233460741568108	34.312629	0.25155600990674376	33.983815	0.21228741779137755	33.904258999999996	0.2846787049810653	33.953829500000005	0.11693404854593972
1.75	33.6008	33.996900000000004	34.1912	33.3406	33.782375	33.535382386363636	34.04415852272727	34.14037954545454	33.82059034090909	33.885127698863634	33.72879399999999	0.2611880230102444	34.022714	0.22200608911469064	33.9928	0.21313031037372407	33.602696	0.22236766757782028	33.83675100000001	0.08648323507478176	33.61195	0.2320640539840471	34.310879	0.25314857868034435	33.982154	0.20997283201848807	33.898817	0.2902023992601761	33.95095	0.11757997026095326
1.76	33.7539	34.109500000000004	34.0199	33.4722	33.838875	33.536616949152545	34.04452768361582	34.1396988700565	33.81862203389831	33.884866384180796	33.72879399999999	0.2611880230102444	34.022714	0.22200608911469064	33.9928	0.21313031037372407	33.602696	0.22236766757782028	33.83675100000001	0.08648323507478176	33.609636	0.22944251520111467	34.311048	0.253006986959856	33.977668	0.20418971020485094	33.895258	0.29324482727446544	33.9484025	0.11721669329977065
1.77	33.9815	33.8237	33.7913	33.258700000000005	33.7138	33.53911629213483	34.04328707865169	34.13774157303371	33.81547640449438	33.88390533707865	33.72879399999999	0.2611880230102444	34.022714	0.22200608911469064	33.9928	0.21313031037372407	33.602696	0.22236766757782028	33.83675100000001	0.08648323507478176	33.610802	0.23104352818277996	34.308113000000006	0.25695007204953707	33.973794	0.20401199995406696	33.888701999999995	0.300064062513523	33.94535275	0.11931587447911549
1.78	34.0443	33.7543	33.9718	32.9805	33.687725	33.54193854748603	34.041672625698325	34.13681452513967	33.81081173184357	33.882809357541895	33.72879399999999	0.2611880230102444	34.022714	0.22200608911469064	33.9928	0.21313031037372407	33.602696	0.22236766757782028	33.83675100000001	0.08648323507478176	33.611876	0.23281751084824195	34.306032	0.26059506335781635	33.973181	0.2039240776204199	33.880012	0.3134936434778347	33.94277525	0.12206552323781797
1.79	33.9334	33.7748	33.9829	33.3441	33.7588	33.544113333333335	34.04019	34.135959444444445	33.80821888888889	33.882120416666666	33.72879399999999	0.2611880230102444	34.022714	0.22200608911469064	33.9928	0.21313031037372407	33.602696	0.22236766757782028	33.83675100000001	0.08648323507478176	33.609189	0.22742490508634014	34.301129	0.26593074563452984	33.971011	0.202637656862671	33.875847	0.3178328750389942	33.939294	0.12230071592248884
1.8	33.9134	33.7874	33.7355	33.3805	33.7042	33.54615359116022	34.03879337016575	34.13374696132597	33.805855801104975	33.881137430939226	33.72879399999999	0.2611880230102444	34.022714	0.22200608911469064	33.9928	0.21313031037372407	33.602696	0.22236766757782028	33.83675100000001	0.08648323507478176	33.607656	0.2248114735739717	34.297274	0.27056218487221734	33.96912	0.20395319922657057	33.872615	0.32122627078969074	33.93666625	0.12450311303839738
1.81	33.7462	33.6168	33.9838	33.4908	33.7094	33.54725274725275	34.03647472527472	34.13292307692308	33.804124725274725	33.88019381868132	33.72879399999999	0.2611880230102444	34.022714	0.22200608911469064	33.9928	0.21313031037372407	33.602696	0.22236766757782028	33.83675100000001	0.08648323507478176	33.606438	0.2237139848696504	34.293841	0.2769853167150872	33.967627	0.20328606000642302	33.869633	0.3233871773520938	33.93438475	0.1265601678932245
1.82	33.8067	33.9468	34.0369	33.3855	33.793975	33.54867049180328	34.03598469945356	34.132398360655735	33.801837158469944	33.87972267759562	33.72879399999999	0.2611880230102444	34.022714	0.22200608911469064	33.9928	0.21313031037372407	33.602696	0.22236766757782028	33.83675100000001	0.08648323507478176	33.605974	0.2232448479706757	34.29044	0.2791509185969749	33.967485	0.20323211557978735	33.867484999999995	0.3258978350091225	33.932846	0.12732789705197725
1.83	33.6784	33.9724	34.0069	33.355199999999996	33.753225	33.54937554347826	34.03563913043478	34.131716304347826	33.7994097826087	33.879035190217394	33.72879399999999	0.2611880230102444	34.022714	0.22200608911469064	33.9928	0.21313031037372407	33.602696	0.22236766757782028	33.83675100000001	0.08648323507478176	33.605573	0.22307663440886744	34.289818	0.2797952885791872	33.968207	0.20324271565215393	33.862976999999994	0.32985080491952296	33.93164375	0.128456973959289
1.84	33.827	33.8504	34.0997	33.3892	33.791575	33.55087621621622	34.03463783783784	34.13154324324324	33.79719243243243	33.87856243243243	33.72879399999999	0.2611880230102444	34.022714	0.22200608911469064	33.9928	0.21313031037372407	33.602696	0.22236766757782028	33.83675100000001	0.08648323507478176	33.60402	0.2209579876882208	34.288069	0.28200342884046165	33.970879	0.20319698871099898	33.856525	0.33276117209120304	33.92987325	0.12916031838041858
1.85	33.7076	33.7021	34.0943	33.5344	33.7596	33.5517188172043	34.032849999999996	34.13134301075269	33.795779569892474	33.877922849462365	33.72879399999999	0.2611880230102444	34.022714	0.22200608911469064	33.9928	0.21313031037372407	33.602696	0.22236766757782028	33.83675100000001	0.08648323507478176	33.601961	0.2189955905164582	34.286156999999996	0.28533551020657777	33.973106	0.203318257672635	33.855221	0.33377403845485143	33.92911125	0.12994332624279029
1.86	33.8481	33.6639	33.952200000000005	33.4722	33.7341	33.55330374331551	34.0308770053476	34.13038502673797	33.79404919786096	33.87715374331551	33.72879399999999	0.2611880230102444	34.022714	0.22200608911469064	33.9928	0.21313031037372407	33.602696	0.22236766757782028	33.83675100000001	0.08648323507478176	33.601797	0.21880305218956714	34.280957	0.29188108594827283	33.973469	0.20324748396073525	33.852821	0.33567029046070734	33.927261	0.1313961107998855
1.87	33.8503	33.8849	34.0815	33.7137	33.8826	33.5548835106383	34.0301005319149	34.130125	33.793621808510636	33.87718271276596	33.72879399999999	0.2611880230102444	34.022714	0.22200608911469064	33.9928	0.21313031037372407	33.602696	0.22236766757782028	33.83675100000001	0.08648323507478176	33.602239	0.2192640877590394	34.279485	0.29351538647225833	33.975387999999995	0.20335352273340754	33.85182	0.335936977915961	33.927233	0.13140541932616512
1.88	33.7541	33.9163	34.0332	33.6015	33.826274999999995	33.555937566137565	34.029498412698416	34.12961216931217	33.79260529100529	33.87691335978836	33.72879399999999	0.2611880230102444	34.022714	0.22200608911469064	33.9928	0.21313031037372407	33.602696	0.22236766757782028	33.83675100000001	0.08648323507478176	33.601296000000005	0.21839577821796388	34.277032	0.2955286596298671	33.975988	0.20343550104854946	33.85251	0.33534482313588226	33.9267065	0.13170606135914875
1.89	33.9017	33.9457	34.3196	33.7142	33.9703	33.55775736842105	34.02905736842106	34.13061210526316	33.79219263157895	33.87740486842105	33.72879399999999	0.2611880230102444	34.022714	0.22200608911469064	33.9928	0.21313031037372407	33.602696	0.22236766757782028	33.83675100000001	0.08648323507478176	33.603501	0.22031535226449833	34.272972	0.2972761682647659	33.981161	0.20554043073240427	33.853888000000005	0.3344807814925615	33.9278805	0.13156468392127674
1.9	33.9207	33.8645	34.4519	33.7765	34.0034	33.559657591623036	34.02819581151832	34.1322942408377	33.79211047120419	33.87806452879581	33.72879399999999	0.2611880230102444	34.022714	0.22200608911469064	33.9928	0.21313031037372407	33.602696	0.22236766757782028	33.83675100000001	0.08648323507478176	33.606006	0.22249470624503911	34.26586	0.29846553664645464	33.987104	0.2104645165131567	33.856766	0.3325393614493289	33.928934	0.13174507406121982
1.91	34.165	33.7949	34.2266	33.6707	33.964299999999994	33.562810416666665	34.02698072916667	34.13278541666667	33.791478125	33.878513671875	33.72879399999999	0.2611880230102444	34.022714	0.22200608911469064	33.9928	0.21313031037372407	33.602696	0.22236766757782028	33.83675100000001	0.08648323507478176	33.613385	0.22865234312192564	34.258117	0.3005530044700255	33.993438999999995	0.20800499988892937	33.856285	0.3327756405514691	33.9303065	0.1313873799835497
1.92	33.9079	33.748200000000004	34.2002	33.6685	33.8812	33.564598445595855	34.02553626943005	34.1331347150259	33.79084093264249	33.87852759067358	33.72879399999999	0.2611880230102444	34.022714	0.22200608911469064	33.9928	0.21313031037372407	33.602696	0.22236766757782028	33.83675100000001	0.08648323507478176	33.618827	0.22912531212760165	34.250031	0.3033007677140944	33.998556	0.2067176346340402	33.855811	0.33301129683115516	33.93080625	0.13110143532059804
1.93	34.0506	33.8469	34.083999999999996	33.8086	33.947525	33.56710360824742	34.02461546391753	34.13288144329897	33.7909324742268	33.87888324742268	33.72879399999999	0.2611880230102444	34.022714	0.22200608911469064	33.9928	0.21313031037372407	33.602696	0.22236766757782028	33.83675100000001	0.08648323507478176	33.626084999999996	0.2312034970441611	34.244322000000004	0.30547616600310906	33.997842	0.20629329722706394	33.855549	0.3330382998859217	33.930949500000004	0.13111190310613816
1.94	33.9344	34.1069	34.1327	33.652	33.956500000000005	33.56898717948718	34.02503743589744	34.13288051282051	33.79022	33.87928128205128	33.72879399999999	0.2611880230102444	34.022714	0.22200608911469064	33.9928	0.21313031037372407	33.602696	0.22236766757782028	33.83675100000001	0.08648323507478176	33.633005	0.22995620943468875	34.239477	0.3037530791646722	33.997254000000005	0.20581899001431012	33.855344	0.3331584005583864	33.931270000000005	0.1311350254470259
1.95	33.9456	34.072	34.3553	33.733	34.026475	33.57090867346939	34.02527704081633	34.13401530612245	33.78992806122449	33.880032270408165	33.72879399999999	0.2611880230102444	34.022714	0.22200608911469064	33.9928	0.21313031037372407	33.602696	0.22236766757782028	33.83675100000001	0.08648323507478176	33.63896	0.2302664280323608	34.234885	0.3027677872645139	33.998471	0.20758285691223152	33.854803	0.33331422686301415	33.931779750000004	0.13140748597354932
1.96	33.8971	34.1882	34.0687	33.662	33.954	33.57256446700507	34.0261040609137	34.13368375634518	33.78927868020305	33.88040774111675	33.72879399999999	0.2611880230102444	34.022714	0.22200608911469064	33.9928	0.21313031037372407	33.602696	0.22236766757782028	33.83675100000001	0.08648323507478176	33.644228	0.2300839337759431	34.23129	0.3011459398210552	33.998576	0.2076160272515655	33.85449800000001	0.3334781570179323	33.932148000000005	0.1314177428176078
1.97	33.8968	34.2603	34.1466	33.6723	33.994	33.57420202020202	34.027286868686865	34.13374898989899	33.78868787878788	33.88098143939394	33.72879399999999	0.2611880230102444	34.022714	0.22200608911469064	33.9928	0.21313031037372407	33.602696	0.22236766757782028	33.83675100000001	0.08648323507478176	33.647981	0.2311203498179992	34.227426	0.29822677786265783	33.999527	0.2080781898758873	33.853812	0.3337846185367339	33.9321865	0.13143546940967485
1.98	33.7484	34.2008	33.932500000000005	33.5736	33.863825	33.57507738693467	34.02815879396985	34.13273768844221	33.78760703517588	33.880895226130654	33.72879399999999	0.2611880230102444	34.022714	0.22200608911469064	33.9928	0.21313031037372407	33.602696	0.22236766757782028	33.83675100000001	0.08648323507478176	33.650721	0.23066543715514484	34.222848	0.2950378166070962	33.996989	0.2073235186681311	33.851458	0.33493194700904283	33.930504	0.13122059000559483
1.99	34.0064	33.8938	34.187799999999996	33.7584	33.9616	33.577234	34.027487	34.133013	33.787461	33.88129875	33.72879399999999	0.2611880230102444	34.022714	0.22200608911469064	33.9928	0.21313031037372407	33.602696	0.22236766757782028	33.83675100000001	0.08648323507478176	33.656367	0.23240333455029247	34.215852	0.2944564142533651	33.999597	0.20807320266599053	33.852367	0.3345507785754656	33.93104575	0.1312361758980086
2.0	33.8035	33.9575	33.9342	33.7364	33.8579	33.57835970149254	34.02713880597015	34.13202388059702	33.78720696517413	33.881182338308456	33.983336	0.12109815318162363	34.452798	0.4185574510100138	33.905126	0.2645732570083374	33.454412	0.18963115317900747	33.94891799999999	0.14645266291877335	33.661329	0.23016151302898588	34.210234	0.29396732939480735	33.997823	0.2078647748349328	33.851848	0.33469139938791076	33.9303085	0.13143981470294186
2.01	34.0914	33.8681	33.971000000000004	33.9553	33.97145	33.580899504950494	34.02635148514852	34.13122673267327	33.788039108910894	33.881629207920795	33.983336	0.12109815318162363	34.452798	0.4185574510100138	33.905126	0.2645732570083374	33.454412	0.18963115317900747	33.94891799999999	0.14645266291877335	33.668524	0.23225884642227962	34.2044	0.2949183266498364	33.998422999999995	0.20769815747179202	33.851646	0.3346221050919338	33.93074825	0.1315037857241669
2.02	33.9981	33.8473	33.902	33.7894	33.8842	33.58295467980295	34.02546945812808	34.13009753694581	33.78804581280788	33.88164187192118	33.983336	0.12109815318162363	34.452798	0.4185574510100138	33.905126	0.2645732570083374	33.454412	0.18963115317900747	33.94891799999999	0.14645266291877335	33.673213000000004	0.23414325868335933	34.198548	0.2961498960071587	33.998126	0.2078157340462394	33.849821	0.33445725438250895	33.929927	0.13153579647205416
2.03	33.889300000000006	33.734	33.787	33.7672	33.794375	33.58445637254902	34.02404068627451	34.12841568627451	33.78794362745098	33.88121409313725	33.983336	0.12109815318162363	34.452798	0.4185574510100138	33.905126	0.2645732570083374	33.454412	0.18963115317900747	33.94891799999999	0.14645266291877335	33.678876	0.23242943932871418	34.189637000000005	0.29659156306921297	33.998389	0.207528669502944	33.849486	0.33452372264779184	33.929097	0.13213127278766068
2.04	33.9384	33.8197	33.6331	33.5891	33.745075	33.58618292682927	34.02304390243903	34.12599951219512	33.78697365853659	33.88055	33.983336	0.12109815318162363	34.452798	0.4185574510100138	33.905126	0.2645732570083374	33.454412	0.18963115317900747	33.94891799999999	0.14645266291877335	33.684295999999996	0.23209505537883995	34.180805	0.29429427702539473	33.993402	0.21026431801498935	33.846102	0.335436930795357	33.92615125	0.13292296842547727
2.05	33.9336	34.0154	33.6748	33.496	33.77995	33.58786941747573	34.023006796116505	34.123809223300974	33.78556116504854	33.88006165048544	33.983336	0.12109815318162363	34.452798	0.4185574510100138	33.905126	0.2645732570083374	33.454412	0.18963115317900747	33.94891799999999	0.14645266291877335	33.688784999999996	0.23253634814167062	34.175830999999995	0.29282612991778456	33.988791	0.21215519100343144	33.843402	0.33717036426917596	33.92420225	0.13362870371199306
2.06	33.8986	33.7718	33.5576	33.4749	33.675725	33.58937053140097	34.02179323671498	34.121073913043475	33.784060386473435	33.87907451690821	33.983336	0.12109815318162363	34.452798	0.4185574510100138	33.905126	0.2645732570083374	33.454412	0.18963115317900747	33.94891799999999	0.14645266291877335	33.690652	0.23347142298253218	34.166900999999996	0.29137679049539145	33.980779000000005	0.2131668973368224	33.839354	0.3391543129073116	33.9194215	0.13388320988512464
2.07	34.1524	34.058099999999996	33.4777	33.4979	33.796525	33.592077403846154	34.02196778846154	34.11798076923077	33.78268461538461	33.87867764423077	33.983336	0.12109815318162363	34.452798	0.4185574510100138	33.905126	0.2645732570083374	33.454412	0.18963115317900747	33.94891799999999	0.14645266291877335	33.696222	0.23778050764125902	34.160011	0.2856076728784999	33.973597	0.21789224028118287	33.837737000000004	0.34040316282847666	33.916891750000005	0.13379049826104966
2.08	34.1886	33.9867	33.5687	33.551899999999996	33.823975	33.59493157894737	34.0217990430622	34.11535263157894	33.78158038277512	33.87841590909091	33.983336	0.12109815318162363	34.452798	0.4185574510100138	33.905126	0.2645732570083374	33.454412	0.18963115317900747	33.94891799999999	0.14645266291877335	33.701416	0.24280402278129834	34.15206	0.2791164964416477	33.966398000000005	0.21926778839188346	33.835643	0.3415203486417133	33.91387925	0.13243687685727024
2.09	34.2027	33.9385	33.6047	33.431000000000004	33.794225000000004	33.59782571428571	34.02140238095238	34.112920952380954	33.77991095238095	33.878015	33.983336	0.12109815318162363	34.452798	0.4185574510100138	33.905126	0.2645732570083374	33.454412	0.18963115317900747	33.94891799999999	0.14645266291877335	33.70615	0.24791438343739716	34.144301	0.27406511852279053	33.960254	0.22071852838337377	33.831337000000005	0.3438960779880294	33.9105105	0.13113377187442385
2.1	34.1346	33.9905	33.705799999999996	33.4625	33.82335	33.600369668246444	34.02125592417062	34.11099146919432	33.77840663507109	33.877755924170614	33.983336	0.12109815318162363	34.452798	0.4185574510100138	33.905126	0.2645732570083374	33.454412	0.18963115317900747	33.94891799999999	0.14645266291877335	33.711073	0.25149575969073	34.139273	0.27220357052965577	33.954719	0.22008274187614535	33.825856	0.34537475044718774	33.90773025000001	0.1299885489466805
2.11	34.0575	33.913700000000006	33.5884	33.4529	33.753125000000004	33.60252594339622	34.02074858490566	34.10852641509434	33.776871226415096	33.87716804245283	33.983336	0.12109815318162363	34.452798	0.4185574510100138	33.905126	0.2645732570083374	33.454412	0.18963115317900747	33.94891799999999	0.14645266291877335	33.714696999999994	0.2538631777576363	34.132282000000004	0.26887629139954006	33.949325	0.22239576987793785	33.821134	0.34722718648506684	33.9043595	0.12957882983406369
2.12	34.0373	33.9041	33.5423	33.3818	33.716375	33.60456713615023	34.020200938967136	34.10586807511737	33.77501643192488	33.87641314553991	33.983336	0.12109815318162363	34.452798	0.4185574510100138	33.905126	0.2645732570083374	33.454412	0.18963115317900747	33.94891799999999	0.14645266291877335	33.718225000000004	0.25588272541666374	34.12346	0.26157441454285535	33.943082	0.22498240980849357	33.815794000000004	0.34985287436435536	33.90014025	0.128751049760127
2.13	33.913799999999995	34.0584	33.5069	33.6607	33.784949999999995	33.60601214953271	34.02037943925234	34.103069158878505	33.77448224299065	33.87598574766355	33.983336	0.12109815318162363	34.452798	0.4185574510100138	33.905126	0.2645732570083374	33.454412	0.18963115317900747	33.94891799999999	0.14645266291877335	33.721209	0.256410874544824	34.119589999999995	0.25961871829452576	33.937174999999996	0.22860978724288428	33.813532	0.3501196441622119	33.8978765	0.12876651555444962
2.14	34.0456	33.9433	33.512	33.3725	33.71835	33.60805674418605	34.02002093023256	34.10032	33.772612558139535	33.875252558139536	33.983336	0.12109815318162363	34.452798	0.4185574510100138	33.905126	0.2645732570083374	33.454412	0.18963115317900747	33.94891799999999	0.14645266291877335	33.726982	0.2571569682886053	34.113576	0.25662000446362887	33.931245	0.23188017428680074	33.807473	0.35247249877818804	33.894819	0.1293676656594915
2.15	33.9852	33.8586	33.5414	33.4343	33.704875	33.60980277777777	34.01927361111111	34.097732407407406	33.7710462962963	33.87446377314815	33.983336	0.12109815318162363	34.452798	0.4185574510100138	33.905126	0.2645732570083374	33.454412	0.18963115317900747	33.94891799999999	0.14645266291877335	33.731739000000005	0.25749288776878443	34.107226	0.25497258938438444	33.924124	0.23281616023955684	33.800532	0.3529227972005035	33.89090525	0.12913213929021874
2.16	34.173	34.227199999999996	33.5784	33.4824	33.86525	33.612398156682026	34.02023179723502	34.09533917050691	33.76971612903226	33.87442131336405	33.983336	0.12109815318162363	34.452798	0.4185574510100138	33.905126	0.2645732570083374	33.454412	0.18963115317900747	33.94891799999999	0.14645266291877335	33.736588	0.26120180219650024	34.103977	0.2512899326947693	33.916148	0.23083302351145127	33.791048	0.3485304092293293	33.886940249999995	0.12359906144911821
2.17	34.0142	34.3519	33.429	33.434400000000004	33.807375	33.61424128440367	34.02175321100917	34.092282568807335	33.76817798165138	33.87411376146789	33.983336	0.12109815318162363	34.452798	0.4185574510100138	33.905126	0.2645732570083374	33.454412	0.18963115317900747	33.94891799999999	0.14645266291877335	33.741772999999995	0.2615178062790421	34.100043	0.24412572073885858	33.907719	0.2330897749166846	33.783660999999995	0.3481792243974462	33.883298999999994	0.12045480223016253
2.18	34.020700000000005	34.3363	33.5999	33.4343	33.8478	33.616097260273975	34.02318949771689	34.09003424657534	33.766653424657534	33.873993607305934	33.983336	0.12109815318162363	34.452798	0.4185574510100138	33.905126	0.2645732570083374	33.454412	0.18963115317900747	33.94891799999999	0.14645266291877335	33.747484	0.26130864127317477	34.098850999999996	0.2426591946464614	33.900777000000005	0.23180008360349938	33.774242	0.3447107899721417	33.8803385	0.11759043277003901
2.19	33.8525	34.4997	33.6381	33.3805	33.842699999999994	33.617171818181816	34.025355454545455	34.08798	33.76489818181818	33.87385136363636	33.983336	0.12109815318162363	34.452798	0.4185574510100138	33.905126	0.2645732570083374	33.454412	0.18963115317900747	33.94891799999999	0.14645266291877335	33.750623999999995	0.2606578019572872	34.09955	0.24372050580429105	33.896789999999996	0.23286324789933163	33.76529	0.34317716586582736	33.878063499999996	0.11607099808400415
2.2	34.013	34.3165	33.9367	33.247	33.878299999999996	33.6189628959276	34.02667285067873	34.08729547511312	33.76255475113122	33.87387149321267	33.983336	0.12109815318162363	34.452798	0.4185574510100138	33.905126	0.2645732570083374	33.454412	0.18963115317900747	33.94891799999999	0.14645266291877335	33.755764	0.26071368735014516	34.099717999999996	0.24386561267728818	33.893727	0.23026329192269004	33.755232	0.3434837613616906	33.876110249999996	0.11437795843142916
2.21	34.0336	34.3981	33.9058	33.1528	33.872575	33.620830630630635	34.028345945945944	34.08647792792792	33.7598081081081	33.87386565315315	33.983336	0.12109815318162363	34.452798	0.4185574510100138	33.905126	0.2645732570083374	33.454412	0.18963115317900747	33.94891799999999	0.14645266291877335	33.762404000000004	0.2592306468507506	34.0993	0.24331182594865614	33.891663	0.22920782491226893	33.743346	0.3435602666964073	33.87417825	0.11276219449919887
2.22	34.0916	34.5255	34.0702	33.0211	33.927099999999996	33.622941704035874	34.03057533632287	34.08640493273543	33.75649551569507	33.87410437219731	33.983336	0.12109815318162363	34.452798	0.4185574510100138	33.905126	0.2645732570083374	33.454412	0.18963115317900747	33.94891799999999	0.14645266291877335	33.768323	0.2599282235249574	34.100629	0.24528500730186326	33.892033	0.22946832534000564	33.729751	0.3449842076593114	33.872684	0.11103048832360758
2.23	34.1046	34.4028	33.9855	33.0742	33.891774999999996	33.625091964285716	34.03223705357143	34.08595446428571	33.75344955357143	33.87418325892857	33.983336	0.12109815318162363	34.452798	0.4185574510100138	33.905126	0.2645732570083374	33.454412	0.18963115317900747	33.94891799999999	0.14645266291877335	33.772968999999996	0.2617571230234757	34.101834000000004	0.24647958721390226	33.892134999999996	0.2295079754231463	33.717296000000005	0.3459519269225017	33.8710585	0.1095240369713427
2.24	34.098600000000005	34.4968	34.2073	33.2158	34.004625000000004	33.627196444444444	34.03430177777778	34.08649377777778	33.75106	33.874763	33.983336	0.12109815318162363	34.452798	0.4185574510100138	33.905126	0.2645732570083374	33.454412	0.18963115317900747	33.94891799999999	0.14645266291877335	33.777693	0.2633395692606324	34.103442	0.24853860467976774	33.897777999999995	0.2302566322233339	33.707385	0.34598058869321224	33.8715745	0.1100344679687538
2.25	34.0708	34.6175	34.207499999999996	33.3912	34.071749999999994	33.629159292035396	34.036882300884955	34.08702920353982	33.749467699115044	33.87563462389381	33.983336	0.12109815318162363	34.452798	0.4185574510100138	33.905126	0.2645732570083374	33.454412	0.18963115317900747	33.94891799999999	0.14645266291877335	33.781279	0.26487583494606537	34.105554	0.2520112825837348	33.903264	0.23104175472906688	33.700230000000005	0.34503630741462393	33.87258175	0.11140649037044055
2.26	33.8051	34.8272	34.1202	33.420899999999996	34.04335	33.62993436123348	34.04036387665198	34.08717533039648	33.74802026431718	33.87637345814978	33.983336	0.12109815318162363	34.452798	0.4185574510100138	33.905126	0.2645732570083374	33.454412	0.18963115317900747	33.94891799999999	0.14645266291877335	33.785558	0.26171960868782534	34.109724	0.26041311085864033	33.906602	0.23174652557735417	33.692586	0.342640438808739	33.8736175	0.1125134689187756
2.27	33.930099999999996	34.8777	33.900999999999996	33.5062	34.053749999999994	33.63125087719298	34.04403640350877	34.086358771929824	33.74695964912281	33.8771514254386	33.983336	0.12109815318162363	34.452798	0.4185574510100138	33.905126	0.2645732570083374	33.454412	0.18963115317900747	33.94891799999999	0.14645266291877335	33.792433	0.25628623204997725	34.115969	0.27115513495251115	33.906302000000004	0.23173404033613318	33.684436999999996	0.33718852193426724	33.87478525	0.11377658281324379
2.28	33.792300000000004	34.847100000000005	34.0956	33.397800000000004	34.03320000000001	33.631954148471614	34.04754323144105	34.08639912663755	33.745434934497816	33.87783286026201	33.983336	0.12109815318162363	34.452798	0.4185574510100138	33.905126	0.2645732570083374	33.454412	0.18963115317900747	33.94891799999999	0.14645266291877335	33.797791000000004	0.2505042523056705	34.122392	0.2807191650606107	33.906188	0.23163709481197703	33.674391	0.33048038988716405	33.8751905	0.11427181779943255
2.29	33.791199999999996	34.7685	34.2116	33.5245	34.073949999999996	33.63264652173913	34.050677826086954	34.08694347826087	33.744474347826085	33.87868554347826	33.983336	0.12109815318162363	34.452798	0.4185574510100138	33.905126	0.2645732570083374	33.454412	0.18963115317900747	33.94891799999999	0.14645266291877335	33.800633	0.248778064273414	34.127136	0.2875750770729937	33.907174	0.2327335731794019	33.663843	0.3179001892961308	33.8746965	0.11329074885227802
2.3	34.1344	34.7702	33.962500000000006	33.5799	34.11175	33.63481861471862	34.05379264069264	34.08640476190476	33.743761904761904	33.87969448051948	33.983336	0.12109815318162363	34.452798	0.4185574510100138	33.905126	0.2645732570083374	33.454412	0.18963115317900747	33.94891799999999	0.14645266291877335	33.807928	0.2477502021036802	34.134394	0.2945405817660331	33.909373	0.2322011383640902	33.655918	0.30983386469703494	33.87690325	0.11573584150242727
2.31	33.9315	34.7235	33.8573	33.4623	33.99365	33.6360974137931	34.056679310344826	34.08541724137931	33.74254870689656	33.88018566810345	33.983336	0.12109815318162363	34.452798	0.4185574510100138	33.905126	0.2645732570083374	33.454412	0.18963115317900747	33.94891799999999	0.14645266291877335	33.813894	0.2433891869563283	34.139911000000005	0.30035777013388587	33.909869	0.23203467813578935	33.644932	0.2966161284429639	33.8771515	0.11596140722198811
2.32	33.972899999999996	34.6338	33.945	33.3809	33.983149999999995	33.63754291845493	34.05915622317597	34.08481459227468	33.740996566523606	33.8806275751073	33.983336	0.12109815318162363	34.452798	0.4185574510100138	33.905126	0.2645732570083374	33.454412	0.18963115317900747	33.94891799999999	0.14645266291877335	33.819952	0.23966684430386975	34.143750999999995	0.30420687421921333	33.911775000000006	0.2315269774516189	33.634812000000004	0.2879770432348197	33.8775725	0.11627174231890319
2.33	34.0045	34.6277	34.1997	33.2598	34.022925	33.63911111111111	34.0615858974359	34.08530555555556	33.738940170940175	33.881235683760686	33.983336	0.12109815318162363	34.452798	0.4185574510100138	33.905126	0.2645732570083374	33.454412	0.18963115317900747	33.94891799999999	0.14645266291877335	33.823607	0.2396663898742226	34.148091	0.3079988944932964	33.915988999999996	0.23290390869597344	33.625142	0.2841073257795036	33.87820725	0.11689483409705465
2.34	33.8468	34.8458	34.133399999999995	33.4078	34.05845	33.63999489361702	34.06492297872341	34.08551021276596	33.737531063829785	33.88198978723404	33.983336	0.12109815318162363	34.452798	0.4185574510100138	33.905126	0.2645732570083374	33.454412	0.18963115317900747	33.94891799999999	0.14645266291877335	33.823433	0.23964293643000917	34.153214	0.31528831475045715	33.920271	0.23292563572258737	33.615958	0.2759428451214145	33.878219	0.11691307301980394
2.35	33.8972	34.928599999999996	34.038	33.3949	34.064674999999994	33.64108474576271	34.068582627118644	34.08530889830508	33.73607923728813	33.88276387711864	33.983336	0.12109815318162363	34.452798	0.4185574510100138	33.905126	0.2645732570083374	33.454412	0.18963115317900747	33.94891799999999	0.14645266291877335	33.824118	0.23975601797987275	34.161639	0.3245958873427064	33.923429	0.23235316914368725	33.607959	0.27053465772291624	33.87928624999999	0.11812905555944204
2.36	33.804500000000004	35.2038	34.241299999999995	33.2709	34.130125	33.64177426160337	34.07337257383966	34.085967088607596	33.7341164556962	33.88380759493671	33.983336	0.12109815318162363	34.452798	0.4185574510100138	33.905126	0.2645732570083374	33.454412	0.18963115317900747	33.94891799999999	0.14645266291877335	33.824032	0.23976155237224525	34.170421	0.34056385962670627	33.927561	0.23430659655868197	33.599066	0.26678863128285574	33.88027	0.11980923431133014
2.37	33.7901	35.1986	34.2556	33.483999999999995	34.182075	33.6423974789916	34.07810042016807	34.08667983193277	33.73306554621849	33.885060819327734	33.983336	0.12109815318162363	34.452798	0.4185574510100138	33.905126	0.2645732570083374	33.454412	0.18963115317900747	33.94891799999999	0.14645266291877335	33.822461000000004	0.23946085945536164	34.17998	0.35569225235284263	33.931734	0.23640743814889834	33.592799	0.2619658492257466	33.8817435	0.1226015885002403
2.38	33.8816	34.9509	34.161	33.5667	34.14005	33.643398326359836	34.08175230125523	34.08699079497908	33.73236945606695	33.886127719665275	33.983336	0.12109815318162363	34.452798	0.4185574510100138	33.905126	0.2645732570083374	33.454412	0.18963115317900747	33.94891799999999	0.14645266291877335	33.823945	0.2393619145485617	34.187158	0.3639225747881045	33.933454000000005	0.23745168287677834	33.587016	0.255967079133157	33.88289325	0.12448398287781083
2.39	34.025	34.9645	34.1479	33.5158	34.16329999999999	33.64498833333333	34.08543041666667	34.08724458333333	33.731467083333335	33.887282604166664	33.983336	0.12109815318162363	34.452798	0.4185574510100138	33.905126	0.2645732570083374	33.454412	0.18963115317900747	33.94891799999999	0.14645266291877335	33.828243	0.23907164821617247	34.191562999999995	0.37064483875532234	33.936078	0.2383644995854675	33.582269000000004	0.2527907745466968	33.88453825	0.12709071386692172
2.4	34.076499999999996	34.8018	34.2725	33.765	34.22895	33.64677883817427	34.08840290456431	34.0880132780083	33.73160622406639	33.888700311203316	33.983336	0.12109815318162363	34.452798	0.4185574510100138	33.905126	0.2645732570083374	33.454412	0.18963115317900747	33.94891799999999	0.14645266291877335	33.833416	0.2387877941823957	34.194381	0.3742211612324196	33.938810000000004	0.2406510989256969	33.57888	0.24795237364445305	33.886371749999995	0.13070884057992835
2.41	33.900999999999996	34.5282	34.3945	33.5848	34.102125	33.647829338842975	34.090220247933885	34.08927975206612	33.73099958677686	33.88958223140496	33.983336	0.12109815318162363	34.452798	0.4185574510100138	33.905126	0.2645732570083374	33.454412	0.18963115317900747	33.94891799999999	0.14645266291877335	33.834852	0.23875782095390252	34.192330999999996	0.37179329591572524	33.942966999999996	0.244901718095784	33.572697	0.23980461468285064	33.88571175	0.1294321830370991
2.42	33.997099999999996	34.688900000000004	34.250099999999996	33.690799999999996	34.156725	33.64926666666666	34.09268395061728	34.089941563786006	33.7308341563786	33.89068158436214	33.983336	0.12109815318162363	34.452798	0.4185574510100138	33.905126	0.2645732570083374	33.454412	0.18963115317900747	33.94891799999999	0.14645266291877335	33.837002000000005	0.2392455270599032	34.19265	0.3722094629955472	33.944979999999994	0.24660181661861333	33.56956	0.2361224960296475	33.886048	0.130097089020936
2.43	33.9122	34.749500000000005	33.984899999999996	33.7659	34.103125	33.65034426229508	34.09537581967213	34.089511065573774	33.730977868852456	33.89155225409836	33.983336	0.12109815318162363	34.452798	0.4185574510100138	33.905126	0.2645732570083374	33.454412	0.18963115317900747	33.94891799999999	0.14645266291877335	33.838294999999995	0.23929957404131058	34.194199999999995	0.3742171194978281	33.943412	0.24583566255908193	33.566864	0.23225621411255473	33.885692750000004	0.12944723342390393
2.44	34.0803	34.9155	33.864999999999995	33.3801	34.060225	33.65209918367347	34.09872326530613	34.08859469387755	33.72954571428571	33.89224071428572	33.983336	0.12109815318162363	34.452798	0.4185574510100138	33.905126	0.2645732570083374	33.454412	0.18963115317900747	33.94891799999999	0.14645266291877335	33.842226000000004	0.24002011221282207	34.200961	0.3810865160381031	33.939465	0.2438668826212326	33.561423	0.23016426451022468	33.88601875	0.129848713562476
2.45	34.0039	34.7729	34.0281	33.384	34.047225	33.65352926829269	34.10146382113821	34.088348780487806	33.728141056910566	33.89287073170731	33.983336	0.12109815318162363	34.452798	0.4185574510100138	33.905126	0.2645732570083374	33.454412	0.18963115317900747	33.94891799999999	0.14645266291877335	33.844993	0.2402754657584573	34.207246999999995	0.38530348407377835	33.939714	0.24394531595372287	33.555418	0.22682396608796765	33.886843000000006	0.13061320736389148
2.46	33.7444	34.7741	33.8865	33.4202	33.9563	33.6538971659919	34.10418704453441	34.08753157894737	33.72689433198381	33.893127530364374	33.983336	0.12109815318162363	34.452798	0.4185574510100138	33.905126	0.2645732570083374	33.454412	0.18963115317900747	33.94891799999999	0.14645266291877335	33.844899	0.24031333817337197	34.21356	0.3893870113992795	33.939879	0.24390326294611495	33.551019000000004	0.22511455476406333	33.88733925	0.13078347917432445
2.47	33.824	34.8454	33.8179	33.385400000000004	33.968175	33.65458306451613	34.10717580645161	34.08644435483871	33.72551733870968	33.89343014112904	33.983336	0.12109815318162363	34.452798	0.4185574510100138	33.905126	0.2645732570083374	33.454412	0.18963115317900747	33.94891799999999	0.14645266291877335	33.847279	0.23889774630769986	34.222276	0.3936970876091372	33.940109	0.24377597850478153	33.545821000000004	0.22284349868918332	33.888871249999994	0.1308245279981967
2.48	34.1575	34.8271	34.249700000000004	33.2661	34.1251	33.65660281124498	34.11006706827309	34.08710000000001	33.723672289156625	33.89436054216868	33.983336	0.12109815318162363	34.452798	0.4185574510100138	33.905126	0.2645732570083374	33.454412	0.18963115317900747	33.94891799999999	0.14645266291877335	33.852358	0.2400488511645986	34.230836	0.39746847420120673	33.945223999999996	0.24486048516647987	33.538422	0.2196707332036224	33.89171	0.13284450781865068
2.49	34.1195	34.730599999999995	34.171	33.0184	34.009874999999994	33.658454400000004	34.112549200000004	34.0874356	33.7208512	33.8948226	33.983336	0.12109815318162363	34.452798	0.4185574510100138	33.905126	0.2645732570083374	33.454412	0.18963115317900747	33.94891799999999	0.14645266291877335	33.856065	0.24129256409986635	34.237756	0.4001029961639757	33.948963000000006	0.24542984623972894	33.528554	0.22065264325108536	33.8928345	0.13336827263714485
2.5	34.0794	34.6804	34.1182	33.0916	33.9924	33.660131474103586	34.11481155378486	34.08755816733068	33.718344223107565	33.895211354581676	33.933367999999994	0.21774807777796767	34.490866000000004	0.22388381148265277	34.050582	0.1539775940713453	33.462976	0.22950070636928321	33.984448	0.05369521879087572	33.862961	0.23765920847448024	34.245044	0.40147323780135463	33.952237	0.24548239158190616	33.517862	0.21555268908944183	33.894526	0.13354935861269468
2.51	34.1305	34.4917	34.0681	33.1995	33.972449999999995	33.66199801587302	34.116307142857146	34.08748095238096	33.71628531746032	33.895517857142856	33.933367999999994	0.21774807777796767	34.490866000000004	0.22388381148265277	34.050582	0.1539775940713453	33.462976	0.22950070636928321	33.984448	0.05369521879087572	33.868666	0.23716007219262997	34.248043	0.40219097133730924	33.956815999999996	0.24329881561736577	33.509519	0.2114890687505182	33.895761	0.13369459176675846
2.52	33.9692	34.830999999999996	33.8584	33.2102	33.9672	33.66321225296443	34.11913201581028	34.08657549407115	33.71428498023715	33.89580118577075	33.933367999999994	0.21774807777796767	34.490866000000004	0.22388381148265277	34.050582	0.1539775940713453	33.462976	0.22950070636928321	33.984448	0.05369521879087572	33.873745	0.23376206256347212	34.25442699999999	0.4063472361593454	33.960231	0.23942756762831024	33.50319	0.21087468033889567	33.89789825	0.13310402949334155
2.53	33.9856	34.826899999999995	33.797799999999995	33.2246	33.958725	33.66448149606299	34.12191850393701	34.08543858267716	33.712357086614176	33.89604891732284	33.933367999999994	0.21774807777796767	34.490866000000004	0.22388381148265277	34.050582	0.1539775940713453	33.462976	0.22950070636928321	33.984448	0.05369521879087572	33.880872	0.2259937181034275	34.259914	0.41035632484143436	33.962409	0.23691119040773317	33.497287	0.21032225570154073	33.9001205	0.13223442005860403
2.54	33.9885	34.6057	34.0772	33.161	33.9581	33.665752156862744	34.12381568627451	34.0854062745098	33.71019490196079	33.89629225490196	33.933367999999994	0.21774807777796767	34.490866000000004	0.22388381148265277	34.050582	0.1539775940713453	33.462976	0.22950070636928321	33.984448	0.05369521879087572	33.887574	0.21897021965312696	34.261461	0.41137431402727265	33.967489	0.2338208611957207	33.490556999999995	0.2102065767285817	33.90177025	0.1319147896406988
2.55	34.0809	34.577	34.254799999999996	33.1282	34.010225	33.667373828125	34.1255859375	34.08606796875	33.707921484375	33.8967373046875	33.933367999999994	0.21774807777796767	34.490866000000004	0.22388381148265277	34.050582	0.1539775940713453	33.462976	0.22950070636928321	33.984448	0.05369521879087572	33.893777	0.21551132940522938	34.263926	0.412529088688466	33.973411999999996	0.23351872387456593	33.48359	0.2105585916200019	33.90367625	0.13209275008852533
2.56	34.0758	34.685	33.9476	33.0589	33.941825	33.66896303501946	34.127762645914395	34.08552918287938	33.705396108949415	33.89691274319066	33.933367999999994	0.21774807777796767	34.490866000000004	0.22388381148265277	34.050582	0.1539775940713453	33.462976	0.22950070636928321	33.984448	0.05369521879087572	33.901477	0.20791302078782914	34.266811000000004	0.414469842427423	33.976530000000004	0.2310337036499829	33.47674	0.21313118215790985	33.9053895	0.13145751931170888
2.57	34.1792	34.6798	33.979	32.9881	33.956525	33.67094069767442	34.1299023255814	34.085116279069766	33.70261589147287	33.89714379844962	33.933367999999994	0.21774807777796767	34.490866000000004	0.22388381148265277	34.050582	0.1539775940713453	33.462976	0.22950070636928321	33.984448	0.05369521879087572	33.910135999999994	0.2010888202769932	34.269512999999996	0.41628686827472033	33.978058000000004	0.23053416591154388	33.470113999999995	0.21791439706552498	33.90695525	0.13112100406017047
2.58	34.229	34.622099999999996	33.915099999999995	32.914500000000004	33.920175	33.67309536679537	34.1318027027027	34.08445984555984	33.69957297297297	33.89723272200772	33.933367999999994	0.21774807777796767	34.490866000000004	0.22388381148265277	34.050582	0.1539775940713453	33.462976	0.22950070636928321	33.984448	0.05369521879087572	33.919275	0.1944297262755483	34.272358	0.41772657027187715	33.979117	0.229993252011256	33.461805000000005	0.22309128329399924	33.908138750000006	0.13069593742841668
2.59	33.9956	34.6398	34.0773	33.1567	33.96735	33.67433576923077	34.13375653846154	34.08443230769231	33.697485	33.89750240384615	33.933367999999994	0.21774807777796767	34.490866000000004	0.22388381148265277	34.050582	0.1539775940713453	33.462976	0.22950070636928321	33.984448	0.05369521879087572	33.926083	0.18472719501133622	34.275241	0.41927031686615346	33.982936	0.22839976451014354	33.455220000000004	0.2222717228705062	33.90987	0.13031784318552578
2.6	33.9079	34.8129	33.8926	33.219699999999996	33.958275	33.675230651340996	34.136358620689656	34.08369731800766	33.69565440613027	33.89773524904214	33.933367999999994	0.21774807777796767	34.490866000000004	0.22388381148265277	34.050582	0.1539775940713453	33.462976	0.22950070636928321	33.984448	0.05369521879087572	33.932281	0.173139644518605	34.282306999999996	0.42233735815330503	33.984498	0.22722781252268537	33.45056	0.2222757464832616	33.9124115	0.12873343383763208
2.61	34.1807	34.7753	33.9163	33.2163	34.022149999999996	33.67715992366412	34.13879732824428	34.08305839694656	33.693824809160304	33.89821011450382	33.933367999999994	0.21774807777796767	34.490866000000004	0.22388381148265277	34.050582	0.1539775940713453	33.462976	0.22950070636928321	33.984448	0.05369521879087572	33.941135	0.16255175360788487	34.287309	0.4252035011531807	33.984912	0.22706376769979505	33.444168	0.21968894027863795	33.914381	0.12889217956701976
2.62	33.9803	34.7263	34.1154	33.2717	34.023425	33.67831254752851	34.14103117870723	34.08318136882129	33.692219771863115	33.89868621673004	33.933367999999994	0.21774807777796767	34.490866000000004	0.22388381148265277	34.050582	0.1539775940713453	33.462976	0.22950070636928321	33.984448	0.05369521879087572	33.946983	0.1529600403716389	34.29203	0.427447106184908	33.985613	0.22736009735594173	33.440373	0.21935402354964248	33.91624975	0.1291068740636754
2.63	34.0653	34.7296	34.059	33.3391	34.048249999999996	33.67977840909091	34.14326060606061	34.08308977272727	33.6908821969697	33.89925274621212	33.933367999999994	0.21774807777796767	34.490866000000004	0.22388381148265277	34.050582	0.1539775940713453	33.462976	0.22950070636928321	33.984448	0.05369521879087572	33.951475	0.1497060475792696	34.29691	0.4296455517062911	33.985614999999996	0.22736074853578794	33.437346	0.21863372091965658	33.9178365	0.12974920074392746
2.64	34.031	34.7619	33.8275	33.4369	34.014325	33.68110377358491	34.145595094339626	34.08212528301887	33.6899237735849	33.89968698113208	33.933367999999994	0.21774807777796767	34.490866000000004	0.22388381148265277	34.050582	0.1539775940713453	33.462976	0.22950070636928321	33.984448	0.05369521879087572	33.956140999999995	0.1447079323179829	34.301610000000004	0.432153595847626	33.981359	0.22628396529248596	33.435174	0.2175347605427375	33.918571	0.13008839121648771
2.65	34.1019	34.5888	34.0714	33.4769	34.059749999999994	33.68268571428571	34.147261278195494	34.082084962406014	33.689122932330825	33.900288721804515	33.933367999999994	0.21774807777796767	34.490866000000004	0.22388381148265277	34.050582	0.1539775940713453	33.462976	0.22950070636928321	33.984448	0.05369521879087572	33.962937000000004	0.1350173611395187	34.306122	0.432778891356814	33.980128	0.22544603649144748	33.433828000000005	0.21684805604395568	33.920753749999996	0.13061189484668956
2.66	34.1661	34.4036	34.1389	33.5244	34.05825	33.68449625468165	34.14822134831461	34.08229775280899	33.68850599250936	33.900880337078654	33.933367999999994	0.21774807777796767	34.490866000000004	0.22388381148265277	34.050582	0.1539775940713453	33.462976	0.22950070636928321	33.984448	0.05369521879087572	33.966817	0.1352268629213287	34.30951	0.4321963768726094	33.980303	0.22556356646446188	33.432352	0.21570987786849813	33.9222455	0.1313270854622561
2.67	34.3363	34.3541	34.1382	33.4991	34.081925	33.68692835820895	34.14898955223881	34.08250634328358	33.68779925373134	33.90155587686567	33.933367999999994	0.21774807777796767	34.490866000000004	0.22388381148265277	34.050582	0.1539775940713453	33.462976	0.22950070636928321	33.984448	0.05369521879087572	33.972429	0.138788297686569	34.312206	0.43161909222335093	33.981518	0.22608821974414509	33.429953	0.213588653301464	33.9240265	0.13227895860318012
2.68	34.0636	34.6121	34.1505	33.4308	34.06425	33.688328624535316	34.150711152416356	34.08275910780669	33.686843866171	33.90216068773234	33.933367999999994	0.21774807777796767	34.490866000000004	0.22388381148265277	34.050582	0.1539775940713453	33.462976	0.22950070636928321	33.984448	0.05369521879087572	33.973639	0.13905281817137813	34.318307999999995	0.4315011639391023	33.982665000000004	0.2266566229392567	33.428059	0.21272259267241503	33.925667749999995	0.13299565361314494
2.69	34.0569	34.4567	34.1709	33.4656	34.037525	33.6896937037037	34.15184444444444	34.083085555555556	33.68602444444444	33.90266203703704	33.933367999999994	0.21774807777796767	34.490866000000004	0.22388381148265277	34.050582	0.1539775940713453	33.462976	0.22950070636928321	33.984448	0.05369521879087572	33.975195	0.13910574015630206	34.324522	0.428941926228667	33.984808	0.22741949477128473	33.427098	0.21232946334882813	33.92790575	0.1329759051926535
2.7	34.041399999999996	34.4641	34.2546	33.3013	34.01535	33.69099151291513	34.152996678966794	34.083718450184506	33.68460479704797	33.9030778597786	33.933367999999994	0.21774807777796767	34.490866000000004	0.22388381148265277	34.050582	0.1539775940713453	33.462976	0.22950070636928321	33.984448	0.05369521879087572	33.976493	0.13911192300522046	34.332109	0.4245679936491965	33.986762	0.22889975697549483	33.424734	0.21240160608292752	33.9300245	0.13266084652891158
2.71	34.0933	34.3977	34.3039	33.3536	34.037125	33.692470588235295	34.15389632352941	34.08452794117647	33.683387867647056	33.90357068014706	33.933367999999994	0.21774807777796767	34.490866000000004	0.22388381148265277	34.050582	0.1539775940713453	33.462976	0.22950070636928321	33.984448	0.05369521879087572	33.97679	0.13933130381292777	34.336688	0.42275956399050907	33.988336	0.23054453130173697	33.424909	0.2123350407118003	33.93168075	0.13295636876676314
2.72	33.972	34.5069	34.0869	33.5718	34.034400000000005	33.693494505494506	34.15518937728938	34.08453663003663	33.68297912087912	33.90404990842491	33.933367999999994	0.21774807777796767	34.490866000000004	0.22388381148265277	34.050582	0.1539775940713453	33.462976	0.22950070636928321	33.984448	0.05369521879087572	33.974756	0.13787973482987226	34.343641000000005	0.41974330228981865	33.988255	0.23050809726351626	33.429311000000006	0.21074997916038482	33.93399075	0.132711576343751
2.73	33.8366	34.269	34.0891	33.3668	33.890375	33.694016788321164	34.15560474452555	34.084553284671536	33.68182518248175	33.903999999999996	33.933367999999994	0.21774807777796767	34.490866000000004	0.22388381148265277	34.050582	0.1539775940713453	33.462976	0.22950070636928321	33.984448	0.05369521879087572	33.973018	0.13851980231111902	34.348905	0.4154079115821467	33.988032000000004	0.23039852074091582	33.431153	0.20937236243703822	33.935277	0.1316443748237138
2.74	33.923100000000005	34.249900000000004	34.1045	33.408699999999996	33.921549999999996	33.694849818181815	34.155947636363635	34.08462581818182	33.680832	33.90406381818182	33.933367999999994	0.21774807777796767	34.490866000000004	0.22388381148265277	34.050582	0.1539775940713453	33.462976	0.22950070636928321	33.984448	0.05369521879087572	33.974572	0.1370571163692822	34.351106	0.4142816481622501	33.987565	0.2301116011083594	33.431455	0.2093174214058201	33.9361745	0.13123709330382727
2.75	34.1446	34.0162	34.0694	33.4028	33.908249999999995	33.69647934782609	34.155441304347825	34.084570652173916	33.679824637681165	33.90407898550725	33.933367999999994	0.21774807777796767	34.490866000000004	0.22388381148265277	34.050582	0.1539775940713453	33.462976	0.22950070636928321	33.984448	0.05369521879087572	33.98001	0.13279921389868696	34.351299	0.4141194324617166	33.986347	0.22934392481489707	33.43207700000001	0.20913705083330994	33.93743325	0.13034768337526928
2.76	34.1194	34.0136	34.171	33.5957	33.974925	33.698006137184116	34.154929241877255	34.084882671480145	33.67952093862816	33.90433474729242	33.933367999999994	0.21774807777796767	34.490866000000004	0.22388381148265277	34.050582	0.1539775940713453	33.462976	0.22950070636928321	33.984448	0.05369521879087572	33.983664999999995	0.13153696824520228	34.350339999999996	0.41479552489719274	33.987857999999996	0.2300638375088514	33.433312	0.20974015683659739	33.93879375	0.13001818614901967
2.77	34.0128	34.0824	34.3611	33.466300000000004	33.98065	33.699138489208636	34.154668345323735	34.08587625899281	33.678753956834534	33.90460926258993	33.933367999999994	0.21774807777796767	34.490866000000004	0.22388381148265277	34.050582	0.1539775940713453	33.462976	0.22950070636928321	33.984448	0.05369521879087572	33.983978	0.13156900066254723	34.352927	0.41227687956668463	33.993556	0.23219278359053616	33.435388	0.20902057038575453	33.94146225	0.1280776994726565
2.78	34.1649	34.263	34.308299999999996	33.6531	34.097325	33.70080788530466	34.155056630824376	34.08667347670251	33.67866200716846	33.9053	33.933367999999994	0.21774807777796767	34.490866000000004	0.22388381148265277	34.050582	0.1539775940713453	33.462976	0.22950070636928321	33.984448	0.05369521879087572	33.985184	0.13267558879693742	34.358014	0.4079314056568847	33.996921	0.23430303967946464	33.442114000000004	0.20501839780450512	33.94555825	0.1264199629549101
2.79	33.9826	34.1377	34.2822	33.6773	34.01995	33.701814285714285	34.15499464285714	34.08737178571428	33.67865714285714	33.905709464285714	33.933367999999994	0.21774807777796767	34.490866000000004	0.22388381148265277	34.050582	0.1539775940713453	33.462976	0.22950070636928321	33.984448	0.05369521879087572	33.985676	0.13257280303681537	34.361643	0.40428859910296244	33.999914000000004	0.23602741752226333	33.445446	0.20611405316735232	33.94816975	0.12521465172354176
2.8	33.9716	34.2769	34.3356	33.5866	34.042675	33.7027743772242	34.15542846975089	34.088255160142346	33.67832953736655	33.906196886120995	33.933367999999994	0.21774807777796767	34.490866000000004	0.22388381148265277	34.050582	0.1539775940713453	33.462976	0.22950070636928321	33.984448	0.05369521879087572	33.986258	0.13237991331955454	34.366538	0.400208381524442	34.005915	0.23686407403976212	33.447507	0.2064881679075138	33.9515545	0.12311022168808097
2.81	33.9525	34.1782	34.2449	33.6608	34.0091	33.703659929078015	34.15550921985816	34.08881063829787	33.67826737588652	33.90656179078014	33.933367999999994	0.21774807777796767	34.490866000000004	0.22388381148265277	34.050582	0.1539775940713453	33.462976	0.22950070636928321	33.984448	0.05369521879087572	33.988321	0.13019045357090417	34.372152	0.3934658296305506	34.008526	0.23805392378683868	33.449207	0.20754528786774423	33.9545515	0.12078158864999007
2.82	33.993	34.2789	34.2773	33.675799999999995	34.05625	33.70468233215548	34.155945229681976	34.08947667844523	33.678258657243816	33.907090724381625	33.933367999999994	0.21774807777796767	34.490866000000004	0.22388381148265277	34.050582	0.1539775940713453	33.462976	0.22950070636928321	33.984448	0.05369521879087572	33.990184	0.12889172083961667	34.375473	0.3912346328617824	34.01093	0.2395524836528511	33.452110000000005	0.20867239487718983	33.95717425	0.12010521121413686
2.83	34.0233	34.2572	34.0759	33.8863	34.060674999999996	33.70580422535211	34.15630176056338	34.08942887323944	33.6789911971831	33.90763151408451	33.933367999999994	0.21774807777796767	34.490866000000004	0.22388381148265277	34.050582	0.1539775940713453	33.462976	0.22950070636928321	33.984448	0.05369521879087572	33.993633	0.1250209009232625	34.378321	0.389302650382627	34.01162	0.23964011527390805	33.457421000000004	0.21289684052612085	33.96024875	0.11875927472418447
2.84	34.1464	34.1524	33.9364	33.6108	33.9615	33.7073501754386	34.15628807017544	34.08889192982456	33.67875192982456	33.90782052631579	33.933367999999994	0.21774807777796767	34.490866000000004	0.22388381148265277	34.050582	0.1539775940713453	33.462976	0.22950070636928321	33.984448	0.05369521879087572	33.996826999999996	0.12480058344118453	34.381341	0.3863259533624454	34.009986999999995	0.23959023084881576	33.459637	0.21333241839516084	33.961948	0.11753077201181585
2.85	33.7934	34.2916	34.045100000000005	33.5775	33.9269	33.70765104895105	34.15676118881119	34.08873881118881	33.678397902097906	33.90788723776224	33.933367999999994	0.21774807777796767	34.490866000000004	0.22388381148265277	34.050582	0.1539775940713453	33.462976	0.22950070636928321	33.984448	0.05369521879087572	33.997685	0.12307507963539992	34.387236	0.3803073782129662	34.009495	0.2394658286813958	33.460068	0.2135284372421043	33.963620999999996	0.11579930875474646
2.86	33.7625	34.3236	33.961800000000004	33.548300000000005	33.89905	33.707842160278744	34.157342508710805	34.08829651567944	33.67794459930314	33.90785644599303	33.933367999999994	0.21774807777796767	34.490866000000004	0.22388381148265277	34.050582	0.1539775940713453	33.462976	0.22950070636928321	33.984448	0.05369521879087572	33.996829000000005	0.12441633779407087	34.393833	0.3732902981297064	34.009591	0.23944455088494257	33.460829	0.21370764382500956	33.965270499999995	0.11365177857152467
2.87	33.694199999999995	34.3699	34.0004	33.5476	33.903025	33.707794791666664	34.15808055555556	34.08799131944445	33.677492013888894	33.907839670138884	33.933367999999994	0.21774807777796767	34.490866000000004	0.22388381148265277	34.050582	0.1539775940713453	33.462976	0.22950070636928321	33.984448	0.05369521879087572	33.995268	0.12722099509085205	34.398683	0.3697450221777698	34.00878	0.23933585294530668	33.459168	0.2123636655370879	33.96547475	0.11351998308349238
2.88	33.5386	34.5326	33.949799999999996	33.6202	33.9103	33.70720934256055	34.159376470588235	34.08751314878893	33.677293771626296	33.907848183391	33.933367999999994	0.21774807777796767	34.490866000000004	0.22388381148265277	34.050582	0.1539775940713453	33.462976	0.22950070636928321	33.984448	0.05369521879087572	33.993113	0.13303953362083057	34.404846	0.36674749671601203	34.007946	0.2393952006725645	33.459355	0.21249845459912126	33.966315	0.11278785619492246
2.89	33.6165	34.538000000000004	34.0505	33.7537	33.989675000000005	33.706896551724135	34.160682068965514	34.08738551724138	33.67755724137931	33.90813034482758	33.933367999999994	0.21774807777796767	34.490866000000004	0.22388381148265277	34.050582	0.1539775940713453	33.462976	0.22950070636928321	33.984448	0.05369521879087572	33.990261000000004	0.13798403720804087	34.410769	0.3640301304809342	34.005255000000005	0.23736037102332389	33.45975	0.213013043893164	33.966508749999996	0.11281140986908207
2.9	33.5553	34.5179	33.987899999999996	33.6852	33.936575	33.70637560137457	34.161909621993125	34.08704364261168	33.67758350515464	33.9082280927835	33.933367999999994	0.21774807777796767	34.490866000000004	0.22388381148265277	34.050582	0.1539775940713453	33.462976	0.22950070636928321	33.984448	0.05369521879087572	33.986607	0.14452768862323767	34.417303	0.35996736060088225	34.000614999999996	0.233036848594888	33.458837	0.2118341001606049	33.9658405	0.11278859346316938
2.91	33.7858	34.456199999999995	34.000499999999995	33.6452	33.971925	33.70664760273972	34.16291746575343	34.086747260273974	33.677472602739726	33.90844623287671	33.933367999999994	0.21774807777796767	34.490866000000004	0.22388381148265277	34.050582	0.1539775940713453	33.462976	0.22950070636928321	33.984448	0.05369521879087572	33.982815	0.14477424039450512	34.423916	0.35444974960341674	33.998354	0.2319162746956177	33.458582	0.2115916986684465	33.96591675	0.11279011890412947
2.92	33.722500000000004	34.450599999999994	34.0285	33.687200000000004	33.9722	33.70670170648464	34.16389931740614	34.086548464163826	33.67750580204778	33.9086638225256	33.933367999999994	0.21774807777796767	34.490866000000004	0.22388381148265277	34.050582	0.1539775940713453	33.462976	0.22950070636928321	33.984448	0.05369521879087572	33.980961	0.14691461128519082	34.43094	0.3478217083622957	33.996637	0.2310407470534065	33.458769	0.21178726638056933	33.96682675	0.11246634615904962
2.93	33.8334	34.582	33.955600000000004	33.600500000000004	33.992875000000005	33.70713265306123	34.165321428571424	34.08610306122449	33.67724387755102	33.90895025510204	33.933367999999994	0.21774807777796767	34.490866000000004	0.22388381148265277	34.050582	0.1539775940713453	33.462976	0.22950070636928321	33.984448	0.05369521879087572	33.978789	0.1474791304495985	34.438291	0.343089451802833	33.995353	0.2309070767034293	33.456688	0.20932319184067544	33.96728025	0.11247916127395505
2.94	33.6103	34.689899999999994	34.0086	33.7204	34.0073	33.70680440677966	34.16709966101695	34.08584033898305	33.677390169491524	33.9092836440678	33.933367999999994	0.21774807777796767	34.490866000000004	0.22388381148265277	34.050582	0.1539775940713453	33.462976	0.22950070636928321	33.984448	0.05369521879087572	33.975547999999996	0.1519576844872789	34.444120999999996	0.34235392853421825	33.994112	0.23049457158753064	33.457372	0.21007824712495943	33.96778825	0.11254467892004301
2.95	33.4815	34.5565	33.8537	33.7933	33.92125	33.70604324324324	34.168415202702704	34.085056081081085	33.67778175675676	33.90932407094594	33.933367999999994	0.21774807777796767	34.490866000000004	0.22388381148265277	34.050582	0.1539775940713453	33.462976	0.22950070636928321	33.984448	0.05369521879087572	33.970907000000004	0.1597679916710926	34.448966	0.34045754454907906	33.989095999999996	0.22799941826969444	33.457975000000005	0.21096207202546485	33.966736	0.11248232730547758
2.96	33.802	34.4644	33.8527	33.7389	33.9645	33.70636632996633	34.16941178451179	34.084273737373735	33.67798754208754	33.909509848484845	33.933367999999994	0.21774807777796767	34.490866000000004	0.22388381148265277	34.050582	0.1539775940713453	33.462976	0.22950070636928321	33.984448	0.05369521879087572	33.969955999999996	0.16049314678715923	34.451727999999996	0.33943951219678004	33.986936	0.22826066639311307	33.458743999999996	0.2118515800832803	33.966841	0.1124752189608849
2.97	33.5311	34.773399999999995	33.7111	33.7452	33.9402	33.705778187919464	34.171438590604026	34.08302147651007	33.678213087248324	33.909612835570464	33.933367999999994	0.21774807777796767	34.490866000000004	0.22388381148265277	34.050582	0.1539775940713453	33.462976	0.22950070636928321	33.984448	0.05369521879087572	33.966299	0.16624043649560952	34.456859	0.34039333371165953	33.982581	0.22933559182072724	33.459473	0.2127175259099191	33.966302999999996	0.11247266785149354
2.98	33.560500000000005	34.851200000000006	33.8679	33.6244	33.976000000000006	33.70529230769231	34.17371204013378	34.08230200668896	33.67803311036789	33.909834866220734	33.933367999999994	0.21774807777796767	34.490866000000004	0.22388381148265277	34.050582	0.1539775940713453	33.462976	0.22950070636928321	33.984448	0.05369521879087572	33.96442	0.169753004763541	34.463363	0.34166264525494977	33.981935	0.2295689515376734	33.459981	0.21305322458011433	33.96742475	0.11199866789288734
2.99	33.3996	34.740700000000004	33.7797	33.6297	33.88742499999999	33.70427333333333	34.175602	34.081293333333335	33.677872	33.909760166666665	33.933367999999994	0.21774807777796767	34.490866000000004	0.22388381148265277	34.050582	0.1539775940713453	33.462976	0.22950070636928321	33.984448	0.05369521879087572	33.958352	0.17883939608460847	34.471832	0.3378772767102793	33.977854	0.22949971035831593	33.458694	0.21161621866951627	33.966682999999996	0.11228289814416335
3.0	33.7459	34.7894	33.625600000000006	33.5635	33.9311	33.70441162790697	34.17764119601328	34.079779401993356	33.67749202657807	33.90983106312292	33.701924	0.207795478834358	34.529987999999996	0.16984596037586513	33.825047999999995	0.1598471485388464	33.509896000000005	0.19324273332780167	33.891714	0.07980162939439321	33.957775999999996	0.17943494255603978	34.480151	0.33531736527283795	33.974768000000005	0.2321521283185522	33.456965	0.21002466684121215	33.967414999999995	0.11180413513745506
3.01	33.6096	34.850500000000004	33.797399999999996	33.5636	33.955275	33.704097682119205	34.17986920529801	34.07884437086093	33.677114900662254	33.9099815397351	33.701924	0.207795478834358	34.529987999999996	0.16984596037586513	33.825047999999995	0.1598471485388464	33.509896000000005	0.19324273332780167	33.891714	0.07980162939439321	33.952957999999995	0.18225697264235477	34.489975	0.33157470428273617	33.973032	0.2328286814919023	33.453047999999995	0.20420886192531562	33.96725325	0.11180993888071207
3.02	33.6455	34.8323	33.5684	33.3063	33.838125	33.703904290429044	34.182022442244225	34.077159735973595	33.67589108910891	33.90974438943895	33.701924	0.207795478834358	34.529987999999996	0.16984596037586513	33.825047999999995	0.1598471485388464	33.509896000000005	0.19324273332780167	33.891714	0.07980162939439321	33.949431999999995	0.18476827304280574	34.499824999999994	0.32688752069611027	33.969696	0.23622192352861876	33.448217	0.2018723749516765	33.9667925	0.11224971325128627
3.03	33.7277	34.591300000000004	33.7669	33.4337	33.879900000000006	33.703982565789474	34.18336875	34.07613914473684	33.67509440789473	33.90964621710526	33.701924	0.207795478834358	34.529987999999996	0.16984596037586513	33.825047999999995	0.1598471485388464	33.509896000000005	0.19324273332780167	33.891714	0.07980162939439321	33.947815999999996	0.18600207000039812	34.508398	0.31771310003733605	33.969494999999995	0.23638744235691847	33.444882	0.19928765787614974	33.96764775	0.11124407515120036
3.04	33.8145	34.5629	33.5955	33.338	33.827725	33.70434491803278	34.1846131147541	34.07456327868852	33.673989180327865	33.90937762295082	33.701924	0.207795478834358	34.529987999999996	0.16984596037586513	33.825047999999995	0.1598471485388464	33.509896000000005	0.19324273332780167	33.891714	0.07980162939439321	33.946577	0.18647748035021913	34.515829999999994	0.31004010574713964	33.969119	0.23695713702455495	33.442371	0.19903392700728925	33.96847425	0.1098723142335398
3.05	33.8319	34.6332	33.5622	33.5357	33.89075	33.704761764705886	34.18607908496732	34.07288888888889	33.67353725490196	33.90931674836602	33.701924	0.207795478834358	34.529987999999996	0.16984596037586513	33.825047999999995	0.1598471485388464	33.509896000000005	0.19324273332780167	33.891714	0.07980162939439321	33.94556	0.18682596557794112	34.522008	0.3060978026445444	33.967993	0.23863146018262954	33.442768	0.19918151656556163	33.96958225	0.10850208385413697
3.06	33.929	34.5541	33.8022	33.542	33.956825	33.705492182410424	34.187277850162864	34.07200716612378	33.67310879478827	33.90947149837133	33.701924	0.207795478834358	34.529987999999996	0.16984596037586513	33.825047999999995	0.1598471485388464	33.509896000000005	0.19324273332780167	33.891714	0.07980162939439321	33.945864	0.18677350704348286	34.529831	0.2965796354107675	33.970439	0.2356169425469158	33.443439000000005	0.19940375460975718	33.97239325	0.10437490747922117
3.07	33.948	34.6443	33.8373	33.5236	33.988299999999995	33.70627954545455	34.188761688311686	34.07124512987013	33.67262337662338	33.90972743506494	33.701924	0.207795478834358	34.529987999999996	0.16984596037586513	33.825047999999995	0.1598471485388464	33.509896000000005	0.19324273332780167	33.891714	0.07980162939439321	33.94382	0.18560519628738187	34.535692999999995	0.292932323088594	33.974035	0.23071387166967938	33.443696	0.19949119770952148	33.974311	0.10286175957234317
3.08	33.804	34.8079	33.8527	33.495599999999996	33.99005	33.706595792880265	34.190765372168286	34.07053786407767	33.67205048543689	33.90998737864078	33.701924	0.207795478834358	34.529987999999996	0.16984596037586513	33.825047999999995	0.1598471485388464	33.509896000000005	0.19324273332780167	33.891714	0.07980162939439321	33.939974	0.18446298833271454	34.543905	0.28886900473037674	33.976875	0.22739809189387444	33.443132999999996	0.19926205478138725	33.97597175	0.10174461050021806
3.09	34.0188	34.6812	33.737	33.6438	34.020199999999996	33.70760290322581	34.19234741935484	34.06946193548387	33.671959354838705	33.9103429032258	33.701924	0.207795478834358	34.529987999999996	0.16984596037586513	33.825047999999995	0.1598471485388464	33.509896000000005	0.19324273332780167	33.891714	0.07980162939439321	33.938134999999996	0.18272580350805823	34.551332	0.2826266330569536	33.978198	0.22558856979964156	33.445261	0.2002649375983131	33.9782315	0.10016442143273485
3.1	34.0018	34.5935	33.8547	33.6704	34.030100000000004	33.70854887459807	34.193637299035366	34.068771382636655	33.67195434083602	33.910727974276526	33.701924	0.207795478834358	34.529987999999996	0.16984596037586513	33.825047999999995	0.1598471485388464	33.509896000000005	0.19324273332780167	33.891714	0.07980162939439321	33.936807	0.18176357118267586	34.557362	0.2769150596456685	33.979687000000006	0.22425993785847742	33.44734	0.20152089998622064	33.980298999999995	0.09906292395757864
3.11	33.8651	34.5277	34.1482	33.7909	34.082975	33.70905064102564	34.19470801282051	34.06902596153846	33.67233557692308	33.91128004807692	33.701924	0.207795478834358	34.529987999999996	0.16984596037586513	33.825047999999995	0.1598471485388464	33.509896000000005	0.19324273332780167	33.891714	0.07980162939439321	33.934883	0.18149119969479366	34.563502	0.26919862704705316	33.985285	0.22136210125887135	33.450720000000004	0.20442866331261322	33.9835975	0.09688997987796236
3.12	34.209	34.7018	34.0111	33.4498	34.092925	33.71064792332268	34.19632811501597	34.068840894568694	33.67162460063898	33.91186038338658	33.701924	0.207795478834358	34.529987999999996	0.16984596037586513	33.825047999999995	0.1598471485388464	33.509896000000005	0.19324273332780167	33.891714	0.07980162939439321	33.9366	0.18327333949509889	34.571479	0.26116046899296225	33.989973	0.21680298222585806	33.4514	0.20431015736860425	33.987363	0.09366315590311569
3.13	34.0638	34.3825	34.124500000000005	33.3825	33.988325	33.71177261146497	34.19692101910828	34.06901815286624	33.670703821656055	33.91210390127389	33.701924	0.207795478834358	34.529987999999996	0.16984596037586513	33.825047999999995	0.1598471485388464	33.509896000000005	0.19324273332780167	33.891714	0.07980162939439321	33.9381	0.18369819286153813	34.57472	0.25670182482534903	33.996149	0.21163799543112938	33.448618	0.2033231037564483	33.98939675	0.09140442817821898
3.14	34.1179	34.4352	33.8572	33.6414	34.012925	33.7130619047619	34.197677460317465	34.06834571428571	33.67061079365079	33.91242396825397	33.701924	0.207795478834358	34.529987999999996	0.16984596037586513	33.825047999999995	0.1598471485388464	33.509896000000005	0.19324273332780167	33.891714	0.07980162939439321	33.938823	0.18426696424511366	34.579639	0.24907995993939636	33.999601	0.20641207216233562	33.451307	0.2040829709734684	33.99234249999999	0.08723251601175427
3.15	33.7064	34.5122	34.0975	33.410700000000006	33.931700000000006	33.71304082278481	34.19867278481013	34.06843797468354	33.66978829113924	33.912484968354434	33.701924	0.207795478834358	34.529987999999996	0.16984596037586513	33.825047999999995	0.1598471485388464	33.509896000000005	0.19324273332780167	33.891714	0.07980162939439321	33.936035000000004	0.1856620538978403	34.586175	0.23831098999945846	34.005162	0.20137236215128895	33.451071	0.20411647907319075	33.99461075	0.08250296147534887
3.16	33.8343	34.5274	33.8204	33.3515	33.883399999999995	33.713423343848575	34.199709779179805	34.06765552050473	33.668784227129336	33.91239321766561	33.701924	0.207795478834358	34.529987999999996	0.16984596037586513	33.825047999999995	0.1598471485388464	33.509896000000005	0.19324273332780167	33.891714	0.07980162939439321	33.932648	0.18438047645279185	34.589177	0.23561891241977012	34.007582	0.19761092135403338	33.449762	0.20433315279032982	33.99479225	0.08223503269411948
3.17	33.6669	34.4589	34.0051	33.2172	33.837025	33.713277044025155	34.200524842767294	34.06745880503145	33.66736415094339	33.912156210691826	33.701924	0.207795478834358	34.529987999999996	0.16984596037586513	33.825047999999995	0.1598471485388464	33.509896000000005	0.19324273332780167	33.891714	0.07980162939439321	33.929175	0.186091781078148	34.590247	0.23477193207855032	34.013343	0.18877295606206534	33.44759	0.20564824901558396	33.99508875	0.08160349739782248
3.18	33.7164	34.4351	33.9943	33.231	33.8442	33.713286833855804	34.20126018808777	34.06722946708464	33.66599623824451	33.91194318181818	33.701924	0.207795478834358	34.529987999999996	0.16984596037586513	33.825047999999995	0.1598471485388464	33.509896000000005	0.19324273332780167	33.891714	0.07980162939439321	33.926132	0.18706546516814584	34.591235	0.2338987100015309	34.017286999999996	0.18411019079494761	33.445557	0.20678272218169624	33.99505275	0.08166989835090606
3.19	33.4161	34.5259	34.0769	33.1884	33.801825	33.712358124999994	34.2022746875	34.0672596875	33.66450375	33.9115990625	33.701924	0.207795478834358	34.529987999999996	0.16984596037586513	33.825047999999995	0.1598471485388464	33.509896000000005	0.19324273332780167	33.891714	0.07980162939439321	33.921768	0.19377071365584653	34.591497	0.23380979900786322	34.021675	0.1801684158102144	33.443636	0.208280080718694	33.994644	0.08253778765145899
3.2	33.5835	34.5696	33.8272	33.32	33.825075	33.71195669781931	34.203419003115265	34.06651183800623	33.66343052959501	33.91132951713396	33.701924	0.207795478834358	34.529987999999996	0.16984596037586513	33.825047999999995	0.1598471485388464	33.509896000000005	0.19324273332780167	33.891714	0.07980162939439321	33.917473	0.19646931847494473	34.594028	0.23216701410919702	34.02058	0.18102081525493768	33.444366	0.20771108198587104	33.99411175	0.08346205471018164
3.21	33.649300000000004	34.6917	33.9941	33.3561	33.9228	33.71176211180124	34.20493540372671	34.066286956521736	33.662476086956524	33.91136513975155	33.701924	0.207795478834358	34.529987999999996	0.16984596037586513	33.825047999999995	0.1598471485388464	33.509896000000005	0.19324273332780167	33.891714	0.07980162939439321	33.91363	0.197927992466981	34.596964	0.2315198084855549	34.021463	0.180670294973649	33.446399	0.2058147718264252	33.994614	0.08287233102177821
3.22	33.757999999999996	34.5483	33.7743	33.3043	33.846225	33.711905263157895	34.20599845201239	34.06538297213623	33.66136718266254	33.91116346749226	33.701924	0.207795478834358	34.529987999999996	0.16984596037586513	33.825047999999995	0.1598471485388464	33.509896000000005	0.19324273332780167	33.891714	0.07980162939439321	33.910294	0.1977093064643528	34.597192	0.23145993901682613	34.018504	0.1822799622292853	33.449231	0.2018130741751488	33.99380525	0.08392578787166492
3.23	33.6879	34.6066	33.9578	33.5002	33.938125	33.7118311728395	34.20723487654321	34.065050925925924	33.66086975308642	33.91124668209877	33.701924	0.207795478834358	34.529987999999996	0.16984596037586513	33.825047999999995	0.1598471485388464	33.509896000000005	0.19324273332780167	33.891714	0.07980162939439321	33.906127	0.1979637732673626	34.59923	0.23062676021057996	34.018227	0.1823516559709842	33.453491	0.198281964366083	33.994268749999996	0.08348343356002177
3.24	33.812799999999996	34.5556	33.8705	33.3536	33.898125	33.71214184615384	34.20830676923077	34.06445230769231	33.65992430769231	33.91120630769231	33.701924	0.207795478834358	34.529987999999996	0.16984596037586513	33.825047999999995	0.1598471485388464	33.509896000000005	0.19324273332780167	33.891714	0.07980162939439321	33.903269	0.19721861822027956	34.599818	0.2304378495407946	34.014859	0.1819340773578357	33.454869	0.19708864113281538	33.99320375	0.08402752257553918
3.25	33.6209	34.5729	33.9375	33.4932	33.906125	33.71186196319018	34.209425153374234	34.06406288343558	33.659412883435586	33.9111907208589	33.701924	0.207795478834358	34.529987999999996	0.16984596037586513	33.825047999999995	0.1598471485388464	33.509896000000005	0.19324273332780167	33.891714	0.07980162939439321	33.89877	0.1984858000670879	34.599371999999995	0.23044644158758418	34.012159000000004	0.18104761642490025	33.455889	0.19701973438289616	33.991547499999996	0.08409594745003297
3.26	33.5692	34.757799999999996	33.6837	33.277	33.821925	33.7114256880734	34.21110214067278	34.0628996941896	33.658243425076456	33.91091773700306	33.701924	0.207795478834358	34.529987999999996	0.16984596037586513	33.825047999999995	0.1598471485388464	33.509896000000005	0.19324273332780167	33.891714	0.07980162939439321	33.896411	0.20099626856928732	34.598678	0.22985714385633962	34.007794000000004	0.18365956749192114	33.45445	0.1978018284376478	33.98933325	0.08561947247177248
3.27	33.7553	34.6425	33.796	33.5209	33.928675	33.711559451219514	34.21241737804878	34.062085975609754	33.65782469512195	33.910971875	33.701924	0.207795478834358	34.529987999999996	0.16984596037586513	33.825047999999995	0.1598471485388464	33.509896000000005	0.19324273332780167	33.891714	0.07980162939439321	33.894663	0.20145988178964142	34.596326	0.22817037432845666	34.006744	0.18457415707133065	33.45459700000001	0.19784613318206354	33.9880825	0.08558250674555093
3.28	33.8102	34.6224	33.7875	33.466300000000004	33.9216	33.71185927051672	34.21366352583586	34.06125136778115	33.65724255319149	33.91100417933131	33.701924	0.207795478834358	34.529987999999996	0.16984596037586513	33.825047999999995	0.1598471485388464	33.509896000000005	0.19324273332780167	33.891714	0.07980162939439321	33.894842	0.20137594681476928	34.594078999999994	0.22677799418248343	34.003662999999996	0.18564432195395494	33.455282000000004	0.19776606646846154	33.9869665	0.0857157605479114
3.29	33.5114	34.6509	33.8055	33.5549	33.880675000000004	33.71125181818182	34.21498848484848	34.06047636363637	33.65693242424243	33.91091227272727	33.701924	0.207795478834358	34.529987999999996	0.16984596037586513	33.825047999999995	0.1598471485388464	33.509896000000005	0.19324273332780167	33.891714	0.07980162939439321	33.892044	0.2047461632797231	34.592903	0.22616846427676268	33.999602	0.18549140903084613	33.455586	0.19789686275131296	33.98503375	0.08591340310458861
3.3	33.5552	34.7643	33.9516	33.348	33.904775	33.71078036253776	34.21664803625377	34.060147432024166	33.655999093655595	33.910893731117824	33.701924	0.207795478834358	34.529987999999996	0.16984596037586513	33.825047999999995	0.1598471485388464	33.509896000000005	0.19324273332780167	33.891714	0.07980162939439321	33.886252000000006	0.2060094846693392	34.592844	0.22612251096167382	33.999493	0.18551663229910736	33.453267	0.1977841048524035	33.982964	0.08532091782901717
3.31	33.5165	34.6614	33.980000000000004	33.3806	33.884625	33.71019518072289	34.21798765060241	34.059906024096385	33.65516957831325	33.91081460843374	33.701924	0.207795478834358	34.529987999999996	0.16984596037586513	33.825047999999995	0.1598471485388464	33.509896000000005	0.19324273332780167	33.891714	0.07980162939439321	33.882102	0.2092434129298575	34.592223	0.22584516858392878	34.00072	0.1849716396498494	33.452450000000006	0.19791511316760363	33.98187375	0.08587774648060739
3.32	33.4454	34.2843	34.1519	33.605000000000004	33.87165	33.7094	34.21818678678679	34.060182282282284	33.65501891891892	33.910696996997	33.701924	0.207795478834358	34.529987999999996	0.16984596037586513	33.825047999999995	0.1598471485388464	33.509896000000005	0.19324273332780167	33.891714	0.07980162939439321	33.876827	0.2135363517203806	34.588728	0.22789028907463657	34.002789	0.1854984777062049	33.454691000000004	0.19836500133972462	33.98075875	0.08658195571384367
3.33	33.923100000000005	34.358399999999996	33.978	33.1896	33.862275	33.710039820359285	34.21860658682635	34.05993622754491	33.653625449101796	33.91055202095808	33.701924	0.207795478834358	34.529987999999996	0.16984596037586513	33.825047999999995	0.1598471485388464	33.509896000000005	0.19324273332780167	33.891714	0.07980162939439321	33.876013	0.2131996293394868	34.586035	0.22901350468533252	34.000572000000005	0.184443139019372	33.453989	0.19918419874386684	33.97915225	0.08727926805666271
3.34	33.729	34.3925	33.7748	33.2045	33.7752	33.71009641791044	34.21912567164179	34.059085074626864	33.6522847761194	33.91014798507462	33.701924	0.207795478834358	34.529987999999996	0.16984596037586513	33.825047999999995	0.1598471485388464	33.509896000000005	0.19324273332780167	33.891714	0.07980162939439321	33.874835000000004	0.21368755553115024	34.581502	0.22830500774532342	33.996986	0.1853184989812208	33.451956	0.20069219072531239	33.976319749999995	0.08925366608876462
3.35	33.8177	34.3702	33.6315	33.4281	33.811875	33.71041666666667	34.219575297619045	34.0578125	33.65161755952381	33.909855505952386	33.701924	0.207795478834358	34.529987999999996	0.16984596037586513	33.825047999999995	0.1598471485388464	33.509896000000005	0.19324273332780167	33.891714	0.07980162939439321	33.87404	0.21375138442457836	34.575917999999994	0.2265518400683603	33.992921	0.1888347336303859	33.452287999999996	0.2006243005109274	33.97379175	0.09029982724897047
3.36	33.7696	34.095	33.4477	33.6939	33.751549999999995	33.71059228486647	34.21920563798219	34.056002077151334	33.65174302670623	33.909385756676556	33.701924	0.207795478834358	34.529987999999996	0.16984596037586513	33.825047999999995	0.1598471485388464	33.509896000000005	0.19324273332780167	33.891714	0.07980162939439321	33.873691	0.21389451525353592	34.56483	0.22261076757057374	33.984984999999995	0.19487040260936925	33.456518	0.2012196736067522	33.970006	0.09160576166208984
3.37	33.8395	34.18	33.624700000000004	33.6926	33.834199999999996	33.710973668639056	34.21908964497041	34.05472603550296	33.65186390532544	33.90916331360946	33.701924	0.207795478834358	34.529987999999996	0.16984596037586513	33.825047999999995	0.1598471485388464	33.509896000000005	0.19324273332780167	33.891714	0.07980162939439321	33.874185	0.21375650896815324	34.554643999999996	0.21653968508367677	33.978676	0.19622872045477815	33.458604	0.20258408052152385	33.96652725	0.0900633772428408
3.38	33.815	34.3431	33.796499999999995	33.8643	33.954724999999996	33.71128053097345	34.219455457227134	34.053964306784664	33.652490560471975	33.909297713864305	33.701924	0.207795478834358	34.529987999999996	0.16984596037586513	33.825047999999995	0.1598471485388464	33.509896000000005	0.19324273332780167	33.891714	0.07980162939439321	33.873519	0.21383691023955065	34.548566	0.2138179137641208	33.975031	0.19619313340419392	33.461580000000005	0.2063391711122653	33.964674	0.08834708154300659
3.39	33.7605	34.1957	33.8259	33.9959	33.9445	33.711425294117646	34.21938558823529	34.05329352941177	33.653500588235296	33.90940125	33.701924	0.207795478834358	34.529987999999996	0.16984596037586513	33.825047999999995	0.1598471485388464	33.509896000000005	0.19324273332780167	33.891714	0.07980162939439321	33.870874	0.21357995669776678	34.540878	0.2125291355331815	33.971810999999995	0.19596954870386937	33.466381	0.2130884625399035	33.962486	0.08605796982675211
3.4	33.423500000000004	34.2813	33.933499999999995	33.9404	33.894675	33.71058093841642	34.21956715542522	34.052942228739	33.65434193548387	33.90935806451613	33.701924	0.207795478834358	34.529987999999996	0.16984596037586513	33.825047999999995	0.1598471485388464	33.509896000000005	0.19324273332780167	33.891714	0.07980162939439321	33.864344	0.2171816896684952	34.535672999999996	0.21244811504658062	33.968421	0.193633700472289	33.468135000000004	0.21626946452937315	33.959143250000004	0.08199958817143989
3.41	33.6962	34.4495	33.7818	33.8922	33.954925	33.71053888888889	34.22023947368421	34.05214941520468	33.655037426900584	33.90949130116959	33.701924	0.207795478834358	34.529987999999996	0.16984596037586513	33.825047999999995	0.1598471485388464	33.509896000000005	0.19324273332780167	33.891714	0.07980162939439321	33.862296	0.21779728454584887	34.534886	0.21262177640589094	33.962294	0.1896684256296083	33.471209	0.2200952755562127	33.957671250000004	0.0807181558668709
3.42	33.5598	34.3334	33.7335	33.5533	33.795	33.71009941690962	34.220569387755106	34.05122040816327	33.65474081632653	33.909157507288626	33.701924	0.207795478834358	34.529987999999996	0.16984596037586513	33.825047999999995	0.1598471485388464	33.509896000000005	0.19324273332780167	33.891714	0.07980162939439321	33.857923	0.219447180941616	34.531331	0.2129923044538047	33.957128000000004	0.1887835247263038	33.469834	0.21913698414956165	33.954054	0.0798077069263624
3.43	33.351099999999995	34.3172	33.7714	33.6709	33.777649999999994	33.70905581395348	34.220850290697676	34.050406976744185	33.654787790697675	33.90877521802326	33.701924	0.207795478834358	34.529987999999996	0.16984596037586513	33.825047999999995	0.1598471485388464	33.509896000000005	0.19324273332780167	33.891714	0.07980162939439321	33.852312000000005	0.22514472754071818	34.527008	0.21290658058534112	33.954993	0.18967144599348276	33.468883999999996	0.21804371201072914	33.95079925	0.08030211934875989
3.44	33.503699999999995	34.490899999999996	33.5739	33.677	33.811375	33.70846057971015	34.22163304347826	34.04902579710145	33.65485217391305	33.908492898550726	33.701924	0.207795478834358	34.529987999999996	0.16984596037586513	33.825047999999995	0.1598471485388464	33.509896000000005	0.19324273332780167	33.891714	0.07980162939439321	33.846546000000004	0.22662548218536263	34.522762	0.20928369647943923	33.952082	0.1932663475281581	33.471853	0.2188424817283744	33.94831075	0.08073153354338242
3.45	33.5094	34.4481	33.7021	33.5237	33.795825	33.7078852601156	34.22228757225434	34.04802312138728	33.654473121387284	33.90816726878613	33.701924	0.207795478834358	34.529987999999996	0.16984596037586513	33.825047999999995	0.1598471485388464	33.509896000000005	0.19324273332780167	33.891714	0.07980162939439321	33.841601	0.22854422134477984	34.519514	0.2078781048322882	33.948822	0.1947151696424676	33.47325	0.21872185995036014	33.94579675	0.08153058085361012
3.46	33.3045	34.6241	33.7481	33.6157	33.8231	33.70672276657061	34.22344553314121	34.047158789625364	33.654361383285305	33.90792211815562	33.701924	0.207795478834358	34.529987999999996	0.16984596037586513	33.825047999999995	0.1598471485388464	33.509896000000005	0.19324273332780167	33.891714	0.07980162939439321	33.837202	0.23458771010716706	34.518014	0.20655951622084887	33.947438	0.1956522238126475	33.475205	0.21911625638704718	33.94446475	0.08244024941385171
3.47	33.2693	34.6278	33.7074	33.7401	33.83615	33.7054658045977	34.22460747126436	34.046182471264366	33.65460775862069	33.90771587643678	33.701924	0.207795478834358	34.529987999999996	0.16984596037586513	33.825047999999995	0.1598471485388464	33.509896000000005	0.19324273332780167	33.891714	0.07980162939439321	33.831655	0.24136332995185011	34.515838	0.20420860832273546	33.946333	0.19670044705008416	33.478752	0.22051426920994324	33.943144499999995	0.08311113897343184
3.48	33.4493	34.462199999999996	33.7563	33.5171	33.796225	33.70473180515759	34.22528825214899	34.04535186246418	33.65421375358166	33.90739641833811	33.701924	0.207795478834358	34.529987999999996	0.16984596037586513	33.825047999999995	0.1598471485388464	33.509896000000005	0.19324273332780167	33.891714	0.07980162939439321	33.824573	0.24209469632955707	34.512189	0.20183691531235165	33.941399000000004	0.1951964069129425	33.481262	0.21949545991932326	33.93985575	0.08234165266326268
3.49	33.4268	34.5544	33.8126	33.5358	33.8324	33.703937714285715	34.22622857142857	34.04468685714286	33.65387542857143	33.907182142857145	33.701924	0.207795478834358	34.529987999999996	0.16984596037586513	33.825047999999995	0.1598471485388464	33.509896000000005	0.19324273332780167	33.891714	0.07980162939439321	33.817645999999996	0.2434768661028483	34.510427	0.20067672976624407	33.937815	0.19422599945332275	33.486436000000005	0.2145162179923951	33.938081000000004	0.08272894145362454
3.5	33.268	34.566900000000004	33.6173	33.5015	33.738425	33.702695726495726	34.227199145299146	34.04346923076923	33.65344131054131	33.906701353276354	33.665514	0.23603533549873365	34.586434000000004	0.13408835387161747	33.661546	0.18055492927084563	33.55205	0.20541573868620716	33.866386	0.09048789727913868	33.809532000000004	0.24814115642332082	34.509292	0.20002558911041132	33.932806	0.1959780511416994	33.490535	0.2107790946521185	33.93554125	0.08491413543189384
3.51	33.1251	34.6024	33.584900000000005	33.6048	33.7293	33.701054829545456	34.22826505681818	34.04216647727273	33.653303125	33.90619737215909	33.665514	0.23603533549873365	34.586434000000004	0.13408835387161747	33.661546	0.18055492927084563	33.55205	0.20541573868620716	33.866386	0.09048789727913868	33.799478	0.25527065714647307	34.510399	0.2002334614640524	33.927974	0.19854856038845678	33.494588	0.20901566529649485	33.93310975	0.08729449792145144
3.52	33.2603	34.464600000000004	33.8422	33.3733	33.7351	33.69980623229462	34.22893456090652	34.0416	33.652509915014164	33.90571267705383	33.665514	0.23603533549873365	34.586434000000004	0.13408835387161747	33.661546	0.18055492927084563	33.55205	0.20541573868620716	33.866386	0.09048789727913868	33.792389	0.2603034301279105	34.506735000000006	0.1976431977354354	33.927811999999996	0.1986124993676278	33.496219	0.2074042437906386	33.930788750000005	0.08943818017443107
3.53	33.263600000000004	34.5479	33.8678	33.2954	33.743674999999996	33.698574011299435	34.22983559322034	34.041109039548026	33.651501129943505	33.905254943502825	33.665514	0.23603533549873365	34.586434000000004	0.13408835387161747	33.661546	0.18055492927084563	33.55205	0.20541573868620716	33.866386	0.09048789727913868	33.785169	0.26486329948319354	34.503945	0.195029939361761	33.928512	0.1982727150959521	33.496927	0.20658690486954578	33.92863825	0.09132516417616257
3.54	33.5142	34.611999999999995	33.6768	33.2573	33.765074999999996	33.698054647887325	34.23091211267606	34.04008281690141	33.65039070422535	33.90486007042254	33.665514	0.23603533549873365	34.586434000000004	0.13408835387161747	33.661546	0.18055492927084563	33.55205	0.20541573868620716	33.866386	0.09048789727913868	33.780426000000006	0.2654315196814364	34.504008	0.1950641555586669	33.924508	0.19928008039041267	33.497890000000005	0.20522513358379826	33.926708	0.0927253264902579
3.55	33.3993	34.4727	33.48	33.2544	33.6516	33.6972154494382	34.23159129213483	34.0385095505618	33.64927837078651	33.90414866573034	33.665514	0.23603533549873365	34.586434000000004	0.13408835387161747	33.661546	0.18055492927084563	33.55205	0.20541573868620716	33.866386	0.09048789727913868	33.773610000000005	0.2663873895534927	34.502964999999996	0.19494873782296032	33.916760000000004	0.20135986931288466	33.499152	0.20330788736940097	33.92312175	0.09632771476582178
3.56	33.4147	34.413399999999996	33.885	33.3323	33.76135	33.696424089635855	34.23210056022409	34.03807955182073	33.64839047619047	33.90374866946779	33.665514	0.23603533549873365	34.586434000000004	0.13408835387161747	33.661546	0.18055492927084563	33.55205	0.20541573868620716	33.866386	0.09048789727913868	33.766999	0.26701471509973224	34.500249	0.19427782641709587	33.916134	0.20136033093122452	33.501886	0.1991229735360571	33.921317	0.09765525891851679
3.57	33.7455	34.3853	33.7891	33.1628	33.770675	33.69656117318436	34.23252849162011	34.03738407821229	33.647034078212286	33.90337695530726	33.665514	0.23603533549873365	34.586434000000004	0.13408835387161747	33.661546	0.18055492927084563	33.55205	0.20541573868620716	33.866386	0.09048789727913868	33.762662	0.2637541810784371	34.497304	0.1937600025022567	33.914235	0.20165670367326877	33.503633	0.1952994065348679	33.9194585	0.09874088202502089
3.58	33.6987	34.5285	33.957	33.235800000000005	33.855000000000004	33.69656713091922	34.233352924791085	34.03716016713092	33.64588857938718	33.9032422005571	33.665514	0.23603533549873365	34.586434000000004	0.13408835387161747	33.661546	0.18055492927084563	33.55205	0.20541573868620716	33.866386	0.09048789727913868	33.757358999999994	0.259581410555637	34.496368	0.1933767573385319	33.914654	0.20170204368892186	33.506845999999996	0.18801645233174938	33.91880675	0.09895097876050787
3.59	33.734899999999996	34.414699999999996	33.8361	33.2642	33.812475	33.69667361111111	34.23385666666666	34.03660166666667	33.64482833333333	33.90299006944444	33.665514	0.23603533549873365	34.586434000000004	0.13408835387161747	33.661546	0.18055492927084563	33.55205	0.20541573868620716	33.866386	0.09048789727913868	33.754751999999996	0.2584713091867662	34.494117	0.1930000439916677	33.912242	0.2011789234196456	33.507920999999996	0.18629366807975214	33.917258	0.09939455378296967
3.6	33.5054	34.3653	33.6381	33.3418	33.712650000000004	33.69614376731302	34.23422077562327	34.03549778393352	33.64398891966759	33.90246281163435	33.665514	0.23603533549873365	34.586434000000004	0.13408835387161747	33.661546	0.18055492927084563	33.55205	0.20541573868620716	33.866386	0.09048789727913868	33.750727	0.2591952658311619	34.489641	0.19070894958945414	33.909697	0.20303115372979877	33.509142000000004	0.1847795165414053	33.91480175	0.10138571103566953
3.61	33.7418	34.5578	33.6878	33.3107	33.824525	33.69626988950276	34.23511464088398	34.03453729281768	33.6430682320442	33.902247513812156	33.665514	0.23603533549873365	34.586434000000004	0.13408835387161747	33.661546	0.18055492927084563	33.55205	0.20541573868620716	33.866386	0.09048789727913868	33.746338	0.2555309974594475	34.487466	0.1886472836278848	33.907412	0.204238320032509	33.510086	0.18350507604225946	33.912825500000004	0.10119801901606894
3.62	33.7251	34.765299999999996	33.792300000000004	33.3534	33.909025	33.69634931129476	34.23657520661157	34.03386997245179	33.64227024793388	33.902266184573	33.665514	0.23603533549873365	34.586434000000004	0.13408835387161747	33.661546	0.18055492927084563	33.55205	0.20541573868620716	33.866386	0.09048789727913868	33.743786	0.25444283635766085	34.487856	0.18918556991114258	33.904181	0.2034689978097435	33.510903	0.18261271734549517	33.9116815	0.100579843504767
3.63	33.7949	34.7509	33.7873	33.3988	33.932975	33.69662005494506	34.23798818681318	34.033192582417584	33.64160137362637	33.902350549450546	33.665514	0.23603533549873365	34.586434000000004	0.13408835387161747	33.661546	0.18055492927084563	33.55205	0.20541573868620716	33.866386	0.09048789727913868	33.741082	0.252420299804769	34.488069	0.18947226693730518	33.901464000000004	0.20319463004915367	33.5115	0.18214236356762992	33.91052875	0.09965515093696503
3.64	33.816199999999995	34.8943	33.4847	33.4283	33.905875	33.69694767123288	34.23978630136986	34.0316898630137	33.641016986301366	33.902360205479454	33.665514	0.23603533549873365	34.586434000000004	0.13408835387161747	33.661546	0.18055492927084563	33.55205	0.20541573868620716	33.866386	0.09048789727913868	33.738934	0.2508372574826322	34.489393	0.1918527203719536	33.898036000000005	0.20730507822672872	33.511414	0.1821799687509126	33.90944425	0.09910274963663772
3.65	33.8077	34.8215	33.2183	33.5552	33.850674999999995	33.69725027322404	34.241375683060106	34.029467486338795	33.6407825136612	33.90221898907104	33.665514	0.23603533549873365	34.586434000000004	0.13408835387161747	33.661546	0.18055492927084563	33.55205	0.20541573868620716	33.866386	0.09048789727913868	33.735992	0.24824907160251267	34.49172	0.1944640648686284	33.889505	0.21740601841586252	33.512197	0.18219839472771485	33.9073535	0.09810008424068575
3.66	33.7468	34.6615	33.259699999999995	33.6725	33.835125	33.69738528610354	34.2425204359673	34.027370027247954	33.6408689373297	33.902036171662125	33.665514	0.23603533549873365	34.586434000000004	0.13408835387161747	33.661546	0.18055492927084563	33.55205	0.20541573868620716	33.866386	0.09048789727913868	33.731799	0.24442260037636043	34.494299	0.19499303198888931	33.880713	0.22486806127329845	33.513678	0.1828991567264735	33.90512225	0.0971663356259603
3.67	33.6753	34.7027	33.4254	33.8408	33.91105	33.69732527173913	34.24377092391304	34.025734239130436	33.64141222826087	33.90206066576087	33.665514	0.23603533549873365	34.586434000000004	0.13408835387161747	33.661546	0.18055492927084563	33.55205	0.20541573868620716	33.866386	0.09048789727913868	33.725189	0.23672640769461023	34.497785	0.19557648449610807	33.873585000000006	0.2279005716991769	33.517095	0.18579305168788582	33.9034135	0.09551414958242657
3.68	33.6975	34.601	33.5376	33.7597	33.89895	33.69732574525745	34.24473902439024	34.02441138211382	33.64173279132791	33.90205223577236	33.665514	0.23603533549873365	34.586434000000004	0.13408835387161747	33.661546	0.18055492927084563	33.55205	0.20541573868620716	33.866386	0.09048789727913868	33.721528000000006	0.23425799904627953	34.497674	0.1955140893008203	33.867456	0.2286185108406433	33.520384	0.18715615892127074	33.9017605	0.09412277746178625
3.69	33.8849	34.7116	33.6274	33.7204	33.986075	33.697832702702705	34.24600081081081	34.023338378378384	33.64194540540541	33.902279324324326	33.665514	0.23603533549873365	34.586434000000004	0.13408835387161747	33.661546	0.18055492927084563	33.55205	0.20541573868620716	33.866386	0.09048789727913868	33.719808	0.23239474414681974	34.500223	0.19663291639262365	33.862021	0.2277906762376621	33.522932	0.1881346830480711	33.901246	0.09351179317944942
3.7	33.9561	34.7217	33.5907	33.647999999999996	33.979124999999996	33.698528840970354	34.247283018867925	34.02217223719676	33.64196172506738	33.90248645552561	33.665514	0.23603533549873365	34.586434000000004	0.13408835387161747	33.661546	0.18055492927084563	33.55205	0.20541573868620716	33.866386	0.09048789727913868	33.718955	0.23135665168257633	34.502798999999996	0.19783856008764666	33.855382	0.22590021502308918	33.526399	0.18720135785503716	33.90088375	0.09313471204694825
3.71	33.7354	34.6046	33.6147	33.7086	33.915825	33.69862795698925	34.2482435483871	34.021076881720425	33.64214086021505	33.90252231182795	33.665514	0.23603533549873365	34.586434000000004	0.13408835387161747	33.661546	0.18055492927084563	33.55205	0.20541573868620716	33.866386	0.09048789727913868	33.715376	0.22825467484784268	34.504867999999995	0.19781021047881883	33.84849	0.22256696347914326	33.529949	0.18725739725632715	33.89967075	0.09212682354697746
3.72	34.0237	34.6563	33.6579	33.6117	33.9874	33.69949946380697	34.24933753351206	34.02010321715817	33.64205924932976	33.90274986595174	33.665514	0.23603533549873365	34.586434000000004	0.13408835387161747	33.661546	0.18055492927084563	33.55205	0.20541573868620716	33.866386	0.09048789727913868	33.715893	0.22889944298972303	34.506361999999996	0.19838905190339806	33.8442	0.22205909851281982	33.530348	0.18738993401364476	33.89920075	0.09155062465342166
3.73	34.0116	34.7441	33.5661	33.367	33.9222	33.70033395721925	34.25066042780748	34.01888930481283	33.64132379679145	33.90280187165775	33.665514	0.23603533549873365	34.586434000000004	0.13408835387161747	33.661546	0.18055492927084563	33.55205	0.20541573868620716	33.866386	0.09048789727913868	33.717642999999995	0.23049500411114623	34.511113	0.19833612967465397	33.838969999999996	0.2223915554588277	33.530350000000006	0.1873881719043071	33.899519	0.0915749466146424
3.74	34.1011	34.6304	33.8493	33.3694	33.98755	33.70140266666667	34.25167306666666	34.018437066666664	33.64059866666667	33.90302786666667	33.665514	0.23603533549873365	34.586434000000004	0.13408835387161747	33.661546	0.18055492927084563	33.55205	0.20541573868620716	33.866386	0.09048789727913868	33.719423	0.23277371413221104	34.514917999999994	0.19691905139934576	33.836418	0.22077209894533795	33.529956999999996	0.18768685248815611	33.900179	0.09197230840933172
3.75	34.0748	34.562	34.0558	33.2549	33.986875	33.70239574468085	34.25249840425532	34.01853643617021	33.63957287234042	33.9032508643617	33.665514	0.23603533549873365	34.586434000000004	0.13408835387161747	33.661546	0.18055492927084563	33.55205	0.20541573868620716	33.866386	0.09048789727913868	33.718725000000006	0.23158752098015273	34.520376	0.19041295533543345	33.836282000000004	0.22063127171044558	33.528478	0.18927500733044833	33.90096525	0.09237718477173235
3.76	34.1614	34.5496	34.030499999999996	33.382200000000005	34.030925	33.70361326259947	34.25328647214854	34.018568169761274	33.638890185676395	33.90358952254642	33.665514	0.23603533549873365	34.586434000000004	0.13408835387161747	33.661546	0.18055492927084563	33.55205	0.20541573868620716	33.866386	0.09048789727913868	33.719145000000005	0.2323583149801171	34.525736	0.1834190276415944	33.834877	0.21891894023805306	33.526343000000004	0.18971271329779155	33.90152525	0.09299771987911527
3.77	33.9876	34.5222	33.9234	33.4657	33.974725	33.70436455026455	34.25399788359788	34.018316402116405	33.638432010582015	33.90377771164021	33.665514	0.23603533549873365	34.586434000000004	0.13408835387161747	33.661546	0.18055492927084563	33.55205	0.20541573868620716	33.866386	0.09048789727913868	33.718893	0.23205008047723283	34.530134	0.1778701968096658	33.8305	0.21257522970193593	33.526337	0.1897146409235446	33.901466	0.09294867382680276
3.78	33.8346	34.6212	33.953	33.6326	34.01035	33.70470817941953	34.25496675461741	34.018144063324534	33.638416622691295	33.904058905013194	33.665514	0.23603533549873365	34.586434000000004	0.13408835387161747	33.661546	0.18055492927084563	33.55205	0.20541573868620716	33.866386	0.09048789727913868	33.71559	0.22795205126684676	34.533716	0.17603352109604847	33.826947	0.20741520426576368	33.526132	0.18958731411323032	33.90059625	0.09149297437943128
3.79	33.682500000000005	34.803000000000004	33.7729	33.766400000000004	34.0062	33.70464973684211	34.25640894736842	34.01749868421052	33.638753421052634	33.90432769736842	33.665514	0.23603533549873365	34.586434000000004	0.13408835387161747	33.661546	0.18055492927084563	33.55205	0.20541573868620716	33.866386	0.09048789727913868	33.712589	0.22637127896086887	34.540369	0.17346880527347983	33.821854	0.2023138263373882	33.527023	0.19051204731635382	33.900458750000006	0.09132196431500382
3.8	33.597899999999996	34.865300000000005	33.5772	33.6472	33.9219	33.704369553805776	34.25800708661417	34.01634304461942	33.638775590551184	33.90437381889763	33.665514	0.23603533549873365	34.586434000000004	0.13408835387161747	33.661546	0.18055492927084563	33.55205	0.20541573868620716	33.866386	0.09048789727913868	33.708852	0.22513345065097742	34.546253	0.17441832070326782	33.81427	0.19700603667108862	33.527629000000005	0.19079963433816557	33.899251	0.09021404484823119
3.81	33.4795	34.6767	33.565999999999995	33.736799999999995	33.864749999999994	33.70378089005236	34.25910314136126	34.015164136125655	33.63903219895288	33.90427009162303	33.665514	0.23603533549873365	34.586434000000004	0.13408835387161747	33.661546	0.18055492927084563	33.55205	0.20541573868620716	33.866386	0.09048789727913868	33.704122000000005	0.22493147534752964	34.551238	0.17088071613688033	33.807480999999996	0.1936860214054704	33.528389	0.19148557394549126	33.8978075	0.08959132589433545
3.82	33.1514	34.678	33.7735	33.6816	33.821124999999995	33.70233864229765	34.26019686684073	34.01453315926893	33.639143342036554	33.904053002610965	33.665514	0.23603533549873365	34.586434000000004	0.13408835387161747	33.661546	0.18055492927084563	33.55205	0.20541573868620716	33.866386	0.09048789727913868	33.695706	0.22970756324095537	34.555229	0.16910726695308523	33.802443000000004	0.18780496774607	33.528447	0.19153154786936336	33.89545625	0.08846943798145872
3.83	33.6084	34.466899999999995	33.7425	33.552499999999995	33.842575	33.702094010416666	34.26073515625	34.013824739583335	33.63891770833333	33.90389290364583	33.665514	0.23603533549873365	34.586434000000004	0.13408835387161747	33.661546	0.18055492927084563	33.55205	0.20541573868620716	33.866386	0.09048789727913868	33.691557	0.22746681376553185	34.557325999999996	0.16665668128869077	33.799109	0.1858505634599614	33.525109	0.18811007420957926	33.893275249999995	0.08703191214145385
3.84	33.481700000000004	34.5333	33.8636	33.5625	33.860275	33.70152155844156	34.261443116883115	34.013434545454544	33.63871922077922	33.90377961038961	33.665514	0.23603533549873365	34.586434000000004	0.13408835387161747	33.661546	0.18055492927084563	33.55205	0.20541573868620716	33.866386	0.09048789727913868	33.68491	0.2237222649138409	34.561135	0.1615840722316665	33.798381000000006	0.18544949580395378	33.524626	0.18794976796130716	33.892263	0.08681879156721918
3.85	33.572700000000005	34.527	33.6451	33.6655	33.852575	33.701187823834196	34.2621310880829	34.01248031088083	33.63878860103627	33.90364695595855	33.665514	0.23603533549873365	34.586434000000004	0.13408835387161747	33.661546	0.18055492927084563	33.55205	0.20541573868620716	33.866386	0.09048789727913868	33.682703000000004	0.22372980297309727	34.563489	0.15931652560956067	33.794381	0.18438499560715807	33.525506	0.1884052905279769	33.89151975	0.08683741500723785
3.86	33.702999999999996	34.5682	33.6173	33.4914	33.844975	33.701192506459954	34.26292196382429	34.01145917312662	33.63840775193798	33.90349534883721	33.665514	0.23603533549873365	34.586434000000004	0.13408835387161747	33.661546	0.18055492927084563	33.55205	0.20541573868620716	33.866386	0.09048789727913868	33.682108	0.22359452057758558	34.565934999999996	0.15746318946132187	33.790935999999995	0.18444365131142912	33.524937	0.18842167606475807	33.890979	0.08695833182471809
3.87	33.7117	34.6539	33.4572	33.5345	33.839325	33.70121958762887	34.26392963917525	34.01003067010309	33.638139948453606	33.903329961340205	33.665514	0.23603533549873365	34.586434000000004	0.13408835387161747	33.661546	0.18055492927084563	33.55205	0.20541573868620716	33.866386	0.09048789727913868	33.682283	0.22361092791233456	34.568775	0.15644964037902473	33.785504	0.1862029000414319	33.524806000000005	0.1884103140176364	33.890342000000004	0.08710239235253986
3.88	33.847	34.4929	33.5622	33.6831	33.8963	33.70159434447301	34.264518251928024	34.0088794344473	33.63825552699229	33.903311889460156	33.665514	0.23603533549873365	34.586434000000004	0.13408835387161747	33.661546	0.18055492927084563	33.55205	0.20541573868620716	33.866386	0.09048789727913868	33.685367	0.22373592481206966	34.568377999999996	0.1565926689073733	33.781628	0.1867816107575176	33.525434999999995	0.18883651224942533	33.890202	0.08708123831610984
3.89	33.7465	34.6586	33.6841	33.8048	33.9735	33.701709487179485	34.26552871794872	34.008046666666665	33.63868256410257	33.903491858974355	33.665514	0.23603533549873365	34.586434000000004	0.13408835387161747	33.661546	0.18055492927084563	33.55205	0.20541573868620716	33.866386	0.09048789727913868	33.686667	0.2237094124600688	34.569584	0.15682058443007035	33.777964	0.18503962748939806	33.525946000000005	0.1895283190479818	33.89004025	0.0869094575509824
3.9	33.815	34.7346	33.6788	33.536899999999996	33.941325	33.701999232736576	34.266728388746806	34.00720460358056	33.63842225063939	33.90358861892583	33.665514	0.23603533549873365	34.586434000000004	0.13408835387161747	33.661546	0.18055492927084563	33.55205	0.20541573868620716	33.866386	0.09048789727913868	33.689264	0.22367639527231503	34.571751	0.15759449081209095	33.774873	0.1840765008156291	33.524463	0.18884860092587052	33.89008775	0.08693644168364661
3.91	33.5107	34.5485	33.5331	33.6905	33.8207	33.70151122448979	34.26744719387755	34.00599515306122	33.63855510204081	33.90337716836735	33.665514	0.23603533549873365	34.586434000000004	0.13408835387161747	33.661546	0.18055492927084563	33.55205	0.20541573868620716	33.866386	0.09048789727913868	33.686513	0.2241682934062794	34.572674	0.157180643435144	33.770199000000005	0.184223559562779	33.524916	0.1891951574965478	33.8885755	0.08681369688545541
3.92	33.5436	34.4566	33.658500000000004	33.6755	33.83355	33.70110941475827	34.267928498727734	34.00511094147583	33.63864910941476	33.90319949109415	33.665514	0.23603533549873365	34.586434000000004	0.13408835387161747	33.661546	0.18055492927084563	33.55205	0.20541573868620716	33.866386	0.09048789727913868	33.684724	0.22459166004465342	34.572734	0.15713471234008425	33.766498999999996	0.18269259741572988	33.524799	0.18909737831017087	33.887189	0.08657149139715621
3.93	33.6272	34.3542	33.6109	33.4473	33.7599	33.70092182741117	34.26814746192893	34.00411040609137	33.63816345177665	33.90283578680203	33.665514	0.23603533549873365	34.586434000000004	0.13408835387161747	33.661546	0.18055492927084563	33.55205	0.20541573868620716	33.866386	0.09048789727913868	33.682662	0.22415901723120077	34.570456	0.15864300773437526	33.763051999999995	0.182340164117799	33.523267000000004	0.18909846670997302	33.88485925	0.0868330497621626
3.94	33.6537	34.457300000000004	33.577	33.6354	33.83085	33.700802278481014	34.26862632911393	34.00302911392405	33.638156455696205	33.902653544303796	33.665514	0.23603533549873365	34.586434000000004	0.13408835387161747	33.661546	0.18055492927084563	33.55205	0.20541573868620716	33.866386	0.09048789727913868	33.683096	0.2240594919735191	34.568130000000004	0.15857920845279197	33.758736	0.18157571674960313	33.522417	0.18839312328198612	33.88309475	0.08610961949388782
3.95	33.385799999999996	34.6486	33.4958	33.660000000000004	33.79755	33.70000681818182	34.269585858585856	34.00174823232324	33.63821161616161	33.90238813131313	33.665514	0.23603533549873365	34.586434000000004	0.13408835387161747	33.661546	0.18055492927084563	33.55205	0.20541573868620716	33.866386	0.09048789727913868	33.682139	0.22513105763110122	34.569051	0.15877830646857655	33.755157000000004	0.18320493038169683	33.521084	0.18692294945855395	33.88185775	0.08644381924139388
3.96	33.598	34.551500000000004	33.479800000000004	33.898700000000005	33.882000000000005	33.699749874055414	34.2702959697733	34.000433501259444	33.63886775818639	33.90233677581864	33.665514	0.23603533549873365	34.586434000000004	0.13408835387161747	33.661546	0.18055492927084563	33.55205	0.20541573868620716	33.866386	0.09048789727913868	33.680099	0.22495817501046225	34.569922	0.1584369629482387	33.751428	0.18498585535880577	33.522682	0.18946957826207958	33.88103275	0.08603987041892552
3.97	33.4123	34.3559	33.35	33.9514	33.7674	33.699027638190955	34.27051105527638	33.99879924623116	33.639653015075375	33.90199773869347	33.665514	0.23603533549873365	34.586434000000004	0.13408835387161747	33.661546	0.18055492927084563	33.55205	0.20541573868620716	33.866386	0.09048789727913868	33.678911	0.22606395666721804	34.565747	0.15852170322996217	33.747817	0.18925614786859973	33.524744	0.1930047643310572	33.87930475	0.08657314947948075
3.98	33.6525	34.3558	33.5633	33.8492	33.8552	33.69891102756892	34.270724812030075	33.997707769423556	33.64017819548872	33.901880451127816	33.665514	0.23603533549873365	34.586434000000004	0.13408835387161747	33.661546	0.18055492927084563	33.55205	0.20541573868620716	33.866386	0.09048789727913868	33.679831	0.22576420330498984	34.560793	0.15724663845061684	33.744771	0.18975448906469303	33.52699199999999	0.19547063365673	33.87809675	0.08605150278762537
3.99	33.788399999999996	34.4825	33.6323	34.0278	33.982749999999996	33.69913475	34.27125425	33.99679425	33.641147249999996	33.902082625	33.665514	0.23603533549873365	34.586434000000004	0.13408835387161747	33.661546	0.18055492927084563	33.55205	0.20541573868620716	33.866386	0.09048789727913868	33.683718999999996	0.22423211805328816	34.558211	0.15638015768037897	33.743297000000005	0.19005268459088576	33.530972999999996	0.20154311209082326	33.87905	0.08668156457035542
4.0	33.9352	34.420899999999996	33.4667	34.0	33.9557	33.69972344139651	34.27162743142144	33.995472319201994	33.6420421446384	33.902216334164585	33.96233599999999	0.17492317829264317	34.333054	0.20332468734514278	33.288996	0.24304980144818047	34.173964	0.2284537193919144	33.9395875	0.0785938962722294	33.685612	0.22555749352403578	34.554526	0.15521469823915987	33.741707999999996	0.19170376699164923	33.535338	0.206910071120895	33.879296000000004	0.0868654851427882
4.01	33.7511	34.4117	33.5	34.088300000000004	33.937775	33.6998512437811	34.27197587064677	33.994239800995025	33.643152238805975	33.90230478855722	33.96233599999999	0.17492317829264317	34.333054	0.20332468734514278	33.288996	0.24304980144818047	34.173964	0.2284537193919144	33.9395875	0.0785938962722294	33.687027	0.22551966334792736	34.550138000000004	0.15294885444731532	33.738734	0.1931325965300133	33.540585	0.21415988333778435	33.879121	0.08672839065995462
4.02	33.9914	34.5818	33.3979	34.0336	34.001175	33.700574689826304	34.27274466501241	33.99276004962779	33.644121091811414	33.90255012406948	33.96233599999999	0.17492317829264317	34.333054	0.20332468734514278	33.288996	0.24304980144818047	34.173964	0.2284537193919144	33.9395875	0.0785938962722294	33.690486	0.22752011123005797	34.547633	0.15030949354406492	33.737029	0.19539091161675073	33.547858	0.2184302533804758	33.8807515	0.08747930287829052
4.03	33.827600000000004	34.7122	33.4581	34.0238	34.005425	33.70088910891089	34.273832425742576	33.99143663366337	33.64506089108911	33.90280476485149	33.96233599999999	0.17492317829264317	34.333054	0.20332468734514278	33.288996	0.24304980144818047	34.173964	0.2284537193919144	33.9395875	0.0785938962722294	33.691485	0.2279041590939483	34.548842	0.15114815674981702	33.733941	0.1973444602181387	33.553759	0.22323318292432492	33.882006749999995	0.08836308281593493
4.04	33.7222	34.5743	33.494	34.0353	33.956450000000004	33.700941728395065	34.274574320987654	33.99020839506173	33.64602444444444	33.90293722222222	33.96233599999999	0.17492317829264317	34.333054	0.20332468734514278	33.288996	0.24304980144818047	34.173964	0.2284537193919144	33.9395875	0.0785938962722294	33.69056200000001	0.22758760763159158	34.548956000000004	0.15116316511924213	33.732926	0.1983222943808525	33.560732	0.22727947148283006	33.883294	0.08850184007104295
4.05	34.0338	34.5426	33.3541	34.1162	34.011675000000004	33.70176157635468	34.27523448275862	33.98864162561576	33.647182512315275	33.90320504926108	33.96233599999999	0.17492317829264317	34.333054	0.20332468734514278	33.288996	0.24304980144818047	34.173964	0.2284537193919144	33.9395875	0.0785938962722294	33.692581	0.22973951111788155	34.548049999999996	0.15092446468476342	33.730845	0.20120270264215068	33.566537	0.23394914739448208	33.88450325	0.08942605175796638
4.06	33.9786	34.3627	33.5449	34.3418	34.056999999999995	33.70244176904177	34.27544938574938	33.98755135135135	33.64888918918919	33.90358292383293	33.96233599999999	0.17492317829264317	34.333054	0.20332468734514278	33.288996	0.24304980144818047	34.173964	0.2284537193919144	33.9395875	0.0785938962722294	33.693076999999995	0.23030792687796175	34.546136000000004	0.1520563721356297	33.728272	0.2019248835632223	33.574535	0.24643974016022854	33.885504999999995	0.09079498481566861
4.07	34.0359	34.3424	33.6175	34.531	34.1317	33.70325906862745	34.27561348039216	33.986644362745096	33.65105122549019	33.90414203431373	33.96233599999999	0.17492317829264317	34.333054	0.20332468734514278	33.288996	0.24304980144818047	34.173964	0.2284537193919144	33.9395875	0.0785938962722294	33.693956	0.23145558263154792	34.543117	0.1530812697968131	33.726074000000004	0.20192238764016174	33.584609	0.26428107897842007	33.886939	0.09352624694532244
4.08	34.1546	34.311	33.5684	34.305099999999996	34.08477499999999	33.704362591687044	34.2757	33.9856217603912	33.65265036674816	33.904583679706604	33.96233599999999	0.17492317829264317	34.333054	0.20332468734514278	33.288996	0.24304980144818047	34.173964	0.2284537193919144	33.9395875	0.0785938962722294	33.697462	0.23575477320059612	34.538148	0.15246303773284184	33.723231	0.20212285227834104	33.592704000000005	0.27375496228874924	33.88788625	0.09504843019754859
4.09	33.943	34.3303	33.3861	34.2372	33.97415	33.704944634146344	34.27583317073171	33.98415951219512	33.654076097560974	33.904753353658535	33.96233599999999	0.17492317829264317	34.333054	0.20332468734514278	33.288996	0.24304980144818047	34.173964	0.2284537193919144	33.9395875	0.0785938962722294	33.696704000000004	0.23483121680874267	34.534639	0.15317377791708567	33.719722000000004	0.20490814674390326	33.598638	0.2812037475430575	33.887425750000006	0.09451094235823994
4.1	34.0196	34.1674	33.428200000000004	34.1857	33.950225	33.7057102189781	34.27556934306569	33.98280681265207	33.6553695863747	33.90486399026764	33.96233599999999	0.17492317829264317	34.333054	0.20332468734514278	33.288996	0.24304980144818047	34.173964	0.2284537193919144	33.9395875	0.0785938962722294	33.696882	0.2350714361141386	34.530378	0.15738849416951758	33.715456999999994	0.20650273324921084	33.603791	0.28718972509640056	33.886627000000004	0.09362635325450865
4.11	34.1097	34.1057	33.413	34.2491	33.969375	33.70669077669903	34.275157038834955	33.98142378640777	33.65681067961165	33.905020570388345	33.96233599999999	0.17492317829264317	34.333054	0.20332468734514278	33.288996	0.24304980144818047	34.173964	0.2284537193919144	33.9395875	0.0785938962722294	33.699327999999994	0.23809264264316046	34.526158	0.16301781719557829	33.708105	0.20401284985030038	33.608373	0.29378461046212107	33.885490999999995	0.09189306219896999
4.12	33.9353	34.028999999999996	33.5204	34.1491	33.90845	33.70724430992736	34.27456101694916	33.98030750605327	33.65800266343826	33.90502887409201	33.96233599999999	0.17492317829264317	34.333054	0.20332468734514278	33.288996	0.24304980144818047	34.173964	0.2284537193919144	33.9395875	0.0785938962722294	33.696591	0.2337072904189027	34.51943	0.16945233917684369	33.703198	0.20254747241528098	33.615366	0.2982606213133038	33.88364625	0.08950746790235566
4.13	33.9281	33.9873	33.5329	34.3644	33.953175	33.70777777777778	34.27386714975845	33.9792268115942	33.65970893719807	33.905145169082125	33.96233599999999	0.17492317829264317	34.333054	0.20332468734514278	33.288996	0.24304980144818047	34.173964	0.2284537193919144	33.9395875	0.0785938962722294	33.695234	0.23194087727153853	34.515478	0.1771133892239747	33.697282	0.19872138019210553	33.625184999999995	0.3065639569023928	33.88329475	0.08916058293427725
4.14	34.1297	33.9947	33.3837	34.491299999999995	33.99985	33.708794457831324	34.27319445783132	33.97779180722892	33.66171277108434	33.90537337349398	33.96233599999999	0.17492317829264317	34.333054	0.20332468734514278	33.288996	0.24304980144818047	34.173964	0.2284537193919144	33.9395875	0.0785938962722294	33.695352	0.23216097797202112	34.511073	0.1844558165347851	33.692547000000005	0.20050558291177006	33.633683999999995	0.31856422650387994	33.883164	0.08897796574365834
4.15	34.0748	34.1128	33.5718	34.1574	33.9792	33.70967427884615	34.27280889423077	33.976815865384616	33.662904326923076	33.905550841346155	33.96233599999999	0.17492317829264317	34.333054	0.20332468734514278	33.288996	0.24304980144818047	34.173964	0.2284537193919144	33.9395875	0.0785938962722294	33.699036	0.23524057727346986	34.507079	0.18870627558036673	33.68729	0.19663522321827756	33.641151	0.3220172285041121	33.883639	0.08936563006757442
4.16	34.2251	34.1434	33.3883	34.0571	33.953475	33.7109103117506	34.27249856115108	33.97540455635492	33.66384964028777	33.90566576738609	33.96233599999999	0.17492317829264317	34.333054	0.20332468734514278	33.288996	0.24304980144818047	34.173964	0.2284537193919144	33.9395875	0.0785938962722294	33.702943999999995	0.24069332779377137	34.503239	0.19216393196030226	33.682969	0.19842015756541384	33.648207	0.32333413941001427	33.88433975	0.08963806418985934
4.17	34.4197	34.156800000000004	33.439299999999996	34.142	34.03945	33.71260598086125	34.27222177033492	33.97412200956938	33.664993540669855	33.90598582535885	33.96233599999999	0.17492317829264317	34.333054	0.20332468734514278	33.288996	0.24304980144818047	34.173964	0.2284537193919144	33.9395875	0.0785938962722294	33.710472	0.2511019641097871	34.500218	0.19521839848500389	33.677311	0.19720497048205748	33.657455	0.32410659718419327	33.886364	0.09083640628107943
4.18	34.3045	34.2671	33.3883	33.7956	33.938874999999996	33.71401861575179	34.27220954653938	33.972723866348446	33.66530525059666	33.90606431980907	33.96233599999999	0.17492317829264317	34.333054	0.20332468734514278	33.288996	0.24304980144818047	34.173964	0.2284537193919144	33.9395875	0.0785938962722294	33.716353	0.25803341239090605	34.498538	0.19650310341698005	33.671251000000005	0.1966759938697332	33.663101000000005	0.3215099475328235	33.887310750000005	0.09088587507734033
4.19	34.3676	34.2529	33.3139	33.7661	33.925124999999994	33.71557476190476	34.27216357142857	33.97115523809524	33.66554523809524	33.90610970238095	33.96233599999999	0.17492317829264317	34.333054	0.20332468734514278	33.288996	0.24304980144818047	34.173964	0.2284537193919144	33.9395875	0.0785938962722294	33.725868	0.2643165422768803	34.495808000000004	0.1980097322778526	33.663621000000006	0.19557710887049706	33.668878	0.3180659097504584	33.88854375	0.09055017369809779
4.2	34.2372	34.0259	33.4628	33.6381	33.841	33.71681377672209	34.271578622327795	33.969947743467934	33.66548004750594	33.905955047505934	33.96233599999999	0.17492317829264317	34.333054	0.20332468734514278	33.288996	0.24304980144818047	34.173964	0.2284537193919144	33.9395875	0.0785938962722294	33.732405	0.26880541472381425	34.490370999999996	0.20335543163320416	33.659977	0.19589301494448758	33.672059	0.316126268115861	33.888703	0.09045137382186767
4.21	34.1373	34.1709	33.3712	33.8354	33.8787	33.71781018957346	34.271340047393366	33.9685289099526	33.6658827014218	33.90589046208531	33.96233599999999	0.17492317829264317	34.333054	0.20332468734514278	33.288996	0.24304980144818047	34.173964	0.2284537193919144	33.9395875	0.0785938962722294	33.737285	0.27169558923004933	34.485163	0.2048109686017216	33.653748	0.19506298360200972	33.676852	0.3149186014694062	33.888262	0.09039093869957616
4.22	34.1487	34.2339	33.6067	33.8123	33.950399999999995	33.71882884160756	34.27125153664303	33.967673522458625	33.66622884160756	33.9059956855792	33.96233599999999	0.17492317829264317	34.333054	0.20332468734514278	33.288996	0.24304980144818047	34.173964	0.2284537193919144	33.9395875	0.0785938962722294	33.741192	0.27478802764561344	34.482019	0.20624012909095618	33.652072	0.19473647102552588	33.681932	0.31293929700830536	33.889303749999996	0.09050180842374234
4.23	33.9304	34.2035	33.5734	33.7028	33.852525	33.71932783018868	34.271091745283016	33.96674363207547	33.66631509433962	33.9058695754717	33.96233599999999	0.17492317829264317	34.333054	0.20332468734514278	33.288996	0.24304980144818047	34.173964	0.2284537193919144	33.9395875	0.0785938962722294	33.743617	0.2753823626662922	34.477988	0.20771463538594248	33.648227999999996	0.19242075796797603	33.683958000000004	0.3124062339099358	33.88844775	0.09044017185710976
4.24	34.0997	34.3573	33.3635	33.7643	33.8962	33.72022282352941	34.27129458823529	33.96532423529412	33.666545647058825	33.90584682352941	33.96233599999999	0.17492317829264317	34.333054	0.20332468734514278	33.288996	0.24304980144818047	34.173964	0.2284537193919144	33.9395875	0.0785938962722294	33.746486	0.27759600796912826	34.476005	0.2079126746443264	33.643158	0.1931829029074733	33.688065	0.3107143858443598	33.8884285	0.0904382961156033
4.25	33.8747	34.311	33.370400000000004	34.0809	33.90925	33.72058544600939	34.27138779342723	33.963927699530515	33.667518309859155	33.90585481220657	33.96233599999999	0.17492317829264317	34.333054	0.20332468734514278	33.288996	0.24304980144818047	34.173964	0.2284537193919144	33.9395875	0.0785938962722294	33.749024	0.27759642354985203	34.473386	0.20832890759900322	33.637487	0.1927783951257853	33.693942	0.312544018452821	33.88845975	0.09044501237672742
4.26	34.0998	34.1839	33.297	34.3485	33.9823	33.72147353629977	34.27118290398126	33.962365807962534	33.6691131147541	33.906033840749416	33.96233599999999	0.17492317829264317	34.333054	0.20332468734514278	33.288996	0.24304980144818047	34.173964	0.2284537193919144	33.9395875	0.0785938962722294	33.75433	0.2791909203394547	34.467647	0.2083196274060762	33.63361999999999	0.19569838264456266	33.704657	0.3164483618349293	33.8900635	0.09067489068511822
4.27	33.8481	34.0944	33.2694	34.327999999999996	33.884975	33.72176939252336	34.27076985981308	33.96074672897196	33.67065257009346	33.905984637850466	33.96233599999999	0.17492317829264317	34.333054	0.20332468734514278	33.288996	0.24304980144818047	34.173964	0.2284537193919144	33.9395875	0.0785938962722294	33.755258	0.2793483611998506	34.462165999999996	0.21086750266645746	33.628354	0.19835188882897203	33.712728	0.32195885240563454	33.889626500000006	0.09059219269073761
4.28	33.7047	34.058	33.2592	34.2758	33.824425	33.7217296037296	34.27027389277389	33.95911142191142	33.67206317016317	33.90579452214452	33.96233599999999	0.17492317829264317	34.333054	0.20332468734514278	33.288996	0.24304980144818047	34.173964	0.2284537193919144	33.9395875	0.0785938962722294	33.754203	0.27933798667381715	34.456522	0.2140644435111496	33.623071	0.20108694350324033	33.720822999999996	0.3258533966866873	33.88865475	0.09076677257524009
4.29	33.737	34.2298	33.2037	34.495599999999996	33.916525	33.72176511627907	34.27017976744186	33.95735465116279	33.673978372093025	33.905819476744185	33.96233599999999	0.17492317829264317	34.333054	0.20332468734514278	33.288996	0.24304980144818047	34.173964	0.2284537193919144	33.9395875	0.0785938962722294	33.756459	0.27826618790703783	34.452311	0.2143437675460599	33.617053	0.20454754180775803	33.73023	0.3344792873053447	33.889013250000005	0.09080572644520003
4.3	33.7154	34.286699999999996	33.2973	34.2238	33.880799999999994	33.72175034802784	34.270218097447795	33.95582320185615	33.675254060324825	33.905761426914154	33.96233599999999	0.17492317829264317	34.333054	0.20332468734514278	33.288996	0.24304980144818047	34.173964	0.2284537193919144	33.9395875	0.0785938962722294	33.758061	0.27755605636199665	34.447534999999995	0.21263594979787795	33.61051	0.20420254329187268	33.738988000000006	0.33583311580702446	33.8887735	0.09079534052672662
4.31	33.726600000000005	34.1161	33.3372	34.491299999999995	33.9178	33.72176157407407	34.26986134259259	33.95439120370371	33.677143055555554	33.905789293981485	33.96233599999999	0.17492317829264317	34.333054	0.20332468734514278	33.288996	0.24304980144818047	34.173964	0.2284537193919144	33.9395875	0.0785938962722294	33.760162	0.2765022464262801	34.442082	0.21408315356983493	33.604082	0.20256468645343897	33.750094999999995	0.34216776450388003	33.88910525	0.09084062601354875
4.32	33.8953	34.1062	33.4003	34.461	33.9657	33.7221623556582	34.26948337182448	33.95311154734411	33.67895334872979	33.905927655889144	33.96233599999999	0.17492317829264317	34.333054	0.20332468734514278	33.288996	0.24304980144818047	34.173964	0.2284537193919144	33.9395875	0.0785938962722294	33.764661000000004	0.274985009653862	34.440301	0.21613997592044482	33.596565999999996	0.19586602008062112	33.758655	0.34913753950244947	33.89004575	0.09114443693683898
4.33	33.796	34.3361	33.3868	34.3367	33.9639	33.72233248847926	34.26963686635945	33.95180668202765	33.680468894009216	33.90606123271889	33.96233599999999	0.17492317829264317	34.333054	0.20332468734514278	33.288996	0.24304980144818047	34.173964	0.2284537193919144	33.9395875	0.0785938962722294	33.76339	0.27453866666635635	34.440078	0.21623681209505444	33.590654	0.1931399500022421	33.770126	0.3490963684552038	33.891062000000005	0.0913978697754796
4.34	33.7874	34.2192	33.208	34.290600000000005	33.8763	33.72248206896551	34.26952091954023	33.9500967816092	33.681871494252874	33.90599281609195	33.96233599999999	0.17492317829264317	34.333054	0.20332468734514278	33.288996	0.24304980144818047	34.173964	0.2284537193919144	33.9395875	0.0785938962722294	33.763974	0.27452688728504426	34.438345	0.21731373372066903	33.584986	0.19597728945936088	33.780986999999996	0.3482151235277685	33.892073	0.0906594911849816
4.35	33.8281	34.2763	33.2043	34.0653	33.8435	33.722724311926605	34.26953646788991	33.94838623853211	33.68275091743119	33.905849483944955	33.96233599999999	0.17492317829264317	34.333054	0.20332468734514278	33.288996	0.24304980144818047	34.173964	0.2284537193919144	33.9395875	0.0785938962722294	33.764078	0.27454941509550534	34.437406	0.21781345220995402	33.580714	0.19957621719204538	33.787359	0.3475217871506298	33.89238925	0.09043178167579495
4.36	33.8934	34.355000000000004	32.936800000000005	34.0968	33.8205	33.72311487414188	34.26973203661327	33.946071395881006	33.683698398169334	33.905654176201374	33.96233599999999	0.17492317829264317	34.333054	0.20332468734514278	33.288996	0.24304980144818047	34.173964	0.2284537193919144	33.9395875	0.0785938962722294	33.765316000000006	0.2748535179091979	34.440006	0.21522129030837434	33.575605	0.20931727180951198	33.791388	0.3487606299830667	33.89307875	0.08960618865424103
4.37	33.7685	34.4751	32.7929	34.0754	33.777975	33.72321849315069	34.27020091324201	33.94343858447488	33.68459269406393	33.90536267123287	33.96233599999999	0.17492317829264317	34.333054	0.20332468734514278	33.288996	0.24304980144818047	34.173964	0.2284537193919144	33.9395875	0.0785938962722294	33.764606	0.2747516350701638	34.442957	0.2136375152689344	33.56728699999999	0.22340017527777467	33.795216	0.3497647422094627	33.8925165	0.09015408745642958
4.38	33.8883	34.5422	32.7265	34.0307	33.796925	33.72359453302961	34.27082050113895	33.94066651480638	33.68538109339408	33.90511566059225	33.96233599999999	0.17492317829264317	34.333054	0.20332468734514278	33.288996	0.24304980144818047	34.173964	0.2284537193919144	33.9395875	0.0785938962722294	33.765339	0.27498511544473214	34.444948	0.2136252536238158	33.556587	0.23749091153476773	33.79688	0.35049179503058386	33.8909385	0.09043480926902978
4.39	33.9734	34.5752	32.541199999999996	34.3544	33.86105	33.72416227272727	34.27151227272727	33.93748590909091	33.68690159090909	33.90501551136364	33.96233599999999	0.17492317829264317	34.333054	0.20332468734514278	33.288996	0.24304980144818047	34.173964	0.2284537193919144	33.9395875	0.0785938962722294	33.767468	0.27577031244909894	34.448743	0.21252070523246916	33.54374	0.2567427691191086	33.800465	0.35436013906263186	33.890103999999994	0.09032052168737363
4.4	33.6865	34.5261	32.7166	34.2546	33.795950000000005	33.7240768707483	34.272089569161	33.93471746031746	33.68818888888889	33.90476819727891	33.96233599999999	0.17492317829264317	34.333054	0.20332468734514278	33.288996	0.24304980144818047	34.173964	0.2284537193919144	33.9395875	0.0785938962722294	33.770098	0.2737031385950082	34.451191	0.21198169450934043	33.531571	0.26672740531573186	33.803607	0.3569965804251848	33.88911675	0.09080829416178768
4.41	33.939099999999996	34.6487	33.0632	34.3037	33.98867499999999	33.72456334841629	34.27294162895927	33.93274570135747	33.6895814479638	33.904958031674205	33.96233599999999	0.17492317829264317	34.333054	0.20332468734514278	33.288996	0.24304980144818047	34.173964	0.2284537193919144	33.9395875	0.0785938962722294	33.772527	0.2741182034554562	34.453182999999996	0.2128996012516505	33.524385	0.26958254948131627	33.807722	0.3603836374999554	33.88945425	0.09111754043507421
4.42	33.7652	34.430299999999995	32.942	34.269400000000005	33.851725	33.72465507900677	34.27329683972912	33.93050925507901	33.69089029345372	33.904837866817154	33.96233599999999	0.17492317829264317	34.333054	0.20332468734514278	33.288996	0.24304980144818047	34.173964	0.2284537193919144	33.9395875	0.0785938962722294	33.774581	0.2732763646082944	34.454152	0.21256916995684494	33.51647	0.27494680532345417	33.814883	0.3623861476533449	33.890021499999996	0.09069918785204595
4.43	33.8585	34.6691	32.9597	34.2804	33.941925	33.72495653153153	34.27418828828829	33.92832274774775	33.69221801801802	33.9049213963964	33.96233599999999	0.17492317829264317	34.333054	0.20332468734514278	33.288996	0.24304980144818047	34.173964	0.2284537193919144	33.9395875	0.0785938962722294	33.779655000000005	0.27002523016235336	34.457671	0.2131909564169175	33.508353	0.2792919219520575	33.820978	0.36505580522047953	33.89166425	0.09012923838469986
4.44	33.8976	34.7023	33.0978	34.1366	33.958574999999996	33.72534449438202	34.27515033707865	33.92645640449438	33.69321662921348	33.90504196629213	33.96233599999999	0.17492317829264317	34.333054	0.20332468734514278	33.288996	0.24304980144818047	34.173964	0.2284537193919144	33.9395875	0.0785938962722294	33.783594	0.26882943329563	34.459785	0.21456745984238254	33.503592	0.28220603608717815	33.825574	0.36611644132710114	33.89313625	0.09000666013341295
4.45	34.0379	34.4968	33.0715	34.5288	34.03375	33.72604529147982	34.27564730941704	33.924539461883406	33.69509013452915	33.90533054932735	33.96233599999999	0.17492317829264317	34.333054	0.20332468734514278	33.288996	0.24304980144818047	34.173964	0.2284537193919144	33.9395875	0.0785938962722294	33.788879	0.2685793757340376	34.460272	0.21459593558988313	33.497286	0.28475944021562544	33.835625	0.37150227710453926	33.895515499999995	0.09055136118454679
4.46	33.9157	34.6809	33.2119	34.6032	34.102925	33.726469574944076	34.27655391498882	33.922945190156604	33.69712170022371	33.9057725950783	33.96233599999999	0.17492317829264317	34.333054	0.20332468734514278	33.288996	0.24304980144818047	34.173964	0.2284537193919144	33.9395875	0.0785938962722294	33.794991	0.2643665599106239	34.460840000000005	0.21510849928495748	33.491924000000004	0.285037093853983	33.8455	0.378653022854815	33.89831375	0.0925915887255163
4.47	33.986000000000004	34.6233	33.1529	34.3756	34.03445	33.72704888392857	34.27732790178571	33.92122633928572	33.69863616071429	33.90605982142857	33.96233599999999	0.17492317829264317	34.333054	0.20332468734514278	33.288996	0.24304980144818047	34.173964	0.2284537193919144	33.9395875	0.0785938962722294	33.802158	0.2596437914146779	34.460795	0.21507368686756728	33.486379	0.2861941314347199	33.851855	0.3821826115360596	33.90029675	0.09336701480027713
4.48	33.9198	34.4403	33.2731	34.2341	33.966825	33.727478173719376	34.27769086859688	33.91978285077951	33.699828730512245	33.906195155902005	33.96233599999999	0.17492317829264317	34.333054	0.20332468734514278	33.288996	0.24304980144818047	34.173964	0.2284537193919144	33.9395875	0.0785938962722294	33.806863	0.25743866805333865	34.460576	0.21508339144793998	33.481547	0.2856694559656563	33.859025	0.38256445614559687	33.90200275	0.09300410445590279
4.49	34.133	34.471199999999996	33.184999999999995	33.934000000000005	33.9308	33.72837933333333	34.278120888888886	33.91815	33.70034911111111	33.906249833333334	33.96233599999999	0.17492317829264317	34.333054	0.20332468734514278	33.288996	0.24304980144818047	34.173964	0.2284537193919144	33.9395875	0.0785938962722294	33.813925	0.25659232271395577	34.459744	0.21487761060513974	33.475271	0.2852165929746682	33.863006999999996	0.3812361865699796	33.90298675	0.09278053252348499
4.5	33.992399999999996	34.5159	33.248400000000004	34.2476	34.001075	33.72896474501108	34.27864811529933	33.916664966740576	33.701562527716185	33.906460088691794	34.04412000000001	0.1421299588404927	34.610876	0.1962750076397907	33.531986	0.2532089263908365	34.112844	0.2518921587981655	34.0749565	0.10817420716256798	33.821169	0.2511929930080612	34.459233999999995	0.21468114586022438	33.471582	0.28574622009571116	33.870468	0.38139059457757685	33.905613249999995	0.09178726938634833
4.51	34.007999999999996	34.4259	33.2326	34.0463	33.9282	33.729582079646015	34.27897389380531	33.91515154867256	33.70232522123894	33.90650818584071	34.04412000000001	0.1421299588404927	34.610876	0.1962750076397907	33.531986	0.2532089263908365	34.112844	0.2518921587981655	34.0749565	0.10817420716256798	33.829998	0.24182163682422364	34.457469	0.2142172637767091	33.468059	0.2865057617820977	33.874883	0.38083915798332657	33.90760225	0.09006695412829033
4.52	33.9114	34.7533	33.1998	34.078	33.985625000000006	33.72998344370861	34.28002097130243	33.91357240618102	33.70315452538632	33.90668283664459	34.04412000000001	0.1421299588404927	34.610876	0.1962750076397907	33.531986	0.2532089263908365	34.112844	0.2518921587981655	34.0749565	0.10817420716256798	33.836509	0.234996751791397	34.460356	0.21625009432818712	33.461635	0.28523115253910203	33.88193	0.3779732360520122	33.9101075	0.08869402983307803
4.53	33.9447	34.4699	33.3166	34.2883	34.004875	33.7304563876652	34.28043920704846	33.91225748898678	33.70444339207049	33.90689911894273	34.04412000000001	0.1421299588404927	34.610876	0.1962750076397907	33.531986	0.2532089263908365	34.112844	0.2518921587981655	34.0749565	0.10817420716256798	33.84332	0.2279900197177288	34.459576	0.21607173617976444	33.456123000000005	0.28261676155192483	33.891859	0.37544281709468424	33.9127195	0.08758230238848091
4.54	34.1756	34.369299999999996	33.3165	34.431799999999996	34.0733	33.731434725274724	34.280634505494504	33.91094813186813	33.70604197802198	33.90726483516484	34.04412000000001	0.1421299588404927	34.610876	0.1962750076397907	33.531986	0.2532089263908365	34.112844	0.2518921587981655	34.0749565	0.10817420716256798	33.849934	0.22793940769375173	34.457149	0.21570509633485416	33.45252	0.2820711501330297	33.903604	0.37375855435487443	33.91580175	0.08775726863152031
4.55	34.2068	34.3531	33.217	34.479600000000005	34.064125000000004	33.73247719298246	34.28079342105263	33.909426315789474	33.70773837719298	33.907608826754384	34.04412000000001	0.1421299588404927	34.610876	0.1962750076397907	33.531986	0.2532089263908365	34.112844	0.2518921587981655	34.0749565	0.10817420716256798	33.858008999999996	0.22610989466101578	34.455953	0.2159494303200076	33.44989	0.2830367800991336	33.915856	0.3723410059488748	33.919927	0.08486042816700619
4.56	34.300399999999996	34.3382	33.1102	34.2244	33.9933	33.733719912472644	34.280919037199126	33.90767746170678	33.708868927789936	33.907796334792124	34.04412000000001	0.1421299588404927	34.610876	0.1962750076397907	33.531986	0.2532089263908365	34.112844	0.2518921587981655	34.0749565	0.10817420716256798	33.866866	0.22591642873349266	34.455201	0.21622986155772558	33.442142	0.2816068163703764	33.924777000000006	0.3688892420495722	33.9222465	0.08364347492015103
4.57	34.1129	34.3292	33.185500000000005	34.0182	33.91145	33.73454781659389	34.28102445414847	33.90610065502183	33.7095443231441	33.90780431222707	34.04412000000001	0.1421299588404927	34.610876	0.1962750076397907	33.531986	0.2532089263908365	34.112844	0.2518921587981655	34.0749565	0.10817420716256798	33.87054	0.2269080319192615	34.45464	0.2164856721878067	33.436106	0.2805618359685015	33.933331	0.36087225745534524	33.92365425	0.08223956920558036
4.58	34.079899999999995	34.4985	33.1334	34.2921	34.000975	33.735300217864925	34.28149825708061	33.904417211328976	33.710813507625275	33.90800729847494	34.04412000000001	0.1421299588404927	34.610876	0.1962750076397907	33.531986	0.2532089263908365	34.112844	0.2518921587981655	34.0749565	0.10817420716256798	33.874352	0.227193855052716	34.45434	0.2164030559540296	33.427870000000006	0.2771845578146535	33.943894	0.35567062615146683	33.925114	0.08230414971067204
4.59	34.2352	34.4309	33.1117	33.996	33.94345	33.736386956521734	34.28182304347826	33.90269391304348	33.71143347826087	33.90808434782609	34.04412000000001	0.1421299588404927	34.610876	0.1962750076397907	33.531986	0.2532089263908365	34.112844	0.2518921587981655	34.0749565	0.10817420716256798	33.879355000000004	0.2295878861122063	34.454502	0.21637914394722466	33.420626	0.2758707209377297	33.951212	0.34901063087033757	33.926423750000005	0.08153207542383195
4.6	34.357600000000005	34.408500000000004	33.2436	34.0191	34.007200000000005	33.737734490238616	34.282097830802606	33.90126420824295	33.71210086767896	33.908299349240785	34.04412000000001	0.1421299588404927	34.610876	0.1962750076397907	33.531986	0.2532089263908365	34.112844	0.2518921587981655	34.0749565	0.10817420716256798	33.887877	0.23137626527433322	34.454934	0.21624233470149168	33.416681000000004	0.27554991433842746	33.957985	0.34359466470103306	33.92936925	0.07901274940714975
4.61	34.1306	34.2982	33.189099999999996	34.0864	33.926075	33.73858484848485	34.28213268398268	33.899722727272724	33.71291103896104	33.90833782467532	34.04412000000001	0.1421299588404927	34.610876	0.1962750076397907	33.531986	0.2532089263908365	34.112844	0.2518921587981655	34.0749565	0.10817420716256798	33.891765	0.23216214613053196	34.452338	0.21655298172717397	33.411694	0.27510600998761997	33.965742	0.33753664228458496	33.93038475	0.07830101548800503
4.62	33.9458	34.3922	33.3009	34.1355	33.943599999999996	33.73903239740821	34.28237041036717	33.89842937365011	33.71382375809935	33.90841398488121	34.04412000000001	0.1421299588404927	34.610876	0.1962750076397907	33.531986	0.2532089263908365	34.112844	0.2518921587981655	34.0749565	0.10817420716256798	33.893972	0.23161013963946606	34.448606999999996	0.21430893223413217	33.40678	0.27261635454915745	33.973563	0.3322239988091636	33.9307305	0.07828207886202551
4.63	34.0495	34.4328	33.4252	34.1857	34.0233	33.73970150862069	34.282694612068966	33.89740948275862	33.714840732758624	33.90866158405172	34.04412000000001	0.1421299588404927	34.610876	0.1962750076397907	33.531986	0.2532089263908365	34.112844	0.2518921587981655	34.0749565	0.10817420716256798	33.896518	0.23190924530199294	34.445426	0.21212633105593728	33.403159	0.2699023516257803	33.981432	0.32776197383285777	33.93163375	0.07882744175043013
4.64	34.1373	34.4981	33.521100000000004	34.2295	34.096500000000006	33.74055655913978	34.28315784946237	33.89660021505376	33.71594752688172	33.909065537634405	34.04412000000001	0.1421299588404927	34.610876	0.1962750076397907	33.531986	0.2532089263908365	34.112844	0.2518921587981655	34.0749565	0.10817420716256798	33.899729	0.23300630428670308	34.441464	0.20730296451071306	33.403523	0.2700379426594578	33.989444	0.32387375558926806	33.93354	0.0804856960753157
4.65	34.1862	34.4225	33.2542	34.328500000000005	34.04785	33.74151287553648	34.28345686695279	33.89522167381974	33.71726201716738	33.9093633583691	34.04412000000001	0.1421299588404927	34.610876	0.1962750076397907	33.531986	0.2532089263908365	34.112844	0.2518921587981655	34.0749565	0.10817420716256798	33.903514	0.23456526563495653	34.437474	0.20372336294613247	33.403881999999996	0.26981298176193785	33.99717699999999	0.32263025616459085	33.93551175	0.08084954027272759
4.66	34.258700000000005	34.4484	33.2625	34.379400000000004	34.08725	33.74262034261242	34.28381006423983	33.89386680942184	33.718679871520344	33.90974427194861	34.04412000000001	0.1421299588404927	34.610876	0.1962750076397907	33.531986	0.2532089263908365	34.112844	0.2518921587981655	34.0749565	0.10817420716256798	33.908633	0.23668678790046474	34.435342999999996	0.20246698858242868	33.40391	0.2697980129240629	34.004246	0.3231883481308945	33.938033	0.08161498023332255
4.67	34.243700000000004	34.6836	33.4936	34.3164	34.184325	33.74369102564103	34.284664316239315	33.89301153846154	33.71995705128205	33.91033098290598	34.04412000000001	0.1421299588404927	34.610876	0.1962750076397907	33.531986	0.2532089263908365	34.112844	0.2518921587981655	34.0749565	0.10817420716256798	33.914317000000004	0.23784889824197575	34.435151999999995	0.20222108587310544	33.404592	0.26993904612378194	34.009002	0.3242564719351307	33.94076575	0.08519877942697751
4.68	34.0542	34.7297	33.5498	34.2721	34.15145	33.74435309168444	34.28561321961621	33.89227974413646	33.72113432835821	33.91084509594883	34.04412000000001	0.1421299588404927	34.610876	0.1962750076397907	33.531986	0.2532089263908365	34.112844	0.2518921587981655	34.0749565	0.10817420716256798	33.917884	0.2372383840201603	34.436439	0.2036914560596438	33.404714000000006	0.27000251626959754	34.014126000000005	0.32432567545834945	33.94329075	0.08765324838655704
4.69	34.1574	34.6266	33.4355	34.3283	34.13695	33.745231914893616	34.286338723404256	33.89130787234043	33.72242617021277	33.91132617021277	34.04412000000001	0.1421299588404927	34.610876	0.1962750076397907	33.531986	0.2532089263908365	34.112844	0.2518921587981655	34.0749565	0.10817420716256798	33.920609	0.2384177735963452	34.435589	0.20270658742337214	33.402795	0.2690842117349985	34.020205000000004	0.3244616698890186	33.9447995	0.08967234879625487
4.7	34.042699999999996	34.4109	33.3865	34.2059	34.0115	33.74586348195329	34.28660318471337	33.89023609341826	33.723452653927815	33.91153885350319	34.04412000000001	0.1421299588404927	34.610876	0.1962750076397907	33.531986	0.2532089263908365	34.112844	0.2518921587981655	34.0749565	0.10817420716256798	33.921475	0.2387050935608424	34.432481	0.20064769299954974	33.400753	0.2684178344098765	34.025784	0.3227892281379869	33.94512325	0.08985578339080956
4.71	34.1774	34.4664	33.2706	34.14	34.0136	33.746777754237286	34.28698411016949	33.888923305084745	33.724335169491525	33.911755084745764	34.04412000000001	0.1421299588404927	34.610876	0.1962750076397907	33.531986	0.2532089263908365	34.112844	0.2518921587981655	34.0749565	0.10817420716256798	33.925895	0.2393161998488021	34.431098999999996	0.19992485279886466	33.397312	0.26785243347254944	34.030097999999995	0.32138705447440635	33.946101	0.0900654754760564
4.72	34.107	34.6449	33.416399999999996	34.1352	34.075874999999996	33.74753932346723	34.28774080338266	33.8879243128964	33.725203805496825	33.91210206131078	34.04412000000001	0.1421299588404927	34.610876	0.1962750076397907	33.531986	0.2532089263908365	34.112844	0.2518921587981655	34.0749565	0.10817420716256798	33.926728	0.23980454839363183	34.430985	0.1997983530811013	33.39489699999999	0.26656480458119164	34.035333	0.3187558398924679	33.946985749999996	0.09090591222224174
4.73	34.1363	34.507	33.5563	34.1104	34.0775	33.74835949367089	34.288203375527424	33.887224683544304	33.726016455696204	33.912451002109705	34.04412000000001	0.1421299588404927	34.610876	0.1962750076397907	33.531986	0.2532089263908365	34.112844	0.2518921587981655	34.0749565	0.10817420716256798	33.927975	0.24057333847880816	34.428614	0.19743798208981564	33.394799	0.2665030219454469	34.042767	0.31160002335760656	33.94853875	0.09180034649088661
4.74	34.0031	34.4827	33.5556	33.8791	33.980125	33.748895789473686	34.28861284210526	33.88652652631579	33.7263387368421	33.91259347368421	34.04412000000001	0.1421299588404927	34.610876	0.1962750076397907	33.531986	0.2532089263908365	34.112844	0.2518921587981655	34.0749565	0.10817420716256798	33.926995000000005	0.24006003137046114	34.427137	0.19646326083921456	33.391862	0.26303944889069764	34.047864000000004	0.3045634184575047	33.9484645	0.09177147288017579
4.75	33.9786	34.4484	33.5858	33.6479	33.915175	33.74937836134454	34.28894852941177	33.88589474789916	33.72617394957983	33.91259889705883	34.04412000000001	0.1421299588404927	34.610876	0.1962750076397907	33.531986	0.2532089263908365	34.112844	0.2518921587981655	34.0749565	0.10817420716256798	33.926033	0.23965415445690816	34.426001	0.19600346600466015	33.387162	0.2551366180989001	34.051794	0.2966609382557183	33.9477475	0.09174843381401175
4.76	33.8959	34.5189	33.6566	33.641999999999996	33.928349999999995	33.749685534591194	34.28943060796646	33.885414046121596	33.72599748427673	33.91263191823899	34.04412000000001	0.1421299588404927	34.610876	0.1962750076397907	33.531986	0.2532089263908365	34.112844	0.2518921587981655	34.0749565	0.10817420716256798	33.923378	0.2384881406872382	34.425694	0.19583188513708652	33.383423	0.24826040696750495	34.054392	0.2918361162075842	33.94672175	0.09138177690155282
4.77	33.987500000000004	34.702600000000004	33.725	33.8239	34.05975	33.750183054393304	34.2902949790795	33.88507845188284	33.72620230125523	33.91293969665272	34.04412000000001	0.1421299588404927	34.610876	0.1962750076397907	33.531986	0.2532089263908365	34.112844	0.2518921587981655	34.0749565	0.10817420716256798	33.923377	0.23848786888863296	34.427498	0.19755323229929825	33.381439	0.24466831388058008	34.057974	0.28669042840895126	33.947572	0.09203815615210705
4.78	34.0314	34.5934	33.658899999999996	33.4938	33.944374999999994	33.75077014613779	34.29092776617954	33.88460626304801	33.72571711899791	33.913005323590816	34.04412000000001	0.1421299588404927	34.610876	0.1962750076397907	33.531986	0.2532089263908365	34.112844	0.2518921587981655	34.0749565	0.10817420716256798	33.925345	0.238559867070592	34.42722	0.19729729298234971	33.378498	0.23944028756473945	34.056586	0.28909656176464016	33.94691225	0.09181980668782866
4.79	34.084500000000006	34.4908	33.6222	33.5726	33.942524999999996	33.75146541666667	34.29134416666667	33.88405958333333	33.725398125	33.91306682291667	34.04412000000001	0.1421299588404927	34.610876	0.1962750076397907	33.531986	0.2532089263908365	34.112844	0.2518921587981655	34.0749565	0.10817420716256798	33.929365	0.23781222512554387	34.424098	0.1937287773869961	33.376991	0.23739844403724997	34.054648	0.2916993804959352	33.9462755	0.09162508581583094
4.8	33.8429	34.5713	33.7669	33.612899999999996	33.948499999999996	33.75165550935551	34.29192619542619	33.88381600831601	33.725164241164244	33.91314048856549	34.04412000000001	0.1421299588404927	34.610876	0.1962750076397907	33.531986	0.2532089263908365	34.112844	0.2518921587981655	34.0749565	0.10817420716256798	33.931815	0.235614770495671	34.421158	0.18914208073036506	33.378887999999996	0.2397606050487185	34.054305	0.29220305634311544	33.946541499999995	0.09159221144411266
4.81	34.0281	34.6639	33.6933	33.6271	34.0031	33.752229045643155	34.2926979253112	33.88342074688797	33.72496078838174	33.91332712655601	34.04412000000001	0.1421299588404927	34.610876	0.1962750076397907	33.531986	0.2532089263908365	34.112844	0.2518921587981655	34.0749565	0.10817420716256798	33.937301	0.231324469524907	34.42103	0.188971652782996	33.380161	0.24109831973027512	34.053208	0.2936096208066033	33.947925	0.09138893428969906
4.82	34.0984	34.6559	33.7737	33.8672	34.0988	33.75294575569358	34.29344989648033	33.88319358178054	33.72525527950311	33.91371112836439	34.04412000000001	0.1421299588404927	34.610876	0.1962750076397907	33.531986	0.2532089263908365	34.112844	0.2518921587981655	34.0749565	0.10817420716256798	33.946771	0.21781593623921655	34.420809	0.1886807929688001	33.380162999999996	0.24110161638870614	34.055063999999994	0.29181799243878936	33.95070175	0.09171518194486818
4.83	34.0889	34.9007	33.834900000000005	33.7494	34.143475	33.753639876033056	34.29470454545454	33.88309380165289	33.72530516528926	33.91418584710744	34.04412000000001	0.1421299588404927	34.610876	0.1962750076397907	33.531986	0.2532089263908365	34.112844	0.2518921587981655	34.0749565	0.10817420716256798	33.951576	0.2155643601283471	34.425146999999996	0.19464375355754726	33.381087	0.24267618223724982	34.057033000000004	0.2890438529010675	33.95371075	0.09305806317513644
4.84	33.998	35.0216	33.8594	33.782199999999996	34.165299999999995	33.754143711340205	34.29620329896907	33.88304494845361	33.725422474226804	33.91470360824742	34.04412000000001	0.1421299588404927	34.610876	0.1962750076397907	33.531986	0.2532089263908365	34.112844	0.2518921587981655	34.0749565	0.10817420716256798	33.956739	0.2103157178883132	34.430029999999995	0.20331613513949567	33.381045	0.24259217903361438	34.05923	0.2860666050505481	33.956761	0.09494442169560222
4.85	34.054500000000004	34.955799999999996	34.009100000000004	34.0496	34.267250000000004	33.75476172839506	34.297560493827156	33.883304320987655	33.72608950617284	33.915429012345676	34.04412000000001	0.1421299588404927	34.610876	0.1962750076397907	33.531986	0.2532089263908365	34.112844	0.2518921587981655	34.0749565	0.10817420716256798	33.961557	0.20692035663722413	34.434318	0.20980028616936666	33.384685	0.24923415316937436	34.063071	0.2832918016956618	33.96090775	0.09930358619404887
4.86	33.8638	34.905499999999996	33.877	34.1255	34.192949999999996	33.754985626283364	34.298808829568785	33.88329137577002	33.72690965092403	33.91599887063655	34.04412000000001	0.1421299588404927	34.610876	0.1962750076397907	33.531986	0.2532089263908365	34.112844	0.2518921587981655	34.0749565	0.10817420716256798	33.963165	0.2055107829139535	34.437691	0.21463029575890702	33.387282	0.25300693741435754	34.069412	0.27740207236685904	33.9643875	0.10127726509689403
4.87	34.1091	34.847899999999996	33.7602	34.1467	34.215975	33.75571127049181	34.29993401639344	33.88303913934426	33.72776987704918	33.91661357581967	34.04412000000001	0.1421299588404927	34.610876	0.1962750076397907	33.531986	0.2532089263908365	34.112844	0.2518921587981655	34.0749565	0.10817420716256798	33.967139	0.20443854174908282	34.439631	0.21746238392699604	33.390312	0.2556532481485099	34.075534	0.27218409108225994	33.968154	0.10355734990182242
4.88	34.0206	34.9641	33.9636	34.2581	34.3016	33.75625296523518	34.30129222903886	33.88320388548057	33.72885439672802	33.917400869120655	34.04412000000001	0.1421299588404927	34.610876	0.1962750076397907	33.531986	0.2532089263908365	34.112844	0.2518921587981655	34.0749565	0.10817420716256798	33.968875	0.20414492642437754	34.444343	0.22364539042322168	33.394326	0.2614644494134251	34.081284000000004	0.2698737717352292	33.972207	0.10852867720683032
4.89	34.1252	34.733000000000004	33.8683	34.174	34.225125000000006	33.75700591836735	34.30217326530612	33.883173469387756	33.72976285714286	33.918028877551016	34.04412000000001	0.1421299588404927	34.610876	0.1962750076397907	33.531986	0.2532089263908365	34.112844	0.2518921587981655	34.0749565	0.10817420716256798	33.97266199999999	0.20348957423958594	34.445087	0.22448752531308183	33.396168	0.2641614378146018	34.084976	0.2685754259385489	33.97472325	0.11143696842841015
4.9	34.1944	34.6178	33.6679	34.345	34.206275000000005	33.7578967413442	34.30281608961304	33.8827350305499	33.73101588594705	33.91861593686354	34.04412000000001	0.1421299588404927	34.610876	0.1962750076397907	33.531986	0.2532089263908365	34.112844	0.2518921587981655	34.0749565	0.10817420716256798	33.976456000000006	0.20405643075702945	34.443919	0.2232665172302851	33.396059	0.2640458619083132	34.093057	0.26403699819351395	33.97737275	0.1137603532914673
4.91	33.889	34.6542	33.7067	34.2699	34.12995	33.75816321138211	34.30353028455284	33.88237723577236	33.73211117886179	33.91904547764228	34.04412000000001	0.1421299588404927	34.610876	0.1962750076397907	33.531986	0.2532089263908365	34.112844	0.2518921587981655	34.0749565	0.10817420716256798	33.980239000000005	0.198772812245144	34.444976	0.22401557986939635	33.397795	0.26552250237535757	34.098850999999996	0.2614586582977878	33.980465249999995	0.1136616230605439
4.92	33.9182	34.6259	33.5485	34.3001	34.098175	33.7584878296146	34.304184178498986	33.8817	33.73326328600406	33.919408823529416	34.04412000000001	0.1421299588404927	34.610876	0.1962750076397907	33.531986	0.2532089263908365	34.112844	0.2518921587981655	34.0749565	0.10817420716256798	33.983985	0.19393179128673335	34.446669	0.22474287831320602	33.396695	0.2646579959555865	34.105097	0.25868892846036046	33.9831115	0.11328647524076726
4.93	33.9017	34.6702	33.6235	34.302800000000005	34.12455	33.758777732793526	34.30492510121458	33.88117732793522	33.734416194331985	33.919824089068825	34.04412000000001	0.1421299588404927	34.610876	0.1962750076397907	33.531986	0.2532089263908365	34.112844	0.2518921587981655	34.0749565	0.10817420716256798	33.98673	0.19074723371960273	34.449829	0.22564931686355497	33.396821	0.2647639842054016	34.113652	0.2507392502421765	33.986758	0.11188921744659074
4.94	33.6404	34.6207	33.8408	34.2143	34.07905	33.75853858585859	34.305563030303034	33.88109575757576	33.735385656565654	33.92014575757576	34.04412000000001	0.1421299588404927	34.610876	0.1962750076397907	33.531986	0.2532089263908365	34.112844	0.2518921587981655	34.0749565	0.10817420716256798	33.986597	0.19098627400826365	34.451463	0.22629465669222834	33.399459	0.26787328796097865	34.119440999999995	0.24622812740657704	33.98924	0.11114623080075457
4.95	33.7548	34.8719	33.5264	34.3831	34.13405	33.7585310483871	34.30670483870968	33.88038064516129	33.736691532258064	33.92057701612903	34.04412000000001	0.1421299588404927	34.610876	0.1962750076397907	33.531986	0.2532089263908365	34.112844	0.2518921587981655	34.0749565	0.10817420716256798	33.990287	0.1826436374859646	34.453696	0.2293408107131487	33.399764999999995	0.2680018997275408	34.126672	0.24319842839048786	33.992605	0.11037527972213712
4.96	33.7678	34.8703	33.620000000000005	34.461	34.17977500000001	33.75854969818913	34.307838832997994	33.879856740442655	33.73814889336016	33.92109854124748	34.04412000000001	0.1421299588404927	34.610876	0.1962750076397907	33.531986	0.2532089263908365	34.112844	0.2518921587981655	34.0749565	0.10817420716256798	33.99198500000001	0.1797257784216158	34.456884	0.23290220938267553	33.401166999999994	0.2687903711956028	34.132295	0.24437188598834686	33.99558275	0.11137342674779184
4.97	33.9443	34.8791	33.8379	34.344	34.251324999999994	33.75892269076306	34.3089859437751	33.87977248995984	33.73936546184739	33.92176164658635	34.04412000000001	0.1421299588404927	34.610876	0.1962750076397907	33.531986	0.2532089263908365	34.112844	0.2518921587981655	34.0749565	0.10817420716256798	33.997305	0.17000425150644058	34.462116	0.2364602530163224	33.406045999999996	0.2722579601270102	34.136221	0.2445899249204927	34.000422	0.11187090663355298
4.98	33.9417	34.960499999999996	33.693	34.2996	34.223699999999994	33.75928897795591	34.31029158316633	33.879398196392785	33.740488176352706	33.92236673346693	34.04412000000001	0.1421299588404927	34.610876	0.1962750076397907	33.531986	0.2532089263908365	34.112844	0.2518921587981655	34.0749565	0.10817420716256798	34.000197	0.16650319768507643	34.468163000000004	0.2413944877542954	33.407343	0.27332152312067487	34.140725	0.24339521727596414	34.004107	0.11310139318285224
4.99	34.091499999999996	34.862700000000004	33.9471	34.2957	34.29925	33.7599534	34.3113964	33.8795336	33.741598599999996	33.923120499999996	34.04412000000001	0.1421299588404927	34.610876	0.1962750076397907	33.531986	0.2532089263908365	34.112844	0.2518921587981655	34.0749565	0.10817420716256798	34.00322800000001	0.16536362569498644	34.471965	0.24459545961365028	33.410491	0.27771618791364794	34.143404000000004	0.24361398175173504	34.007272	0.11686356265434449
5.0	34.0722	34.9844	33.8403	34.3591	34.314	33.76057664670659	34.31273972055888	33.87945528942116	33.74283113772455	33.92390069860279	33.714148	0.26692823098353713	34.862724	0.15510136628669613	33.496422	0.2092826111171211	34.272754000000006	0.19095599096126883	34.086512	0.11692631442921667	34.004598	0.16536184320404723	34.4776	0.24984184128472464	33.414227000000004	0.28097381841974106	34.146995	0.244124905260751	34.010855	0.12069624370688961
5.01	34.312200000000004	34.9429	33.7655	34.136700000000005	34.289325000000005	33.76167549800797	34.31399501992031	33.87922828685259	33.74361573705179	33.92462863545816	33.714148	0.26692823098353713	34.862724	0.15510136628669613	33.496422	0.2092826111171211	34.272754000000006	0.19095599096126883	34.086512	0.11692631442921667	34.010209	0.16619079949664517	34.482912	0.25403835639758704	33.416882	0.28303929818876394	34.147479	0.24405533041075733	34.0143705	0.12363026180344926
5.02	33.9515	34.9289	33.6914	34.042699999999996	34.153625000000005	33.76205288270378	34.31521749502982	33.87885487077534	33.74421033797217	33.92508389662028	33.714148	0.26692823098353713	34.862724	0.15510136628669613	33.496422	0.2092826111171211	34.272754000000006	0.19095599096126883	34.086512	0.11692631442921667	34.00981	0.16628428407782125	34.486383000000004	0.25774732833457514	33.419816999999995	0.28435913380935096	34.147569999999995	0.2440141329320718	34.015895	0.1244034251310913
5.03	33.759100000000004	35.091899999999995	33.7873	34.1016	34.184975	33.76204702380952	34.31675853174603	33.87867321428571	33.74491944444444	33.92559955357143	33.714148	0.26692823098353713	34.862724	0.15510136628669613	33.496422	0.2092826111171211	34.272754000000006	0.19095599096126883	34.086512	0.11692631442921667	34.009125	0.1671811437429258	34.49018	0.2638324889436415	33.423109	0.28670271129805014	34.148348	0.2437393977924933	34.0176905	0.12554129465595193
5.04	33.885	35.1113	33.5052	34.099	34.150124999999996	33.762290495049506	34.31833188118812	33.87793366336634	33.74562059405941	33.92604415841584	33.714148	0.26692823098353713	34.862724	0.15510136628669613	33.496422	0.2092826111171211	34.272754000000006	0.19095599096126883	34.086512	0.11692631442921667	34.010753	0.16513905891323283	34.49555	0.270931442929112	33.423221	0.2867328705424118	34.148984999999996	0.24352411175268474	34.01962725	0.12607975861138943
5.05	33.5401	34.9936	33.8394	34.067	34.110025	33.76185138339921	34.31966640316205	33.87785750988142	33.7462557312253	33.926407756916994	33.714148	0.26692823098353713	34.862724	0.15510136628669613	33.496422	0.2092826111171211	34.272754000000006	0.19095599096126883	34.086512	0.11692631442921667	34.005816	0.171692868091532	34.500060000000005	0.2754388036305487	33.428074	0.28964328901723946	34.148493	0.24364068976253625	34.020610749999996	0.1264002874996379
5.06	33.856	34.8793	33.7646	34.1442	34.161024999999995	33.76203708086785	34.32077021696252	33.87763412228797	33.747040631163706	33.926870512820514	33.714148	0.26692823098353713	34.862724	0.15510136628669613	33.496422	0.2092826111171211	34.272754000000006	0.19095599096126883	34.086512	0.11692631442921667	34.00459	0.17232572722198874	34.505226	0.2776720209821949	33.430271000000005	0.29136649499046263	34.146516999999996	0.2428571131030185	34.021651	0.12712874280220193
5.07	33.7403	34.9099	33.7681	33.9758	34.098524999999995	33.76199429133858	34.321929921259844	33.87741850393701	33.74749094488189	33.92720841535433	33.714148	0.26692823098353713	34.862724	0.15510136628669613	33.496422	0.2092826111171211	34.272754000000006	0.19095599096126883	34.086512	0.11692631442921667	34.001633999999996	0.17430712950978566	34.510901	0.28009921672700777	33.431777	0.2927300258796699	34.140964999999994	0.24031151515910812	34.021319250000005	0.12688170865257598
5.08	33.7904	34.7858	33.4022	34.1994	34.04445	33.762050098231825	34.322841257367386	33.876484872298626	33.74837878192535	33.92743875245579	33.714148	0.26692823098353713	34.862724	0.15510136628669613	33.496422	0.2092826111171211	34.272754000000006	0.19095599096126883	34.086512	0.11692631442921667	33.997991999999996	0.17488262596555518	34.515648999999996	0.28069999532009055	33.430115	0.29241814303969726	34.139908	0.23981422594487822	34.020916	0.1267420018953787
5.09	33.7174	34.9226	33.4876	33.9978	34.03135	33.76196254901961	34.32401725490196	33.875722352941175	33.748867843137255	33.927642500000005	33.714148	0.26692823098353713	34.862724	0.15510136628669613	33.496422	0.2092826111171211	34.272754000000006	0.19095599096126883	34.086512	0.11692631442921667	33.995735999999994	0.17704100279502802	34.521572	0.2829891478377047	33.431129999999996	0.2924399765746587	34.137514	0.24002801310395472	34.021488	0.12665785697435866
5.1	33.6695	34.6678	33.274300000000004	34.0886	33.92505	33.76178160469667	34.32469001956947	33.87454540117417	33.74953268101761	33.92763742661448	33.714148	0.26692823098353713	34.862724	0.15510136628669613	33.496422	0.2092826111171211	34.272754000000006	0.19095599096126883	34.086512	0.11692631442921667	33.992235	0.18000120334884737	34.526576	0.2810809535497827	33.429591	0.2928602083509305	34.136543	0.24002751662729988	34.021236249999994	0.12682584079605974
5.11	33.5921	34.852199999999996	33.3121	34.1772	33.9834	33.7614501953125	34.3257203125	33.873446875	33.75036796875	33.927746337890625	33.714148	0.26692823098353713	34.862724	0.15510136628669613	33.496422	0.2092826111171211	34.272754000000006	0.19095599096126883	34.086512	0.11692631442921667	33.987059	0.18398709281410242	34.534040999999995	0.2796997940053512	33.428582	0.29309167262413477	34.135824	0.2397945223590821	34.0213765	0.12677565570346763
5.12	33.721000000000004	34.5967	33.266	34.308299999999996	33.973	33.76137134502924	34.3262485380117	33.872262768031185	33.75145555555555	33.92783455165692	33.714148	0.26692823098353713	34.862724	0.15510136628669613	33.496422	0.2092826111171211	34.272754000000006	0.19095599096126883	34.086512	0.11692631442921667	33.984916000000005	0.18583480592965526	34.539718	0.2750684470850603	33.426038	0.2933905814590603	34.137416	0.24041122501879209	34.022022	0.12635851053790298
5.13	33.7568	34.5517	33.28	34.0138	33.900575	33.76136245136187	34.32668715953307	33.871110505836576	33.75196595330739	33.92778151750973	33.714148	0.26692823098353713	34.862724	0.15510136628669613	33.496422	0.2092826111171211	34.272754000000006	0.19095599096126883	34.086512	0.11692631442921667	33.983202999999996	0.1871486836417831	34.545362	0.2693500380282622	33.423508999999996	0.29355008042267333	34.13391	0.23962277024541553	34.021496	0.1267568515531225
5.14	33.7877	34.5524	33.0805	33.9343	33.838725000000004	33.76141359223301	34.327125436893205	33.86957533980583	33.752320000000005	33.92760859223301	33.714148	0.26692823098353713	34.862724	0.15510136628669613	33.496422	0.2092826111171211	34.272754000000006	0.19095599096126883	34.086512	0.11692631442921667	33.979783000000005	0.18756894385250314	34.550939	0.26354432394917104	33.420477	0.29552460522591933	34.12834	0.23769733279969282	34.01988475	0.1280522194073284
5.15	33.8643	34.7355	33.0939	34.0565	33.93755	33.761612984496125	34.327916860465116	33.86807209302326	33.75290949612403	33.92762785852713	33.714148	0.26692823098353713	34.862724	0.15510136628669613	33.496422	0.2092826111171211	34.272754000000006	0.19095599096126883	34.086512	0.11692631442921667	33.977678	0.18767298421995765	34.557166	0.26042554306126386	33.415698	0.29691366019790466	34.127331	0.2377868681944918	34.01946825	0.1282534632831895
5.16	34.014700000000005	34.757	33.201100000000004	34.2147	34.046875	33.76210251450677	34.32874680851064	33.866782011605416	33.75380270793037	33.9278585106383	33.714148	0.26692823098353713	34.862724	0.15510136628669613	33.496422	0.2092826111171211	34.272754000000006	0.19095599096126883	34.086512	0.11692631442921667	33.975574	0.18604344155443542	34.563302	0.2577934957685543	33.413826	0.29767729887692485	34.128907	0.2378389541942385	34.020402250000004	0.12810802413261546
5.17	34.0802	34.7948	33.4062	34.199799999999996	34.12025	33.76271660231661	34.32964652509653	33.86589285714286	33.754663706563704	33.92822992277993	33.714148	0.26692823098353713	34.862724	0.15510136628669613	33.496422	0.2092826111171211	34.272754000000006	0.19095599096126883	34.086512	0.11692631442921667	33.972179000000004	0.18088307920418822	34.569682	0.25551627609500677	33.413495	0.2976670896108085	34.129485	0.2379413056283591	34.021210249999996	0.1284836344909783
5.18	34.0234	34.7754	33.3837	34.2311	34.1034	33.76321888246628	34.33050539499036	33.864963776493255	33.7555816955684	33.92856743737958	33.714148	0.26692823098353713	34.862724	0.15510136628669613	33.496422	0.2092826111171211	34.272754000000006	0.19095599096126883	34.086512	0.11692631442921667	33.969368	0.17782485758667785	34.574765	0.25448995351360737	33.413449	0.2976713778496422	34.13384	0.23574383117969233	34.0228555	0.12847205276113705
5.19	33.9882	34.7876	33.3152	34.078900000000004	34.042475	33.76365153846154	34.33138442307692	33.86390653846154	33.75620346153846	33.92878649038462	33.714148	0.26692823098353713	34.862724	0.15510136628669613	33.496422	0.2092826111171211	34.272754000000006	0.19095599096126883	34.086512	0.11692631442921667	33.965574000000004	0.17323052873213063	34.580112	0.2532733406954512	33.413462	0.2976670147542764	34.136968	0.23287286811244312	34.024029	0.1281057694964856
5.2	34.059400000000004	34.693200000000004	33.4163	34.1166	34.071375	33.76421919385797	34.332078886756236	33.863047408829175	33.756895201535514	33.92906017274472	33.714148	0.26692823098353713	34.862724	0.15510136628669613	33.496422	0.2092826111171211	34.272754000000006	0.19095599096126883	34.086512	0.11692631442921667	33.963795999999995	0.17131633267843874	34.586785000000006	0.2472429016148946	33.412997	0.2976254800156411	34.141753	0.22736975290536832	34.026332749999995	0.12684632522633726
5.21	34.143699999999995	34.783300000000004	33.3687	34.1409	34.10915	33.76494616858237	34.332943295019156	33.862100383141765	33.75763084291188	33.929405172413794	33.714148	0.26692823098353713	34.862724	0.15510136628669613	33.496422	0.2092826111171211	34.272754000000006	0.19095599096126883	34.086512	0.11692631442921667	33.96386	0.17138298714514663	34.592909	0.2444057658955535	33.412971999999996	0.29762913132644914	34.144808	0.22525448489550856	34.02863725	0.1262289577671519
5.22	33.990700000000004	34.9459	33.2782	34.2047	34.104875	33.76537782026769	34.334115296367116	33.860983938814535	33.758485659655825	33.92974067877629	33.714148	0.26692823098353713	34.862724	0.15510136628669613	33.496422	0.2092826111171211	34.272754000000006	0.19095599096126883	34.086512	0.11692631442921667	33.96228	0.17038712961770128	34.600029	0.24421238905642723	33.409687000000005	0.2972819753358601	34.148732	0.22280816629006336	34.030181999999996	0.12620705010404057
5.23	33.7716	34.893299999999996	33.248799999999996	34.2088	34.03062499999999	33.76538969465649	34.33518244274809	33.85981564885496	33.759345038167936	33.92993320610687	33.714148	0.26692823098353713	34.862724	0.15510136628669613	33.496422	0.2092826111171211	34.272754000000006	0.19095599096126883	34.086512	0.11692631442921667	33.960692	0.1714240996928994	34.606927	0.24263585795720027	33.406441	0.29724848874231563	34.153791999999996	0.21827831538093767	34.031963	0.12492481458459001
5.24	33.435199999999995	34.9739	33.221599999999995	34.2597	33.9726	33.76476076190476	34.33639904761905	33.858599999999996	33.7602980952381	33.93001447619048	33.714148	0.26692823098353713	34.862724	0.15510136628669613	33.496422	0.2092826111171211	34.272754000000006	0.19095599096126883	34.086512	0.11692631442921667	33.954047	0.17870575638353903	34.613093	0.2440586405999066	33.405022	0.2977937502583352	34.158746	0.2149454981046093	34.032727	0.1243182915834454
5.25	33.6159	34.8058	33.3717	34.2531	34.011624999999995	33.764477756653996	34.33729144486692	33.85767433460076	33.76123498098859	33.930169629277565	33.714148	0.26692823098353713	34.862724	0.15510136628669613	33.496422	0.2092826111171211	34.272754000000006	0.19095599096126883	34.086512	0.11692631442921667	33.951459	0.1817150800626872	34.618041000000005	0.24288511899507453	33.405035	0.2977922519614593	34.160468	0.21500531582783322	34.033750749999996	0.12371124096909293
5.26	33.291	34.6297	33.4124	34.2285	33.8904	33.76357931688804	34.337846299810245	33.85682941176471	33.76212163187856	33.93009416508539	33.714148	0.26692823098353713	34.862724	0.15510136628669613	33.496422	0.2092826111171211	34.272754000000006	0.19095599096126883	34.086512	0.11692631442921667	33.943371	0.1927125908855624	34.622499000000005	0.23889465726900466	33.406189000000005	0.2975928989645687	34.159268000000004	0.21427890862777715	34.03283175	0.12443652573729094
5.27	33.483399999999996	34.7047	33.4962	34.1853	33.9674	33.76304867424243	34.338541098484846	33.856146401515154	33.76292310606061	33.93016482007576	33.714148	0.26692823098353713	34.862724	0.15510136628669613	33.496422	0.2092826111171211	34.272754000000006	0.19095599096126883	34.086512	0.11692631442921667	33.939724	0.197914450000903	34.628602	0.2329897656658072	33.408457	0.29740405778479817	34.157841	0.21361801937311667	34.03365599999999	0.12371816298559254
5.28	33.2806	34.8683	33.3506	34.2571	33.93915	33.76213667296787	34.339542533081286	33.85519073724007	33.7638572778828	33.930181805293	33.714148	0.26692823098353713	34.862724	0.15510136628669613	33.496422	0.2092826111171211	34.272754000000006	0.19095599096126883	34.086512	0.11692631442921667	33.935483000000005	0.20732184468552	34.636705	0.22695706636873783	33.409371	0.2970809913359088	34.157654	0.21352187900073472	34.03480325	0.12228193767274838
5.29	33.094899999999996	34.7326	33.366	34.4837	33.91929999999999	33.76087773584906	34.3402841509434	33.85426773584906	33.76521547169811	33.93016127358491	33.714148	0.26692823098353713	34.862724	0.15510136628669613	33.496422	0.2092826111171211	34.272754000000006	0.19095599096126883	34.086512	0.11692631442921667	33.929062	0.2228899655058558	34.641733	0.22339297216131634	33.410994	0.29638855701816214	34.157534999999996	0.21333486664904552	34.034831	0.12225513705719343
5.3	33.2704	34.7899	33.414899999999996	34.5844	34.0149	33.75995404896422	34.34113088512241	33.85344030131827	33.7667581920904	33.93032085687382	33.714148	0.26692823098353713	34.862724	0.15510136628669613	33.496422	0.2092826111171211	34.272754000000006	0.19095599096126883	34.086512	0.11692631442921667	33.924612	0.23147567155358217	34.646765	0.2209691808003806	33.41217	0.2961661104000427	34.161141	0.21747372120100897	34.036172	0.1212800999960629
5.31	33.523399999999995	34.5872	33.417500000000004	34.250699999999995	33.9447	33.75950939849624	34.34159342105263	33.85262086466165	33.76766785714286	33.93034788533834	33.714148	0.26692823098353713	34.862724	0.15510136628669613	33.496422	0.2092826111171211	34.272754000000006	0.19095599096126883	34.086512	0.11692631442921667	33.92258	0.2341083898150346	34.651475999999995	0.21446748246365427	33.412973	0.29606963344708354	34.158735	0.21510213894020394	34.036440999999996	0.12104450150648736
5.32	33.3533	35.0219	33.436	34.4616	34.068200000000004	33.758747279549716	34.34286979362101	33.851839212007505	33.76896979362101	33.930606519699815	33.714148	0.26692823098353713	34.862724	0.15510136628669613	33.496422	0.2092826111171211	34.272754000000006	0.19095599096126883	34.086512	0.11692631442921667	33.917159999999996	0.24092131579420492	34.660633000000004	0.21046213606759562	33.41333	0.296075721443482	34.158741	0.21511066360093034	34.037466	0.12087328057128743
5.33	33.622299999999996	34.9221	33.495400000000004	34.4896	34.13235	33.75849176029963	34.34395449438202	33.85117172284644	33.770319288389516	33.9309843164794	33.714148	0.26692823098353713	34.862724	0.15510136628669613	33.496422	0.2092826111171211	34.272754000000006	0.19095599096126883	34.086512	0.11692631442921667	33.915423000000004	0.24242516114990345	34.666493	0.20949063104566792	33.414416	0.29617658114063855	34.16027	0.21692412791713667	34.0391505	0.12101139059523497
5.34	33.5568	34.916	33.4187	34.2826	34.043525	33.75811476635514	34.34502373831776	33.85036336448598	33.771276822429904	33.93119467289719	33.714148	0.26692823098353713	34.862724	0.15510136628669613	33.496422	0.2092826111171211	34.272754000000006	0.19095599096126883	34.086512	0.11692631442921667	33.913117	0.24474094160138096	34.673461	0.2060222979472532	33.416523	0.2954418536016721	34.16019	0.21687704774426186	34.04082275	0.11988846321608819
5.35	33.5021	34.8194	33.660199999999996	34.4273	34.10225	33.75763712686567	34.34590876865672	33.85000858208955	33.772500746268655	33.93151380597015	33.714148	0.26692823098353713	34.862724	0.15510136628669613	33.496422	0.2092826111171211	34.272754000000006	0.19095599096126883	34.086512	0.11692631442921667	33.909857	0.24803386550091253	34.678892	0.20257646750753083	33.421082	0.2956513854067417	34.16381	0.21829372599312943	34.04341025	0.11836933474413885
5.36	33.379	34.8013	33.5362	34.4707	34.0468	33.75693202979516	34.34675679702048	33.84942420856611	33.7738009310987	33.931728491620106	33.714148	0.26692823098353713	34.862724	0.15510136628669613	33.496422	0.2092826111171211	34.272754000000006	0.19095599096126883	34.086512	0.11692631442921667	33.904712999999994	0.25364915109155517	34.683355	0.2002718139670367	33.427076	0.2917847332011908	34.167549	0.2203270308063056	34.04567324999999	0.11620814812263969
5.37	33.5691	34.7585	33.8104	34.5345	34.168124999999996	33.756582899628256	34.347522118959105	33.849351672862454	33.77521486988848	33.93216789033457	33.714148	0.26692823098353713	34.862724	0.15510136628669613	33.496422	0.2092826111171211	34.272754000000006	0.19095599096126883	34.086512	0.11692631442921667	33.902719000000005	0.2555077297037325	34.686189	0.1992978740604137	33.437251	0.2871507496582436	34.17214	0.22315257089908658	34.04957475	0.11365102278907419
5.38	33.508300000000006	34.8236	33.7971	34.5599	34.172225	33.75612226345084	34.34840538033395	33.849254730983304	33.7766706864564	33.932613265306124	33.714148	0.26692823098353713	34.862724	0.15510136628669613	33.496422	0.2092826111171211	34.272754000000006	0.19095599096126883	34.086512	0.11692631442921667	33.898919	0.2585321861035626	34.689003	0.19923088755641105	33.447957	0.28025893916306677	34.177431999999996	0.22602095946405779	34.05332775	0.11139798657435898
5.39	33.5734	34.8988	33.7663	34.4226	34.165275	33.755783888888885	34.349424629629624	33.84910111111111	33.777866851851854	33.93304412037037	33.714148	0.26692823098353713	34.862724	0.15510136628669613	33.496422	0.2092826111171211	34.272754000000006	0.19095599096126883	34.086512	0.11692631442921667	33.894919	0.2604554176530424	34.692239	0.19999035830029543	33.460207999999994	0.26666832449484784	34.178114	0.2266623239420945	34.05637	0.11024204568298436
5.4	33.4334	35.0304	33.695	34.3795	34.134575	33.75518798521257	34.35068336414049	33.84881626617375	33.778978927911275	33.93341663585952	33.714148	0.26692823098353713	34.862724	0.15510136628669613	33.496422	0.2092826111171211	34.272754000000006	0.19095599096126883	34.086512	0.11692631442921667	33.892388000000004	0.26371062625531894	34.697282	0.20210572559712525	33.469992000000005	0.2568788830196357	34.179362999999995	0.22743087112858187	34.05975625	0.10732412588586443
5.41	33.715199999999996	35.1504	33.8524	34.369299999999996	34.271825	33.75511420664206	34.35215885608856	33.84882287822879	33.780068081180815	33.93404100553506	33.714148	0.26692823098353713	34.862724	0.15510136628669613	33.496422	0.2092826111171211	34.272754000000006	0.19095599096126883	34.086512	0.11692631442921667	33.890149	0.26425994261652647	34.702299000000004	0.20705399651705658	33.477883999999996	0.25637758364955016	34.180018999999994	0.2278872806137672	34.06258775	0.10914947600568932
5.42	33.4927	34.8371	33.788399999999996	34.400800000000004	34.12975	33.754630939226516	34.35305193370166	33.848711602209946	33.78121123388582	33.934401427255985	33.714148	0.26692823098353713	34.862724	0.15510136628669613	33.496422	0.2092826111171211	34.272754000000006	0.19095599096126883	34.086512	0.11692631442921667	33.887424	0.2669526743212093	34.706367	0.20564747175037457	33.486348	0.25244864803550154	34.181333	0.22878491688223349	34.065368	0.10724850273733452
5.43	33.5284	34.8271	33.7795	34.3396	34.11865	33.754215073529416	34.353923345588235	33.848584375	33.78223768382353	33.9347401194853	33.714148	0.26692823098353713	34.862724	0.15510136628669613	33.496422	0.2092826111171211	34.272754000000006	0.19095599096126883	34.086512	0.11692631442921667	33.884123	0.2693441581438807	34.707947	0.20596497125675436	33.494546	0.24845301017832402	34.181925	0.2291201971064606	34.06713525	0.1066482168049253
5.44	33.6561	35.0879	33.580600000000004	34.4174	34.185500000000005	33.75403504587156	34.35527009174312	33.84809266055046	33.783403119266055	33.9352002293578	33.714148	0.26692823098353713	34.862724	0.15510136628669613	33.496422	0.2092826111171211	34.272754000000006	0.19095599096126883	34.086512	0.11692631442921667	33.881707999999996	0.27030306435923646	34.711803	0.2094384239465125	33.499374	0.24533687152423106	34.184732999999994	0.23027686544346296	34.0694045	0.10672916299963339
5.45	33.8723	35.070299999999996	33.5713	34.6706	34.296125	33.75425164835165	34.35657967032967	33.847585714285714	33.78502802197802	33.935861263736264	33.714148	0.26692823098353713	34.862724	0.15510136628669613	33.496422	0.2092826111171211	34.272754000000006	0.19095599096126883	34.086512	0.11692631442921667	33.880052	0.26984337487815035	34.717538000000005	0.21133499845426185	33.504372000000004	0.24159459869205732	34.186151	0.23283929538120954	34.07202825	0.10904372418222551
5.46	34.1559	35.032199999999996	33.5256	34.8021	34.378949999999996	33.754985923217546	34.35781480804388	33.8469970749543	33.7868873857404	33.93667129798903	33.714148	0.26692823098353713	34.862724	0.15510136628669613	33.496422	0.2092826111171211	34.272754000000006	0.19095599096126883	34.086512	0.11692631442921667	33.882454	0.27122940509065724	34.721050999999996	0.21362719793112658	33.507509	0.23978849564868474	34.18814	0.23724571288583676	34.0747885	0.11324628109601392
5.47	34.116	34.8156	33.4415	34.5955	34.242149999999995	33.755644708029195	34.35865018248175	33.846257116788315	33.78836295620438	33.937228740875916	33.714148	0.26692823098353713	34.862724	0.15510136628669613	33.496422	0.2092826111171211	34.272754000000006	0.19095599096126883	34.086512	0.11692631442921667	33.883753999999996	0.2720410431823307	34.722974	0.2136038969018637	33.510394999999995	0.23720021989489562	34.190339	0.24000388586686167	34.0768655	0.1143977900394754
5.48	33.8901	35.1611	33.4659	34.2016	34.179675	33.75588961748634	34.36011183970856	33.84556429872496	33.78911566484518	33.93767035519126	33.714148	0.26692823098353713	34.862724	0.15510136628669613	33.496422	0.2092826111171211	34.272754000000006	0.19095599096126883	34.086512	0.11692631442921667	33.883457	0.2720175039877595	34.730182	0.2161156192522702	33.512323	0.23603264748289157	34.190014	0.2399660304324273	34.078993999999994	0.11430980465785097
5.49	33.7007	35.133	33.3731	34.2125	34.104825	33.75578927272727	34.36151709090909	33.84470527272727	33.789885454545455	33.93797427272727	33.714148	0.26692823098353713	34.862724	0.15510136628669613	33.496422	0.2092826111171211	34.272754000000006	0.19095599096126883	34.086512	0.11692631442921667	33.879134	0.2714461515213121	34.736799999999995	0.2182275015303643	33.514204	0.2341397005588396	34.192799	0.23857685608938764	34.08073425	0.11335157360211302
5.5	33.667500000000004	34.9326	33.3054	34.283	34.047124999999994	33.755629038112524	34.36255353901996	33.84372649727768	33.79078039927405	33.93817236842105	33.978926	0.21257729588081598	34.628534	0.18180945037043628	33.809232	0.25836981746326354	34.683082	0.2035201215506718	34.2749435	0.12847069158080357	33.875885	0.272020544149459	34.740967	0.21794507326514218	33.514774	0.23355473029773943	34.193152999999995	0.23868522970573222	34.08119475	0.11311798274990856
5.51	33.768299999999996	34.6832	33.654799999999994	34.1385	34.0612	33.75565199275363	34.36313442028985	33.84338423913044	33.791410326086954	33.938395244565214	33.978926	0.21257729588081598	34.628534	0.18180945037043628	33.809232	0.25836981746326354	34.683082	0.2035201215506718	34.2749435	0.12847069158080357	33.873488	0.27190068124331745	34.743539999999996	0.2156950995260155	33.518996	0.2322145467911513	34.194075	0.2382899809583538	34.08252475	0.11207805859479539
5.52	33.6475	34.5832	33.571	34.2711	34.0182	33.755456419529835	34.36353236889693	33.842891681735985	33.792277757685355	33.93853955696202	33.978926	0.21257729588081598	34.628534	0.18180945037043628	33.809232	0.25836981746326354	34.683082	0.2035201215506718	34.2749435	0.12847069158080357	33.870849	0.27280815936688185	34.741839	0.21628725609810456	33.522707999999994	0.2300170484151601	34.196006000000004	0.23812219841429663	34.0828505	0.11184066639128001
5.53	33.6794	34.7025	33.5005	34.2819	34.041075	33.75531913357401	34.36414422382671	33.842273646209385	33.79316155234657	33.93872463898917	33.978926	0.21257729588081598	34.628534	0.18180945037043628	33.809232	0.25836981746326354	34.683082	0.2035201215506718	34.2749435	0.12847069158080357	33.868196000000005	0.2733721295156734	34.744165	0.21457717990575176	33.524547	0.22908581844613904	34.195942	0.2380980008652771	34.0832125	0.11164414248752556
5.54	33.7987	34.6035	33.3008	34.4036	34.026650000000004	33.7553972972973	34.364575495495494	33.841298018018016	33.79426144144144	33.93888306306306	33.978926	0.21257729588081598	34.628534	0.18180945037043628	33.809232	0.25836981746326354	34.683082	0.2035201215506718	34.2749435	0.12847069158080357	33.864427	0.27168408081568135	34.746507	0.21170323294493004	33.52439	0.22923517124861045	34.19566	0.23783238389286424	34.082746	0.11178335545633752
5.55	33.7969	34.7912	33.4376	34.586999999999996	34.153175	33.75547194244604	34.3653428057554	33.84057194244604	33.795687230215826	33.93926848021582	33.978926	0.21257729588081598	34.628534	0.18180945037043628	33.809232	0.25836981746326354	34.683082	0.2035201215506718	34.2749435	0.12847069158080357	33.860328	0.26955017114372515	34.750888	0.20798010553639662	33.526596	0.22730046990758332	34.196734	0.23936510644982972	34.083636500000004	0.1119880287850843
5.56	33.8178	34.8433	33.379400000000004	34.5227	34.1408	33.75558384201077	34.36620089766607	33.83974398563735	33.79699245960503	33.9396302962298	33.978926	0.21257729588081598	34.628534	0.18180945037043628	33.809232	0.25836981746326354	34.683082	0.2035201215506718	34.2749435	0.12847069158080357	33.855502	0.2658868981770216	34.755939	0.20395072780617232	33.529288	0.2238876252574953	34.19971699999999	0.24156201205395722	34.0851115	0.1117573110403384
5.57	33.7607	34.9231	33.7312	34.427099999999996	34.210525	33.75559301075269	34.367198924731184	33.83954946236559	33.79812168458782	33.94011577060932	33.978926	0.21257729588081598	34.628534	0.18180945037043628	33.809232	0.25836981746326354	34.683082	0.2035201215506718	34.2749435	0.12847069158080357	33.85198	0.2647732336406027	34.761878	0.20000766378230747	33.534745	0.22206654720802868	34.203806	0.24191890653120243	34.08810225	0.11106262367452734
5.58	33.6747	34.8695	33.8098	34.4593	34.20332500000001	33.75544830053668	34.36809749552773	33.83949624329159	33.79930447227191	33.94058662790698	33.978926	0.21257729588081598	34.628534	0.18180945037043628	33.809232	0.25836981746326354	34.683082	0.2035201215506718	34.2749435	0.12847069158080357	33.847927999999996	0.26435017451027476	34.765588	0.1985081125888192	33.541509	0.2200101894311774	34.205478	0.24311016689633444	34.09012575	0.11130227295679378
5.59	33.774	34.934799999999996	33.5332	34.4896	34.1829	33.75548142857143	34.369109464285714	33.838949285714286	33.800537142857145	33.94101933035714	33.978926	0.21257729588081598	34.628534	0.18180945037043628	33.809232	0.25836981746326354	34.683082	0.2035201215506718	34.2749435	0.12847069158080357	33.843316	0.2615335340608556	34.770627	0.19630987401888905	33.545724	0.21568777711304613	34.210414	0.24382392720704438	34.09252025	0.11068890445473381
5.6	33.7682	34.822700000000005	33.6268	34.6337	34.21285	33.75550409982175	34.36991800356506	33.83857112299465	33.80202228163993	33.941503877005346	33.978926	0.21257729588081598	34.628534	0.18180945037043628	33.809232	0.25836981746326354	34.683082	0.2035201215506718	34.2749435	0.12847069158080357	33.837422	0.25641781741299924	34.774769	0.19293268606553715	33.549555999999995	0.21366041418547024	34.21656	0.24668209001715347	34.094576749999995	0.11099768437932012
5.61	33.748200000000004	34.7787	33.441	34.5498	34.129425000000005	33.75549110320284	34.37064537366548	33.83786370106762	33.80335284697509	33.941838256227754	33.978926	0.21257729588081598	34.628534	0.18180945037043628	33.809232	0.25836981746326354	34.683082	0.2035201215506718	34.2749435	0.12847069158080357	33.833597999999995	0.25484803433026154	34.779574	0.1868307653269786	33.552075	0.2108340298826864	34.221194	0.24855772201972412	34.09661025	0.10973504161054606
5.62	33.7117	34.4081	33.2698	34.4786	33.96705	33.75541332149201	34.37071190053286	33.83685470692718	33.80455222024867	33.94188303730017	33.978926	0.21257729588081598	34.628534	0.18180945037043628	33.809232	0.25836981746326354	34.683082	0.2035201215506718	34.2749435	0.12847069158080357	33.831257	0.25488215429242184	34.779733	0.1865042459259899	33.551764	0.21123084338222828	34.224625	0.24972814284369171	34.09684475	0.10942939142789006
5.63	33.7913	34.5642	33.6422	34.6232	34.155225	33.75547695035461	34.37105496453901	33.83650957446808	33.80600372340426	33.94226130319149	33.978926	0.21257729588081598	34.628534	0.18180945037043628	33.809232	0.25836981746326354	34.683082	0.2035201215506718	34.2749435	0.12847069158080357	33.828675	0.25395510275863775	34.781047	0.1844872459825886	33.553934	0.2110320427678116	34.229	0.2528520787679026	34.098164000000004	0.10932897997619177
5.64	33.9415	34.5571	33.5792	34.5947	34.168125	33.755806194690265	34.37138424778761	33.83605415929203	33.80739964601769	33.94266106194691	33.978926	0.21257729588081598	34.628534	0.18180945037043628	33.809232	0.25836981746326354	34.683082	0.2035201215506718	34.2749435	0.12847069158080357	33.826717	0.2523009854991001	34.781637	0.18366573978465375	33.554515	0.2110207114996682	34.232652	0.25548301905633203	34.09888025	0.10955235967932797
5.65	34.0345	34.4926	33.4325	34.6489	34.152125	33.756298586572434	34.37159840989399	33.83534116607774	33.808886395759714	33.94303113957597	33.978926	0.21257729588081598	34.628534	0.18180945037043628	33.809232	0.25836981746326354	34.683082	0.2035201215506718	34.2749435	0.12847069158080357	33.8252	0.2505678109390087	34.782338	0.18241065768287945	33.556298	0.2092030326856105	34.235856	0.25868616621260226	34.099923	0.10955799238514256
5.66	34.197	34.578	33.5197	34.6661	34.2402	33.757075837742505	34.37196243386243	33.83478447971782	33.81039823633157	33.943555246913576	33.978926	0.21257729588081598	34.628534	0.18180945037043628	33.809232	0.25836981746326354	34.683082	0.2035201215506718	34.2749435	0.12847069158080357	33.824583000000004	0.24956352769289916	34.783634	0.1804641217425238	33.55887	0.2071252392816555	34.238723	0.26186236220247194	34.1014525	0.11044334489032871
5.67	34.392399999999995	34.6038	33.6472	34.595	34.309599999999996	33.75819436619718	34.37237059859155	33.83445422535211	33.81177957746479	33.9441996919014	33.978926	0.21257729588081598	34.628534	0.18180945037043628	33.809232	0.25836981746326354	34.683082	0.2035201215506718	34.2749435	0.12847069158080357	33.82607	0.25251161489433394	34.782836	0.18108629591891787	33.560406	0.20720583862334657	34.241509	0.26416900738639043	34.10270525	0.11209105708972038
5.68	34.2128	34.5589	33.846599999999995	34.6856	34.325975	33.75899332161687	34.37269841827768	33.8344755711775	33.81331528998243	33.94487065026362	33.978926	0.21257729588081598	34.628534	0.18180945037043628	33.809232	0.25836981746326354	34.683082	0.2035201215506718	34.2749435	0.12847069158080357	33.827656000000005	0.25444958831548137	34.781127999999995	0.18239330855598224	33.563373999999996	0.20916875677818078	34.245644	0.2678630806279774	34.1044505	0.11419657178449795
5.69	34.1557	34.6015	33.9031	35.0362	34.424125000000004	33.75968929824561	34.3730998245614	33.83459596491228	33.81546070175439	33.94571144736842	33.978926	0.21257729588081598	34.628534	0.18180945037043628	33.809232	0.25836981746326354	34.683082	0.2035201215506718	34.2749435	0.12847069158080357	33.827639	0.2544273911207357	34.780877	0.18262523299976927	33.56805	0.21149493892745533	34.252722999999996	0.2791843805702937	34.107322249999996	0.11854998167544724
5.7	34.0564	34.4651	33.838499999999996	34.6406	34.25015	33.76020893169878	34.37326094570928	33.83460280210158	33.8169057793345	33.946244614711034	33.978926	0.21257729588081598	34.628534	0.18180945037043628	33.809232	0.25836981746326354	34.683082	0.2035201215506718	34.2749435	0.12847069158080357	33.827776	0.2545480233390885	34.781419	0.18159362873990653	33.57257	0.21240376478051998	34.25707	0.28181974413034083	34.10970875	0.11900276041784578
5.71	34.1028	34.2943	33.7323	34.7659	34.223825000000005	33.76080786713287	34.3731229020979	33.83442395104895	33.81856486013986	33.946729895104895	33.978926	0.21257729588081598	34.628534	0.18180945037043628	33.809232	0.25836981746326354	34.683082	0.2035201215506718	34.2749435	0.12847069158080357	33.82703	0.2536206610214325	34.779698	0.1853852150946643	33.577187	0.2107853686750678	34.263329	0.2861111517759818	34.111811	0.11914458252247022
5.72	33.9851	34.5943	33.8539	34.6269	34.26505	33.76119930191972	34.37350890052356	33.83445794066318	33.81997556719023	33.947285427574165	33.978926	0.21257729588081598	34.628534	0.18180945037043628	33.809232	0.25836981746326354	34.683082	0.2035201215506718	34.2749435	0.12847069158080357	33.825811	0.2525521219910873	34.779191999999995	0.18582538870349805	33.581562000000005	0.21195149663369284	34.268246	0.2881050711180065	34.11370275	0.12006650708012215
5.73	33.9418	34.3639	33.8416	34.8849	34.25805	33.76151393728223	34.373492160278744	33.83447038327526	33.821830836236934	33.947826829268294	33.978926	0.21257729588081598	34.628534	0.18180945037043628	33.809232	0.25836981746326354	34.683082	0.2035201215506718	34.2749435	0.12847069158080357	33.823865999999995	0.25088019967681385	34.777761	0.18847475564138302	33.584415	0.2135223567766249	34.275991	0.2941654341443345	34.115508250000005	0.12087142148170091
5.74	34.0876	34.4088	34.224000000000004	34.7885	34.377224999999996	33.76208104347826	34.37355356521739	33.83514782608695	33.823512	33.94857360869565	33.978926	0.21257729588081598	34.628534	0.18180945037043628	33.809232	0.25836981746326354	34.683082	0.2035201215506718	34.2749435	0.12847069158080357	33.824711	0.25163116301640587	34.777021999999995	0.18978369483224883	33.591099	0.22286833024291025	34.285085	0.2958239629328963	34.11947925	0.12288494665474915
5.75	34.3716	34.2161	34.0559	34.8621	34.376425	33.763139236111115	34.373280208333334	33.83553107638889	33.82531510416666	33.949316406250006	33.978926	0.21257729588081598	34.628534	0.18180945037043628	33.809232	0.25836981746326354	34.683082	0.2035201215506718	34.2749435	0.12847069158080357	33.828641000000005	0.2570690910921186	34.774699	0.19519140230625304	33.5958	0.22766182877864916	34.297227	0.29432114421184624	34.124091750000005	0.12379209018193985
5.76	34.2427	34.3683	34.0502	34.8403	34.37537499999999	33.76397036395147	34.37327157712305	33.83590311958405	33.82707417677643	33.950054809358754	33.978926	0.21257729588081598	34.628534	0.18180945037043628	33.809232	0.25836981746326354	34.683082	0.2035201215506718	34.2749435	0.12847069158080357	33.832109	0.2603045151841024	34.773193	0.1977491749997194	33.599736	0.2320831101223251	34.30921	0.29175739350791485	34.128561999999995	0.1247200421753144
5.77	34.3296	34.4327	33.8585	34.6962	34.32925	33.76494896193772	34.37337439446367	33.83594221453287	33.82857785467128	33.950710856401386	33.978926	0.21257729588081598	34.628534	0.18180945037043628	33.809232	0.25836981746326354	34.683082	0.2035201215506718	34.2749435	0.12847069158080357	33.83553	0.26458021315264085	34.770494	0.20054452480240284	33.601071	0.23319225054913928	34.317933000000004	0.2901365349277205	34.131257	0.12612195807670154
5.78	34.0096	34.5667	34.0185	34.9341	34.382225000000005	33.765371502590675	34.37370829015544	33.83625751295337	33.830487219343695	33.9514561312608	33.978926	0.21257729588081598	34.628534	0.18180945037043628	33.809232	0.25836981746326354	34.683082	0.2035201215506718	34.2749435	0.12847069158080357	33.835312	0.2644261326958872	34.770227	0.20080029571324004	33.604667	0.2368371899777921	34.332336	0.284506725531383	34.1356355	0.12716453238909778
5.79	33.909	34.4885	34.135	34.8918	34.356075000000004	33.76561913793103	34.37390620689656	33.8367725862069	33.83231706896552	33.95215375	33.978926	0.21257729588081598	34.628534	0.18180945037043628	33.809232	0.25836981746326354	34.683082	0.2035201215506718	34.2749435	0.12847069158080357	33.833557	0.26333571240002823	34.77020400000001	0.20083275413958832	33.609795000000005	0.24269966574459184	34.345528	0.2794630837293852	34.139771	0.12754490923881723
5.8	34.2114	34.4902	33.9186	34.9111	34.382825	33.766386402753874	34.374106368330466	33.83691342512909	33.83417383820998	33.95289500860586	33.978926	0.21257729588081598	34.628534	0.18180945037043628	33.809232	0.25836981746326354	34.683082	0.2035201215506718	34.2749435	0.12847069158080357	33.837242	0.2660322788115653	34.769393	0.20180547151720724	33.611312000000005	0.24416127443836164	34.358509999999995	0.27520674634205794	34.14411425	0.12835820116479135
5.81	34.266200000000005	34.4216	33.7667	34.8053	34.31495	33.76724518900344	34.37418797250859	33.83679278350515	33.83584243986254	33.95351709621993	33.978926	0.21257729588081598	34.628534	0.18180945037043628	33.809232	0.25836981746326354	34.683082	0.2035201215506718	34.2749435	0.12847069158080357	33.839623	0.26880873447166864	34.76697	0.20452120706995985	33.612046	0.24452030112164003	34.370292000000006	0.2687215473984556	34.14723275	0.12868543917732583
5.82	34.3493	34.4366	33.9886	34.8191	34.398399999999995	33.768243567753	34.37429502572899	33.837053173241856	33.83752898799314	33.95428018867924	33.978926	0.21257729588081598	34.628534	0.18180945037043628	33.809232	0.25836981746326354	34.683082	0.2035201215506718	34.2749435	0.12847069158080357	33.842132	0.27239549080349695	34.764777	0.20688625570329572	33.614195	0.24688824338601817	34.379811	0.26757764204824314	34.150228750000004	0.13101298948515427
5.83	34.2308	34.656600000000005	34.087	34.8899	34.466075000000004	33.76903561643836	34.374778424657535	33.83748116438356	33.83933099315069	33.95515654965753	33.978926	0.21257729588081598	34.628534	0.18180945037043628	33.809232	0.25836981746326354	34.683082	0.2035201215506718	34.2749435	0.12847069158080357	33.843551	0.2740584994304644	34.762336	0.20670629410877234	33.616716000000004	0.25042640392304844	34.391216	0.2647267891101709	34.15345475	0.13476310943782993
5.84	34.0477	34.730599999999995	33.937400000000004	35.095200000000006	34.452725	33.769511965811965	34.37538666666667	33.837651965811965	33.84147777777778	33.956007094017096	33.978926	0.21257729588081598	34.628534	0.18180945037043628	33.809232	0.25836981746326354	34.683082	0.2035201215506718	34.2749435	0.12847069158080357	33.844048	0.27438628800733	34.759426000000005	0.20506131757007856	33.617496	0.2513098385128306	34.404346	0.266768925627892	34.156329	0.13804349746889993
5.85	34.0606	34.6151	34.1799	34.907	34.440650000000005	33.770008703071674	34.375795733788394	33.838236006825944	33.84329607508533	33.95683412969283	33.978926	0.21257729588081598	34.628534	0.18180945037043628	33.809232	0.25836981746326354	34.683082	0.2035201215506718	34.2749435	0.12847069158080357	33.844109	0.2744342209625657	34.756019	0.20459545533164933	33.619203999999996	0.2545576416317983	34.41292	0.2690211452014636	34.158063	0.14051776548781555
5.86	34.1116	34.5319	34.0437	34.9305	34.404425	33.77059063032368	34.37606166950596	33.838586030664395	33.84514821124361	33.95759663543441	33.978926	0.21257729588081598	34.628534	0.18180945037043628	33.809232	0.25836981746326354	34.683082	0.2035201215506718	34.2749435	0.12847069158080357	33.846587	0.27572951306438714	34.752283000000006	0.20524830296408816	33.620871	0.2567988617831923	34.42097	0.2723571598565049	34.160177749999995	0.14262364527176252
5.87	33.9547	34.4535	33.952	34.865300000000005	34.306375	33.770903741496596	34.37619336734694	33.838778911564624	33.8468831632653	33.958189795918365	33.978926	0.21257729588081598	34.628534	0.18180945037043628	33.809232	0.25836981746326354	34.683082	0.2035201215506718	34.2749435	0.12847069158080357	33.845043000000004	0.27467495252833185	34.748339	0.2071727156749741	33.622789000000004	0.2585602299350235	34.428156	0.27451895642784313	34.16108175	0.14326592833932586
5.88	34.1539	34.579499999999996	34.0469	34.7356	34.378975	33.77155398981324	34.376538539898135	33.83913225806452	33.84839202037352	33.95890420203735	33.978926	0.21257729588081598	34.628534	0.18180945037043628	33.809232	0.25836981746326354	34.683082	0.2035201215506718	34.2749435	0.12847069158080357	33.846376	0.27585645005023907	34.744493	0.2066961734823974	33.623622	0.2598005153843064	34.432930999999996	0.2756814842282886	34.1618555	0.1442381489267673
5.89	34.2459	34.747499999999995	33.8686	34.7737	34.408924999999996	33.772357966101694	34.37716728813559	33.83918220338983	33.84996033898305	33.95966694915254	33.978926	0.21257729588081598	34.628534	0.18180945037043628	33.809232	0.25836981746326354	34.683082	0.2035201215506718	34.2749435	0.12847069158080357	33.84758300000001	0.2773487801842176	34.744638	0.20669311550194813	33.623625	0.2598033710153141	34.438928000000004	0.27651345961696244	34.1636935	0.14621010897826653
5.9	34.0881	34.585	33.8811	34.782000000000004	34.334050000000005	33.772892216582065	34.37751895093063	33.839253130287645	33.85153739424704	33.960300423011844	33.978926	0.21257729588081598	34.628534	0.18180945037043628	33.809232	0.25836981746326354	34.683082	0.2035201215506718	34.2749435	0.12847069158080357	33.84652	0.27620746191980144	34.74431	0.2069223250057874	33.625757	0.2610421987849408	34.443298	0.2784603390069148	34.16497125	0.14714134924890315
5.91	33.873000000000005	34.6291	33.8157	34.5561	34.218475	33.77306131756757	34.377943918918916	33.83921334459459	33.852727533783785	33.96073652871621	33.978926	0.21257729588081598	34.628534	0.18180945037043628	33.809232	0.25836981746326354	34.683082	0.2035201215506718	34.2749435	0.12847069158080357	33.84636	0.2761872392256523	34.744059	0.20704791915693063	33.626847	0.26161054578836973	34.44616	0.27813074100277835	34.1658565	0.1471948096148018
5.92	33.9721	34.9641	33.808099999999996	34.8761	34.4051	33.773396964586844	34.378932377740306	33.83916087689713	33.85445328836425	33.96148587689713	33.978926	0.21257729588081598	34.628534	0.18180945037043628	33.809232	0.25836981746326354	34.683082	0.2035201215506718	34.2749435	0.12847069158080357	33.846899	0.27638138321686107	34.747441	0.2078589251064444	33.629443	0.2621127863702949	34.45192	0.2810246640742168	34.16892575	0.14895865886618395
5.93	34.0764	34.7961	33.9453	34.6821	34.374975	33.77390707070707	34.37963468013468	33.83933956228956	33.85584663299663	33.96218198653199	33.978926	0.21257729588081598	34.628534	0.18180945037043628	33.809232	0.25836981746326354	34.683082	0.2035201215506718	34.2749435	0.12847069158080357	33.848646	0.2772819479711642	34.7487	0.20776761882999267	33.632661000000006	0.2640076318513721	34.455712999999996	0.28155087620134117	34.17143	0.1503040515224165
5.94	33.9851	34.7016	33.897400000000005	34.822199999999995	34.351575	33.77426201680672	34.38017579831933	33.83943714285714	33.857470756302526	33.96283642857143	33.978926	0.21257729588081598	34.628534	0.18180945037043628	33.809232	0.25836981746326354	34.683082	0.2035201215506718	34.2749435	0.12847069158080357	33.852092999999996	0.27680915836095676	34.749509	0.20742139613523258	33.633227	0.2645185410450045	34.461792	0.2828454936330607	34.17415525	0.15108078447665402
5.95	33.9171	34.6689	34.0666	34.7881	34.360175	33.77450167785235	34.38066023489933	33.83981828859061	33.8590322147651	33.96350310402685	33.978926	0.21257729588081598	34.628534	0.18180945037043628	33.809232	0.25836981746326354	34.683082	0.2035201215506718	34.2749435	0.12847069158080357	33.853716	0.27670872762421167	34.747479	0.2072047268944813	33.638629	0.2678103841858825	34.465842	0.2846014399685383	34.1764165	0.15216280925530948
5.96	33.925	34.7275	34.1833	34.695	34.3827	33.77475376884422	34.38124120603015	33.84039363484087	33.86043249581239	33.96420527638191	33.978926	0.21257729588081598	34.628534	0.18180945037043628	33.809232	0.25836981746326354	34.683082	0.2035201215506718	34.2749435	0.12847069158080357	33.855287999999994	0.2766622308077689	34.746051	0.20684147860537827	33.644262000000005	0.27328277757887437	34.468182	0.2855217157724079	34.17844575	0.15355479227463306
5.97	33.6971	34.962399999999995	34.2819	34.6773	34.404675	33.77462391304348	34.38221304347826	33.841131939799325	33.86179849498328	33.96494184782609	33.978926	0.21257729588081598	34.628534	0.18180945037043628	33.809232	0.25836981746326354	34.683082	0.2035201215506718	34.2749435	0.12847069158080357	33.852816000000004	0.27696308025113775	34.746884	0.20754923462123648	33.648702	0.27998519729271915	34.471515	0.286002413062581	34.17997925	0.15504842759505086
5.98	33.6566	34.8646	34.128099999999996	34.7346	34.345974999999996	33.77442687813022	34.3830183639399	33.84161101836394	33.863255592654426	33.96557796327212	33.978926	0.21257729588081598	34.628534	0.18180945037043628	33.809232	0.25836981746326354	34.683082	0.2035201215506718	34.2749435	0.12847069158080357	33.849965	0.2775057332649647	34.745925	0.20677233582754334	33.653053	0.28403205056559633	34.475865	0.28666855791279305	34.181202	0.15587663628947906
5.99	33.7487	34.8331	33.9245	34.501	34.251825000000004	33.774384000000005	34.3837685	33.841749166666666	33.8643185	33.966055041666664	33.978926	0.21257729588081598	34.628534	0.18180945037043628	33.809232	0.25836981746326354	34.683082	0.2035201215506718	34.2749435	0.12847069158080357	33.846537	0.2766077719917488	34.745629	0.2066246146340491	33.652827	0.2838046186848997	34.477918	0.2860998308421752	34.18072775	0.15558572403643012
6.0	33.8657	34.723600000000005	33.9451	34.6471	34.295375	33.77453594009983	34.38433394342762	33.84192113144759	33.865620965058234	33.96660299500832	33.965118000000004	0.22363064520767267	34.839464	0.1697798265519194	34.094193999999995	0.2332957208437395	34.544634	0.19859546481226614	34.36085250000001	0.11999543493920965	33.844471999999996	0.27567531593183725	34.743021	0.20522155866367037	33.653875	0.28469598613295316	34.480798	0.2863411400421674	34.1805415	0.15543564926810466
6.01	33.641	34.7079	33.8243	34.7972	34.2426	33.77431411960133	34.38487142857143	33.84189186046511	33.86716843853821	33.96706146179402	33.965118000000004	0.22363064520767267	34.839464	0.1697798265519194	34.094193999999995	0.2332957208437395	34.544634	0.19859546481226614	34.36085250000001	0.11999543493920965	33.837759999999996	0.2723229177192567	34.740671	0.20425282772900838	33.654463	0.28498943118984543	34.487403	0.2859412560473566	34.18007425	0.15517534690983167
6.02	33.731300000000005	34.8031	33.7755	34.6685	34.2446	33.77424278606965	34.38556500829187	33.841781757877285	33.868497346600336	33.96752172470978	33.965118000000004	0.22363064520767267	34.839464	0.1697798265519194	34.094193999999995	0.2332957208437395	34.544634	0.19859546481226614	34.36085250000001	0.11999543493920965	33.835558	0.27228419206495	34.739413	0.20346770307071302	33.655304	0.28522352564227704	34.493661	0.282942634330813	34.180983999999995	0.15528535758179635
6.03	33.6544	34.6325	33.6132	34.572500000000005	34.11815	33.77404437086093	34.3859738410596	33.84140331125828	33.869662913907284	33.967771109271524	33.965118000000004	0.22363064520767267	34.839464	0.1697798265519194	34.094193999999995	0.2332957208437395	34.544634	0.19859546481226614	34.36085250000001	0.11999543493920965	33.834511	0.27278200527712265	34.734819	0.20059467987684138	33.653563000000005	0.28494089752408447	34.49837	0.28025751487926576	34.18031575	0.15541174420086892
6.04	33.8352	34.6567	33.5946	34.525	34.152875	33.774145454545454	34.38642132231405	33.840995371900824	33.87074611570248	33.9680770661157	33.965118000000004	0.22363064520767267	34.839464	0.1697798265519194	34.094193999999995	0.2332957208437395	34.544634	0.19859546481226614	34.36085250000001	0.11999543493920965	33.834013	0.2727343539216665	34.730273000000004	0.19709717536359317	33.654457	0.28461076246715244	34.502629999999996	0.2773482147446758	34.18034325	0.15540659122658673
6.05	33.9108	34.5221	33.8887	34.739599999999996	34.265299999999996	33.77437095709571	34.38664521452145	33.841074092409244	33.8721798679868	33.9685675330033	33.965118000000004	0.22363064520767267	34.839464	0.1697798265519194	34.094193999999995	0.2332957208437395	34.544634	0.19859546481226614	34.36085250000001	0.11999543493920965	33.83772	0.2712141790339665	34.725558	0.19637251046057894	33.65495	0.28497681794786295	34.509356000000004	0.2748211276188462	34.181896	0.15547261088814687
6.06	33.7353	34.525	33.9844	34.4863	34.18275	33.77430658978583	34.38687314662273	33.84131021416804	33.87319159802307	33.96892038714992	33.965118000000004	0.22363064520767267	34.839464	0.1697798265519194	34.094193999999995	0.2332957208437395	34.544634	0.19859546481226614	34.36085250000001	0.11999543493920965	33.836513	0.2714005198088296	34.722015	0.19676642943467063	33.657148	0.28667367767327323	34.512777	0.27234783383901684	34.18211325	0.15545833024520475
6.07	33.5889	34.5635	33.9889	34.458600000000004	34.149975	33.77400164473684	34.38716365131579	33.841552960526315	33.874154440789475	33.96921817434211	33.965118000000004	0.22363064520767267	34.839464	0.1697798265519194	34.094193999999995	0.2332957208437395	34.544634	0.19859546481226614	34.36085250000001	0.11999543493920965	33.834998999999996	0.2723632454530442	34.718551000000005	0.19647427800637424	33.659356	0.28838210248619134	34.517605	0.2669585676528638	34.18262775	0.15526391192795774
6.08	33.5381	34.469300000000004	34.0575	34.3898	34.113675	33.77361428571428	34.387298522167484	33.84190755336617	33.87500114942529	33.969455377668304	33.965118000000004	0.22363064520767267	34.839464	0.1697798265519194	34.094193999999995	0.2332957208437395	34.544634	0.19859546481226614	34.36085250000001	0.11999543493920965	33.832476	0.27394453841102695	34.715385999999995	0.19792392070647552	33.665909	0.28992083074524455	34.519509	0.2653402234122073	34.18332	0.154795232044304
6.09	33.7723	34.9638	33.903400000000005	34.509	34.287125	33.77361213114754	34.38824360655738	33.84200836065574	33.87604049180327	33.96997614754098	33.965118000000004	0.22363064520767267	34.839464	0.1697798265519194	34.094193999999995	0.2332957208437395	34.544634	0.19859546481226614	34.36085250000001	0.11999543493920965	33.833025	0.27376654375539755	34.715798	0.19840191988508019	33.670067	0.2903191156297028	34.524621	0.26005933444728857	34.18587775	0.15437136160584156
6.1	33.738	34.6698	34.0014	34.4589	34.217025	33.773553846153845	34.38870441898527	33.842269230769226	33.87699443535188	33.97038048281505	33.965118000000004	0.22363064520767267	34.839464	0.1697798265519194	34.094193999999995	0.2332957208437395	34.544634	0.19859546481226614	34.36085250000001	0.11999543493920965	33.83371	0.2734387514747293	34.715818	0.198397133298227	33.677338	0.2894107038641173	34.528324000000005	0.25639869132459353	34.1887975	0.15213324015103422
6.11	33.8678	34.6794	34.101	34.525	34.2933	33.77370784313725	34.38917941176471	33.84269199346405	33.87805326797386	33.97090812908497	33.965118000000004	0.22363064520767267	34.839464	0.1697798265519194	34.094193999999995	0.2332957208437395	34.544634	0.19859546481226614	34.36085250000001	0.11999543493920965	33.836467	0.2723658591365848	34.71409	0.19794929587477256	33.685227	0.2901055895739219	34.531802	0.25393473152481516	34.1918965	0.15105955787542585
6.12	33.864200000000004	34.6335	34.015100000000004	34.382600000000004	34.223850000000006	33.77385546492659	34.3895779771615	33.84297324632953	33.878876345840126	33.97132075856444	33.965118000000004	0.22363064520767267	34.839464	0.1697798265519194	34.094193999999995	0.2332957208437395	34.544634	0.19859546481226614	34.36085250000001	0.11999543493920965	33.837899	0.27212898735074714	34.714458	0.19776297525002615	33.692718	0.2888398505551119	34.532545	0.25338226854889406	34.194405	0.1494622043961065
6.13	33.7613	34.6205	34.095	34.3262	34.20075	33.77383501628664	34.389954071661236	33.843383713355045	33.87960488599348	33.971694421824104	33.965118000000004	0.22363064520767267	34.839464	0.1697798265519194	34.094193999999995	0.2332957208437395	34.544634	0.19859546481226614	34.36085250000001	0.11999543493920965	33.837944	0.2721158128815366	34.715146	0.19731019132306477	33.700868	0.28857486603843957	34.535669000000006	0.24880645948538035	34.19740675	0.1464860886824292
6.14	33.7941	34.6134	34.070299999999996	34.5282	34.2515	33.773867967479674	34.39031739837399	33.84375268292683	33.88065951219512	33.97214939024391	33.965118000000004	0.22363064520767267	34.839464	0.1697798265519194	34.094193999999995	0.2332957208437395	34.544634	0.19859546481226614	34.36085250000001	0.11999543493920965	33.838008	0.27210462882178255	34.715756	0.19689582505268283	33.71076600000001	0.2840204926523383	34.541608	0.24128119128626305	34.2015345	0.1420246419604869
6.15	33.6357	34.774699999999996	34.1348	34.4916	34.2592	33.77364366883117	34.39094139610389	33.844225162337665	33.8816512987013	33.97261538149351	33.965118000000004	0.22363064520767267	34.839464	0.1697798265519194	34.094193999999995	0.2332957208437395	34.544634	0.19859546481226614	34.36085250000001	0.11999543493920965	33.835722000000004	0.2728407729608548	34.716148	0.19697453636371862	33.721174999999995	0.2802333592406964	34.545959	0.23631691232183502	34.204750999999995	0.1396073787484918
6.16	33.488699999999994	34.7489	34.1613	34.4273	34.20654999999999	33.773181847649916	34.39152155591572	33.84473905996759	33.88253565640194	33.972994529983794	33.965118000000004	0.22363064520767267	34.839464	0.1697798265519194	34.094193999999995	0.2332957208437395	34.544634	0.19859546481226614	34.36085250000001	0.11999543493920965	33.830462	0.27442117293961527	34.716067	0.1969592323374932	33.730777	0.27867933487772406	34.548085	0.23425398603775802	34.20634774999999	0.13869358872797471
6.17	33.6046	34.693999999999996	34.1151	34.5447	34.239599999999996	33.772909061488676	34.39201100323625	33.84517653721683	33.8836071197411	33.97342593042071	33.965118000000004	0.22363064520767267	34.839464	0.1697798265519194	34.094193999999995	0.2332957208437395	34.544634	0.19859546481226614	34.36085250000001	0.11999543493920965	33.825706	0.2741704412818902	34.715059000000004	0.19681010285245235	33.737866000000004	0.27935502093433695	34.551534000000004	0.23159825727225883	34.20754125	0.13845853002822892
6.18	33.8904	34.8686	34.0983	34.586999999999996	34.361075	33.77309886914378	34.39278093699515	33.84558546042003	33.88474345718902	33.974052180937	33.965118000000004	0.22363064520767267	34.839464	0.1697798265519194	34.094193999999995	0.2332957208437395	34.544634	0.19859546481226614	34.36085250000001	0.11999543493920965	33.824376	0.27352356946801637	34.715991	0.19731875411680205	33.745011999999996	0.2793436774970705	34.555093	0.22934801673138064	34.210117999999994	0.13889786006749003
6.19	33.9139	34.8023	34.045700000000004	34.745599999999996	34.376875	33.77332596774194	34.39344145161291	33.845908225806454	33.88613193548387	33.97470189516129	33.965118000000004	0.22363064520767267	34.839464	0.1697798265519194	34.094193999999995	0.2332957208437395	34.544634	0.19859546481226614	34.36085250000001	0.11999543493920965	33.823633	0.2731747544626644	34.716138	0.19737810752268675	33.752317	0.2775359607439585	34.56176	0.22501490455646775	34.213462	0.13884641706334425
6.2	33.9636	34.849199999999996	34.066	34.6321	34.377725	33.77363236714976	34.39417536231884	33.84626264090177	33.88733317230273	33.97535088566828	33.965118000000004	0.22363064520767267	34.839464	0.1697798265519194	34.094193999999995	0.2332957208437395	34.544634	0.19859546481226614	34.36085250000001	0.11999543493920965	33.822675000000004	0.2725067529048912	34.717698	0.19781099027781987	33.758814	0.2771948816776641	34.566915	0.22057459187457765	34.2165255	0.13905923234640943
6.21	33.8732	34.9028	34.0289	34.7493	34.38855	33.7737924437299	34.39499308681672	33.846556270096464	33.888718971061095	33.97601519292605	33.965118000000004	0.22363064520767267	34.839464	0.1697798265519194	34.094193999999995	0.2332957208437395	34.544634	0.19859546481226614	34.36085250000001	0.11999543493920965	33.819970000000005	0.27062399144838345	34.718893	0.19857080067256158	33.765416	0.27566745656698805	34.572999	0.21706806431226164	34.2193195	0.13968549909109518
6.22	33.9205	34.9046	33.8148	34.6012	34.310275	33.774027929374	34.395811075441415	33.84650529695024	33.889862600321024	33.976551725521674	33.965118000000004	0.22363064520767267	34.839464	0.1697798265519194	34.094193999999995	0.2332957208437395	34.544634	0.19859546481226614	34.36085250000001	0.11999543493920965	33.819267999999994	0.27026745820693365	34.71848	0.19813636208364735	33.770782	0.27127536547788966	34.576964	0.21387041602884796	34.2213735	0.13949567513575803
6.23	33.8632	34.827	33.8667	34.8271	34.346000000000004	33.774170833333336	34.39650208333334	33.84653766025641	33.891364583333335	33.9771437900641	33.965118000000004	0.22363064520767267	34.839464	0.1697798265519194	34.094193999999995	0.2332957208437395	34.544634	0.19859546481226614	34.36085250000001	0.11999543493920965	33.820184000000005	0.2702594950984868	34.717817	0.19765581709440627	33.776961	0.26625648601007856	34.583147	0.21204905257464904	34.22452725	0.13870240853182042
6.24	34.0196	34.7312	34.0278	34.859	34.4094	33.77456352	34.3970376	33.84682768	33.892912800000005	33.9778354	33.965118000000004	0.22363064520767267	34.839464	0.1697798265519194	34.094193999999995	0.2332957208437395	34.544634	0.19859546481226614	34.36085250000001	0.11999543493920965	33.826027999999994	0.2681609290230855	34.71539	0.1959624255365467	33.785023	0.2614326090250159	34.58914	0.2112827723663614	34.22889525	0.13756174397431667
6.25	33.9573	34.9193	34.2006	34.7763	34.463375	33.7748554313099	34.39787188498403	33.8473928115016	33.89432396166134	33.97861102236421	33.965118000000004	0.22363064520767267	34.839464	0.1697798265519194	34.094193999999995	0.2332957208437395	34.544634	0.19859546481226614	34.36085250000001	0.11999543493920965	33.829442	0.26763142006505675	34.716525	0.19681818630284217	33.793312	0.261335951703044	34.594372	0.20934648630707448	34.23341275	0.13777208958233111
6.26	34.044599999999996	34.952600000000004	34.1074	34.617399999999996	34.430499999999995	33.77528564593302	34.39875661881978	33.84780749601276	33.895477192982455	33.979331738437004	33.965118000000004	0.22363064520767267	34.839464	0.1697798265519194	34.094193999999995	0.2332957208437395	34.544634	0.19859546481226614	34.36085250000001	0.11999543493920965	33.836978	0.2628846421277659	34.719753999999995	0.1980243997922365	33.800262	0.2603431798006186	34.598261	0.20606767344544524	34.23881375	0.13474263816663348
6.27	34.0224	35.0201	34.2189	34.8847	34.536525	33.77567914012739	34.39974601910828	33.848398407643316	33.89705238853503	33.9802189888535	33.965118000000004	0.22363064520767267	34.839464	0.1697798265519194	34.094193999999995	0.2332957208437395	34.544634	0.19859546481226614	34.36085250000001	0.11999543493920965	33.84236799999999	0.26108135420034695	34.722908000000004	0.20028108917911427	33.807489000000004	0.2618438828170272	34.605255	0.20376614709476187	34.244505	0.13518150191358327
6.28	34.159	34.9388	34.0815	34.9101	34.52235	33.77628855325914	34.400603020667724	33.84876899841018	33.89866295707472	33.98108088235294	33.965118000000004	0.22363064520767267	34.839464	0.1697798265519194	34.094193999999995	0.2332957208437395	34.544634	0.19859546481226614	34.36085250000001	0.11999543493920965	33.851152	0.2567304239898236	34.723613	0.20092110550491638	33.814798	0.2591488008964553	34.611785	0.20295787758936762	34.250337	0.13445305414420045
6.29	34.2064	34.978699999999996	34.035700000000006	34.7929	34.50342500000001	33.77697126984127	34.40152063492063	33.849065714285715	33.90008238095238	33.98191	33.965118000000004	0.22363064520767267	34.839464	0.1697798265519194	34.094193999999995	0.2332957208437395	34.544634	0.19859546481226614	34.36085250000001	0.11999543493920965	33.862267	0.24755512152428152	34.726074000000004	0.202533018442771	33.821495	0.2560686671539291	34.614877	0.20334175186453457	34.25617825	0.13260181044974267
6.3	34.1376	34.9192	34.0041	34.844300000000004	34.4763	33.77754278922345	34.40234104595879	33.849311410459585	33.90157876386688	33.98269350237718	33.965118000000004	0.22363064520767267	34.839464	0.1697798265519194	34.094193999999995	0.2332957208437395	34.544634	0.19859546481226614	34.36085250000001	0.11999543493920965	33.870939	0.24173304496750958	34.727367	0.20335567291822612	33.827387	0.2533831408991708	34.617476	0.20460529931776797	34.26079225	0.1321481516558778
6.31	34.1327	35.1018	34.0402	34.7117	34.4966	33.778104746835446	34.403447784810126	33.849613449367084	33.90286060126582	33.98350664556962	33.965118000000004	0.22363064520767267	34.839464	0.1697798265519194	34.094193999999995	0.2332957208437395	34.544634	0.19859546481226614	34.36085250000001	0.11999543493920965	33.877032	0.24056068004519854	34.732513	0.20626315919072255	33.833614	0.25084711147905114	34.622085999999996	0.20142667514112358	34.26631125	0.13032575010762718
6.32	34.361000000000004	35.100899999999996	33.8994	34.7092	34.517625	33.779025592417064	34.404549605055294	33.849692101105845	33.90413443917851	33.98435043443918	33.965118000000004	0.22363064520767267	34.839464	0.1697798265519194	34.094193999999995	0.2332957208437395	34.544634	0.19859546481226614	34.36085250000001	0.11999543493920965	33.887109	0.23950390355303194	34.733303	0.2075301202209771	33.838248	0.24768802815012803	34.624562	0.20095524089773317	34.2708055	0.13117133595426853
6.33	34.1483	35.0997	33.8433	34.6184	34.427425	33.779608044164036	34.40564605678233	33.849682018927446	33.90526104100946	33.98504929022082	33.965118000000004	0.22363064520767267	34.839464	0.1697798265519194	34.094193999999995	0.2332957208437395	34.544634	0.19859546481226614	34.36085250000001	0.11999543493920965	33.892369	0.23940540895589882	34.735079	0.20990843039394164	33.841727	0.24525511345900106	34.62585	0.20049371410036965	34.27375625	0.1313440646273493
6.34	34.3819	35.1504	33.7429	34.6678	34.485749999999996	33.78055653543307	34.40681889763779	33.84951385826771	33.906461889763776	33.98583779527559	33.965118000000004	0.22363064520767267	34.839464	0.1697798265519194	34.094193999999995	0.2332957208437395	34.544634	0.19859546481226614	34.36085250000001	0.11999543493920965	33.90062	0.2419284095626255	34.737423	0.21323158219977115	33.844969	0.24172404488959606	34.629701999999995	0.19751053314406097	34.2781785	0.13095817668505655
6.35	34.291	35.0066	33.9193	34.6131	34.457499999999996	33.781359119496855	34.40776194968553	33.84962358490566	33.90757295597484	33.98657940251572	33.965118000000004	0.22363064520767267	34.839464	0.1697798265519194	34.094193999999995	0.2332957208437395	34.544634	0.19859546481226614	34.36085250000001	0.11999543493920965	33.908509	0.24166428215953215	34.739295	0.21477469161078666	33.84756	0.2411113800212823	34.63156	0.19645840282417223	34.281731	0.13095599143778214
6.36	34.077	34.9628	34.0466	34.440599999999996	34.38175	33.78182323390895	34.40863328100471	33.8499328100471	33.90840973312402	33.98719976452119	33.965118000000004	0.22363064520767267	34.839464	0.1697798265519194	34.094193999999995	0.2332957208437395	34.544634	0.19859546481226614	34.36085250000001	0.11999543493920965	33.915489	0.23623516570169018	34.74091	0.21585015589042914	33.852664	0.23985268733164442	34.631259	0.19673022141758661	34.28508050000001	0.12915760508690916
6.37	34.104299999999995	35.016400000000004	34.2281	34.444	34.4482	33.78232868338558	34.40958589341693	33.850525548589346	33.909249216300935	33.9879223354232	33.965118000000004	0.22363064520767267	34.839464	0.1697798265519194	34.094193999999995	0.2332957208437395	34.544634	0.19859546481226614	34.36085250000001	0.11999543493920965	33.920841	0.23436348704428894	34.743489	0.21759609273764566	33.856841	0.24272907667946592	34.630354000000004	0.19738689251618147	34.28788125	0.12963164481748526
6.38	34.1894	34.7885	34.492	34.542500000000004	34.5031	33.78296572769953	34.41017887323944	33.851529420970266	33.91024021909233	33.988728560250394	33.965118000000004	0.22363064520767267	34.839464	0.1697798265519194	34.094193999999995	0.2332957208437395	34.544634	0.19859546481226614	34.36085250000001	0.11999543493920965	33.927651999999995	0.23213965340456108	34.743138	0.21749384748280107	33.86379	0.25081387058290255	34.63018	0.19745728293906872	34.29119	0.1308665728863126
6.39	33.9365	34.8922	34.4221	34.5537	34.451125	33.783205625	34.41093203125	33.8524209375	33.911245625	33.9894510546875	33.965118000000004	0.22363064520767267	34.839464	0.1697798265519194	34.094193999999995	0.2332957208437395	34.544634	0.19859546481226614	34.36085250000001	0.11999543493920965	33.931283	0.22936580198927442	34.743072	0.21744713003288546	33.870348	0.25674255449554545	34.631491000000004	0.19649803612461578	34.2940485	0.13120988833058994
6.4	34.147400000000005	34.792	34.3434	34.2682	34.387750000000004	33.78377379095164	34.41152652106084	33.85318689547582	33.911802496099845	33.99007242589704	33.965118000000004	0.22363064520767267	34.839464	0.1697798265519194	34.094193999999995	0.2332957208437395	34.544634	0.19859546481226614	34.36085250000001	0.11999543493920965	33.938423	0.22477777032276278	34.740688	0.21556386959481477	33.876832	0.26043057272157966	34.630378	0.19824720186243613	34.29658025	0.13054256022078098
6.41	34.2433	35.0573	34.3755	34.1201	34.44905	33.78448956386293	34.412532398753896	33.85400046728972	33.9121269470405	33.99078734423676	33.965118000000004	0.22363064520767267	34.839464	0.1697798265519194	34.094193999999995	0.2332957208437395	34.544634	0.19859546481226614	34.36085250000001	0.11999543493920965	33.943704	0.22568217883205324	34.739757	0.21397165310920593	33.882063	0.26514567661816035	34.627886000000004	0.20306973127829103	34.2983525	0.13140325619502524
6.42	34.3127	35.1415	34.2771	34.2428	34.493525000000005	33.785311041990674	34.41366609642302	33.85465847589425	33.912641213063765	33.991569206842925	33.965118000000004	0.22363064520767267	34.839464	0.1697798265519194	34.094193999999995	0.2332957208437395	34.544634	0.19859546481226614	34.36085250000001	0.11999543493920965	33.951904	0.22402068759077592	34.742801	0.2175064877679625	33.88695	0.26789139119194644	34.626306	0.20545509466317374	34.301990249999996	0.13172349894935717
6.43	34.1476	34.8652	34.347500000000004	34.1828	34.385774999999995	33.78587360248447	34.414367236024844	33.85542375776397	33.91306071428571	33.99218132763975	33.965118000000004	0.22363064520767267	34.839464	0.1697798265519194	34.094193999999995	0.2332957208437395	34.544634	0.19859546481226614	34.36085250000001	0.11999543493920965	33.958096	0.22072993642068428	34.743182000000004	0.21768893634267059	33.89263	0.2715862217760593	34.624738	0.2082446884278382	34.3046615	0.13067229489954071
6.44	34.122499999999995	34.9501	34.6132	34.3757	34.515375	33.786395503875966	34.41519782945736	33.85659860465116	33.91377798449612	33.99299248062015	33.965118000000004	0.22363064520767267	34.839464	0.1697798265519194	34.094193999999995	0.2332957208437395	34.544634	0.19859546481226614	34.36085250000001	0.11999543493920965	33.96276	0.21920657154851983	34.741804	0.21591369156680032	33.902955999999996	0.27912822958186057	34.624321	0.20870530830810988	34.30796025	0.13179269601704646
6.45	34.067099999999996	34.802499999999995	34.5616	34.3117	34.435725	33.78683003095975	34.41579736842105	33.8576899380805	33.914393962848294	33.9936778250774	33.965118000000004	0.22363064520767267	34.839464	0.1697798265519194	34.094193999999995	0.2332957208437395	34.544634	0.19859546481226614	34.36085250000001	0.11999543493920965	33.964708	0.21926011796322636	34.739126	0.21344482674590515	33.912859	0.2847531903476064	34.620732	0.21097500253051615	34.30935624999999	0.13240399739993552
6.46	34.1313	34.8801	34.4752	34.3632	34.462450000000004	33.787362442040184	34.41651499227202	33.858644358578054	33.915087635239566	33.99440235703246	33.965118000000004	0.22363064520767267	34.839464	0.1697798265519194	34.094193999999995	0.2332957208437395	34.544634	0.19859546481226614	34.36085250000001	0.11999543493920965	33.964462	0.21905714847716096	34.737605	0.2118714272663077	33.922354999999996	0.287528549790196	34.616343	0.21172778323298014	34.310191249999995	0.13310873955213834
6.47	34.1795	34.840399999999995	34.3053	34.369299999999996	34.423625	33.787967592592594	34.41716913580247	33.85933364197531	33.91578858024691	33.995064737654324	33.965118000000004	0.22363064520767267	34.839464	0.1697798265519194	34.094193999999995	0.2332957208437395	34.544634	0.19859546481226614	34.36085250000001	0.11999543493920965	33.965097	0.21959224492515225	34.737852999999994	0.21197813183130607	33.930993	0.28590734292492836	34.614081	0.2131561980958835	34.312006000000004	0.13340846330853043
6.48	34.2083	34.9739	34.3636	34.142199999999995	34.422	33.78861525423729	34.418026964560866	33.86011063174114	33.9161374422188	33.995722573189525	33.965118000000004	0.22363064520767267	34.839464	0.1697798265519194	34.094193999999995	0.2332957208437395	34.544634	0.19859546481226614	34.36085250000001	0.11999543493920965	33.968278999999995	0.22079665872470708	34.735981	0.20900842943453432	33.939969999999995	0.2852490765218607	34.613487	0.21439642158089217	34.31442925	0.13318112382443387
6.49	34.075	34.934799999999996	34.5474	34.2496	34.4517	33.78905584615384	34.418822	33.861168	33.91665046153847	33.99642407692308	33.965118000000004	0.22363064520767267	34.839464	0.1697798265519194	34.094193999999995	0.2332957208437395	34.544634	0.19859546481226614	34.36085250000001	0.11999543493920965	33.972022	0.21938286102857948	34.733999000000004	0.20612538867766644	33.951713	0.2858476024903895	34.613858	0.2137265822385658	34.317898	0.13218024337398038
6.5	33.9217	34.7951	34.1546	34.0223	34.223425000000006	33.78925960061444	34.419399999999996	33.861618740399386	33.91681274961597	33.99677277265745	34.300489999999996	0.2255389751240345	34.67750999999999	0.38830587904382835	34.442478	0.19013879487363972	33.73146800000001	0.23128004015911122	34.287986499999995	0.08583407543190553	33.974564	0.2172813567331345	34.732624	0.20524392539871847	33.960204999999995	0.2789845867995685	34.611251	0.2193198934328091	34.319661	0.12968440209013388
6.51	33.9371	34.7186	34.357099999999996	34.1393	34.288025	33.78948634969325	34.419858895705524	33.86237868098159	33.91715398773006	33.997219478527605	34.300489999999996	0.2255389751240345	34.67750999999999	0.38830587904382835	34.442478	0.19013879487363972	33.73146800000001	0.23128004015911122	34.287986499999995	0.08583407543190553	33.976252	0.21631629922186596	34.732978	0.2051883399820512	33.967228	0.2800564290469224	34.611259	0.21930248889416806	34.321929250000004	0.1270755212728882
6.52	34.2614	34.9669	34.3636	34.165	34.439225	33.79020903522205	34.420696630934145	33.863146248085755	33.91753353751914	33.997896362940274	34.300489999999996	0.2255389751240345	34.67750999999999	0.38830587904382835	34.442478	0.19013879487363972	33.73146800000001	0.23128004015911122	34.287986499999995	0.08583407543190553	33.982391	0.21560214392159513	34.736815	0.20594539404469786	33.975154	0.27994517371599315	34.610198	0.22121316013746808	34.3261395	0.12384434828971609
6.53	34.105199999999996	34.9677	34.2723	34.0406	34.346450000000004	33.79069067278288	34.42153302752293	33.863771865443425	33.917721712538224	33.99842931957186	34.300489999999996	0.2255389751240345	34.67750999999999	0.38830587904382835	34.442478	0.19013879487363972	33.73146800000001	0.23128004015911122	34.287986499999995	0.08583407543190553	33.986649	0.2137545465260496	34.739467	0.20720272806144338	33.982872	0.27735408032829895	34.607785	0.2260926557066151	34.329193249999996	0.12046303955863953
6.54	34.1921	34.7742	34.1956	33.8463	34.25205	33.79130351145039	34.42207145038168	33.86427847328244	33.91761267175573	33.99881652671756	34.300489999999996	0.2255389751240345	34.67750999999999	0.38830587904382835	34.442478	0.19013879487363972	33.73146800000001	0.23128004015911122	34.287986499999995	0.08583407543190553	33.990583	0.2138806251843379	34.741174	0.20677397146814766	33.991820000000004	0.26944813822316227	34.602212	0.23774472910667424	34.331447250000004	0.11679791999371451
6.55	34.1221	34.8941	34.3996	33.8102	34.3065	33.79180777439024	34.42279100609756	33.86509451219512	33.91744893292683	33.99928555640244	34.300489999999996	0.2255389751240345	34.67750999999999	0.38830587904382835	34.442478	0.19013879487363972	33.73146800000001	0.23128004015911122	34.287986499999995	0.08583407543190553	33.993835000000004	0.21337767833365515	34.742202999999996	0.20728085492667792	34.001439999999995	0.26661927419777215	34.594444	0.25059022219234883	34.3329805	0.11543242992572664
6.56	33.982	34.777300000000004	34.3998	33.852199999999996	34.252825	33.79209726027397	34.423330593607304	33.86590837138508	33.9173496194825	33.99967146118721	34.300489999999996	0.2255389751240345	34.67750999999999	0.38830587904382835	34.442478	0.19013879487363972	33.73146800000001	0.23128004015911122	34.287986499999995	0.08583407543190553	33.995477	0.21263986382573746	34.741543	0.20706065975731497	34.011644000000004	0.2620594941010429	34.587739	0.26127182597693266	34.334100750000005	0.11408423281718058
6.57	34.0749	34.7125	34.4668	33.844	34.27455	33.79252705167173	34.423770060790275	33.86682158054712	33.91723814589666	34.00008920972645	34.300489999999996	0.2255389751240345	34.67750999999999	0.38830587904382835	34.442478	0.19013879487363972	33.73146800000001	0.23128004015911122	34.287986499999995	0.08583407543190553	33.998619	0.2114537467368211	34.739436999999995	0.2062648731850478	34.019	0.2644214141147312	34.581908	0.271210837019832	34.334741	0.11356217268381699
6.58	34.2279	34.9642	34.4056	33.8451	34.3607	33.79318770864947	34.42459013657056	33.86763915022762	33.91712867981791	34.000636418816384	34.300489999999996	0.2255389751240345	34.67750999999999	0.38830587904382835	34.442478	0.19013879487363972	33.73146800000001	0.23128004015911122	34.287986499999995	0.08583407543190553	34.004151	0.21012603168302768	34.740384000000006	0.20708381493497638	34.024958	0.2663652630687926	34.575766	0.28080075585495773	34.33631475	0.11281057579554891
6.59	34.0967	35.1077	34.3062	33.759	34.31739999999999	33.793647575757575	34.42562515151515	33.868303636363635	33.91688909090909	34.00111636363636	34.300489999999996	0.2255389751240345	34.67750999999999	0.38830587904382835	34.442478	0.19013879487363972	33.73146800000001	0.23128004015911122	34.287986499999995	0.08583407543190553	34.007378	0.20903086746091395	34.742112999999996	0.20943192652849654	34.032688	0.263147051979814	34.56846	0.2923330351400108	34.33765975	0.11175989572125794
6.6	34.1548	35.1445	34.349199999999996	33.8219	34.367599999999996	33.794193948562786	34.42671270801815	33.86903116490166	33.91674538577912	34.00167080181543	34.300489999999996	0.2255389751240345	34.67750999999999	0.38830587904382835	34.442478	0.19013879487363972	33.73146800000001	0.23128004015911122	34.287986499999995	0.08583407543190553	34.011244000000005	0.20813576053159988	34.745331	0.21312245576298955	34.039912	0.26180428509277665	34.560342	0.3016270210610641	34.33920725	0.1110835805139915
6.61	34.1057	35.0629	34.3361	34.1263	34.40775	33.794664501510574	34.42767371601208	33.86973670694864	33.91706193353475	34.00228421450151	34.300489999999996	0.2255389751240345	34.67750999999999	0.38830587904382835	34.442478	0.19013879487363972	33.73146800000001	0.23128004015911122	34.287986499999995	0.08583407543190553	34.014819	0.2066368676926859	34.748173	0.21545408512936592	34.048863000000004	0.2563659512111834	34.556107	0.3047336131785246	34.3419905	0.10924587652469837
6.62	34.0175	35.1258	34.489999999999995	34.211800000000004	34.461275	33.79500060331825	34.42872669683258	33.87067224736049	33.91750648567119	34.002976508295625	34.300489999999996	0.2255389751240345	34.67750999999999	0.38830587904382835	34.442478	0.19013879487363972	33.73146800000001	0.23128004015911122	34.287986499999995	0.08583407543190553	34.017877	0.20435588973068963	34.75535	0.21596453576226887	34.061065000000006	0.247806547379712	34.553439	0.306581395883457	34.34693274999999	0.10311988326436225
6.63	33.8393	35.132	34.4368	34.2363	34.4111	33.79506731927711	34.429785843373494	33.871524849397595	33.91798659638554	34.003591152108434	34.300489999999996	0.2255389751240345	34.67750999999999	0.38830587904382835	34.442478	0.19013879487363972	33.73146800000001	0.23128004015911122	34.287986499999995	0.08583407543190553	34.018357	0.20387412449185074	34.761027999999996	0.21833923937406724	34.069011	0.2469780061753571	34.549569999999996	0.3081295265815081	34.3494915	0.1014763831073984
6.64	34.0675	35.2183	34.1663	33.9303	34.345600000000005	33.795476992481206	34.430971578947364	33.87196812030076	33.918005112781955	34.00410545112781	34.300489999999996	0.2255389751240345	34.67750999999999	0.38830587904382835	34.442478	0.19013879487363972	33.73146800000001	0.23128004015911122	34.287986499999995	0.08583407543190553	34.019617000000004	0.2037836662672414	34.76764	0.22208082794639175	34.074881999999995	0.24214777372340923	34.542925999999994	0.31424884067002695	34.35126625	0.09981065605855911
6.65	34.094	35.0389	34.2397	33.949600000000004	34.33055	33.795925225225226	34.43188438438438	33.87252027027027	33.91805255255255	34.00459560810811	34.300489999999996	0.2255389751240345	34.67750999999999	0.38830587904382835	34.442478	0.19013879487363972	33.73146800000001	0.23128004015911122	34.287986499999995	0.08583407543190553	34.020212	0.2039143810622119	34.773103	0.22196596492888057	34.082954	0.2338287707367384	34.535933	0.3196019636398634	34.3530505	0.09778910052551947
6.66	33.9873	35.126	33.9536	33.7356	34.200625	33.79621214392803	34.432925037481255	33.87264182908546	33.91777901049475	34.00488950524738	34.300489999999996	0.2255389751240345	34.67750999999999	0.38830587904382835	34.442478	0.19013879487363972	33.73146800000001	0.23128004015911122	34.287986499999995	0.08583407543190553	34.018114999999995	0.2031548115340612	34.778583	0.22385710045739554	34.087293	0.2272032020043336	34.526628	0.32917600311397816	34.35265475	0.09832900585604475
6.67	34.220600000000005	35.1509	34.2273	33.7037	34.325625	33.79684745508982	34.4339998502994	33.873172754491016	33.917458532934134	34.00536964820359	34.300489999999996	0.2255389751240345	34.67750999999999	0.38830587904382835	34.442478	0.19013879487363972	33.73146800000001	0.23128004015911122	34.287986499999995	0.08583407543190553	34.016397000000005	0.20066887215878984	34.784054	0.2262153664187736	34.093094	0.22322392517767758	34.517714999999995	0.33921952707699043	34.352815	0.09827117058016646
6.68	34.1698	34.974599999999995	34.317	33.8153	34.319175	33.797404932735425	34.43480792227205	33.87383617339312	33.91730582959641	34.005838714499255	34.300489999999996	0.2255389751240345	34.67750999999999	0.38830587904382835	34.442478	0.19013879487363972	33.73146800000001	0.23128004015911122	34.287986499999995	0.08583407543190553	34.015967	0.20028947437748726	34.788211000000004	0.22585530359180273	34.097798	0.2229332689847222	34.509012	0.3459658724569278	34.352747	0.09829228086837379
6.69	34.3606	35.0544	34.3847	33.8089	34.40215	33.79824552238806	34.435732686567164	33.87459865671642	33.917144029850746	34.00643022388059	34.300489999999996	0.2255389751240345	34.67750999999999	0.38830587904382835	34.442478	0.19013879487363972	33.73146800000001	0.23128004015911122	34.287986499999995	0.08583407543190553	34.018016	0.20276617957574436	34.79274	0.2266130863587316	34.102613999999996	0.2238846893949369	34.496739	0.348832295643153	34.35252725	0.09815556009975517
6.7	34.3471	34.7896	34.3771	33.5696	34.270849999999996	33.79906348733234	34.43626005961252	33.875347540983604	33.9166260804769	34.00682429210134	34.300489999999996	0.2255389751240345	34.67750999999999	0.38830587904382835	34.442478	0.19013879487363972	33.73146800000001	0.23128004015911122	34.287986499999995	0.08583407543190553	34.020923	0.2053889170412532	34.795984999999995	0.22418436873878497	34.108000000000004	0.22394526116891408	34.486029	0.36061302191488054	34.35273425	0.09795910664124707
6.71	34.6203	34.9599	34.2078	33.6558	34.360949999999995	33.80028556547619	34.437039285714285	33.87584226190476	33.916237946428566	34.00735126488095	34.300489999999996	0.2255389751240345	34.67750999999999	0.38830587904382835	34.442478	0.19013879487363972	33.73146800000001	0.23128004015911122	34.287986499999995	0.08583407543190553	34.026098000000005	0.21381921466874673	34.802641	0.21895884355432063	34.112755	0.2209151093300694	34.474928	0.36890176351856646	34.354105499999996	0.0970922992076541
6.72	34.4443	34.8829	34.3118	33.7031	34.335525000000004	33.80124249628529	34.43770178306092	33.87649004457652	33.915921248142645	34.00783889301634	34.300489999999996	0.2255389751240345	34.67750999999999	0.38830587904382835	34.442478	0.19013879487363972	33.73146800000001	0.23128004015911122	34.287986499999995	0.08583407543190553	34.03069	0.21782326331305055	34.805527000000005	0.21808526682701176	34.117334	0.2202400284813557	34.46569	0.3765453211616435	34.35481024999999	0.09669431305920646
6.73	34.2367	35.045500000000004	34.5831	33.7619	34.406800000000004	33.801888575667654	34.43860356083086	33.8775384272997	33.915692729970324	34.00843082344214	34.300489999999996	0.2255389751240345	34.67750999999999	0.38830587904382835	34.442478	0.19013879487363972	33.73146800000001	0.23128004015911122	34.287986499999995	0.08583407543190553	34.033639	0.21860252796172105	34.812343	0.21476940946832304	34.124749	0.22332365085074907	34.45446	0.38064039021956664	34.356297749999996	0.09633424295057622
6.74	34.390299999999996	34.872	34.4924	33.7406	34.373825	33.8027602962963	34.43924562962963	33.878449333333336	33.91543333333333	34.008972148148146	34.300489999999996	0.2255389751240345	34.67750999999999	0.38830587904382835	34.442478	0.19013879487363972	33.73146800000001	0.23128004015911122	34.287986499999995	0.08583407543190553	34.036666	0.2214346807123118	34.816975	0.21093898987487486	34.127433	0.22612385899565143	34.443981	0.38574152640174375	34.356263750000004	0.09632738207585585
6.75	34.410599999999995	34.7405	34.4525	33.3379	34.235375	33.80365946745562	34.43969127218935	33.87929852071006	33.91457899408284	34.00930706360947	34.300489999999996	0.2255389751240345	34.67750999999999	0.38830587904382835	34.442478	0.19013879487363972	33.73146800000001	0.23128004015911122	34.287986499999995	0.08583407543190553	34.037056	0.2220639890124077	34.822219	0.20218698700979498	34.131399	0.2283238580184271	34.428739	0.3989407163102586	34.35485325	0.09705908603802775
6.76	34.4494	34.768699999999995	34.4604	33.5043	34.2957	33.80461329394387	34.44017725258493	33.88015686853767	33.913972968980794	34.00973009601182	34.300489999999996	0.2255389751240345	34.67750999999999	0.38830587904382835	34.442478	0.19013879487363972	33.73146800000001	0.23128004015911122	34.287986499999995	0.08583407543190553	34.039123	0.22494084468368863	34.826223	0.19700527647893926	34.135501	0.23052448696378028	34.415379	0.4073016883244672	34.3540565	0.09721581925233855
6.77	34.375	34.4707	34.4312	33.342800000000004	34.154925	33.80545457227139	34.44022227138643	33.880969616519174	33.913130530973454	34.00994424778761	34.300489999999996	0.2255389751240345	34.67750999999999	0.38830587904382835	34.442478	0.19013879487363972	33.73146800000001	0.23128004015911122	34.287986499999995	0.08583407543190553	34.039577	0.22557795214936263	34.826603	0.1962738405796778	34.141228	0.23068717857655527	34.401845	0.420158943319497	34.352313249999995	0.09920770658660229
6.78	34.2289	34.794200000000004	34.2829	33.3307	34.159175	33.806078203240055	34.440743593519876	33.8815615611193	33.91227275405007	34.01016402798233	34.300489999999996	0.2255389751240345	34.67750999999999	0.38830587904382835	34.442478	0.19013879487363972	33.73146800000001	0.23128004015911122	34.287986499999995	0.08583407543190553	34.04177	0.22634824983189128	34.828878	0.19454171611515106	34.143872	0.23078151330828955	34.385811	0.43011823060858795	34.35008275	0.10101929475520895
6.79	34.263400000000004	34.5911	34.3578	33.2817	34.1235	33.806750735294116	34.44096470588235	33.88226191176471	33.91134544117647	34.01033069852941	34.300489999999996	0.2255389751240345	34.67750999999999	0.38830587904382835	34.442478	0.19013879487363972	33.73146800000001	0.23128004015911122	34.287986499999995	0.08583407543190553	34.045314	0.22702190256978289	34.829904	0.1929928396220742	34.1461	0.23176835919350217	34.36971	0.4409846598260119	34.347757	0.1035261064816802
6.8	34.4845	34.6712	34.3583	33.429899999999996	34.235974999999996	33.80774596182085	34.44130279001468	33.882960939794415	33.910638472834066	34.01066204111601	34.300489999999996	0.2255389751240345	34.67750999999999	0.38830587904382835	34.442478	0.19013879487363972	33.73146800000001	0.23128004015911122	34.287986499999995	0.08583407543190553	34.048044999999995	0.23065364798377153	34.831714000000005	0.1906087515451315	34.150497	0.23157955390946142	34.354898000000006	0.44744481878147807	34.34628849999999	0.10406377314699564
6.81	34.332300000000004	34.567299999999996	34.5954	33.3344	34.20735	33.8085151026393	34.441487536656894	33.88400557184751	33.9097935483871	34.0109504398827	34.300489999999996	0.2255389751240345	34.67750999999999	0.38830587904382835	34.442478	0.19013879487363972	33.73146800000001	0.23128004015911122	34.287986499999995	0.08583407543190553	34.048705999999996	0.23137871872479226	34.833171	0.1879809496551989	34.158784	0.23253219597654318	34.340189	0.4565726341795611	34.345212499999995	0.10494364273397465
6.82	34.5863	34.683099999999996	34.7403	33.5541	34.39095	33.809653879941436	34.44184128843338	33.885259297218155	33.90927276720351	34.01150680819912	34.300489999999996	0.2255389751240345	34.67750999999999	0.38830587904382835	34.442478	0.19013879487363972	33.73146800000001	0.23128004015911122	34.287986499999995	0.08583407543190553	34.051075999999995	0.23566291416998494	34.835636	0.18430848181411494	34.166301	0.23903422539062952	34.327539	0.4606755730609096	34.345138	0.10490814166642341
6.83	34.4408	34.7626	34.7481	33.5671	34.379650000000005	33.810576608187134	34.44231023391813	33.886520760233914	33.90877251461988	34.012045029239765	34.300489999999996	0.2255389751240345	34.67750999999999	0.38830587904382835	34.442478	0.19013879487363972	33.73146800000001	0.23128004015911122	34.287986499999995	0.08583407543190553	34.053176	0.23820259144189584	34.836696	0.1835717468631862	34.172912000000004	0.24586334435411006	34.314311	0.46334854954178173	34.34427375	0.1042557426643525
6.84	34.6505	34.661	34.5286	33.469899999999996	34.3275	33.81180277372263	34.44262948905109	33.88745810218978	33.90813182481752	34.01250554744525	34.300489999999996	0.2255389751240345	34.67750999999999	0.38830587904382835	34.442478	0.19013879487363972	33.73146800000001	0.23128004015911122	34.287986499999995	0.08583407543190553	34.059204	0.2455757876064382	34.836	0.1841092209870606	34.178824	0.24724711603555105	34.298058	0.46418520188861323	34.3430215	0.10369046789164846
6.85	34.523199999999996	34.7361	34.6051	33.4826	34.336749999999995	33.81283979591837	34.44305728862974	33.88850422740525	33.90751151603499	34.01297820699708	34.300489999999996	0.2255389751240345	34.67750999999999	0.38830587904382835	34.442478	0.19013879487363972	33.73146800000001	0.23128004015911122	34.287986499999995	0.08583407543190553	34.063829999999996	0.24992099014101823	34.83721	0.1830372570672007	34.183076	0.2508950567851242	34.283814	0.46715552857980425	34.3419825	0.10322181938057143
6.86	34.4581	34.6419	34.490500000000004	33.5244	34.278724999999994	33.81377903930131	34.44334672489083	33.88938049490539	33.9069538573508	34.01336502911208	34.300489999999996	0.2255389751240345	34.67750999999999	0.38830587904382835	34.442478	0.19013879487363972	33.73146800000001	0.23128004015911122	34.287986499999995	0.08583407543190553	34.067295	0.25297334605263505	34.83831	0.181508046124732	34.187543999999995	0.2523620168317987	34.269753	0.4686530254608264	34.340725500000005	0.10321910089791797
6.87	34.616	34.562	34.5549	33.8029	34.38395	33.814945058139536	34.44351918604651	33.89034781976744	33.906802616279066	34.01390367005814	34.300489999999996	0.2255389751240345	34.67750999999999	0.38830587904382835	34.442478	0.19013879487363972	33.73146800000001	0.23128004015911122	34.287986499999995	0.08583407543190553	34.073908	0.25858164475846745	34.839394999999996	0.1794976904691963	34.193572999999994	0.25387515298677804	34.259129	0.46705523569569174	34.34150125	0.10324983517833794
6.88	34.4024	34.3206	34.4346	33.7547	34.228075000000004	33.8157976777939	34.44334078374456	33.89113773584906	33.90658185776488	34.0142145137881	34.300489999999996	0.2255389751240345	34.67750999999999	0.38830587904382835	34.442478	0.19013879487363972	33.73146800000001	0.23128004015911122	34.287986499999995	0.08583407543190553	34.076393	0.26054474760776464	34.836806	0.18506496856465315	34.197449999999996	0.25457202489394964	34.249320000000004	0.46724770191981096	34.33999225	0.10379787283592502
6.89	34.046	34.201	34.5995	33.7535	34.15	33.81613130434783	34.44298956521739	33.89216434782609	33.90636	34.014411304347824	34.300489999999996	0.2255389751240345	34.67750999999999	0.38830587904382835	34.442478	0.19013879487363972	33.73146800000001	0.23128004015911122	34.287986499999995	0.08583407543190553	34.074394	0.25999736782648636	34.831341	0.19550355345381443	34.204759	0.25552568911361934	34.239118	0.466820062317022	34.337403	0.10527984600948206
6.9	33.9915	34.3014	34.4811	33.838300000000004	34.153075	33.81638509406657	34.442784659913166	33.89301664254703	33.906261505065125	34.014611975397976	34.300489999999996	0.2255389751240345	34.67750999999999	0.38830587904382835	34.442478	0.19013879487363972	33.73146800000001	0.23128004015911122	34.287986499999995	0.08583407543190553	34.073428	0.2601253532626813	34.828505	0.20109025029215977	34.210759	0.2548926017032488	34.229681	0.46527068903988406	34.335593249999995	0.10688135596652101
6.91	34.3334	34.2759	34.4556	33.6503	34.178799999999995	33.817132225433525	34.442543497109824	33.89382962427746	33.90589161849711	34.01484924132948	34.300489999999996	0.2255389751240345	34.67750999999999	0.38830587904382835	34.442478	0.19013879487363972	33.73146800000001	0.23128004015911122	34.287986499999995	0.08583407543190553	34.078032	0.26061599750880354	34.824973	0.20762373740562684	34.217158	0.2528990372988553	34.220623	0.46766271232140205	34.3351965	0.1073929111319089
6.92	34.6298	34.3399	34.3133	33.7156	34.24965	33.81830490620491	34.44239538239538	33.89443492063492	33.90561702741703	34.01518805916306	34.300489999999996	0.2255389751240345	34.67750999999999	0.38830587904382835	34.442478	0.19013879487363972	33.73146800000001	0.23128004015911122	34.287986499999995	0.08583407543190553	34.084609	0.26615575605981207	34.818731	0.21271922153639156	34.22221	0.24967042821947144	34.209018	0.4656272338305609	34.333642	0.10749585644362081
6.93	34.6611	34.0928	34.3813	33.5865	34.180425	33.81951930835735	34.4418916426513	33.89513645533141	33.90515720461095	34.01542615273775	34.300489999999996	0.2255389751240345	34.67750999999999	0.38830587904382835	34.442478	0.19013879487363972	33.73146800000001	0.23128004015911122	34.287986499999995	0.08583407543190553	34.090455999999996	0.2723245521078459	34.811698	0.2247605819262271	34.22657	0.24859050076527253	34.198062	0.46726997858272507	34.3316965	0.10849610574760651
6.94	34.57	34.0274	34.5961	33.7353	34.2322	33.820599136690646	34.44129525179856	33.89614503597122	33.904912805755394	34.01573805755395	34.300489999999996	0.2255389751240345	34.67750999999999	0.38830587904382835	34.442478	0.19013879487363972	33.73146800000001	0.23128004015911122	34.287986499999995	0.08583407543190553	34.096305	0.27629122001523254	34.804956	0.23782836792493137	34.233557	0.2490637861000414	34.187193	0.46524207845649457	34.33050275	0.10893103119303064
6.95	34.4398	33.988299999999995	34.8286	33.8529	34.2774	33.82148879310345	34.440644396551725	33.89748477011494	33.90483807471264	34.01611400862069	34.300489999999996	0.2255389751240345	34.67750999999999	0.38830587904382835	34.442478	0.19013879487363972	33.73146800000001	0.23128004015911122	34.287986499999995	0.08583407543190553	34.101532	0.27780687313953445	34.79815	0.25112785085427136	34.241177	0.25547814702454286	34.177841	0.46243192850828674	34.329675	0.10901774152491696
6.96	34.338	33.9022	34.7685	33.6137	34.1556	33.822229842180775	34.439871879483505	33.89873443328551	33.904420373027264	34.016314131994264	34.300489999999996	0.2255389751240345	34.67750999999999	0.38830587904382835	34.442478	0.19013879487363972	33.73146800000001	0.23128004015911122	34.287986499999995	0.08583407543190553	34.105662	0.27822556606474824	34.789896999999996	0.2665601743631321	34.247029	0.26078619451868784	34.167028	0.46285887088771366	34.327404	0.11026032738236406
6.97	34.5423	33.724199999999996	34.8573	33.7085	34.208074999999994	33.823261461318054	34.438846561604585	33.900107736389685	33.90413968481375	34.016588861031515	34.300489999999996	0.2255389751240345	34.67750999999999	0.38830587904382835	34.442478	0.19013879487363972	33.73146800000001	0.23128004015911122	34.287986499999995	0.08583407543190553	34.114114	0.2785264853371585	34.777515	0.2864798501119056	34.252783	0.267816429311413	34.15734	0.46220901061619635	34.325438	0.11062077940825658
6.98	34.581	33.8307	34.8216	33.5903	34.2059	33.82434549356223	34.437976537911304	33.901426037195996	33.90369070100143	34.01685969241774	34.300489999999996	0.2255389751240345	34.67750999999999	0.38830587904382835	34.442478	0.19013879487363972	33.73146800000001	0.23128004015911122	34.287986499999995	0.08583407543190553	34.123358	0.27852863087680463	34.767176	0.30156469233075667	34.259718	0.2734743879870161	34.145897	0.4619380649495655	34.32403725	0.11124320802650793
6.99	34.6933	33.9642	34.7863	33.7164	34.29005	33.82558685714286	34.437299714285714	33.90269014285714	33.90342314285714	34.01724996428571	34.300489999999996	0.2255389751240345	34.67750999999999	0.38830587904382835	34.442478	0.19013879487363972	33.73146800000001	0.23128004015911122	34.287986499999995	0.08583407543190553	34.132804	0.2816937264820035	34.758487	0.31198387217274137	34.268336	0.27636760672059507	34.138051	0.4625085788981647	34.3244195	0.11105808810758581
7.0	34.6855	33.9446	34.7029	33.528	34.21525	33.82681355206847	34.43659686162625	33.90383166904422	33.90288758915835	34.01753241797432	34.08826	0.2736526389421448	34.64585600000001	0.2929724384033414	34.631384	0.13743170574507205	33.635106	0.19554980890811433	34.2501515	0.08972932372000711	34.141002	0.28574184505613465	34.750697	0.32241491319954957	34.275914	0.27780067158914323	34.12686	0.4636048023124087	34.32361825	0.11155766688632301
7.01	34.6312	33.986200000000004	34.9166	33.4757	34.252425	33.8279594017094	34.43595527065527	33.90527435897436	33.90227905982906	34.017867022792025	34.08826	0.2736526389421448	34.64585600000001	0.2929724384033414	34.631384	0.13743170574507205	33.635106	0.19554980890811433	34.2501515	0.08972932372000711	34.150904	0.2853967452617168	34.74348	0.3313364706270867	34.286837	0.2813161752110598	34.113645	0.46313819596364664	34.3237165	0.11148989843162502
7.02	34.4081	34.0675	34.622	33.5602	34.16445	33.828784637268846	34.435431152204835	33.90629388335704	33.901792460881936	34.01807553342817	34.08826	0.2736526389421448	34.64585600000001	0.2929724384033414	34.631384	0.13743170574507205	33.635106	0.19554980890811433	34.2501515	0.08972932372000711	34.157672000000005	0.28336328899741875	34.736124	0.33809605297057355	34.295302	0.2784960210368543	34.102562	0.46298718130896566	34.322914999999995	0.11234919881676386
7.03	34.4159	34.1011	34.597899999999996	33.5775	34.1731	33.82961860795455	34.43495625	33.90727627840909	33.901331818181816	34.01829573863636	34.08826	0.2736526389421448	34.64585600000001	0.2929724384033414	34.631384	0.13743170574507205	33.635106	0.19554980890811433	34.2501515	0.08972932372000711	34.165287	0.2799130596101621	34.73081	0.34386805741305526	34.305149	0.27145417251682624	34.092612	0.46347723953995057	34.3234645	0.11146850526689343
7.04	34.5532	34.1358	34.703	33.605900000000005	34.249475000000004	33.830644964539005	34.43453191489362	33.90840496453901	33.90091276595744	34.01862365248227	34.08826	0.2736526389421448	34.64585600000001	0.2929724384033414	34.631384	0.13743170574507205	33.635106	0.19554980890811433	34.2501515	0.08972932372000711	34.172467	0.2805684093661655	34.725601	0.3489104265517197	34.316233	0.26469287407653513	34.083421	0.4639290452745448	34.3244305	0.1103885649535138
7.05	34.5174	34.15	34.5651	33.683	34.228875	33.831617705382435	34.43412889518414	33.909335127478755	33.900604107648725	34.018921458923515	34.08826	0.2736526389421448	34.64585600000001	0.2929724384033414	34.631384	0.13743170574507205	33.635106	0.19554980890811433	34.2501515	0.08972932372000711	34.178533	0.2814101238207407	34.72188	0.35306206510770766	34.322997	0.2622887719478802	34.072855	0.4608554606719649	34.32406625	0.11064544620027165
7.06	34.3713	34.157700000000006	34.5839	33.7894	34.225575	33.8323810466761	34.433737906647806	33.91028925035361	33.9004468175389	34.0192137553041	34.08826	0.2736526389421448	34.64585600000001	0.2929724384033414	34.631384	0.13743170574507205	33.635106	0.19554980890811433	34.2501515	0.08972932372000711	34.184892999999995	0.2784631848269265	34.718207	0.35701933293850696	34.328992	0.261320907125776	34.065886	0.45980827230120996	34.3244945	0.11017483652497158
7.07	34.4005	34.339	34.5565	33.7678	34.26595	33.83318347457627	34.433604096045194	33.911201977401134	33.90025946327683	34.019562252824855	34.08826	0.2736526389421448	34.64585600000001	0.2929724384033414	34.631384	0.13743170574507205	33.635106	0.19554980890811433	34.2501515	0.08972932372000711	34.193009	0.2726844582231978	34.715962	0.35870385770332947	34.33466799999999	0.2600203693963967	34.058977999999996	0.45903720070619464	34.32565425	0.10892249428293925
7.08	34.2078	34.3608	34.5859	33.822199999999995	34.244175	33.83371184767278	34.43350141043724	33.91215359661495	33.90014936530324	34.01987905500705	34.08826	0.2736526389421448	34.64585600000001	0.2929724384033414	34.631384	0.13743170574507205	33.635106	0.19554980890811433	34.2501515	0.08972932372000711	34.199706	0.26453986269265256	34.714877	0.35962041544240453	34.339952	0.2596997491199364	34.053302	0.4584140307976832	34.32695925	0.10712403033144989
7.09	34.2411	34.396499999999996	34.714200000000005	33.903	34.3137	33.834285633802814	34.43344929577465	33.91328323943662	33.90015338028169	34.02029288732395	34.08826	0.2736526389421448	34.64585600000001	0.2929724384033414	34.631384	0.13743170574507205	33.635106	0.19554980890811433	34.2501515	0.08972932372000711	34.204394	0.26101960908557054	34.709204	0.36012821003157114	34.34806	0.2585871081962157	34.047242000000004	0.45632985371302964	34.327225	0.10705715491835902
7.1	34.4439	34.4299	34.784	33.8343	34.373025	33.83514303797468	34.433444303797465	33.914507876230665	33.90006075949367	34.02078899437412	34.08826	0.2736526389421448	34.64585600000001	0.2929724384033414	34.631384	0.13743170574507205	33.635106	0.19554980890811433	34.2501515	0.08972932372000711	34.211453	0.25780442844170176	34.706805	0.3611908330141737	34.355886	0.2598291563876539	34.040996	0.45491077311803246	34.328784999999996	0.10657062188763225
7.11	34.3224	34.5199	34.7523	33.8005	34.348774999999996	33.83582738764045	34.43356573033708	33.9156845505618	33.89992092696629	34.021249648876406	34.08826	0.2736526389421448	34.64585600000001	0.2929724384033414	34.631384	0.13743170574507205	33.635106	0.19554980890811433	34.2501515	0.08972932372000711	34.215999000000004	0.2556827747659795	34.705209999999994	0.3616649352003491	34.362399	0.2615328383866442	34.033751	0.4528893412892288	34.32933975	0.1065284183462924
7.12	34.3883	34.5553	34.795500000000004	33.7963	34.38385	33.83660224403927	34.43373646563815	33.916918513323985	33.899775596072935	34.02175820476858	34.08826	0.2736526389421448	34.64585600000001	0.2929724384033414	34.631384	0.13743170574507205	33.635106	0.19554980890811433	34.2501515	0.08972932372000711	34.22124	0.253763047432704	34.704428	0.3619060168974868	34.370203000000004	0.2627056725595754	34.027888	0.4521220075968339	34.33093975	0.10612882240779771
7.13	34.302	34.6874	34.6925	33.8133	34.373799999999996	33.83725406162465	34.434091736694675	33.91800476190476	33.899654481792716	34.0222512605042	34.08826	0.2736526389421448	34.64585600000001	0.2929724384033414	34.631384	0.13743170574507205	33.635106	0.19554980890811433	34.2501515	0.08972932372000711	34.226647	0.24959009929799766	34.705097	0.3618111264222918	34.376178	0.26317757901652483	34.022759	0.4516126431057788	34.33267025	0.10539284541589121
7.14	34.217	34.5906	34.7632	33.734	34.3262	33.83778517482518	34.43431062937063	33.919186853146854	33.899422797202796	34.022676363636364	34.08826	0.2736526389421448	34.64585600000001	0.2929724384033414	34.631384	0.13743170574507205	33.635106	0.19554980890811433	34.2501515	0.08972932372000711	34.230875999999995	0.24574015722432122	34.704869	0.36187667208167346	34.383107	0.26416257897808465	34.014817	0.4496131623613162	34.333417250000004	0.10507597003356373
7.15	34.2035	34.5568	34.8057	33.6975	34.315875	33.83829594972067	34.43448170391061	33.920425	33.899140782122906	34.02308585893854	34.08826	0.2736526389421448	34.64585600000001	0.2929724384033414	34.631384	0.13743170574507205	33.635106	0.19554980890811433	34.2501515	0.08972932372000711	34.236554	0.23829625200812127	34.70269	0.36210790163179224	34.389816	0.2663033956398654	34.006876	0.4481173827368982	34.333984	0.10482416244282805
7.16	34.2677	34.9062	34.5494	33.7292	34.363125	33.83889483960949	34.43513960948396	33.92130223152022	33.89890376569038	34.02356011157601	34.08826	0.2736526389421448	34.64585600000001	0.2929724384033414	34.631384	0.13743170574507205	33.635106	0.19554980890811433	34.2501515	0.08972932372000711	34.244344	0.2260182643551771	34.704263	0.3626519135966207	34.393696999999996	0.26576692205695157	33.999895	0.44693777240108795	34.33554975	0.10406811164969305
7.17	34.3067	34.9792	34.6702	33.874300000000005	34.4576	33.839546378830086	34.435897353760446	33.92234526462396	33.89886949860724	34.024164623955436	34.08826	0.2736526389421448	34.64585600000001	0.2929724384033414	34.631384	0.13743170574507205	33.635106	0.19554980890811433	34.2501515	0.08972932372000711	34.251365	0.21665565863622213	34.707115	0.3636903481928331	34.399248	0.26568626386034766	33.993191	0.44369945148869877	34.33772975	0.10432087656157632
7.18	34.095	34.718900000000005	34.7867	33.9936	34.39855	33.8399016689847	34.4362909596662	33.92354742698192	33.899001251738525	34.024685326842835	34.08826	0.2736526389421448	34.64585600000001	0.2929724384033414	34.631384	0.13743170574507205	33.635106	0.19554980890811433	34.2501515	0.08972932372000711	34.253411	0.21416418316896083	34.705618	0.3633268507566505	34.406132	0.266726135369069	33.987257	0.43962703344564796	34.3381045	0.10447278615864483
7.19	34.2458	34.619	34.861	33.8142	34.385	33.84046541666667	34.43654472222222	33.92484944444444	33.898883472222224	34.02518576388889	34.08826	0.2736526389421448	34.64585600000001	0.2929724384033414	34.631384	0.13743170574507205	33.635106	0.19554980890811433	34.2501515	0.08972932372000711	34.25673	0.21140348873754997	34.703784999999996	0.3632965359110761	34.414285	0.2680548494208041	33.977943	0.43321805558833343	34.33818575	0.10450639716637881
7.2	34.0049	34.493	34.7714	33.8578	34.281774999999996	33.840693481276006	34.43662302357836	33.926023578363385	33.89882649098474	34.025541643550625	34.08826	0.2736526389421448	34.64585600000001	0.2929724384033414	34.631384	0.13743170574507205	33.635106	0.19554980890811433	34.2501515	0.08972932372000711	34.257143	0.2108646979925712	34.700223	0.36360247103167675	34.421338999999996	0.2680784525964274	33.9702	0.4282997633347293	34.33722625	0.1045801550511137
7.21	33.9055	34.688500000000005	34.6788	33.710300000000004	34.24577500000001	33.84078324099723	34.43697188365651	33.92706620498615	33.89856537396122	34.025846675900276	34.08826	0.2736526389421448	34.64585600000001	0.2929724384033414	34.631384	0.13743170574507205	33.635106	0.19554980890811433	34.2501515	0.08972932372000711	34.257466	0.21029460586631285	34.69808	0.3630275287999575	34.427838	0.2663405907078685	33.959810000000004	0.4217613862950889	34.3357985	0.10484665238063834
7.22	34.2187	34.7701	34.4587	33.8347	34.32055	33.84130594744122	34.4374326417704	33.927801521438454	33.89847704011065	34.02625428769018	34.08826	0.2736526389421448	34.64585600000001	0.2929724384033414	34.631384	0.13743170574507205	33.635106	0.19554980890811433	34.2501515	0.08972932372000711	34.260448000000004	0.2075646616930253	34.696735	0.36250343289901915	34.434276999999994	0.25905392202433886	33.952145	0.4169245285418676	34.33590125	0.10482641943626587
7.23	34.1053	34.5939	34.666399999999996	33.7283	34.273475	33.841670580110495	34.43764875690608	33.92882168508287	33.898241988950275	34.026595752762425	34.08826	0.2736526389421448	34.64585600000001	0.2929724384033414	34.631384	0.13743170574507205	33.635106	0.19554980890811433	34.2501515	0.08972932372000711	34.262868999999995	0.20427018634444466	34.694404	0.36240676764693697	34.442274	0.253642688955619	33.941157000000004	0.4080164745273375	34.335176	0.10500657488564337
7.24	34.2415	34.5757	34.4737	33.6574	34.237075	33.84222206896552	34.43783917241379	33.929573241379316	33.897909793103445	34.02688606896552	34.08826	0.2736526389421448	34.64585600000001	0.2929724384033414	34.631384	0.13743170574507205	33.635106	0.19554980890811433	34.2501515	0.08972932372000711	34.265088	0.20280081847876844	34.692849	0.3625808547918016	34.446733	0.2501784692490312	33.929141	0.3982906753104485	34.33345275	0.1051900320353857
7.25	34.1969	34.4674	34.646300000000004	33.5995	34.227525	33.842710606060606	34.437879889807164	33.930560468319555	33.89749876033058	34.027162431129476	34.08826	0.2736526389421448	34.64585600000001	0.2929724384033414	34.631384	0.13743170574507205	33.635106	0.19554980890811433	34.2501515	0.08972932372000711	34.267483999999996	0.20053038497162978	34.68833	0.3625461003078396	34.45119	0.24971896183313924	33.917373000000005	0.39031257840281747	34.33109425	0.1048911887408271
7.26	34.0866	34.689800000000005	34.5428	33.6369	34.239025	33.84304607977992	34.43822640990371	33.93140261348006	33.89714030261348	34.02745385144429	34.08826	0.2736526389421448	34.64585600000001	0.2929724384033414	34.631384	0.13743170574507205	33.635106	0.19554980890811433	34.2501515	0.08972932372000711	34.267904	0.20010237779671752	34.685702	0.36156227650831696	34.455544	0.24744964851364404	33.907568	0.3848266102748322	34.3291795	0.10480586203519777
7.27	33.946999999999996	34.8273	34.5709	33.4555	34.200175	33.843188873626374	34.438760851648354	33.932281043956046	33.896533653846156	34.02769110576923	34.08826	0.2736526389421448	34.64585600000001	0.2929724384033414	34.631384	0.13743170574507205	33.635106	0.19554980890811433	34.2501515	0.08972932372000711	34.26715	0.20117597477875748	34.683774	0.36027286169327893	34.459064000000005	0.2465513471302647	33.893276	0.3745733314454774	34.325816	0.10347308703926617
7.28	33.811	34.7543	34.7604	33.6017	34.23185	33.843144718792864	34.43919368998628	33.933417009602195	33.896129218107	34.02797115912208	34.08826	0.2736526389421448	34.64585600000001	0.2929724384033414	34.631384	0.13743170574507205	33.635106	0.19554980890811433	34.2501515	0.08972932372000711	34.263670000000005	0.2060173296130963	34.681929	0.3594250769188469	34.465852999999996	0.24539411444670323	33.880192	0.3613132513370911	34.322911	0.10196659127569564
7.29	33.7596	34.917699999999996	34.6609	33.6784	34.25415	33.8430302739726	34.43984917808219	33.93441356164384	33.895830958904114	34.02828099315068	34.08826	0.2736526389421448	34.64585600000001	0.2929724384033414	34.631384	0.13743170574507205	33.635106	0.19554980890811433	34.2501515	0.08972932372000711	34.259202	0.2120291879942901	34.681319	0.35896779538022516	34.472105	0.24226856805142483	33.869047	0.3498837080841135	34.32041825	0.10054612382318295
7.3	33.8842	34.6351	34.589	33.5721	34.1701	33.843086593707255	34.44011627906976	33.935309028727765	33.89538809849521	34.028475	34.08826	0.2736526389421448	34.64585600000001	0.2929724384033414	34.631384	0.13743170574507205	33.635106	0.19554980890811433	34.2501515	0.08972932372000711	34.256668	0.21499068848970185	34.678478	0.35818949377451337	34.477954	0.237876262894212	33.856325	0.33695481949164785	34.317356249999996	0.1004133703958312
7.31	33.8808	34.7398	34.6614	33.7325	34.253625	33.8431381147541	34.44052568306011	33.93630095628415	33.89516557377049	34.028782581967214	34.08826	0.2736526389421448	34.64585600000001	0.2929724384033414	34.631384	0.13743170574507205	33.635106	0.19554980890811433	34.2501515	0.08972932372000711	34.254149	0.21791372516446553	34.674858	0.3556885492628414	34.484166	0.23441505761446974	33.846533	0.32589262656797946	34.3149265	0.09896150829494398
7.32	33.944	34.6154	34.8596	33.6352	34.26355	33.84327571623465	34.44076425648022	33.93756057298772	33.894810914051845	34.02910286493861	34.08826	0.2736526389421448	34.64585600000001	0.2929724384033414	34.631384	0.13743170574507205	33.635106	0.19554980890811433	34.2501515	0.08972932372000711	34.249978999999996	0.21982980436642838	34.670003	0.3531186659085984	34.493768	0.22984120731898777	33.835792999999995	0.31468000300909027	34.31238575	0.09694588483568123
7.33	33.946999999999996	34.7859	34.6144	33.659400000000005	34.251675000000006	33.843417029972755	34.44123446866485	33.938482697547684	33.894490190735695	34.02940609673024	34.08826	0.2736526389421448	34.64585600000001	0.2929724384033414	34.631384	0.13743170574507205	33.635106	0.19554980890811433	34.2501515	0.08972932372000711	34.247966	0.22168413201621476	34.666865	0.35064722736033793	34.501478999999996	0.22054497665169007	33.826203	0.30505457185387813	34.31062825	0.096431000064511
7.34	33.8502	34.979	34.5619	33.5924	34.245875	33.843426258503406	34.441966122448974	33.939330884353744	33.89407918367347	34.029700612244895	34.08826	0.2736526389421448	34.64585600000001	0.2929724384033414	34.631384	0.13743170574507205	33.635106	0.19554980890811433	34.2501515	0.08972932372000711	34.242649	0.22479382270464476	34.665151	0.3486731372870493	34.509669	0.20687354195899077	33.815449	0.2938353893925278	34.308229499999996	0.09500371047921141
7.35	33.9591	34.7215	34.7326	33.868700000000004	34.320475	33.843583423913046	34.44234592391304	33.940408695652174	33.894044701086955	34.0300956861413	34.08826	0.2736526389421448	34.64585600000001	0.2929724384033414	34.631384	0.13743170574507205	33.635106	0.19554980890811433	34.2501515	0.08972932372000711	34.23933	0.22651631934409971	34.662299999999995	0.34701465168604245	34.517802	0.19927691711024018	33.808005	0.2826396429243216	34.306859249999995	0.09380967768293855
7.36	34.0115	34.775800000000004	34.9091	33.8679	34.391075	33.84381126187246	34.44279837177748	33.94172306648576	33.8940092265943	34.03058548168249	34.08826	0.2736526389421448	34.64585600000001	0.2929724384033414	34.631384	0.13743170574507205	33.635106	0.19554980890811433	34.2501515	0.08972932372000711	34.238675	0.22708444625783725	34.66043	0.3458809567792987	34.526427	0.19733224347321926	33.802277999999994	0.27540168517611296	34.306952499999994	0.09388947433110527
7.37	33.8386	34.9355	34.657	33.6468	34.269475	33.84380420054201	34.44346598915989	33.94269227642277	33.89367425474254	34.0309091802168	34.08826	0.2736526389421448	34.64585600000001	0.2929724384033414	34.631384	0.13743170574507205	33.635106	0.19554980890811433	34.2501515	0.08972932372000711	34.236018	0.23020554336915	34.659621	0.3451337525224675	34.530716000000005	0.19543456303406373	33.794306	0.2680790953760498	34.30516525	0.09286910447977666
7.38	34.0075	34.8848	34.6759	33.6469	34.303775	33.84402571041949	34.44406319350474	33.94368443843031	33.893340324763194	34.03127841677943	34.08826	0.2736526389421448	34.64585600000001	0.2929724384033414	34.631384	0.13743170574507205	33.635106	0.19554980890811433	34.2501515	0.08972932372000711	34.234199000000004	0.2312937043580385	34.660584	0.34563097700669637	34.532554999999995	0.1959311734315264	33.78535	0.25758566310695097	34.303171999999996	0.09069144320009688
7.39	33.8747	34.8573	34.5338	33.5353	34.200275	33.84406716216216	34.44462162162162	33.94448189189189	33.89285648648649	34.03150679054054	34.08826	0.2736526389421448	34.64585600000001	0.2929724384033414	34.631384	0.13743170574507205	33.635106	0.19554980890811433	34.2501515	0.08972932372000711	34.233581	0.2321780410947016	34.660235	0.34541229189017825	34.533672	0.19561325277868818	33.775166	0.24680747218659538	34.3006635	0.09002453617713393
7.4	33.8783	34.9103	34.4795	33.5487	34.2042	33.84411336032389	34.44525006747638	33.94520391363023	33.89239203778678	34.03173984480432	34.08826	0.2736526389421448	34.64585600000001	0.2929724384033414	34.631384	0.13743170574507205	33.635106	0.19554980890811433	34.2501515	0.08972932372000711	34.23089	0.23473240534940817	34.661418	0.3460700873078021	34.535033	0.19474759269276917	33.767970999999996	0.24274329513333204	34.298828	0.09010216068227779
7.41	33.7636	34.7783	34.5155	33.5414	34.1497	33.84400485175202	34.44569892183288	33.94597250673854	33.89191900269542	34.03189882075471	34.08826	0.2736526389421448	34.64585600000001	0.2929724384033414	34.631384	0.13743170574507205	33.635106	0.19554980890811433	34.2501515	0.08972932372000711	34.226093	0.23933273666446372	34.658628	0.3439645045933356	34.536432999999995	0.19409126826105377	33.762184	0.24115666299091856	34.2958345	0.09003354837558933
7.42	33.7101	34.8489	34.4769	33.5559	34.14795	33.84382462987887	34.44624158815612	33.94668707940781	33.891466756393	34.03205501345895	34.08826	0.2736526389421448	34.64585600000001	0.2929724384033414	34.631384	0.13743170574507205	33.635106	0.19554980890811433	34.2501515	0.08972932372000711	34.220067	0.24465709792804963	34.655702	0.3410475303761842	34.538431	0.1924158479031167	33.755315	0.2370768981389339	34.292378750000005	0.08899506365952767
7.43	33.691900000000004	34.9017	34.558499999999995	33.1967	34.0872	33.84362043010753	34.44685376344086	33.94750940860215	33.890532930107526	34.032129133064515	34.08826	0.2736526389421448	34.64585600000001	0.2929724384033414	34.631384	0.13743170574507205	33.635106	0.19554980890811433	34.2501515	0.08972932372000711	34.21551	0.25020163081106267	34.656067	0.3412934496865221	34.540541000000005	0.19145548054136755	33.745454	0.23961086863400524	34.289393	0.09081983518565459
7.44	33.5452	34.893299999999996	34.4992	33.2816	34.054825	33.84321986577181	34.447453020134226	33.9482499328859	33.8897155704698	34.03215959731544	34.08826	0.2736526389421448	34.64585600000001	0.2929724384033414	34.631384	0.13743170574507205	33.635106	0.19554980890811433	34.2501515	0.08972932372000711	34.209737	0.25887902547175007	34.655499	0.3408461320838221	34.539401	0.19135784580345283	33.734513	0.23548581704888188	34.2847875	0.0909217236394205
7.45	34.0203	35.0949	34.3468	33.2388	34.175200000000004	33.84345723860589	34.44832091152815	33.94878418230563	33.888843029490616	34.03235134048257	34.08826	0.2736526389421448	34.64585600000001	0.2929724384033414	34.631384	0.13743170574507205	33.635106	0.19554980890811433	34.2501515	0.08972932372000711	34.209269	0.2591816139875726	34.658423	0.3433648331694912	34.537253	0.1923093480423594	33.723784	0.2333545192630154	34.28218225	0.09028337999453247
7.46	33.8245	35.0332	34.3677	33.1797	34.101275	33.84343186077644	34.449103882195445	33.94934497991968	33.887893708166	34.03244360776439	34.08826	0.2736526389421448	34.64585600000001	0.2929724384033414	34.631384	0.13743170574507205	33.635106	0.19554980890811433	34.2501515	0.08972932372000711	34.206201	0.2619152949258066	34.659954	0.34470195248124325	34.536178	0.19295908739972276	33.711949	0.23059314579524376	34.2785705	0.09022330765780016
7.47	33.667500000000004	34.9263	34.358399999999996	33.371900000000004	34.081025000000004	33.843196657754014	34.449741844919785	33.94989184491979	33.88720387700535	34.03250855614973	34.08826	0.2736526389421448	34.64585600000001	0.2929724384033414	34.631384	0.13743170574507205	33.635106	0.19554980890811433	34.2501515	0.08972932372000711	34.201081	0.2673896814697177	34.660813000000005	0.3452627430644982	34.536709	0.19238954333035144	33.701975	0.22332929909262195	34.275144499999996	0.09115942014447737
7.48	33.6575	35.010400000000004	34.4713	33.3652	34.1261	33.84294873164219	34.45049038718291	33.950587983978636	33.88650694259012	34.032633511348465	34.08826	0.2736526389421448	34.64585600000001	0.2929724384033414	34.631384	0.13743170574507205	33.635106	0.19554980890811433	34.2501515	0.08972932372000711	34.195572999999996	0.2728565930569753	34.661178	0.34561618361953894	34.537786000000004	0.19171094403992536	33.694205000000004	0.22136636453705846	34.2721855	0.09114679608539536
7.49	33.9552	34.9853	34.4619	33.1578	34.14005	33.843098399999995	34.45120346666667	33.95126973333333	33.88553533333333	34.032776733333336	34.08826	0.2736526389421448	34.64585600000001	0.2929724384033414	34.631384	0.13743170574507205	33.635106	0.19554980890811433	34.2501515	0.08972932372000711	34.194375	0.27365315966171827	34.661683	0.34605664073516434	34.536931	0.1918582355925316	33.683287	0.22062011119915223	34.269069	0.09027059112880269
7.5	33.9886	35.1227	34.4794	33.403	34.248425	33.843292143808256	34.45209760319574	33.95197296937417	33.884892809587214	34.033063881491344	33.56559	0.3096640607174171	34.88268	0.1985344060862	34.608782	0.24264575140727335	33.288092000000006	0.1870806412646693	34.086286	0.10518643652581854	34.195043999999996	0.2730609519849046	34.664958999999996	0.34887160125258554	34.540179	0.18803144337049765	33.677094000000004	0.21969781303967414	34.269319	0.09017747555510174
7.51	33.7981	35.193799999999996	34.3549	33.0581	34.101225	33.84323204787234	34.45308390957447	33.95250877659574	33.88379335106383	34.03315452127659	33.56559	0.3096640607174171	34.88268	0.1985344060862	34.608782	0.24264575140727335	33.288092000000006	0.1870806412646693	34.086286	0.10518643652581854	34.193653999999995	0.2747359115493682	34.669711	0.35282360771431254	34.540157	0.1880532077376961	33.666282	0.22329658285567733	34.267450999999994	0.09170784026558311
7.52	33.9646	35.0602	34.3593	33.041	34.106275	33.84339322709163	34.45389017264276	33.95304900398406	33.88267410358566	34.03325162682603	33.56559	0.3096640607174171	34.88268	0.1985344060862	34.608782	0.24264575140727335	33.288092000000006	0.1870806412646693	34.086286	0.10518643652581854	34.190686	0.2755984782542802	34.670643999999996	0.353739598146584	34.540113999999996	0.18809447390921552	33.655042	0.22620941409705797	34.2641215	0.09145210743779414
7.53	33.8739	35.1621	34.185900000000004	33.0807	34.07565	33.84343368700265	34.45482944297082	33.95335782493369	33.881610477453584	34.03330785809018	33.56559	0.3096640607174171	34.88268	0.1985344060862	34.608782	0.24264575140727335	33.288092000000006	0.1870806412646693	34.086286	0.10518643652581854	34.188373	0.2772886057516821	34.672588	0.35591605305771123	34.539249999999996	0.18953004479190325	33.645443	0.23001754182308976	34.2614135	0.09298612395267877
7.54	34.0844	35.1025	34.3625	33.2659	34.203825	33.84375284768212	34.45568728476821	33.953899735099334	33.880794966887414	34.03353370860927	33.56559	0.3096640607174171	34.88268	0.1985344060862	34.608782	0.24264575140727335	33.288092000000006	0.1870806412646693	34.086286	0.10518643652581854	34.187295999999996	0.27748307107142073	34.675871	0.3583684826438598	34.540919	0.18719375890440457	33.639639	0.23221027561215402	34.26093125	0.09316006694357998
7.55	34.1656	35.1248	34.3163	33.4287	34.25885	33.84417857142857	34.456572354497354	33.9543791005291	33.880196957671956	34.033831746031744	33.56559	0.3096640607174171	34.88268	0.1985344060862	34.608782	0.24264575140727335	33.288092000000006	0.1870806412646693	34.086286	0.10518643652581854	34.187731	0.277413921382258	34.678177999999996	0.3605236103953006	34.540086	0.1880125205481308	33.635824	0.2325134596383703	34.26045475	0.09304642724160463
7.56	33.996300000000005	35.0368	34.1517	33.290099999999995	34.118725	33.84437952443857	34.45733883751651	33.95463976221929	33.879417437252314	34.03394389035667	33.56559	0.3096640607174171	34.88268	0.1985344060862	34.608782	0.24264575140727335	33.288092000000006	0.1870806412646693	34.086286	0.10518643652581854	34.187873999999994	0.27731046730457465	34.680773	0.3621744272145952	34.537605	0.19148726960094462	33.630203	0.23401923708130384	34.25911375	0.09411766788861041
7.57	34.048	34.8862	34.4142	33.2798	34.15705	33.8446481530343	34.45790461741425	33.95524604221636	33.87862638522427	34.0341062994723	33.56559	0.3096640607174171	34.88268	0.1985344060862	34.608782	0.24264575140727335	33.288092000000006	0.1870806412646693	34.086286	0.10518643652581854	34.187605000000005	0.27743418197510694	34.68251	0.3627442150544829	34.537079000000006	0.1917557854974657	33.624561	0.23560850119901677	34.25793875	0.09465493280994564
7.58	33.9016	34.89	34.3368	33.1861	34.078625	33.844723188405794	34.45847391304348	33.955748748353095	33.8777139657444	34.034164953886695	33.56559	0.3096640607174171	34.88268	0.1985344060862	34.608782	0.24264575140727335	33.288092000000006	0.1870806412646693	34.086286	0.10518643652581854	34.184341999999994	0.278870616674398	34.681768	0.3622377278678278	34.536391	0.19235477171373463	33.617971000000004	0.2385751688055166	34.255118	0.09575821602018654
7.59	33.9182	35.0445	34.518100000000004	33.220200000000006	34.175250000000005	33.844819868421055	34.459245	33.95648868421053	33.87684881578947	34.03435059210526	33.56559	0.3096640607174171	34.88268	0.1985344060862	34.608782	0.24264575140727335	33.288092000000006	0.1870806412646693	34.086286	0.10518643652581854	34.182556999999996	0.28000622440937945	34.681135999999995	0.3615415573357306	34.53851	0.19095541576010294	33.612583	0.24142511525028057	34.253696500000004	0.09587932974045925
7.6	34.0001	35.009100000000004	34.7899	33.2795	34.26965	33.845023915900136	34.45996754270696	33.957583837056504	33.87606386333771	34.03465978975033	33.56559	0.3096640607174171	34.88268	0.1985344060862	34.608782	0.24264575140727335	33.288092000000006	0.1870806412646693	34.086286	0.10518643652581854	34.18101	0.28058787258600376	34.679782	0.36003911582658604	34.542917	0.19162646748674186	33.607159	0.24276420038540072	34.252717000000004	0.0952018751460712
7.61	34.0969	35.070800000000006	34.542899999999996	33.1845	34.223775	33.84535446194226	34.46076916010499	33.95835196850394	33.8751562992126	34.03490797244095	33.56559	0.3096640607174171	34.88268	0.1985344060862	34.608782	0.24264575140727335	33.288092000000006	0.1870806412646693	34.086286	0.10518643652581854	34.180922	0.28061310925682703	34.679861	0.3601248854356477	34.544985000000004	0.19048446124233015	33.597741	0.24068031989072713	34.25087725	0.09394497886659321
7.62	34.0503	35.0566	34.6843	33.236	34.2568	33.84562306684141	34.4615500655308	33.959303407601574	33.87431861074705	34.03519878768021	33.56559	0.3096640607174171	34.88268	0.1985344060862	34.608782	0.24264575140727335	33.288092000000006	0.1870806412646693	34.086286	0.10518643652581854	34.18125	0.28043927645337585	34.679169	0.35932493066430427	34.546928	0.190908420098957	33.587983	0.23525273023217613	34.248832500000006	0.09151309515370264
7.63	33.8023	34.9987	34.3115	33.2886	34.100275	33.845566361256544	34.46225314136126	33.95976439790576	33.873551963350785	34.03528396596859	33.56559	0.3096640607174171	34.88268	0.1985344060862	34.608782	0.24264575140727335	33.288092000000006	0.1870806412646693	34.086286	0.10518643652581854	34.180879999999995	0.28091898612872723	34.677836	0.3578723974159792	34.545675	0.19204633351669342	33.578506000000004	0.2278439736467656	34.245724249999995	0.09122413729631156
7.64	33.8228	34.9623	34.4814	33.4578	34.181075	33.84553660130719	34.46290679738562	33.960446274509806	33.87300849673203	34.03547454248366	33.56559	0.3096640607174171	34.88268	0.1985344060862	34.608782	0.24264575140727335	33.288092000000006	0.1870806412646693	34.086286	0.10518643652581854	34.178433	0.28297481204773534	34.675276000000004	0.3548702380910036	34.548826	0.1883074702650142	33.573781000000004	0.22536061144482322	34.244079	0.09088766263196058
7.65	33.5859	34.8903	34.5072	33.4335	34.104225	33.845197650130544	34.46346475195822	33.96116005221932	33.872434725848564	34.035564295039165	33.56559	0.3096640607174171	34.88268	0.1985344060862	34.608782	0.24264575140727335	33.288092000000006	0.1870806412646693	34.086286	0.10518643652581854	34.173352	0.28900359037285617	34.67379	0.3536412007795842	34.551501	0.1857545059040827	33.56862	0.2225592273909249	34.24181575	0.09152831609492809
7.66	33.834399999999995	35.1982	34.4837	33.498999999999995	34.253825	33.84518357235984	34.46442268578878	33.96184132985658	33.87194784876141	34.03584885919165	33.56559	0.3096640607174171	34.88268	0.1985344060862	34.608782	0.24264575140727335	33.288092000000006	0.1870806412646693	34.086286	0.10518643652581854	34.171822999999996	0.2903989554112713	34.674512	0.35464604100417835	34.556802000000005	0.17581757705085627	33.566254	0.2220231398529867	34.24234775	0.09144104872882677
7.67	33.728699999999996	35.0868	34.5984	33.4925	34.2266	33.845031901041665	34.46523307291667	33.96267018229167	33.87145377604167	34.036097233072915	33.56559	0.3096640607174171	34.88268	0.1985344060862	34.608782	0.24264575140727335	33.288092000000006	0.1870806412646693	34.086286	0.10518643652581854	34.166904	0.2937115832328896	34.673871	0.3538332998743014	34.560513	0.17268093696451572	33.564142000000004	0.22170677202898506	34.2413575	0.09106551674294938
7.68	33.5458	34.987300000000005	34.8037	33.5393	34.219025	33.844642782834846	34.46591196358908	33.963763849154745	33.871021846553965	34.03633511053316	33.56559	0.3096640607174171	34.88268	0.1985344060862	34.608782	0.24264575140727335	33.288092000000006	0.1870806412646693	34.086286	0.10518643652581854	34.160664	0.30020617410982187	34.673998	0.3539445913321331	34.56538	0.17260699975282165	33.561382	0.2202617911538459	34.240356	0.09075122965198411
7.69	33.6017	34.9024	34.64	33.6366	34.195175	33.84432727272728	34.46647883116883	33.96464207792208	33.8707174025974	34.0365413961039	33.56559	0.3096640607174171	34.88268	0.1985344060862	34.608782	0.24264575140727335	33.288092000000006	0.1870806412646693	34.086286	0.10518643652581854	34.153075	0.3046600690137057	34.672478	0.3526183639888308	34.567933	0.1717937323530516	33.559659	0.21897617881348438	34.238286249999994	0.08937371432825912
7.7	33.6576	34.9168	34.57	33.4843	34.157174999999995	33.844085084306094	34.46706290531777	33.965427237354085	33.870216212710766	34.03669785992218	33.56559	0.3096640607174171	34.88268	0.1985344060862	34.608782	0.24264575140727335	33.288092000000006	0.1870806412646693	34.086286	0.10518643652581854	34.14618	0.30800848866684044	34.67375	0.3532739405484707	34.569862	0.1707088754506051	33.558806000000004	0.21910316550709596	34.2371495	0.08967775291814487
7.71	33.6245	34.836800000000004	34.6907	33.176100000000005	34.082025	33.843800647668395	34.467541839378235	33.966366709844564	33.86931709844559	34.0367565738342	33.56559	0.3096640607174171	34.88268	0.1985344060862	34.608782	0.24264575140727335	33.288092000000006	0.1870806412646693	34.086286	0.10518643652581854	34.136222	0.3086218592975675	34.672518999999994	0.352480347957013	34.574691	0.16715659814094963	33.554009	0.2221876639214394	34.23436025	0.09012487927786117
7.72	33.4664	34.924400000000006	34.9341	33.2809	34.151450000000004	33.84331241914618	34.46813285899094	33.96761862871927	33.86855588615783	34.03690494825356	33.56559	0.3096640607174171	34.88268	0.1985344060862	34.608782	0.24264575140727335	33.288092000000006	0.1870806412646693	34.086286	0.10518643652581854	34.126443	0.31420388936460486	34.672934	0.35275486988303933	34.580914	0.1688458169545975	33.549787	0.22333438066438746	34.2325195	0.08991735034852753
7.73	33.6657	35.0613	34.6754	33.4114	34.203450000000004	33.843082945736434	34.4688992248062	33.9685330749354	33.86796524547804	34.03712012273902	33.56559	0.3096640607174171	34.88268	0.1985344060862	34.608782	0.24264575140727335	33.288092000000006	0.1870806412646693	34.086286	0.10518643652581854	34.120732999999994	0.31735254941011326	34.673092000000004	0.352926925414831	34.581837	0.16910996103197834	33.546282	0.2227213879318762	34.230486	0.08821952018361282
7.74	33.5591	34.942099999999996	34.719699999999996	33.4447	34.166399999999996	33.84271651612903	34.46950980645161	33.969502322580645	33.86741909677419	34.03728693548387	33.56559	0.3096640607174171	34.88268	0.1985344060862	34.608782	0.24264575140727335	33.288092000000006	0.1870806412646693	34.086286	0.10518643652581854	34.112421000000005	0.3210841443240256	34.673793	0.3533953036721246	34.58411	0.16942297466243983	33.543323	0.22207835311006618	34.22841175	0.08724841960132672
7.75	33.3842	34.8807	34.5163	33.4556	34.0592	33.8421256443299	34.47003969072165	33.97020695876289	33.86688840206185	34.03731517396907	33.56559	0.3096640607174171	34.88268	0.1985344060862	34.608782	0.24264575140727335	33.288092000000006	0.1870806412646693	34.086286	0.10518643652581854	34.102157000000005	0.3277913213531976	34.675195	0.3539403012421329	34.584748	0.1690420600821083	33.5445	0.2212891266547788	34.22665	0.08887001850684091
7.76	33.268499999999996	34.7729	34.6752	33.6896	34.10155	33.84138738738739	34.47042947232947	33.971114285714286	33.866660231660234	34.037397844272846	33.56559	0.3096640607174171	34.88268	0.1985344060862	34.608782	0.24264575140727335	33.288092000000006	0.1870806412646693	34.086286	0.10518643652581854	34.090348	0.3363158828039415	34.675236999999996	0.35395175801364165	34.586896	0.16881058473693974	33.546352999999996	0.22172449665075025	34.2247085	0.08946503769608312
7.77	33.5378	34.9819	34.3581	33.4536	34.08285	33.840997172236506	34.47108688946015	33.971611696658094	33.8661293059126	34.03745626606683	33.56559	0.3096640607174171	34.88268	0.1985344060862	34.608782	0.24264575140727335	33.288092000000006	0.1870806412646693	34.086286	0.10518643652581854	34.081976	0.3395630350489442	34.680349	0.3546586979324341	34.586165	0.16964780116296663	33.547461	0.22097259800611926	34.22398775	0.09031915650355972
7.78	33.4099	34.828199999999995	34.4325	33.387	34.0144	33.84044377406932	34.471545314505775	33.97220333761232	33.865514249037226	34.03742666880616	33.56559	0.3096640607174171	34.88268	0.1985344060862	34.608782	0.24264575140727335	33.288092000000006	0.1870806412646693	34.086286	0.10518643652581854	34.073786	0.3458030370138692	34.680689	0.3547852205292636	34.587661	0.16759368668660332	33.548024	0.22048593538111924	34.22254	0.0925024808567764
7.79	33.371900000000004	34.7322	34.396499999999996	33.5008	34.00035	33.839843076923074	34.471879487179486	33.97274730769231	33.86504666666667	34.037379134615385	33.56559	0.3096640607174171	34.88268	0.1985344060862	34.608782	0.24264575140727335	33.288092000000006	0.1870806412646693	34.086286	0.10518643652581854	34.064871000000004	0.3522960340609691	34.6821	0.35470589353579757	34.588048	0.16710149971833435	33.550215	0.21889558203218767	34.2213085	0.09462963439013004
7.8	33.5558	34.9783	34.3816	33.4312	34.086724999999994	33.83947938540333	34.472527912932144	33.973270806658135	33.86449116517286	34.03744231754162	33.56559	0.3096640607174171	34.88268	0.1985344060862	34.608782	0.24264575140727335	33.288092000000006	0.1870806412646693	34.086286	0.10518643652581854	34.055584	0.3533615914142427	34.685171	0.3559378470584781	34.588280999999995	0.1667938730890188	33.550228000000004	0.2188884029484692	34.219816	0.09556830860757441
7.81	33.359700000000004	34.8788	34.3354	33.3729	33.9867	33.838865856777495	34.47304744245524	33.973733887468036	33.86386253196931	34.037377429667515	33.56559	0.3096640607174171	34.88268	0.1985344060862	34.608782	0.24264575140727335	33.288092000000006	0.1870806412646693	34.086286	0.10518643652581854	34.045858	0.35900817783648664	34.688286000000005	0.3562587817864111	34.585681	0.1686973721572531	33.550613	0.21853853029410897	34.2176095	0.09836530879586719
7.82	33.1635	34.592800000000004	34.5012	33.3281	33.8964	33.83800332056194	34.47320038314176	33.97440753512133	33.86317828863346	34.03719738186462	33.56559	0.3096640607174171	34.88268	0.1985344060862	34.608782	0.24264575140727335	33.288092000000006	0.1870806412646693	34.086286	0.10518643652581854	34.03163	0.3655082913013636	34.687383	0.3563864770458467	34.583290000000005	0.16817739101472629	33.548353	0.21966776909384064	34.212664	0.10192988679593967
7.83	33.2164	34.6777	34.5128	33.489200000000004	33.974025000000005	33.83721045918367	34.473461224489796	33.97509426020408	33.862701275510204	34.03711680484694	33.56559	0.3096640607174171	34.88268	0.1985344060862	34.608782	0.24264575140727335	33.288092000000006	0.1870806412646693	34.086286	0.10518643652581854	34.019386	0.3721114080540718	34.686534	0.35630659911042156	34.580937	0.1674928821977333	33.547574000000004	0.21973873127903393	34.20860775	0.10327952715075052
7.84	33.234	34.544000000000004	34.6659	33.3494	33.948325000000004	33.83644203821656	34.47355108280255	33.97597426751592	33.86204738853503	34.03700369426752	33.56559	0.3096640607174171	34.88268	0.1985344060862	34.608782	0.24264575140727335	33.288092000000006	0.1870806412646693	34.086286	0.10518643652581854	34.005221	0.37479536053927354	34.685364	0.3565832801191662	34.58231	0.1676222222558053	33.546369	0.22049806737483835	34.204816	0.10580014598484268
7.85	33.1607	34.7022	34.7042	33.3067	33.96845	33.83558231552163	34.47384198473282	33.97690076335878	33.861340839694655	34.03691647582697	33.56559	0.3096640607174171	34.88268	0.1985344060862	34.608782	0.24264575140727335	33.288092000000006	0.1870806412646693	34.086286	0.10518643652581854	33.991596	0.38049720367433526	34.685025	0.3565506714168639	34.583301	0.16805071714925446	33.54461	0.22171019645473788	34.201133	0.1075568571674861
7.86	33.2192	34.5973	34.7016	33.2742	33.948074999999996	33.83479911054638	34.47399885641678	33.97782160101652	33.86059479034308	34.036803589580686	33.56559	0.3096640607174171	34.88268	0.1985344060862	34.608782	0.24264575140727335	33.288092000000006	0.1870806412646693	34.086286	0.10518643652581854	33.979206999999995	0.3852934726302345	34.68457900000001	0.35663304522775574	34.585412	0.16819902549602736	33.542108000000006	0.22334628713196694	34.1978265	0.11019742675715345
7.87	33.341699999999996	34.4654	34.962	33.212199999999996	33.995324999999994	33.834173350253806	34.47398794416244	33.97907055837563	33.85977195431472	34.036750951776646	33.56559	0.3096640607174171	34.88268	0.1985344060862	34.608782	0.24264575140727335	33.288092000000006	0.1870806412646693	34.086286	0.10518643652581854	33.966463999999995	0.3850924904040701	34.683613	0.3570989489261765	34.589483	0.1723289824520681	33.536201	0.22418900733302874	34.19394025	0.11041969612171762
7.88	33.1314	34.4914	34.8806	33.2692	33.94315	33.83328263624841	34.47401001267427	33.98021318124208	33.859023447401775	34.036632319391636	33.56559	0.3096640607174171	34.88268	0.1985344060862	34.608782	0.24264575140727335	33.288092000000006	0.1870806412646693	34.086286	0.10518643652581854	33.953753999999996	0.391480789786257	34.685321	0.3557510471302665	34.593942999999996	0.17404288758296949	33.531346	0.22466588005410254	34.191091	0.11317177279732533
7.89	33.2252	34.475699999999996	34.8455	33.3651	33.977875	33.832512911392406	34.474012151898734	33.98130848101266	33.858398227848106	34.03655794303798	33.56559	0.3096640607174171	34.88268	0.1985344060862	34.608782	0.24264575140727335	33.288092000000006	0.1870806412646693	34.086286	0.10518643652581854	33.945546	0.3980762851158969	34.688068	0.3530236132199189	34.596402999999995	0.17585136713792987	33.527462	0.2241432125972455	34.18936975	0.11509563383541367
7.9	33.2777	34.539699999999996	35.1115	33.1661	34.02375	33.83181150442478	34.47409519595449	33.98273729456384	33.857523008849554	34.03654175094817	33.56559	0.3096640607174171	34.88268	0.1985344060862	34.608782	0.24264575140727335	33.288092000000006	0.1870806412646693	34.086286	0.10518643652581854	33.938408	0.40360521206748257	34.690450999999996	0.3511866540153879	34.602707	0.18283686842536082	33.520739999999996	0.2248056736583179	34.1880765	0.11622856405062805
7.91	33.336999999999996	34.5253	35.147400000000005	33.279	34.072175	33.831186742424244	34.474159848484845	33.98420782828283	33.85679255050505	34.03658674242424	33.56559	0.3096640607174171	34.88268	0.1985344060862	34.608782	0.24264575140727335	33.288092000000006	0.1870806412646693	34.086286	0.10518643652581854	33.928444	0.4060472720451549	34.692945	0.34909225499850033	34.609625	0.1901558862772764	33.517027000000006	0.2257086549963992	34.18701025	0.11680218304179472
7.92	33.2999	34.7684	35.155	33.0782	34.075375	33.83051677175284	34.474530895334176	33.9856842370744	33.85581071878941	34.036635655737705	33.56559	0.3096640607174171	34.88268	0.1985344060862	34.608782	0.24264575140727335	33.288092000000006	0.1870806412646693	34.086286	0.10518643652581854	33.915144999999995	0.40462035214339814	34.69723	0.34734042059299103	34.618041999999996	0.1954613202482015	33.510653000000005	0.22902009988733582	34.1852675	0.1171577206540244
7.93	33.152499999999996	34.7361	35.086	33.0881	34.015675	33.82966284634761	34.474860327455914	33.98707002518891	33.85484382871537	34.03660925692695	33.56559	0.3096640607174171	34.88268	0.1985344060862	34.608782	0.24264575140727335	33.288092000000006	0.1870806412646693	34.086286	0.10518643652581854	33.900059	0.4046505550920781	34.703663	0.3419481961045126	34.625088999999996	0.19950138699560624	33.505669000000005	0.23274568107588253	34.18362	0.11837852146163265
7.94	33.2163	34.805	34.9255	33.071799999999996	34.00465	33.828891320754714	34.47527559748428	33.988250440251576	33.85385886792453	34.036569056603774	33.56559	0.3096640607174171	34.88268	0.1985344060862	34.608782	0.24264575140727335	33.288092000000006	0.1870806412646693	34.086286	0.10518643652581854	33.886522	0.40465530276586176	34.711439	0.3351890652656735	34.628383	0.2017249077208591	33.499033999999995	0.23557353704832118	34.1813445	0.11961581659865564
7.95	33.3196	35.028800000000004	34.7752	33.071600000000004	34.0488	33.828251507537686	34.47597097989949	33.98923907035176	33.852876130653264	34.03658442211056	33.56559	0.3096640607174171	34.88268	0.1985344060862	34.608782	0.24264575140727335	33.288092000000006	0.1870806412646693	34.086286	0.10518643652581854	33.87532	0.4046894434705866	34.721844000000004	0.3285994280350917	34.627849	0.20125968876618533	33.491221	0.23667239911726484	34.179058500000004	0.11994549352487836
7.96	33.3642	34.9562	34.757	32.9872	34.01615	33.82766925972396	34.476573525721456	33.990202383939774	33.85178996235884	34.03655878293601	33.56559	0.3096640607174171	34.88268	0.1985344060862	34.608782	0.24264575140727335	33.288092000000006	0.1870806412646693	34.086286	0.10518643652581854	33.865581999999996	0.4051595150085819	34.732384	0.3188010702109013	34.627734000000004	0.20118177931242248	33.484956000000004	0.24163750433008488	34.177664	0.12102673698259314
7.97	33.369	34.808099999999996	34.5983	32.8105	33.896474999999995	33.82709448621554	34.47698897243108	33.99096441102757	33.8504850877193	34.03638323934837	33.56559	0.3096640607174171	34.88268	0.1985344060862	34.608782	0.24264575140727335	33.288092000000006	0.1870806412646693	34.086286	0.10518643652581854	33.853849	0.40234350279504355	34.743223	0.30216938953283584	34.625144	0.1998593375656002	33.475976	0.24979455401598352	34.174548	0.12420539825451486
7.98	33.3762	34.8405	34.5874	32.9238	33.931975	33.82653016270338	34.47744392991239	33.99171088861076	33.849325281602	34.03625256570713	33.56559	0.3096640607174171	34.88268	0.1985344060862	34.608782	0.24264575140727335	33.288092000000006	0.1870806412646693	34.086286	0.10518643652581854	33.841801	0.39836830948126756	34.753321	0.28790246815657394	34.622802	0.19890388724113744	33.469311000000005	0.2555390566500946	34.17180875	0.1265062572001967
7.99	33.2057	35.0589	34.514399999999995	32.9452	33.93105	33.825754124999996	34.47817075	33.99236425	33.848195125000004	34.0361210625	33.56559	0.3096640607174171	34.88268	0.1985344060862	34.608782	0.24264575140727335	33.288092000000006	0.1870806412646693	34.086286	0.10518643652581854	33.826924999999996	0.39400146243252115	34.764268	0.2782444637218496	34.620083	0.19850433120236846	33.461599	0.25961145423611487	34.168218749999994	0.1281994362674301
8.0	33.2614	35.0611	34.4558	32.8765	33.9137	33.82504956304619	34.478898501872656	33.99294282147316	33.84698202247191	34.035968227215974	33.535546000000004	0.1473583173220971	34.978406	0.1387698171937972	34.411698	0.16130044946000663	33.002196	0.22520800692692905	33.981961500000004	0.11602088079414839	33.812684	0.38835141035305926	34.775433	0.26720336259251876	34.617612	0.19900034631724198	33.455084	0.26602384328447565	34.16520325	0.13060592984161054
8.01	33.3135	34.9562	34.4301	32.765100000000004	33.866225	33.82441172069825	34.47949364089776	33.99348790523691	33.84563304239401	34.035756577306735	33.535546000000004	0.1473583173220971	34.978406	0.1387698171937972	34.411698	0.16130044946000663	33.002196	0.22520800692692905	33.981961500000004	0.11602088079414839	33.799507	0.38261088529528897	34.785133	0.25561858109486396	34.612747000000006	0.19755865384264815	33.447978000000006	0.27481312680166914	34.16134125	0.13367463280007857
8.02	33.3213	34.956900000000005	34.3469	32.749	33.843525	33.823785180572855	34.48008816936488	33.99392801992528	33.84426737235368	34.03551718555417	33.535546000000004	0.1473583173220971	34.978406	0.1387698171937972	34.411698	0.16130044946000663	33.002196	0.22520800692692905	33.981961500000004	0.11602088079414839	33.788638999999996	0.3805790778855616	34.794027	0.24567658581788737	34.609996	0.1993358912981661	33.439866	0.28330836297076967	34.158132	0.13739971232861303
8.03	33.435700000000004	34.8448	34.3701	32.8477	33.874575	33.82330248756219	34.48054179104477	33.99439589552239	33.843027860696516	34.035317008706464	33.535546000000004	0.1473583173220971	34.978406	0.1387698171937972	34.411698	0.16130044946000663	33.002196	0.22520800692692905	33.981961500000004	0.11602088079414839	33.778836999999996	0.3768651216685972	34.801464	0.23553593884762286	34.607718	0.20077199006833055	33.432568	0.2890683501989686	34.15514675	0.14028393909810868
8.04	33.3893	34.6835	34.5484	32.7609	33.845525	33.822763354037264	34.48079391304348	33.995084099378886	33.84168360248447	34.035081242236025	33.535546000000004	0.1473583173220971	34.978406	0.1387698171937972	34.411698	0.16130044946000663	33.002196	0.22520800692692905	33.981961500000004	0.11602088079414839	33.767198	0.37062953623160994	34.806941	0.22607873532154457	34.606172	0.20062605955801333	33.424118	0.2962125272313348	34.15110725	0.14332328458853158
8.05	33.3322	34.8776	34.536699999999996	32.8134	33.889975	33.8221547146402	34.48128622828784	33.995756079404465	33.84040781637717	34.03490120967742	33.535546000000004	0.1473583173220971	34.978406	0.1387698171937972	34.411698	0.16130044946000663	33.002196	0.22520800692692905	33.981961500000004	0.11602088079414839	33.755346	0.3653092268146907	34.814217	0.21621573264070554	34.605888	0.20070487267425682	33.415422	0.3012572780727546	34.14771825	0.14545673533472037
8.06	33.6025	34.915099999999995	34.2734	32.976299999999995	33.941824999999994	33.821882527881044	34.48182379182156	33.99610012391574	33.839337050805455	34.03478587360595	33.535546000000004	0.1473583173220971	34.978406	0.1387698171937972	34.411698	0.16130044946000663	33.002196	0.22520800692692905	33.981961500000004	0.11602088079414839	33.747658	0.360270441678836	34.821791000000005	0.20601072154835198	34.602783	0.20343174074480655	33.407291	0.3020334465706754	34.14488075	0.14668504498556262
8.07	33.6182	34.945	34.1192	32.7412	33.8559	33.82163044554456	34.48239702970297	33.99625247524752	33.83797797029703	34.03456448019802	33.535546000000004	0.1473583173220971	34.978406	0.1387698171937972	34.411698	0.16130044946000663	33.002196	0.22520800692692905	33.981961500000004	0.11602088079414839	33.739835	0.354396928178011	34.827851	0.20050497537579615	34.59841	0.20905900114473344	33.397025000000006	0.307061134430368	34.14078025	0.14897984543945442
8.08	33.466	34.9079	34.3247	32.9372	33.90895	33.82119085290482	34.482922991347344	33.996658467243506	33.83686452410383	34.03440920889987	33.535546000000004	0.1473583173220971	34.978406	0.1387698171937972	34.411698	0.16130044946000663	33.002196	0.22520800692692905	33.981961500000004	0.11602088079414839	33.732417	0.35225984413339007	34.833321999999995	0.19502137390227675	34.595798	0.2108410129060992	33.388175000000004	0.3074364595185505	34.137428	0.15039461469681148
8.09	33.4123	35.0016	34.3054	32.7397	33.86475	33.820686049382715	34.483563333333336	33.99703962962963	33.83551	34.03419975308642	33.535546000000004	0.1473583173220971	34.978406	0.1387698171937972	34.411698	0.16130044946000663	33.002196	0.22520800692692905	33.981961500000004	0.11602088079414839	33.724129000000005	0.3499128345413474	34.839373	0.19066981500617602	34.591710000000006	0.2124788790455216	33.376542	0.3097594841422123	34.1329385	0.1517740673849114
8.1	33.3055	34.9937	34.132600000000004	32.761900000000004	33.798425	33.82005080147965	34.48419235511714	33.997206781750926	33.834186189889024	34.033909032059185	33.535546000000004	0.1473583173220971	34.978406	0.1387698171937972	34.411698	0.16130044946000663	33.002196	0.22520800692692905	33.981961500000004	0.11602088079414839	33.712745	0.3447394065951709	34.845011	0.18673464232808734	34.585196	0.21647178784629284	33.365818	0.3123046435448669	34.1271925	0.1534603389727451
8.11	33.4206	34.9453	34.1903	32.7451	33.82532500000001	33.819558866995074	34.484760221674875	33.99744458128079	33.83284495073892	34.03365215517242	33.535546000000004	0.1473583173220971	34.978406	0.1387698171937972	34.411698	0.16130044946000663	33.002196	0.22520800692692905	33.981961500000004	0.11602088079414839	33.703727	0.34039812752603155	34.849265	0.18408012933257029	34.579576	0.21936557104899823	33.355264000000005	0.31528548151225455	34.121958	0.15474784547872097
8.12	33.3867	35.0634	34.2576	32.717	33.85617499999999	33.819026445264456	34.485471955719554	33.99776457564575	33.83147244772447	34.03343385608856	33.535546000000004	0.1473583173220971	34.978406	0.1387698171937972	34.411698	0.16130044946000663	33.002196	0.22520800692692905	33.981961500000004	0.11602088079414839	33.693711	0.33474023605678394	34.854346	0.18289260049853337	34.574197	0.22060880247243003	33.344471	0.3184924692811094	34.11668125	0.15472397862910034
8.13	33.561	34.8868	34.2519	32.7136	33.853325	33.818709459459456	34.485964987714986	33.99807678132678	33.83009914004914	34.03321259213759	33.535546000000004	0.1473583173220971	34.978406	0.1387698171937972	34.411698	0.16130044946000663	33.002196	0.22520800692692905	33.981961500000004	0.11602088079414839	33.686301	0.32929611846384227	34.85634	0.18213951029929132	34.569791	0.22261291770771022	33.333473999999995	0.32111566927578544	34.1114765	0.1547415233975226
8.14	33.5914	35.0058	34.2149	32.7151	33.8818	33.81843055214724	34.48660282208589	33.99834282208589	33.82873104294478	34.03302680981595	33.535546000000004	0.1473583173220971	34.978406	0.1387698171937972	34.411698	0.16130044946000663	33.002196	0.22520800692692905	33.981961500000004	0.11602088079414839	33.680045	0.3250269366848039	34.860492	0.1807476602973738	34.564308	0.22454508115463961	33.323285	0.3244263902673626	34.107032499999995	0.15489387591741302
8.15	33.553799999999995	34.995	34.3858	32.6634	33.8995	33.81810625	34.487225857843136	33.99881764705882	33.82730294117647	34.03286317401961	33.535546000000004	0.1473583173220971	34.978406	0.1387698171937972	34.411698	0.16130044946000663	33.002196	0.22520800692692905	33.981961500000004	0.11602088079414839	33.673548000000004	0.3209254296719142	34.864874	0.1786098205698248	34.560109	0.22391062209259996	33.312944	0.32882886013313556	34.10286875	0.15481954416266774
8.16	33.5983	34.9951	34.372	32.7196	33.92125	33.817837209302326	34.48784749082007	33.99927441860466	33.82594712362301	34.03272656058751	33.535546000000004	0.1473583173220971	34.978406	0.1387698171937972	34.411698	0.16130044946000663	33.002196	0.22520800692692905	33.981961500000004	0.11602088079414839	33.666854	0.31533987930293694	34.865763	0.17903831972582754	34.558335	0.22469769382694518	33.302848	0.33140820795339737	34.09845	0.1536176400378846
8.17	33.5104	34.9611	34.4418	32.951	33.966075	33.817461369193154	34.48842603911981	33.99981540342298	33.82487750611247	34.03264507946211	33.535546000000004	0.1473583173220971	34.978406	0.1387698171937972	34.411698	0.16130044946000663	33.002196	0.22520800692692905	33.981961500000004	0.11602088079414839	33.658891	0.3090098021050048	34.865581999999996	0.1789315987924136	34.556051000000004	0.22470994255229257	33.293615	0.3281725252641922	34.093534749999996	0.1498267687785271
8.18	33.5215	34.8974	34.4367	32.9432	33.9497	33.8171	34.488925396825394	34.000348840048844	33.823800976800975	34.032543803418804	33.535546000000004	0.1473583173220971	34.978406	0.1387698171937972	34.411698	0.16130044946000663	33.002196	0.22520800692692905	33.981961500000004	0.11602088079414839	33.653156	0.30614274953843856	34.867367	0.17834291509502456	34.552551	0.2238050642114763	33.283111000000005	0.3222992162993366	34.08904625	0.14729882610327105
8.19	33.5075	34.8796	34.5728	32.882400000000004	33.960575000000006	33.81672243902439	34.48940182926829	34.00104695121951	33.82265292682927	34.032456036585366	33.535546000000004	0.1473583173220971	34.978406	0.1387698171937972	34.411698	0.16130044946000663	33.002196	0.22520800692692905	33.981961500000004	0.11602088079414839	33.645773	0.30055761001912934	34.869973	0.17657223597187172	34.549669	0.22163808459847506	33.273793	0.32025294556384437	34.084801999999996	0.14477821237599137
8.2	33.527100000000004	35.070299999999996	34.4799	32.9497	34.00675	33.81636967113276	34.49010937880633	34.00163020706456	33.821589646772225	34.03242472594397	33.535546000000004	0.1473583173220971	34.978406	0.1387698171937972	34.411698	0.16130044946000663	33.002196	0.22520800692692905	33.981961500000004	0.11602088079414839	33.640995000000004	0.2985821878546145	34.875746	0.17353389353669643	34.546754	0.22060692151938135	33.264712	0.31637719792929453	34.08205175	0.14360614318085366
8.21	33.6219	35.198499999999996	34.283500000000004	33.0567	34.04015	33.81613309002433	34.49097116788321	34.00197311435523	33.82065912408759	34.032434124087594	33.535546000000004	0.1473583173220971	34.978406	0.1387698171937972	34.411698	0.16130044946000663	33.002196	0.22520800692692905	33.981961500000004	0.11602088079414839	33.638158999999995	0.29738894713453323	34.880846	0.17545885840813064	34.542801	0.22175557273590688	33.258176	0.3138198512109086	34.0799955	0.14270749023771956
8.22	33.6827	35.073	34.2298	33.1491	34.033649999999994	33.81597095990279	34.49167837181045	34.00224993924666	33.819843134872414	34.03243560145808	33.535546000000004	0.1473583173220971	34.978406	0.1387698171937972	34.411698	0.16130044946000663	33.002196	0.22520800692692905	33.981961500000004	0.11602088079414839	33.632799	0.291593696324823	34.883875	0.17614090684903863	34.54051200000001	0.22380435552408548	33.25132	0.30854209443818176	34.077126500000006	0.14069221622862566
8.23	33.6882	35.0424	34.2599	32.9867	33.9943	33.815815898058254	34.49234672330097	34.002562621359225	33.81883203883495	34.03238932038835	33.535546000000004	0.1473583173220971	34.978406	0.1387698171937972	34.411698	0.16130044946000663	33.002196	0.22520800692692905	33.981961500000004	0.11602088079414839	33.628628000000006	0.28772415664869405	34.88836	0.17438403689322485	34.536447	0.22518215856590335	33.243904	0.30586255410549473	34.074334750000006	0.13952168579383623
8.24	33.6452	35.1016	34.1499	32.8534	33.937525	33.81560909090909	34.493085212121215	34.002741212121215	33.81766181818182	34.03227433333333	33.535546000000004	0.1473583173220971	34.978406	0.1387698171937972	34.411698	0.16130044946000663	33.002196	0.22520800692692905	33.981961500000004	0.11602088079414839	33.622665000000005	0.2809946375616363	34.893619	0.17278230461136387	34.533209	0.22839860562081118	33.235864	0.3054502980018053	34.07133925	0.13920767846321333
8.25	33.471000000000004	34.9471	34.166599999999995	32.840199999999996	33.856224999999995	33.81519188861986	34.49363486682809	34.00293958837773	33.81647845036319	34.03206119854722	33.535546000000004	0.1473583173220971	34.978406	0.1387698171937972	34.411698	0.16130044946000663	33.002196	0.22520800692692905	33.981961500000004	0.11602088079414839	33.615406	0.2753295138116701	34.898416000000005	0.16740488674168422	34.528412	0.2310218373867083	33.228271	0.30575691912832764	34.067626249999996	0.13994950430327824
8.26	33.6686	35.364	34.2887	32.9996	34.080225	33.8150146311971	34.49468730350665	34.00328512696493	33.81549068923821	34.03211943772672	33.535546000000004	0.1473583173220971	34.978406	0.1387698171937972	34.411698	0.16130044946000663	33.002196	0.22520800692692905	33.981961500000004	0.11602088079414839	33.611226	0.2712464001977095	34.905158	0.1724194317365356	34.525871	0.23225610659255141	33.221898	0.3037890901743979	34.06603825	0.1388818818792759
8.27	33.672200000000004	35.0867	34.4348	32.9949	34.04715	33.814842149758455	34.49540229468599	34.00380628019324	33.81449963768116	34.03213759057971	33.535546000000004	0.1473583173220971	34.978406	0.1387698171937972	34.411698	0.16130044946000663	33.002196	0.22520800692692905	33.981961500000004	0.11602088079414839	33.608478	0.26919454966943845	34.907752	0.17318584429038117	34.52451	0.2323883046572046	33.217292	0.30370323755420836	34.064508000000004	0.13823050088437677
8.28	33.5144	34.8544	34.46	33.047399999999996	33.969049999999996	33.81447973462002	34.4958353437877	34.00435657418576	33.81357430639324	34.03206148974668	33.535546000000004	0.1473583173220971	34.978406	0.1387698171937972	34.411698	0.16130044946000663	33.002196	0.22520800692692905	33.981961500000004	0.11602088079414839	33.605512	0.2685738738469298	34.908753	0.17257816408262008	34.521506	0.23124701770183995	33.211749	0.30166794390973395	34.06188	0.1375131844000292
8.29	33.4908	34.935900000000004	34.4151	32.8408	33.92065	33.81408975903614	34.496365542168675	34.00485144578313	33.81240228915663	34.031927259036145	33.535546000000004	0.1473583173220971	34.978406	0.1387698171937972	34.411698	0.16130044946000663	33.002196	0.22520800692692905	33.981961500000004	0.11602088079414839	33.602824	0.26836116630357276	34.908935	0.1725972905991521	34.519048	0.23105665293317537	33.203373	0.3002049057313206	34.058545	0.13684554627517598
8.3	33.7027	34.8257	34.328599999999994	32.9785	33.958875	33.81395571600481	34.49676185318893	34.005241034897715	33.81139879663057	34.031839350180505	33.535546000000004	0.1473583173220971	34.978406	0.1387698171937972	34.411698	0.16130044946000663	33.002196	0.22520800692692905	33.981961500000004	0.11602088079414839	33.601009	0.2670494824556195	34.910841	0.17058342613414462	34.516444	0.23172671091078448	33.197437	0.29870529060810525	34.05643275	0.13673638579651032
8.31	33.6776	34.828199999999995	34.3952	32.887	33.947	33.81379182692307	34.49716021634615	34.00570973557692	33.81028774038462	34.031737379807694	33.535546000000004	0.1473583173220971	34.978406	0.1387698171937972	34.411698	0.16130044946000663	33.002196	0.22520800692692905	33.981961500000004	0.11602088079414839	33.598977	0.26566853839692056	34.911725000000004	0.16991584927039433	34.513782	0.2315736422695265	33.188982	0.2953544391458025	34.0533665	0.13570383807925965
8.32	33.8647	34.8356	34.5383	33.1994	34.1095	33.81385294117647	34.497566506602645	34.006349099639856	33.809554381752704	34.03183073229292	33.535546000000004	0.1473583173220971	34.978406	0.1387698171937972	34.411698	0.16130044946000663	33.002196	0.22520800692692905	33.981961500000004	0.11602088079414839	33.598184	0.2647450157751692	34.913927	0.16744574930571438	34.510569000000004	0.228941074283263	33.184624	0.2918988520397463	34.051826	0.13415934244641306
8.33	33.5736	34.9427	34.5296	33.1733	34.0548	33.813564868105516	34.49810023980815	34.00697649880096	33.80879148681055	34.031858273381296	33.535546000000004	0.1473583173220971	34.978406	0.1387698171937972	34.411698	0.16130044946000663	33.002196	0.22520800692692905	33.981961500000004	0.11602088079414839	33.59445	0.26239841536079445	34.915495	0.16696824011475	34.509721	0.22870953140741812	33.179763	0.28793310974561176	34.04985725	0.13263284979457776
8.34	33.5647	34.7162	34.5456	33.127	33.988375000000005	33.8132668263473	34.498361437125745	34.00762155688623	33.80797497005988	34.03180619760479	33.535546000000004	0.1473583173220971	34.978406	0.1387698171937972	34.411698	0.16130044946000663	33.002196	0.22520800692692905	33.981961500000004	0.11602088079414839	33.591595000000005	0.2611377941825412	34.912867	0.16802344416430393	34.509558	0.22867777434819325	33.175109	0.2849417938416156	34.047282249999995	0.13128155639379174
8.35	33.6512	34.806599999999996	34.5567	33.3538	34.092075	33.81307296650718	34.49873014354067	34.00827834928229	33.80743169856459	34.03187828947368	33.535546000000004	0.1473583173220971	34.978406	0.1387698171937972	34.411698	0.16130044946000663	33.002196	0.22520800692692905	33.981961500000004	0.11602088079414839	33.588516	0.25856337000257695	34.913718	0.1672581875091171	34.507799	0.22761885894740777	33.16996	0.27681816844950513	34.04499825	0.12843660952920696
8.36	33.5202	34.8204	34.5599	33.338100000000004	34.05965	33.81272305854241	34.49911445639187	34.008937395459974	33.806870967741936	34.03191146953405	33.535546000000004	0.1473583173220971	34.978406	0.1387698171937972	34.411698	0.16130044946000663	33.002196	0.22520800692692905	33.981961500000004	0.11602088079414839	33.583603000000004	0.2550892984681033	34.914164	0.1669458815835955	34.504307	0.22405078710655144	33.164662	0.26826312794352103	34.041684000000004	0.12360116028882615
8.37	33.6049	34.903800000000004	34.6375	33.3047	34.112725	33.81247505966587	34.49959737470167	34.009687470167066	33.80627171837709	34.03200790572792	33.535546000000004	0.1473583173220971	34.978406	0.1387698171937972	34.411698	0.16130044946000663	33.002196	0.22520800692692905	33.981961500000004	0.11602088079414839	33.581266	0.25379679305632846	34.913847000000004	0.16693505508765324	34.504112	0.2239250006479546	33.161241	0.2642031805734996	34.040116499999996	0.12166188508763674
8.38	33.4679	35.1762	34.484	33.1211	34.06230000000001	33.812064362336116	34.50040381406436	34.010252800953516	33.805455065554234	34.032044010727056	33.535546000000004	0.1473583173220971	34.978406	0.1387698171937972	34.411698	0.16130044946000663	33.002196	0.22520800692692905	33.981961500000004	0.11602088079414839	33.57587	0.2503559718206935	34.916761	0.1689540065886878	34.502193000000005	0.22325922119708697	33.155983	0.25963281611331657	34.037701750000004	0.11873716901731472
8.39	33.586	35.1566	34.7074	33.1945	34.161125	33.811795238095236	34.501185	34.01108273809524	33.80472773809524	34.03219767857143	33.535546000000004	0.1473583173220971	34.978406	0.1387698171937972	34.411698	0.16130044946000663	33.002196	0.22520800692692905	33.981961500000004	0.11602088079414839	33.572983	0.24853312933041605	34.919754	0.17053366942638315	34.503929	0.2241805019027486	33.152575	0.25682504848671617	34.03731025	0.11825929929558479
8.4	33.6091	34.9566	34.6982	33.4218	34.171425	33.81155422116528	34.50172651605232	34.011899762187866	33.80427241379311	34.032363228299644	33.535546000000004	0.1473583173220971	34.978406	0.1387698171937972	34.411698	0.16130044946000663	33.002196	0.22520800692692905	33.981961500000004	0.11602088079414839	33.570291000000005	0.24664341008100332	34.920217	0.1705705908874789	34.506116	0.22500502787656104	33.151306	0.25515607219045117	34.0369825	0.11783676265313839
8.41	33.6413	34.9043	34.767	33.299099999999996	34.152924999999996	33.81135201900238	34.50220463182898	34.01279655581948	33.80367244655582	34.03250641330166	33.535546000000004	0.1473583173220971	34.978406	0.1387698171937972	34.411698	0.16130044946000663	33.002196	0.22520800692692905	33.981961500000004	0.11602088079414839	33.569067999999994	0.24597750857193207	34.921477	0.16997600772749202	34.508631	0.22651150825678246	33.148883	0.25255142772785105	34.03701475	0.11786836027845277
8.42	33.2415	34.7571	34.4517	33.3144	33.941175	33.81067603795967	34.50250699881376	34.013317200474496	33.80309205219454	34.032398072360614	33.535546000000004	0.1473583173220971	34.978406	0.1387698171937972	34.411698	0.16130044946000663	33.002196	0.22520800692692905	33.981961500000004	0.11602088079414839	33.564382	0.24772099505274572	34.920559	0.17061861841086087	34.508379	0.2265611787937174	33.146468	0.24975927718768615	34.034946999999995	0.11771619500588207
8.43	33.2329	35.0026	34.4301	33.2864	33.988	33.809991469194316	34.50309952606635	34.01381101895735	33.802479857819904	34.03234546800948	33.535546000000004	0.1473583173220971	34.978406	0.1387698171937972	34.411698	0.16130044946000663	33.002196	0.22520800692692905	33.981961500000004	0.11602088079414839	33.559791999999995	0.24957977032115344	34.921568	0.1708042129680146	34.507095	0.2266380870463636	33.147365	0.2501023468783184	34.033955	0.11768938713168012
8.44	33.3327	35.0567	34.2266	33.135	33.937749999999994	33.80942662721893	34.50375467455621	34.01406284023668	33.8016899408284	34.03223352071006	33.535546000000004	0.1473583173220971	34.978406	0.1387698171937972	34.411698	0.16130044946000663	33.002196	0.22520800692692905	33.981961500000004	0.11602088079414839	33.557666999999995	0.25060779452723037	34.923202	0.17131188462592886	34.504369000000004	0.22836682864038577	33.145899	0.2497369555524136	34.032784250000006	0.11806141066224476
8.45	33.5584	35.0603	34.2568	32.9553	33.957699999999996	33.80912990543735	34.50441252955083	34.01434976359338	33.80068947990544	34.03214541962175	33.535546000000004	0.1473583173220971	34.978406	0.1387698171937972	34.411698	0.16130044946000663	33.002196	0.22520800692692905	33.981961500000004	0.11602088079414839	33.553048000000004	0.2462129350581009	34.922855999999996	0.17099625214141614	34.503469	0.22917001879429252	33.143064	0.2502802431374717	34.030609250000005	0.11741291672263593
8.46	33.5094	35.045899999999996	34.4219	33.0816	34.0147	33.80877603305785	34.5050518299882	34.01483093270366	33.79984049586777	34.03212482290437	33.535546000000004	0.1473583173220971	34.978406	0.1387698171937972	34.411698	0.16130044946000663	33.002196	0.22520800692692905	33.981961500000004	0.11602088079414839	33.549897	0.24471558855917747	34.922983	0.171083726950341	34.504011	0.22890961909932184	33.142083	0.2503274461860763	34.0297435	0.11720559558575709
8.47	33.7517	35.192299999999996	34.6731	33.2633	34.2201	33.80870872641509	34.50586226415094	34.01560719339623	33.79920778301887	34.03234649174528	33.535546000000004	0.1473583173220971	34.978406	0.1387698171937972	34.411698	0.16130044946000663	33.002196	0.22520800692692905	33.981961500000004	0.11602088079414839	33.550739	0.24526854583246818	34.925643	0.17319072236724323	34.507158	0.22905074034492956	33.140997	0.24955473416536503	34.03113425	0.11863663215071535
8.48	33.8097	35.1922	34.6336	33.4452	34.270175	33.80870989399293	34.506670671378096	34.016335100117786	33.798790812720846	34.03262661955242	33.535546000000004	0.1473583173220971	34.978406	0.1387698171937972	34.411698	0.16130044946000663	33.002196	0.22520800692692905	33.981961500000004	0.11602088079414839	33.552261	0.24640732758975484	34.927461	0.1750337911934209	34.508781	0.22936888144820963	33.141797000000004	0.2504074951497543	34.032575	0.12065916638123368
8.49	33.7859	35.2935	34.607800000000005	33.4925	34.294925	33.80868305882353	34.50759635294118	34.01703094117647	33.79843047058824	34.03293520588235	33.535546000000004	0.1473583173220971	34.978406	0.1387698171937972	34.411698	0.16130044946000663	33.002196	0.22520800692692905	33.981961500000004	0.11602088079414839	33.550568	0.24418243836956602	34.930543	0.17873673730820572	34.510239999999996	0.2295316346675694	33.145144	0.2528484935106562	34.03412375	0.12302342689641287
8.5	33.8726	35.2267	34.3288	33.5297	34.23945	33.80875816686251	34.508441363102236	34.0173972972973	33.79811468860164	34.03317787896592	33.734768	0.14494617130507415	35.10247999999999	0.15666083109699208	34.6497	0.1711355603023517	33.644162	0.1657326098147258	34.2827775	0.06372113469054061	33.549408	0.2423491777906084	34.931583	0.18016299581646153	34.508734	0.23022902353266161	33.146411	0.25446590487993836	34.034034	0.12286868372740557
8.51	33.8358	35.143	34.3795	33.5999	34.23955	33.808789906103286	34.50918615023474	34.01782230046948	33.79788204225352	34.03342009976526	33.734768	0.14494617130507415	35.10247999999999	0.15666083109699208	34.6497	0.1711355603023517	33.644162	0.1657326098147258	34.2827775	0.06372113469054061	33.549785	0.24276891218244667	34.931075	0.17948651190128923	34.50898	0.23007608315607084	33.151829	0.2583055653872016	34.03541725	0.12440182078177951
8.52	33.6612	35.056799999999996	34.3136	33.7197	34.187825000000004	33.80861688159437	34.50982813599062	34.01816905041032	33.79779038686987	34.033601113716294	33.734768	0.14494617130507415	35.10247999999999	0.15666083109699208	34.6497	0.1711355603023517	33.644162	0.1657326098147258	34.2827775	0.06372113469054061	33.546751	0.23940496585447954	34.931041	0.17946212514782173	34.508523	0.23042152320167625	33.158615999999995	0.2642130073949202	34.036232749999996	0.12513613943465707
8.53	33.7742	35.1667	34.276399999999995	33.5864	34.200925	33.80857658079625	34.51059730679157	34.01847142857143	33.79754285714286	34.03379704332553	33.734768	0.14494617130507415	35.10247999999999	0.15666083109699208	34.6497	0.1711355603023517	33.644162	0.1657326098147258	34.2827775	0.06372113469054061	33.545753999999995	0.23823352876177983	34.931087000000005	0.1795225281463788	34.509428	0.22931666917969923	33.163672999999996	0.2675253926792427	34.037485499999995	0.12615763608947037
8.54	33.6208	35.0161	34.6772	33.695	34.252275	33.80835695906433	34.511188538011695	34.01924187134503	33.79742292397661	34.034052573099416	33.734768	0.14494617130507415	35.10247999999999	0.15666083109699208	34.6497	0.1711355603023517	33.644162	0.1657326098147258	34.2827775	0.06372113469054061	33.541118000000004	0.23207690617514298	34.930223	0.1788960427512788	34.512575	0.22943929430845655	33.167964000000005	0.2725752697526097	34.03797	0.12689379123915748
8.55	33.68	35.2319	34.576	33.619	34.276725	33.80820700934579	34.512030490654205	34.01989228971963	33.79721448598131	34.034336068925235	33.734768	0.14494617130507415	35.10247999999999	0.15666083109699208	34.6497	0.1711355603023517	33.644162	0.1657326098147258	34.2827775	0.06372113469054061	33.536261999999994	0.22381137701385367	34.931294	0.18038706185531891	34.515172	0.22866368497047743	33.169866999999996	0.2750669075831815	34.03814875	0.1272202485201121
8.56	33.6056	35.1237	34.5409	33.7783	34.262125	33.80797059509918	34.51274422403734	34.02050023337223	33.79719241540256	34.03460186697783	33.734768	0.14494617130507415	35.10247999999999	0.15666083109699208	34.6497	0.1711355603023517	33.644162	0.1657326098147258	34.2827775	0.06372113469054061	33.532355	0.21905923850588363	34.932163	0.1811083372714771	34.519064	0.22570778172528427	33.174749	0.2814800333785837	34.03958275	0.12893430182873986
8.57	33.702	34.9692	34.4418	33.8681	34.245275	33.80784708624709	34.513276223776224	34.02099125874126	33.79727505827506	34.03484740675991	33.734768	0.14494617130507415	35.10247999999999	0.15666083109699208	34.6497	0.1711355603023517	33.644162	0.1657326098147258	34.2827775	0.06372113469054061	33.528895	0.21349427043865118	34.932993	0.18108575470343283	34.51934	0.22559510346438408	33.180632	0.2897248579410991	34.040465	0.13004328242176427
8.58	33.6874	34.9685	34.5488	33.6499	34.21365	33.80770686845169	34.51380616996507	34.02160570430733	33.79710349243306	34.03505555878929	33.734768	0.14494617130507415	35.10247999999999	0.15666083109699208	34.6497	0.1711355603023517	33.644162	0.1657326098147258	34.2827775	0.06372113469054061	33.52675300000001	0.21077434314525625	34.933778000000004	0.18106764547629714	34.52146	0.2248572952615919	33.185269999999996	0.29350099013805736	34.04181525	0.13113986735267344
8.59	33.56	34.7181	34.9553	33.4557	34.172275	33.807418837209305	34.51404372093023	34.022691395348836	33.79670651162791	34.03521511627907	33.734768	0.14494617130507415	35.10247999999999	0.15666083109699208	34.6497	0.1711355603023517	33.644162	0.1657326098147258	34.2827775	0.06372113469054061	33.523171000000005	0.20706579459667274	34.930514	0.18199111978542867	34.525832	0.2290034170624933	33.187625	0.29472634058263614	34.0417855	0.13110962494137948
8.6	33.6761	34.9763	34.815200000000004	33.8688	34.3341	33.80726631823461	34.51458060394889	34.023611846689896	33.79679024390244	34.03556225319396	33.734768	0.14494617130507415	35.10247999999999	0.15666083109699208	34.6497	0.1711355603023517	33.644162	0.1657326098147258	34.2827775	0.06372113469054061	33.519931	0.20200070841718132	34.930186	0.18187757677426727	34.526084999999995	0.22931187063732034	33.193518	0.30237416762743335	34.042429999999996	0.13239318698329025
8.61	33.7391	35.1167	34.6699	33.6344	34.290025	33.80718723897912	34.51527911832947	34.024361600928074	33.79660185614849	34.035857453596286	33.734768	0.14494617130507415	35.10247999999999	0.15666083109699208	34.6497	0.1711355603023517	33.644162	0.1657326098147258	34.2827775	0.06372113469054061	33.516353	0.19471517528403504	34.930645	0.18229346823337417	34.527355	0.22975718820167237	33.198017	0.3055687708984392	34.0430925	0.13347117966723826
8.62	33.6907	35.012	34.939499999999995	33.786100000000005	34.357074999999995	33.807052259559676	34.51585469293163	34.02542201622248	33.79658968713789	34.03622966396292	33.734768	0.14494617130507415	35.10247999999999	0.15666083109699208	34.6497	0.1711355603023517	33.644162	0.1657326098147258	34.2827775	0.06372113469054061	33.512757	0.18795793385764487	34.930199	0.18203657169173304	34.529907	0.2329136633969879	33.203518	0.31115990087903217	34.04409525	0.1354548860142573
8.63	33.8224	35.1258	34.5944	33.923	34.3664	33.80707002314815	34.51656064814814	34.02608055555555	33.79673599537037	34.03661180555556	33.734768	0.14494617130507415	35.10247999999999	0.15666083109699208	34.6497	0.1711355603023517	33.644162	0.1657326098147258	34.2827775	0.06372113469054061	33.512958000000005	0.18828116476720488	34.93147	0.18296105038926194	34.532736	0.2319501446432741	33.209862	0.31927345987049244	34.0467565	0.13913406625145155
8.64	33.7551	35.0016	34.6794	33.8342	34.317575	33.80700994219654	34.51712138728324	34.02683583815029	33.79677930635838	34.03693661849711	33.734768	0.14494617130507415	35.10247999999999	0.15666083109699208	34.6497	0.1711355603023517	33.644162	0.1657326098147258	34.2827775	0.06372113469054061	33.512281	0.18727484134566771	34.931863	0.18307011774469692	34.534716	0.2323522446632178	33.213626	0.3244035177789718	34.0481215	0.1411205312173154
8.65	33.4811	35.047000000000004	34.8393	33.602599999999995	34.2425	33.80663360277136	34.517733256351036	34.02777401847575	33.79655508083141	34.03717398960739	33.734768	0.14494617130507415	35.10247999999999	0.15666083109699208	34.6497	0.1711355603023517	33.644162	0.1657326098147258	34.2827775	0.06372113469054061	33.511233	0.18715189696179624	34.93343	0.18338114059853258	34.538037	0.23431999990308416	33.215317	0.32599803000411437	34.04950425	0.14234790314927098
8.66	33.5575	35.045	34.7421	33.537499999999994	34.220524999999995	33.80634625144175	34.51834140715109	34.02859792387543	33.79625628604383	34.037385467128026	33.734768	0.14494617130507415	35.10247999999999	0.15666083109699208	34.6497	0.1711355603023517	33.644162	0.1657326098147258	34.2827775	0.06372113469054061	33.508464	0.18434964611921087	34.931898000000004	0.18177979906865627	34.540621	0.23513808249071375	33.215702	0.3263589747500392	34.04917125	0.14190335545745597
8.67	33.4505	35.220600000000005	34.9308	33.4015	34.25085	33.80593629032258	34.51915046082949	34.029637327188944	33.795801497695855	34.03763139400922	33.734768	0.14494617130507415	35.10247999999999	0.15666083109699208	34.6497	0.1711355603023517	33.644162	0.1657326098147258	34.2827775	0.06372113469054061	33.505682	0.18308733875437083	34.933235999999994	0.1834165329228558	34.543945	0.2382914395793599	33.214792	0.3257055870417329	34.04941375	0.14222997251103286
8.68	33.5676	35.100899999999996	34.8495	33.402699999999996	34.230175	33.80566202531645	34.51981990794016	34.03058078250863	33.79534913693901	34.037852963176064	33.734768	0.14494617130507415	35.10247999999999	0.15666083109699208	34.6497	0.1711355603023517	33.644162	0.1657326098147258	34.2827775	0.06372113469054061	33.505900000000004	0.18314855757403772	34.934372	0.1841052641804029	34.544403	0.23883912063667603	33.213426	0.3246154864829209	34.04952525	0.1423685838514344
8.69	33.7562	35.231300000000005	34.9586	33.5939	34.385	33.80560517241379	34.520637701149425	34.031647471264364	33.7951175862069	34.03825198275862	33.734768	0.14494617130507415	35.10247999999999	0.15666083109699208	34.6497	0.1711355603023517	33.644162	0.1657326098147258	34.2827775	0.06372113469054061	33.507445	0.18461069514701034	34.937661000000006	0.1864512381861758	34.547589	0.24222816145330045	33.212998999999996	0.32408086330186603	34.0514235	0.14555993163373995
8.7	33.683299999999996	35.1854	34.7216	33.7569	34.3368	33.80546475315729	34.5214009184845	34.032439609644086	33.795073708381175	34.03859474741676	33.734768	0.14494617130507415	35.10247999999999	0.15666083109699208	34.6497	0.1711355603023517	33.644162	0.1657326098147258	34.2827775	0.06372113469054061	33.507702	0.18483958700800154	34.940346999999996	0.1880753214978283	34.549105	0.24284345640395166	33.215725	0.3275142551834677	34.05321975	0.14796653292157913
8.71	33.643	35.163000000000004	34.6863	33.562799999999996	34.263775	33.80527844036697	34.5221366972477	34.03318944954128	33.79480733944954	34.038852981651374	33.734768	0.14494617130507415	35.10247999999999	0.15666083109699208	34.6497	0.1711355603023517	33.644162	0.1657326098147258	34.2827775	0.06372113469054061	33.507887000000004	0.18496688136816905	34.943609	0.18908735199849905	34.549061	0.2428179394031581	33.219592000000006	0.32931960303837227	34.05503725	0.14943289537746857
8.72	33.6317	35.1073	34.7064	33.5673	34.253175	33.80507961053837	34.52280698739977	34.033960595647194	33.79454673539519	34.03909848224513	33.734768	0.14494617130507415	35.10247999999999	0.15666083109699208	34.6497	0.1711355603023517	33.644162	0.1657326098147258	34.2827775	0.06372113469054061	33.50954	0.18533064146735787	34.945437999999996	0.18978296683568766	34.546783999999995	0.24022457242337983	33.222455999999994	0.3310987314435571	34.0560545	0.15043870196104558
8.73	33.7267	35.3797	34.6037	33.6748	34.346225000000004	33.804989931350114	34.523787414187645	34.03461247139588	33.794409725400456	34.03944988558352	33.734768	0.14494617130507415	35.10247999999999	0.15666083109699208	34.6497	0.1711355603023517	33.644162	0.1657326098147258	34.2827775	0.06372113469054061	33.51015	0.18594917655817086	34.948622	0.19436208975852007	34.546067	0.23994365123654116	33.22509	0.3336548765814204	34.05748225	0.15251488221367496
8.74	33.5045	35.135200000000005	34.5693	33.6642	34.2183	33.804646514285714	34.52448617142857	34.03522354285714	33.794260914285715	34.039654285714285	33.734768	0.14494617130507415	35.10247999999999	0.15666083109699208	34.6497	0.1711355603023517	33.644162	0.1657326098147258	34.2827775	0.06372113469054061	33.509603999999996	0.18588414275921597	34.950553	0.1952538236435337	34.544563	0.23931484213836962	33.227284999999995	0.33582913114883123	34.05800125	0.1529768740929727
8.75	33.4821	35.1551	34.5648	33.554	34.189	33.80427831050228	34.52520605022831	34.03582808219178	33.793986643835616	34.039824771689496	33.734768	0.14494617130507415	35.10247999999999	0.15666083109699208	34.6497	0.1711355603023517	33.644162	0.1657326098147258	34.2827775	0.06372113469054061	33.510583	0.18547435775568527	34.953297	0.1961881335051336	34.545048	0.23930613058885422	33.228269	0.3366480260949608	34.05929925	0.15353679622861144
8.76	33.6317	35.3331	34.561	33.4611	34.246725	33.80408152793614	34.52612725199544	34.03642690992018	33.7936070695553	34.04006068985177	33.734768	0.14494617130507415	35.10247999999999	0.15666083109699208	34.6497	0.1711355603023517	33.644162	0.1657326098147258	34.2827775	0.06372113469054061	33.51421500000001	0.18423796117635072	34.958899	0.1989634144810681	34.543906	0.2389509796396388	33.225984	0.33425205686590487	34.060750999999996	0.15462283077529948
8.77	33.9094	35.2338	34.5681	33.5888	34.325025000000004	33.804201480637815	34.52693325740319	34.03703246013668	33.79337380410023	34.04038525056948	33.734768	0.14494617130507415	35.10247999999999	0.15666083109699208	34.6497	0.1711355603023517	33.644162	0.1657326098147258	34.2827775	0.06372113469054061	33.517931	0.18841853996102412	34.961418	0.200843287005811	34.546006000000006	0.23822322051377626	33.227336	0.3354533029928085	34.06317275	0.1568528762457047
8.78	33.8575	35.2558	34.5841	33.6652	34.340650000000004	33.80426211604096	34.527762457337886	34.03765483503982	33.79322798634812	34.0407268486917	33.734768	0.14494617130507415	35.10247999999999	0.15666083109699208	34.6497	0.1711355603023517	33.644162	0.1657326098147258	34.2827775	0.06372113469054061	33.522407	0.19112336766525923	34.965694	0.2025232216737542	34.547522	0.23797584317612924	33.230118000000004	0.33793522282256755	34.06643525	0.15920351330981003
8.79	33.722300000000004	35.2784	34.5859	33.6659	34.313125	33.804168977272724	34.52861545454545	34.03827784090909	33.793083295454544	34.041036392045456	33.734768	0.14494617130507415	35.10247999999999	0.15666083109699208	34.6497	0.1711355603023517	33.644162	0.1657326098147258	34.2827775	0.06372113469054061	33.525911	0.19154773854169221	34.971156	0.2035252975216048	34.549415999999994	0.23751500100213943	33.231769	0.3396698619097592	34.069562999999995	0.16095486527299524
8.8	33.827600000000004	35.411500000000004	34.426100000000005	33.6669	34.333025000000006	33.804195573212255	34.529617593643586	34.0387180476731	33.79294006810443	34.041367820658344	33.734768	0.14494617130507415	35.10247999999999	0.15666083109699208	34.6497	0.1711355603023517	33.644162	0.1657326098147258	34.2827775	0.06372113469054061	33.528628999999995	0.19389019140290253	34.975488	0.20823469921101043	34.549861	0.23723893717549274	33.234125999999996	0.34187830270802794	34.072026	0.1630904641803539
8.81	33.7014	35.402100000000004	34.4535	33.7873	34.336074999999994	33.80407902494331	34.53060680272109	34.03918832199547	33.792933673469385	34.041701955782315	33.734768	0.14494617130507415	35.10247999999999	0.15666083109699208	34.6497	0.1711355603023517	33.644162	0.1657326098147258	34.2827775	0.06372113469054061	33.532046	0.19389397416163537	34.980720999999996	0.21231570988883694	34.551042	0.2364532000078993	33.23827	0.3460633238892986	34.075519750000005	0.1649754242600486
8.82	33.6522	35.3236	34.6437	33.8432	34.365674999999996	33.80390702151755	34.53150486976217	34.03987293318233	33.7929906002265	34.042068856172136	33.734768	0.14494617130507415	35.10247999999999	0.15666083109699208	34.6497	0.1711355603023517	33.644162	0.1657326098147258	34.2827775	0.06372113469054061	33.536933000000005	0.19064258698081465	34.988029000000004	0.21140369553009772	34.552467	0.2365791490147032	33.243421000000005	0.35120916939275904	34.0802125	0.1664961601879184
8.83	33.722500000000004	35.406800000000004	34.4356	33.8172	34.345524999999995	33.8038149321267	34.53249502262444	34.040320588235296	33.79301798642534	34.04241213235294	33.734768	0.14494617130507415	35.10247999999999	0.15666083109699208	34.6497	0.1711355603023517	33.644162	0.1657326098147258	34.2827775	0.06372113469054061	33.541994	0.18875582368172605	34.99532	0.21315830698879043	34.551695	0.23683571656625274	33.246701	0.3550384723766872	34.0839275	0.16823837643895645
8.84	33.747600000000006	35.1063	34.6309	33.9292	34.353500000000004	33.80375141242938	34.53314338983051	34.04098790960452	33.79317186440678	34.0427636440678	33.734768	0.14494617130507415	35.10247999999999	0.15666083109699208	34.6497	0.1711355603023517	33.644162	0.1657326098147258	34.2827775	0.06372113469054061	33.54713	0.1872723671420266	35.000943	0.20849811483522432	34.551345	0.23669105524153078	33.252499	0.3614096348194089	34.08797925	0.16981126202430855
8.85	33.671	35.0613	34.8114	33.9771	34.3802	33.80360158013544	34.533739503386	34.041857449209935	33.79337945823928	34.04314449774267	33.734768	0.14494617130507415	35.10247999999999	0.15666083109699208	34.6497	0.1711355603023517	33.644162	0.1657326098147258	34.2827775	0.06372113469054061	33.552233	0.18355178668424071	35.004534	0.20638252667586696	34.552417	0.2376312384045769	33.259203	0.3685720464510928	34.09209675	0.17186325756600088
[truncated: 9,115 more rows]
