# Supplementary material for: Overcoming Clusterin-Induced Chemoresistance in Cancer: A Computational Study Using a Fragment-Based Drug Discovery Approach
Source: Biology (Basel). 2025 May 30;14(6):639. doi: 10.3390/biology14060639 (PMC12189888; doi:10.3390/biology14060639)
Supplement: Supplementary file 1 [file biology-14-00639-s001.zip › Supplemental Tables/Table S12. Complete data for radius of gyration of the reference ligand.csv]

Time (ns)	Run 1	Run 2	Run 3	Run 4	Average Rgyr	Run 1 Cumulative Avg	Run 2 Cumulative Avg	Run 3 Cumulative Avg	Run 4 Cumulative Avg	Average Rgyr Cumulative Avg	Run 1 Block Avg	Run 1 Block Std	Run 2 Block Avg	Run 2 Block Std	Run 3 Block Avg	Run 3 Block Std	Run 4 Block Avg	Run 4 Block Std	Average Rgyr Block Avg	Average Rgyr Block Std	Run 1 Moving Avg	Run 1 Moving Std	Run 2 Moving Avg	Run 2 Moving Std	Run 3 Moving Avg	Run 3 Moving Std	Run 4 Moving Avg	Run 4 Moving Std	Average Rgyr Moving Avg	Average Rgyr Moving Std
0.0	33.4711	33.4714	33.4814	33.4611	33.47125	33.4711	33.4714	33.4814	33.4611	33.47125	33.168706	0.1535225148439146	33.778935999999995	0.15669351838541368	33.011228	0.37221961476526205	33.52426	0.21504748591880882	33.3707825	0.09793759993613325
0.01	33.3762	33.3607	33.609700000000004	33.391999999999996	33.43465	33.423649999999995	33.41605	33.545550000000006	33.42655	33.45295	33.168706	0.1535225148439146	33.778935999999995	0.15669351838541368	33.011228	0.37221961476526205	33.52426	0.21504748591880882	33.3707825	0.09793759993613325
0.02	33.1656	33.4866	33.582499999999996	33.2726	33.376825	33.337633333333336	33.43956666666667	33.55786666666666	33.375233333333334	33.427575	33.168706	0.1535225148439146	33.778935999999995	0.15669351838541368	33.011228	0.37221961476526205	33.52426	0.21504748591880882	33.3707825	0.09793759993613325
0.03	33.2286	33.8951	33.4534	33.3763	33.48835	33.310375	33.55345	33.53175	33.3755	33.44276875	33.168706	0.1535225148439146	33.778935999999995	0.15669351838541368	33.011228	0.37221961476526205	33.52426	0.21504748591880882	33.3707825	0.09793759993613325
0.04	33.0649	33.9726	33.467	33.2796	33.446025	33.26128	33.63728	33.5188	33.35632	33.443419999999996	33.168706	0.1535225148439146	33.778935999999995	0.15669351838541368	33.011228	0.37221961476526205	33.52426	0.21504748591880882	33.3707825	0.09793759993613325
0.05	33.2061	33.972699999999996	33.209900000000005	33.3966	33.446325	33.25208333333333	33.69318333333333	33.46731666666667	33.363033333333334	33.44390416666666	33.168706	0.1535225148439146	33.778935999999995	0.15669351838541368	33.011228	0.37221961476526205	33.52426	0.21504748591880882	33.3707825	0.09793759993613325
0.06	33.2328	33.8495	33.3631	33.5908	33.50905	33.24932857142857	33.715514285714285	33.45242857142857	33.39557142857143	33.45321071428571	33.168706	0.1535225148439146	33.778935999999995	0.15669351838541368	33.011228	0.37221961476526205	33.52426	0.21504748591880882	33.3707825	0.09793759993613325
0.07	33.2531	33.7193	33.3134	33.4289	33.428675	33.2498	33.7159875	33.435050000000004	33.3997375	33.450143749999995	33.168706	0.1535225148439146	33.778935999999995	0.15669351838541368	33.011228	0.37221961476526205	33.52426	0.21504748591880882	33.3707825	0.09793759993613325
0.08	33.412	33.731	33.4989	33.403999999999996	33.511475	33.26782222222222	33.71765555555555	33.442144444444445	33.40021111111111	33.45695833333333	33.168706	0.1535225148439146	33.778935999999995	0.15669351838541368	33.011228	0.37221961476526205	33.52426	0.21504748591880882	33.3707825	0.09793759993613325
0.09	33.0014	33.631299999999996	33.3859	33.2225	33.310275	33.24118	33.709019999999995	33.43652	33.382439999999995	33.44229	33.168706	0.1535225148439146	33.778935999999995	0.15669351838541368	33.011228	0.37221961476526205	33.52426	0.21504748591880882	33.3707825	0.09793759993613325
0.1	33.2594	33.8347	33.2795	33.4384	33.453	33.242836363636364	33.720445454545455	33.422245454545454	33.38752727272727	33.44326363636364	33.168706	0.1535225148439146	33.778935999999995	0.15669351838541368	33.011228	0.37221961476526205	33.52426	0.21504748591880882	33.3707825	0.09793759993613325
0.11	33.179	33.78	33.3393	33.361399999999996	33.414925000000004	33.237516666666664	33.725408333333334	33.415333333333336	33.385349999999995	33.440902083333334	33.168706	0.1535225148439146	33.778935999999995	0.15669351838541368	33.011228	0.37221961476526205	33.52426	0.21504748591880882	33.3707825	0.09793759993613325
0.12	33.2454	34.0553	33.3337	33.191199999999995	33.4564	33.238123076923074	33.75078461538462	33.409053846153846	33.370415384615384	33.44209423076923	33.168706	0.1535225148439146	33.778935999999995	0.15669351838541368	33.011228	0.37221961476526205	33.52426	0.21504748591880882	33.3707825	0.09793759993613325
0.13	33.1648	33.5757	33.4063	33.2145	33.340325	33.232885714285715	33.73827857142857	33.408857142857144	33.35927857142857	33.434825	33.168706	0.1535225148439146	33.778935999999995	0.15669351838541368	33.011228	0.37221961476526205	33.52426	0.21504748591880882	33.3707825	0.09793759993613325
0.14	33.1034	33.6922	33.4471	33.6099	33.463150000000006	33.22425333333333	33.73520666666666	33.41140666666667	33.37598666666666	33.43671333333334	33.168706	0.1535225148439146	33.778935999999995	0.15669351838541368	33.011228	0.37221961476526205	33.52426	0.21504748591880882	33.3707825	0.09793759993613325
0.15	33.4953	33.6607	33.3626	33.6055	33.531025	33.24119375	33.73055	33.40835625	33.39033125	33.4426078125	33.168706	0.1535225148439146	33.778935999999995	0.15669351838541368	33.011228	0.37221961476526205	33.52426	0.21504748591880882	33.3707825	0.09793759993613325
0.16	33.3167	33.533	33.202600000000004	33.3938	33.361525	33.24563529411765	33.718929411764705	33.39625294117647	33.39053529411765	33.43783823529412	33.168706	0.1535225148439146	33.778935999999995	0.15669351838541368	33.011228	0.37221961476526205	33.52426	0.21504748591880882	33.3707825	0.09793759993613325
0.17	33.396499999999996	33.7009	32.9574	33.354	33.352199999999996	33.25401666666667	33.717927777777774	33.37187222222222	33.388505555555554	33.433080555555556	33.168706	0.1535225148439146	33.778935999999995	0.15669351838541368	33.011228	0.37221961476526205	33.52426	0.21504748591880882	33.3707825	0.09793759993613325
0.18	33.2224	33.8637	32.9761	33.2731	33.333825000000004	33.25235263157895	33.7256	33.35104210526316	33.38243157894737	33.42785657894737	33.168706	0.1535225148439146	33.778935999999995	0.15669351838541368	33.011228	0.37221961476526205	33.52426	0.21504748591880882	33.3707825	0.09793759993613325
0.19	33.127300000000005	33.6888	32.9127	33.128099999999996	33.214225	33.2461	33.72376	33.329125	33.369715	33.417175	33.168706	0.1535225148439146	33.778935999999995	0.15669351838541368	33.011228	0.37221961476526205	33.52426	0.21504748591880882	33.3707825	0.09793759993613325
0.2	33.024100000000004	33.6198	33.1202	33.298	33.265525	33.235528571428574	33.718809523809526	33.31917619047619	33.366299999999995	33.409953571428574	33.168706	0.1535225148439146	33.778935999999995	0.15669351838541368	33.011228	0.37221961476526205	33.52426	0.21504748591880882	33.3707825	0.09793759993613325
0.21	32.8985	33.6463	33.2904	33.4343	33.317375	33.220209090909094	33.71551363636364	33.317868181818184	33.3693909090909	33.40574545454545	33.168706	0.1535225148439146	33.778935999999995	0.15669351838541368	33.011228	0.37221961476526205	33.52426	0.21504748591880882	33.3707825	0.09793759993613325
0.22	33.1828	33.7277	33.1397	33.3372	33.346849999999996	33.21858260869565	33.716043478260865	33.31012173913043	33.367991304347825	33.4031847826087	33.168706	0.1535225148439146	33.778935999999995	0.15669351838541368	33.011228	0.37221961476526205	33.52426	0.21504748591880882	33.3707825	0.09793759993613325
0.23	33.2614	33.8971	33.2561	33.511	33.4814	33.22036666666667	33.7235875	33.30787083333333	33.37395	33.40644375	33.168706	0.1535225148439146	33.778935999999995	0.15669351838541368	33.011228	0.37221961476526205	33.52426	0.21504748591880882	33.3707825	0.09793759993613325
0.24	33.18	33.8449	33.2215	33.4915	33.434475	33.218752	33.72844	33.304416	33.378652	33.407565	33.168706	0.1535225148439146	33.778935999999995	0.15669351838541368	33.011228	0.37221961476526205	33.52426	0.21504748591880882	33.3707825	0.09793759993613325
0.25	33.0601	33.948	33.1938	33.6045	33.4516	33.212650000000004	33.73688461538462	33.30016153846154	33.38733846153846	33.40925865384615	33.168706	0.1535225148439146	33.778935999999995	0.15669351838541368	33.011228	0.37221961476526205	33.52426	0.21504748591880882	33.3707825	0.09793759993613325
0.26	32.9749	33.9759	32.9749	33.5254	33.362775	33.20384444444444	33.74573703703704	33.28811481481481	33.39245185185185	33.40753703703704	33.168706	0.1535225148439146	33.778935999999995	0.15669351838541368	33.011228	0.37221961476526205	33.52426	0.21504748591880882	33.3707825	0.09793759993613325
0.27	33.0647	33.6451	32.9668	33.462	33.28465	33.198875	33.74214285714286	33.27663928571429	33.394935714285715	33.403148214285714	33.168706	0.1535225148439146	33.778935999999995	0.15669351838541368	33.011228	0.37221961476526205	33.52426	0.21504748591880882	33.3707825	0.09793759993613325
0.28	33.1637	33.6319	33.1657	33.5771	33.384600000000006	33.19766206896552	33.73834137931034	33.27281379310345	33.401217241379314	33.40250862068965	33.168706	0.1535225148439146	33.778935999999995	0.15669351838541368	33.011228	0.37221961476526205	33.52426	0.21504748591880882	33.3707825	0.09793759993613325
0.29	32.8249	33.6746	32.8185	33.538000000000004	33.214	33.18523666666667	33.736216666666664	33.25767	33.40577666666667	33.396225	33.168706	0.1535225148439146	33.778935999999995	0.15669351838541368	33.011228	0.37221961476526205	33.52426	0.21504748591880882	33.3707825	0.09793759993613325
0.3	32.9029	33.9141	33.1434	33.673899999999996	33.408575	33.17612903225807	33.74195483870968	33.25398387096774	33.41442580645161	33.396623387096774	33.168706	0.1535225148439146	33.778935999999995	0.15669351838541368	33.011228	0.37221961476526205	33.52426	0.21504748591880882	33.3707825	0.09793759993613325
0.31	32.9523	33.9824	33.0039	33.5297	33.367075	33.169134375	33.74946875	33.24616875	33.418028125	33.3957	33.168706	0.1535225148439146	33.778935999999995	0.15669351838541368	33.011228	0.37221961476526205	33.52426	0.21504748591880882	33.3707825	0.09793759993613325
0.32	33.0112	33.8874	32.9404	33.687200000000004	33.381550000000004	33.16434848484849	33.75364848484848	33.23690303030303	33.42618484848485	33.39527121212121	33.168706	0.1535225148439146	33.778935999999995	0.15669351838541368	33.011228	0.37221961476526205	33.52426	0.21504748591880882	33.3707825	0.09793759993613325
0.33	33.0545	33.667699999999996	32.8024	33.6047	33.282325	33.16111764705882	33.751120588235295	33.22412352941177	33.43143529411765	33.39194926470588	33.168706	0.1535225148439146	33.778935999999995	0.15669351838541368	33.011228	0.37221961476526205	33.52426	0.21504748591880882	33.3707825	0.09793759993613325
0.34	32.9982	33.8597	32.4356	33.594	33.221875	33.156462857142856	33.75422285714286	33.201594285714286	33.43608	33.38709	33.168706	0.1535225148439146	33.778935999999995	0.15669351838541368	33.011228	0.37221961476526205	33.52426	0.21504748591880882	33.3707825	0.09793759993613325
0.35	33.0477	33.7659	32.3604	33.4608	33.1587	33.153441666666666	33.75454722222222	33.17822777777778	33.43676666666667	33.380745833333336	33.168706	0.1535225148439146	33.778935999999995	0.15669351838541368	33.011228	0.37221961476526205	33.52426	0.21504748591880882	33.3707825	0.09793759993613325
0.36	33.1267	33.7412	32.5918	33.4322	33.222975	33.152718918918914	33.75418648648649	33.16237837837838	33.436643243243246	33.37648175675675	33.168706	0.1535225148439146	33.778935999999995	0.15669351838541368	33.011228	0.37221961476526205	33.52426	0.21504748591880882	33.3707825	0.09793759993613325
0.37	33.1068	33.707	32.3645	33.4459	33.15605	33.15151052631579	33.7529447368421	33.14138157894737	33.43688684210526	33.37068092105263	33.168706	0.1535225148439146	33.778935999999995	0.15669351838541368	33.011228	0.37221961476526205	33.52426	0.21504748591880882	33.3707825	0.09793759993613325
0.38	33.1125	33.653800000000004	32.6634	33.5144	33.236025	33.15051025641026	33.750402564102565	33.129125641025645	33.43887435897436	33.3672282051282	33.168706	0.1535225148439146	33.778935999999995	0.15669351838541368	33.011228	0.37221961476526205	33.52426	0.21504748591880882	33.3707825	0.09793759993613325
0.39	33.0907	33.6935	32.6071	33.528	33.229825	33.149015	33.74898	33.116075	33.4411025	33.363793125	33.168706	0.1535225148439146	33.778935999999995	0.15669351838541368	33.011228	0.37221961476526205	33.52426	0.21504748591880882	33.3707825	0.09793759993613325
0.4	33.228	33.8704	32.405300000000004	33.7122	33.303975	33.15094146341463	33.75194146341463	33.09873902439024	33.44771463414634	33.36233414634147	33.168706	0.1535225148439146	33.778935999999995	0.15669351838541368	33.011228	0.37221961476526205	33.52426	0.21504748591880882	33.3707825	0.09793759993613325
0.41	33.419599999999996	33.7806	32.2883	33.6916	33.295024999999995	33.157338095238096	33.75262380952381	33.07944285714286	33.45352142857143	33.36073154761905	33.168706	0.1535225148439146	33.778935999999995	0.15669351838541368	33.011228	0.37221961476526205	33.52426	0.21504748591880882	33.3707825	0.09793759993613325
0.42	33.1019	33.767	32.4882	33.870200000000004	33.306825	33.156048837209305	33.75295813953488	33.06569302325582	33.46321162790698	33.35947790697674	33.168706	0.1535225148439146	33.778935999999995	0.15669351838541368	33.011228	0.37221961476526205	33.52426	0.21504748591880882	33.3707825	0.09793759993613325
0.43	33.1489	33.8647	32.4899	33.943799999999996	33.361824999999996	33.15588636363636	33.755497727272726	33.052606818181815	33.4741340909091	33.35953125	33.168706	0.1535225148439146	33.778935999999995	0.15669351838541368	33.011228	0.37221961476526205	33.52426	0.21504748591880882	33.3707825	0.09793759993613325
0.44	33.2477	33.9947	32.410000000000004	33.8725	33.381225	33.15792666666667	33.76081333333333	33.03832666666666	33.48298666666667	33.36001333333333	33.168706	0.1535225148439146	33.778935999999995	0.15669351838541368	33.011228	0.37221961476526205	33.52426	0.21504748591880882	33.3707825	0.09793759993613325
0.45	33.394400000000005	33.9871	32.532399999999996	33.795700000000004	33.4274	33.163067391304345	33.76573260869565	33.02732826086957	33.489784782608695	33.36147826086956	33.168706	0.1535225148439146	33.778935999999995	0.15669351838541368	33.011228	0.37221961476526205	33.52426	0.21504748591880882	33.3707825	0.09793759993613325
0.46	33.4635	33.9037	32.810100000000006	33.7738	33.487775	33.169459574468085	33.768668085106384	33.022706382978726	33.49582765957447	33.364165425531915	33.168706	0.1535225148439146	33.778935999999995	0.15669351838541368	33.011228	0.37221961476526205	33.52426	0.21504748591880882	33.3707825	0.09793759993613325
0.47	33.2577	34.0593	32.7507	33.724599999999995	33.448075	33.17129791666667	33.77472291666667	33.017039583333336	33.50059375	33.365913541666664	33.168706	0.1535225148439146	33.778935999999995	0.15669351838541368	33.011228	0.37221961476526205	33.52426	0.21504748591880882	33.3707825	0.09793759993613325
0.48	33.1021	33.9313	32.8454	34.0837	33.490625	33.16988571428571	33.777918367346935	33.01353673469388	33.51249387755102	33.368458673469384	33.168706	0.1535225148439146	33.778935999999995	0.15669351838541368	33.011228	0.37221961476526205	33.52426	0.21504748591880882	33.3707825	0.09793759993613325
0.49	33.1109	33.8288	32.8981	34.1008	33.48465	33.168706	33.778936	33.011228	33.52426	33.3707825	33.168706	0.1535225148439146	33.778935999999995	0.15669351838541368	33.011228	0.37221961476526205	33.52426	0.21504748591880882	33.3707825	0.09793759993613325
0.5	33.1021	33.6017	32.8778	34.127900000000004	33.427375000000005	33.1674	33.77546078431372	33.00861176470588	33.53609607843137	33.37189215686274	33.13286	0.23268012807285457	33.863462	0.1901854988057708	33.34383400000001	0.24496769959323175	34.00035	0.24692882476535635	33.585126499999994	0.08035856136871743
0.51	33.4508	33.5244	32.856700000000004	34.004	33.458975	33.17285	33.77063269230769	33.005690384615384	33.54509423076923	33.373566826923074	33.13286	0.23268012807285457	33.863462	0.1901854988057708	33.34383400000001	0.24496769959323175	34.00035	0.24692882476535635	33.585126499999994	0.08035856136871743
0.52	33.4811	33.6252	32.7659	34.0402	33.4781	33.17866603773585	33.76788867924528	33.00116603773585	33.5544358490566	33.375539150943396	33.13286	0.23268012807285457	33.863462	0.1901854988057708	33.34383400000001	0.24496769959323175	34.00035	0.24692882476535635	33.585126499999994	0.08035856136871743
0.53	33.5295	34.0143	32.5449	34.163199999999996	33.562975	33.18516296296296	33.77245185185185	32.99271666666667	33.56570925925926	33.37901018518519	33.13286	0.23268012807285457	33.863462	0.1901854988057708	33.34383400000001	0.24496769959323175	34.00035	0.24692882476535635	33.585126499999994	0.08035856136871743
0.54	33.607	33.9693	32.9386	34.0229	33.63445	33.19283272727273	33.77603090909091	32.991732727272726	33.57402181818182	33.38365454545455	33.13286	0.23268012807285457	33.863462	0.1901854988057708	33.34383400000001	0.24496769959323175	34.00035	0.24692882476535635	33.585126499999994	0.08035856136871743
0.55	33.5178	33.7391	33.063500000000005	34.0372	33.5894	33.198635714285714	33.775371428571425	32.99301428571429	33.58229285714286	33.38732857142857	33.13286	0.23268012807285457	33.863462	0.1901854988057708	33.34383400000001	0.24496769959323175	34.00035	0.24692882476535635	33.585126499999994	0.08035856136871743
0.56	33.5791	33.546	33.1642	33.9087	33.5495	33.20531052631579	33.771347368421054	32.99601754385965	33.58801929824561	33.390173684210524	33.13286	0.23268012807285457	33.863462	0.1901854988057708	33.34383400000001	0.24496769959323175	34.00035	0.24692882476535635	33.585126499999994	0.08035856136871743
0.57	33.2116	33.925399999999996	33.3846	33.721000000000004	33.56065	33.20541896551724	33.77400344827586	33.00271724137931	33.59031206896552	33.39311293103448	33.13286	0.23268012807285457	33.863462	0.1901854988057708	33.34383400000001	0.24496769959323175	34.00035	0.24692882476535635	33.585126499999994	0.08035856136871743
0.58	33.0111	33.9159	33.346900000000005	33.8423	33.52905	33.202125423728816	33.77640847457627	33.00855084745763	33.59458305084746	33.39541694915254	33.13286	0.23268012807285457	33.863462	0.1901854988057708	33.34383400000001	0.24496769959323175	34.00035	0.24692882476535635	33.585126499999994	0.08035856136871743
0.59	32.9905	33.7733	33.3347	33.9059	33.5011	33.19859833333333	33.776356666666665	33.01398666666667	33.59977166666667	33.397178333333336	33.13286	0.23268012807285457	33.863462	0.1901854988057708	33.34383400000001	0.24496769959323175	34.00035	0.24692882476535635	33.585126499999994	0.08035856136871743
0.6	32.9549	33.8088	33.263799999999996	33.9754	33.500725	33.194603278688525	33.77688852459016	33.018081967213114	33.605929508196716	33.398875819672135	33.13286	0.23268012807285457	33.863462	0.1901854988057708	33.34383400000001	0.24496769959323175	34.00035	0.24692882476535635	33.585126499999994	0.08035856136871743
0.61	32.9719	33.8758	33.346399999999996	34.069500000000005	33.5659	33.191011290322585	33.77848387096774	33.02337741935484	33.6134064516129	33.40156975806452	33.13286	0.23268012807285457	33.863462	0.1901854988057708	33.34383400000001	0.24496769959323175	34.00035	0.24692882476535635	33.585126499999994	0.08035856136871743
0.62	32.919	33.8303	33.2804	33.9779	33.5019	33.18669365079365	33.77930634920635	33.027457142857145	33.619192063492065	33.4031623015873	33.13286	0.23268012807285457	33.863462	0.1901854988057708	33.34383400000001	0.24496769959323175	34.00035	0.24692882476535635	33.585126499999994	0.08035856136871743
0.63	33.015699999999995	33.725	33.311	33.9035	33.488800000000005	33.184021875	33.7784578125	33.0318875	33.623634375	33.404500390625	33.13286	0.23268012807285457	33.863462	0.1901854988057708	33.34383400000001	0.24496769959323175	34.00035	0.24692882476535635	33.585126499999994	0.08035856136871743
0.64	33.000699999999995	33.6527	33.3187	34.275000000000006	33.561775000000004	33.181201538461536	33.77652307692308	33.0363	33.63365538461539	33.40692	33.13286	0.23268012807285457	33.863462	0.1901854988057708	33.34383400000001	0.24496769959323175	34.00035	0.24692882476535635	33.585126499999994	0.08035856136871743
0.65	32.9108	33.9191	33.4524	34.0815	33.59095	33.17710454545455	33.77868333333333	33.042604545454545	33.640440909090906	33.409708333333334	33.13286	0.23268012807285457	33.863462	0.1901854988057708	33.34383400000001	0.24496769959323175	34.00035	0.24692882476535635	33.585126499999994	0.08035856136871743
0.66	33.0219	33.7436	33.3394	34.1187	33.5559	33.17478805970149	33.77815970149254	33.04703432835821	33.647579104477614	33.411890298507466	33.13286	0.23268012807285457	33.863462	0.1901854988057708	33.34383400000001	0.24496769959323175	34.00035	0.24692882476535635	33.585126499999994	0.08035856136871743
0.67	32.945	33.5703	33.434200000000004	34.1941	33.5359	33.17140882352941	33.77510294117647	33.05272794117647	33.65561617647059	33.41371397058823	33.13286	0.23268012807285457	33.863462	0.1901854988057708	33.34383400000001	0.24496769959323175	34.00035	0.24692882476535635	33.585126499999994	0.08035856136871743
0.68	33.0522	33.8405	33.184200000000004	34.238	33.578725	33.16968115942029	33.776050724637685	33.05463333333333	33.66405652173913	33.41610543478261	33.13286	0.23268012807285457	33.863462	0.1901854988057708	33.34383400000001	0.24496769959323175	34.00035	0.24692882476535635	33.585126499999994	0.08035856136871743
0.69	32.9227	33.7382	33.251400000000004	34.1633	33.5189	33.16615285714286	33.77551	33.05744428571428	33.67118857142857	33.41757392857143	33.13286	0.23268012807285457	33.863462	0.1901854988057708	33.34383400000001	0.24496769959323175	34.00035	0.24692882476535635	33.585126499999994	0.08035856136871743
0.7	32.8641	33.8843	33.3359	34.3889	33.618300000000005	33.161898591549296	33.77704225352113	33.0613661971831	33.68129718309859	33.42040105633803	33.13286	0.23268012807285457	33.863462	0.1901854988057708	33.34383400000001	0.24496769959323175	34.00035	0.24692882476535635	33.585126499999994	0.08035856136871743
0.71	32.765499999999996	33.9339	33.4815	34.2836	33.616125	33.156393055555554	33.77922083333333	33.06720138888889	33.6896625	33.42311944444444	33.13286	0.23268012807285457	33.863462	0.1901854988057708	33.34383400000001	0.24496769959323175	34.00035	0.24692882476535635	33.585126499999994	0.08035856136871743
0.72	32.9318	33.8688	33.5208	34.2581	33.644875	33.153316438356164	33.780447945205474	33.073415068493155	33.69744931506849	33.426157191780824	33.13286	0.23268012807285457	33.863462	0.1901854988057708	33.34383400000001	0.24496769959323175	34.00035	0.24692882476535635	33.585126499999994	0.08035856136871743
0.73	32.9259	34.0476	33.2894	34.0384	33.575325	33.150243243243246	33.78405810810811	33.07633378378379	33.70205675675676	33.42817297297297	33.13286	0.23268012807285457	33.863462	0.1901854988057708	33.34383400000001	0.24496769959323175	34.00035	0.24692882476535635	33.585126499999994	0.08035856136871743
0.74	32.7155	34.0088	33.4007	34.211	33.584	33.14444666666667	33.78705466666667	33.080658666666665	33.70884266666667	33.430250666666666	33.13286	0.23268012807285457	33.863462	0.1901854988057708	33.34383400000001	0.24496769959323175	34.00035	0.24692882476535635	33.585126499999994	0.08035856136871743
0.75	32.812	34.1928	33.3735	34.4596	33.709475	33.14007236842105	33.79239342105263	33.084511842105265	33.71872105263158	33.43392467105263	33.13286	0.23268012807285457	33.863462	0.1901854988057708	33.34383400000001	0.24496769959323175	34.00035	0.24692882476535635	33.585126499999994	0.08035856136871743
0.76	32.8714	34.1305	33.4862	34.2944	33.695625	33.136583116883116	33.79678441558441	33.08972857142857	33.7261974025974	33.43732337662338	33.13286	0.23268012807285457	33.863462	0.1901854988057708	33.34383400000001	0.24496769959323175	34.00035	0.24692882476535635	33.585126499999994	0.08035856136871743
0.77	33.2072	34.021300000000004	33.3416	34.4625	33.75815	33.13748846153846	33.79966282051282	33.09295769230769	33.73563717948718	33.44143653846154	33.13286	0.23268012807285457	33.863462	0.1901854988057708	33.34383400000001	0.24496769959323175	34.00035	0.24692882476535635	33.585126499999994	0.08035856136871743
0.78	33.344	34.0828	33.494299999999996	34.3793	33.8251	33.14010253164557	33.80324683544303	33.09803797468354	33.743784810126584	33.446293037974684	33.13286	0.23268012807285457	33.863462	0.1901854988057708	33.34383400000001	0.24496769959323175	34.00035	0.24692882476535635	33.585126499999994	0.08035856136871743
0.79	33.3826	33.7738	33.1563	34.296099999999996	33.65219999999999	33.14313375	33.802878750000005	33.09876625	33.75068875	33.448866875	33.13286	0.23268012807285457	33.863462	0.1901854988057708	33.34383400000001	0.24496769959323175	34.00035	0.24692882476535635	33.585126499999994	0.08035856136871743
0.8	33.3497	33.7937	33.2508	34.3437	33.684475	33.14568395061728	33.80276543209877	33.100643209876544	33.75800987654321	33.45177561728395	33.13286	0.23268012807285457	33.863462	0.1901854988057708	33.34383400000001	0.24496769959323175	34.00035	0.24692882476535635	33.585126499999994	0.08035856136871743
0.81	33.1376	33.6696	33.1563	34.0831	33.51165	33.14558536585366	33.80114146341464	33.10132195121951	33.76197439024391	33.45250579268293	33.13286	0.23268012807285457	33.863462	0.1901854988057708	33.34383400000001	0.24496769959323175	34.00035	0.24692882476535635	33.585126499999994	0.08035856136871743
0.82	33.0675	33.6719	33.5053	33.9526	33.549324999999996	33.14464457831325	33.799584337349394	33.106189156626506	33.764271084337345	33.45367228915662	33.13286	0.23268012807285457	33.863462	0.1901854988057708	33.34383400000001	0.24496769959323175	34.00035	0.24692882476535635	33.585126499999994	0.08035856136871743
0.83	33.1452	33.5088	33.6773	33.9255	33.5642	33.14465119047619	33.796122619047615	33.112988095238094	33.76619047619048	33.45498809523809	33.13286	0.23268012807285457	33.863462	0.1901854988057708	33.34383400000001	0.24496769959323175	34.00035	0.24692882476535635	33.585126499999994	0.08035856136871743
0.84	33.016	33.5649	33.8023	33.6062	33.49735	33.14313764705882	33.79340235294117	33.12109764705882	33.764308235294116	33.455486470588234	33.13286	0.23268012807285457	33.863462	0.1901854988057708	33.34383400000001	0.24496769959323175	34.00035	0.24692882476535635	33.585126499999994	0.08035856136871743
0.85	32.8925	33.647999999999996	33.7385	33.705	33.495999999999995	33.14022325581396	33.79171162790698	33.128276744186046	33.763618604651164	33.45595755813953	33.13286	0.23268012807285457	33.863462	0.1901854988057708	33.34383400000001	0.24496769959323175	34.00035	0.24692882476535635	33.585126499999994	0.08035856136871743
0.86	32.8801	33.7464	33.6918	33.529399999999995	33.461924999999994	33.137233333333334	33.7911908045977	33.13475402298851	33.76092643678161	33.456026149425284	33.13286	0.23268012807285457	33.863462	0.1901854988057708	33.34383400000001	0.24496769959323175	34.00035	0.24692882476535635	33.585126499999994	0.08035856136871743
0.87	33.141400000000004	33.831	33.6398	33.6678	33.57	33.13728068181818	33.79164318181818	33.14049318181819	33.75986818181818	33.45732130681818	33.13286	0.23268012807285457	33.863462	0.1901854988057708	33.34383400000001	0.24496769959323175	34.00035	0.24692882476535635	33.585126499999994	0.08035856136871743
0.88	33.0876	34.0247	33.6922	33.8428	33.661825	33.13672247191011	33.79426179775281	33.14669213483146	33.7608	33.4596191011236	33.13286	0.23268012807285457	33.863462	0.1901854988057708	33.34383400000001	0.24496769959323175	34.00035	0.24692882476535635	33.585126499999994	0.08035856136871743
0.89	33.164699999999996	34.0863	33.5698	33.6418	33.61565	33.137033333333335	33.79750666666666	33.15139333333333	33.759477777777775	33.461352777777776	33.13286	0.23268012807285457	33.863462	0.1901854988057708	33.34383400000001	0.24496769959323175	34.00035	0.24692882476535635	33.585126499999994	0.08035856136871743
0.9	33.267	33.9473	33.524	33.5062	33.561125000000004	33.138461538461534	33.79915274725275	33.155487912087914	33.7566945054945	33.462449175824176	33.13286	0.23268012807285457	33.863462	0.1901854988057708	33.34383400000001	0.24496769959323175	34.00035	0.24692882476535635	33.585126499999994	0.08035856136871743
0.91	33.3886	34.088699999999996	33.500299999999996	33.495	33.61814999999999	33.14118043478261	33.8023	33.159235869565215	33.75385	33.46414157608695	33.13286	0.23268012807285457	33.863462	0.1901854988057708	33.34383400000001	0.24496769959323175	34.00035	0.24692882476535635	33.585126499999994	0.08035856136871743
0.92	33.219	34.014	33.503699999999995	33.8077	33.6361	33.14201720430108	33.80457634408602	33.16293978494624	33.75442903225807	33.46599059139785	33.13286	0.23268012807285457	33.863462	0.1901854988057708	33.34383400000001	0.24496769959323175	34.00035	0.24692882476535635	33.585126499999994	0.08035856136871743
0.93	33.3378	34.1517	33.434	33.7889	33.6781	33.1441	33.80826914893617	33.16582340425532	33.754795744680855	33.46824707446809	33.13286	0.23268012807285457	33.863462	0.1901854988057708	33.34383400000001	0.24496769959323175	34.00035	0.24692882476535635	33.585126499999994	0.08035856136871743
0.94	33.4958	33.8467	33.3232	33.7378	33.600875	33.14780210526316	33.808673684210525	33.167480000000005	33.754616842105264	33.46964315789474	33.13286	0.23268012807285457	33.863462	0.1901854988057708	33.34383400000001	0.24496769959323175	34.00035	0.24692882476535635	33.585126499999994	0.08035856136871743
0.95	33.515299999999996	33.8379	33.5591	33.9829	33.7238	33.15163020833334	33.808978125	33.171559375	33.75699479166666	33.472290625	33.13286	0.23268012807285457	33.863462	0.1901854988057708	33.34383400000001	0.24496769959323175	34.00035	0.24692882476535635	33.585126499999994	0.08035856136871743
0.96	33.3585	33.9655	33.4446	33.9172	33.67145	33.15376288659794	33.81059175257732	33.174374226804126	33.75864639175258	33.474343814432984	33.13286	0.23268012807285457	33.863462	0.1901854988057708	33.34383400000001	0.24496769959323175	34.00035	0.24692882476535635	33.585126499999994	0.08035856136871743
0.97	33.0938	34.0565	33.3194	33.9098	33.594875	33.15315102040817	33.81310102040816	33.17585408163266	33.76018877551021	33.4755737244898	33.13286	0.23268012807285457	33.863462	0.1901854988057708	33.34383400000001	0.24496769959323175	34.00035	0.24692882476535635	33.585126499999994	0.08035856136871743
0.98	33.1056	34.228	33.308499999999995	33.897	33.634775	33.152670707070705	33.817291919191916	33.17719393939394	33.76157070707071	33.47718181818182	33.13286	0.23268012807285457	33.863462	0.1901854988057708	33.34383400000001	0.24496769959323175	34.00035	0.24692882476535635	33.585126499999994	0.08035856136871743
0.99	32.9639	34.208	33.210899999999995	33.835	33.554449999999996	33.150783000000004	33.821199	33.177531	33.762305	33.4779545	33.13286	0.23268012807285457	33.863462	0.1901854988057708	33.34383400000001	0.24496769959323175	34.00035	0.24692882476535635	33.585126499999994	0.08035856136871743	33.150783000000004	0.19892599560711768	33.821199	0.18020149356156143	33.177531	0.3580742481820073	33.762305	0.33374982294853894	33.4779545	0.14038357812551308
1.0	33.0999	34.1551	33.2637	33.8732	33.597975	33.15027920792079	33.82450495049505	33.17838415841584	33.76340297029703	33.47914282178218	33.106234	0.12908658584066715	34.067494	0.17120433103166513	33.432078000000004	0.14337524373475377	34.323202	0.22141633859315754	33.732252	0.08476652299699454	33.147071	0.19633489802072432	33.828036000000004	0.17976531643767785	33.175354	0.35686788926418905	33.766426	0.3325351120277562	33.479221749999994	0.14089349547211102
1.01	33.0468	34.2138	33.2278	34.0135	33.625475	33.14926470588235	33.82832156862745	33.17886862745098	33.765854901960786	33.48057745098039	33.106234	0.12908658584066715	34.067494	0.17120433103166513	33.432078000000004	0.14337524373475377	34.323202	0.22141633859315754	33.732252	0.08476652299699454	33.143777	0.19521190136708796	33.836567	0.1775926123764889	33.171535	0.35420632587219203	33.772641	0.3312719378197735	33.48113	0.14157433568712668
1.02	32.995000000000005	34.175	33.1674	33.8979	33.558825	33.14776699029126	33.83168737864077	33.178757281553395	33.76713689320388	33.48133713592233	33.106234	0.12908658584066715	34.067494	0.17120433103166513	33.432078000000004	0.14337524373475377	34.323202	0.22141633859315754	33.732252	0.08476652299699454	33.142070999999994	0.19576393395458183	33.843451	0.17723167255477842	33.167384	0.35176541474985884	33.778894	0.3276193189441882	33.48295	0.1413896292969393
1.03	33.0587	34.0768	33.1708	34.1762	33.620625000000004	33.14691057692308	33.83404423076923	33.17868076923077	33.77107019230769	33.48267644230769	33.106234	0.12908658584066715	34.067494	0.17120433103166513	33.432078000000004	0.14337524373475377	34.323202	0.22141633859315754	33.732252	0.08476652299699454	33.140372	0.1957426433876997	33.845268000000004	0.17869192205038004	33.164558	0.35057758523426125	33.786893	0.3274554349368724	33.48427275	0.14205781931655814
1.04	33.0919	34.2618	33.2629	34.1138	33.6826	33.14638666666667	33.838118095238094	33.17948285714286	33.77433428571429	33.48458047619047	33.106234	0.12908658584066715	34.067494	0.17120433103166513	33.432078000000004	0.14337524373475377	34.323202	0.22141633859315754	33.732252	0.08476652299699454	33.140642	0.19565609087107316	33.84816	0.18306036427827677	33.162517	0.3493911457641459	33.795235000000005	0.32501813822734127	33.4866385	0.14337818569813698
1.05	33.0439	34.2278	33.3892	34.2551	33.729	33.14541981132076	33.84179433962264	33.181461320754714	33.77886981132075	33.48688632075472	33.106234	0.12908658584066715	34.067494	0.17120433103166513	33.432078000000004	0.14337524373475377	34.323202	0.22141633859315754	33.732252	0.08476652299699454	33.13902	0.19578024322276183	33.850711000000004	0.1865574398479584	33.16431	0.350096114508485	33.80382	0.32571968427970743	33.489465249999995	0.1453483442386432
1.06	33.018	33.9717	33.3675	34.0975	33.613675	33.14422897196262	33.84300841121495	33.1832	33.7818476635514	33.488071261682244	33.106234	0.12908658584066715	34.067494	0.17120433103166513	33.432078000000004	0.14337524373475377	34.323202	0.22141633859315754	33.732252	0.08476652299699454	33.136872	0.1959192325238322	33.851933	0.1869492369142666	33.164354	0.3501216263188557	33.808887000000006	0.32631305742408495	33.490511500000004	0.1458663776164261
1.07	33.370400000000004	34.2748	33.440400000000004	34.1537	33.809825000000004	33.14632314814815	33.847006481481486	33.185581481481485	33.78529074074074	33.49105046296296	33.106234	0.12908658584066715	34.067494	0.17120433103166513	33.432078000000004	0.14337524373475377	34.323202	0.22141633859315754	33.732252	0.08476652299699454	33.138045000000005	0.19697046406027824	33.857488000000004	0.19117369767524603	33.165624	0.3508971987130209	33.816135	0.32583681649692103	33.494323	0.1491764468471403
1.08	33.175599999999996	33.9543	33.565999999999995	34.1726	33.717124999999996	33.14659174311927	33.84799082568807	33.18907155963303	33.78884403669725	33.4931245412844	33.106234	0.12908658584066715	34.067494	0.17120433103166513	33.432078000000004	0.14337524373475377	34.323202	0.22141633859315754	33.732252	0.08476652299699454	33.135681	0.19505863386544753	33.859721	0.19098536635199065	33.166295	0.3516043832178128	33.823820999999995	0.3250811560816678	33.496379499999996	0.15082370597016212
1.09	33.1318	34.0125	33.5664	34.2269	33.7344	33.14645727272727	33.84948636363636	33.19250181818182	33.792826363636365	33.495317954545456	33.106234	0.12908658584066715	34.067494	0.17120433103166513	33.432078000000004	0.14337524373475377	34.323202	0.22141633859315754	33.732252	0.08476652299699454	33.136985	0.19458717834109115	33.863533	0.1901827335283651	33.1681	0.3532028123708323	33.833865	0.3218145458085125	33.500620749999996	0.15149928463739318
1.1	33.0632	34.1074	33.475899999999996	34.106	33.688125	33.14570720720721	33.85180990990991	33.195054954954955	33.79564774774774	33.497054954954955	33.106234	0.12908658584066715	34.067494	0.17120433103166513	33.432078000000004	0.14337524373475377	34.323202	0.22141633859315754	33.732252	0.08476652299699454	33.135023000000004	0.19432937459193622	33.866260000000004	0.1917140615973153	33.170064	0.35437262233217803	33.840541	0.3204495513629045	33.502972	0.15257349815545213
1.11	33.0877	34.2053	33.4631	33.8798	33.658975	33.14518928571429	33.85496607142857	33.197448214285714	33.796399107142854	33.49850066964286	33.106234	0.12908658584066715	34.067494	0.17120433103166513	33.432078000000004	0.14337524373475377	34.323202	0.22141633859315754	33.732252	0.08476652299699454	33.13411	0.19433514760835144	33.870512999999995	0.1944786450092763	33.171302	0.35518513595593915	33.845724999999995	0.31679234136971324	33.5054125	0.15310185489889575
1.12	33.1372	34.200900000000004	33.4523	34.0769	33.716825	33.145118584070794	33.85802743362832	33.199703539823005	33.7988814159292	33.50043274336283	33.106234	0.12908658584066715	34.067494	0.17120433103166513	33.432078000000004	0.14337524373475377	34.323202	0.22141633859315754	33.732252	0.08476652299699454	33.133027999999996	0.1940102002316877	33.871969	0.19641148657752577	33.172488	0.3559301047263403	33.854582	0.3106294623905633	33.508016749999996	0.154468539099064
1.13	33.005900000000004	34.0891	33.5026	33.9455	33.635775	33.14389736842105	33.86005438596491	33.20236052631579	33.80016754385965	33.50161995614035	33.106234	0.12908658584066715	34.067494	0.17120433103166513	33.432078000000004	0.14337524373475377	34.323202	0.22141633859315754	33.732252	0.08476652299699454	33.131439	0.19439768147960668	33.877103	0.1952957997112226	33.173451	0.3566985379402127	33.861892	0.3039436606087423	33.51097125	0.15405368236490422
1.14	32.959900000000005	34.2918	33.5353	34.0948	33.72045	33.142297391304346	33.863808695652175	33.20525565217392	33.80272956521739	33.50352282608696	33.106234	0.12908658584066715	34.067494	0.17120433103166513	33.432078000000004	0.14337524373475377	34.323202	0.22141633859315754	33.732252	0.08476652299699454	33.130004	0.19513499389505815	33.883099	0.19873574581754008	33.174333000000004	0.3574901846657076	33.866741000000005	0.3037507620957309	33.51354425	0.1553898196754617
1.15	33.0896	34.4416	33.7135	34.0103	33.81375	33.141843103448274	33.868789655172414	33.20963706896552	33.80451896551724	33.50619719827586	33.106234	0.12908658584066715	34.067494	0.17120433103166513	33.432078000000004	0.14337524373475377	34.323202	0.22141633859315754	33.732252	0.08476652299699454	33.125947	0.19164978342241537	33.890907999999996	0.20514734230928444	33.177842	0.3610611362037821	33.870789	0.30293033032248995	33.5163715	0.15825667015718323
1.16	33.1259	34.3401	33.5981	34.3587	33.8557	33.14170683760683	33.87281794871795	33.21295726495727	33.80925555555555	33.509184401709405	33.106234	0.12908658584066715	34.067494	0.17120433103166513	33.432078000000004	0.14337524373475377	34.323202	0.22141633859315754	33.732252	0.08476652299699454	33.124038999999996	0.19067883935237237	33.898979000000004	0.20679416853577087	33.181797	0.36349299923926726	33.880438	0.3029508083481341	33.521313250000006	0.16106327554873937
1.17	33.208	34.2308	33.6086	34.463499999999996	33.877725	33.1422686440678	33.875851694915255	33.21631016949153	33.8148	33.512307627118645	33.106234	0.12908658584066715	34.067494	0.17120433103166513	33.432078000000004	0.14337524373475377	34.323202	0.22141633859315754	33.732252	0.08476652299699454	33.122154	0.1888814145746409	33.904278	0.20844980820670167	33.188309000000004	0.36526114999539416	33.891533	0.3037917691462526	33.526568499999996	0.16403574300307877
1.18	33.028400000000005	34.1866	33.4064	34.4785	33.774975	33.14131176470588	33.87846302521008	33.21790756302521	33.82037731092437	33.51451491596639	33.106234	0.12908658584066715	34.067494	0.17120433103166513	33.432078000000004	0.14337524373475377	34.323202	0.22141633859315754	33.732252	0.08476652299699454	33.120214000000004	0.18883766959636536	33.907507	0.2103075531696341	33.192612	0.3652705446154049	33.903586999999995	0.3029183884007588	33.53098000000001	0.16473040026881308
1.19	33.0274	34.112300000000005	33.3835	34.402699999999996	33.731475	33.1403625	33.88041166666667	33.2192875	33.82523	33.51632291666667	33.106234	0.12908658584066715	34.067494	0.17120433103166513	33.432078000000004	0.14337524373475377	34.323202	0.22141633859315754	33.732252	0.08476652299699454	33.119215	0.18906391702866632	33.911742	0.2101228914975935	33.19732	0.36465987307393877	33.916333	0.2967106385713425	33.5361525	0.16279327573642544
1.2	33.3021	34.3454	33.4576	34.6014	33.926625	33.14169917355372	33.884254545454546	33.22125702479339	33.83164462809917	33.51971384297521	33.106234	0.12908658584066715	34.067494	0.17120433103166513	33.432078000000004	0.14337524373475377	34.323202	0.22141633859315754	33.732252	0.08476652299699454	33.121995	0.18969402602639132	33.918998	0.21245499819628128	33.200694000000006	0.3654990400075801	33.929367	0.29789964551672343	33.5427635	0.1650993704224351
1.21	33.4115	34.2758	33.4341	34.3999	33.880325	33.143910655737706	33.88746393442623	33.22300163934426	33.836302459016395	33.522669672131144	33.106234	0.12908658584066715	34.067494	0.17120433103166513	33.432078000000004	0.14337524373475377	34.323202	0.22141633859315754	33.732252	0.08476652299699454	33.127125	0.19052373238263604	33.925292999999996	0.2136162013182809	33.202131	0.36613722070123694	33.939023	0.2973394111537386	33.548393000000004	0.1669240761483348
1.22	33.249	34.277	33.3648	34.2607	33.787875	33.144765040650405	33.89063089430894	33.224154471544715	33.83975284552846	33.52482581300813	33.106234	0.12908658584066715	34.067494	0.17120433103166513	33.432078000000004	0.14337524373475377	34.323202	0.22141633859315754	33.732252	0.08476652299699454	33.127787	0.19083389448375934	33.930786	0.21553770628898963	33.204382	0.3664413474034646	33.948258	0.292764918684122	33.55280325	0.16737087860718178
1.23	33.3484	34.239000000000004	33.4836	34.3641	33.858775	33.146407258064514	33.893440322580645	33.22624677419355	33.843981451612905	33.5275189516129	33.106234	0.12908658584066715	34.067494	0.17120433103166513	33.432078000000004	0.14337524373475377	34.323202	0.22141633859315754	33.732252	0.08476652299699454	33.128657000000004	0.19164576763794064	33.934205	0.21769884553777566	33.206657	0.3674704306815046	33.956789	0.292323860077665	33.556577000000004	0.1699787348063236
1.24	33.1776	34.231500000000004	33.5128	34.3846	33.826625	33.146656799999995	33.8961448	33.2285392	33.8483064	33.5299118	33.106234	0.12908658584066715	34.067494	0.17120433103166513	33.432078000000004	0.14337524373475377	34.323202	0.22141633859315754	33.732252	0.08476652299699454	33.128633	0.1916394231257227	33.93807100000001	0.2195219849531549	33.20957	0.36874167533832003	33.965720000000005	0.2916068821845134	33.5604985	0.17164867413872
1.25	33.1149	34.1404	33.7312	34.302800000000005	33.822325000000006	33.14640476190476	33.89808333333334	33.232528571428574	33.85191349206349	33.53223253968254	33.106234	0.12908658584066715	34.067494	0.17120433103166513	33.432078000000004	0.14337524373475377	34.323202	0.22141633859315754	33.732252	0.08476652299699454	33.129181	0.19151978492884775	33.939994999999996	0.2204510653114768	33.214944	0.37240730751545004	33.972703	0.29123022946899674	33.56420575	0.17326873296680273
1.26	33.077	34.047	33.6131	34.3489	33.7715	33.14585826771654	33.89925590551181	33.23552519685039	33.85582677165354	33.53411653543307	33.106234	0.12908658584066715	34.067494	0.17120433103166513	33.432078000000004	0.14337524373475377	34.323202	0.22141633859315754	33.732252	0.08476652299699454	33.130202	0.19096033116008107	33.940706	0.22068257052456278	33.221326	0.3737182424925428	33.980938	0.29009493910257717	33.568293000000004	0.17328989334304123
1.27	33.1615	34.2	33.391000000000005	34.2462	33.749675	33.14598046875	33.90160546875	33.23673984375	33.8588765625	33.5358005859375	33.106234	0.12908658584066715	34.067494	0.17120433103166513	33.432078000000004	0.14337524373475377	34.323202	0.22141633859315754	33.732252	0.08476652299699454	33.131170000000004	0.19087026399302698	33.946254999999994	0.22015032117654643	33.225568	0.3732071415190309	33.98878	0.2865022410757247	33.57294325	0.17183480798585804
1.28	33.117399999999996	34.0882	33.39	34.3626	33.73955	33.14575891472868	33.90305193798449	33.23792790697674	33.86278139534883	33.53738003875969	33.106234	0.12908658584066715	34.067494	0.17120433103166513	33.432078000000004	0.14337524373475377	34.323202	0.22141633859315754	33.732252	0.08476652299699454	33.130707	0.19084671211803145	33.950818	0.21828989731245438	33.227811	0.3735175962739379	33.996635	0.2858685285779311	33.57649275	0.17157080749953216
1.29	33.211	34.0089	33.6558	34.1405	33.75405	33.14626076923077	33.90386615384615	33.24114230769231	33.86491769230769	33.53904673076923	33.106234	0.12908658584066715	34.067494	0.17120433103166513	33.432078000000004	0.14337524373475377	34.323202	0.22141633859315754	33.732252	0.08476652299699454	33.134568	0.18848847451837134	33.954161	0.21657007212539534	33.236184	0.3736342463485409	34.00266	0.2824331825870691	33.58189325	0.1685178017098248
1.3	33.1877	33.8881	33.5139	34.3074	33.724275	33.146577099236644	33.90374580152672	33.24322442748092	33.86829541984733	33.54046068702291	33.106234	0.12908658584066715	34.067494	0.17120433103166513	33.432078000000004	0.14337524373475377	34.323202	0.22141633859315754	33.732252	0.08476652299699454	33.137416	0.18709918598962394	33.953901	0.21663425002019668	33.239889	0.37454075661084457	34.008995	0.28208910168221074	33.58505025	0.16819491404254255
1.31	33.172399999999996	33.8911	33.5313	34.379599999999996	33.7436	33.146772727272726	33.90365	33.24540681818181	33.87216893939394	33.54199962121212	33.106234	0.12908658584066715	34.067494	0.17120433103166513	33.432078000000004	0.14337524373475377	34.323202	0.22141633859315754	33.732252	0.08476652299699454	33.139617	0.18619192718398114	33.952988	0.21670530764056264	33.245163000000005	0.37489722649727764	34.017494	0.2803002166941462	33.5888155	0.16747894439420358
1.32	33.2227	34.039899999999996	33.4009	34.3728	33.759074999999996	33.147343609022556	33.904674436090225	33.24657593984963	33.875933082706766	33.543631766917294	33.106234	0.12908658584066715	34.067494	0.17120433103166513	33.432078000000004	0.14337524373475377	34.323202	0.22141633859315754	33.732252	0.08476652299699454	33.141732000000005	0.18591951331235548	33.954513	0.21677566473012322	33.249768	0.37394292814694136	34.02435	0.28052441313303467	33.59259075	0.16701401814140457
1.33	33.148399999999995	34.0185	33.4755	34.4172	33.7649	33.14735149253731	33.90552388059701	33.24828432835821	33.8799723880597	33.54528302238806	33.106234	0.12908658584066715	34.067494	0.17120433103166513	33.432078000000004	0.14337524373475377	34.323202	0.22141633859315754	33.732252	0.08476652299699454	33.142671	0.1857114995623509	33.958021	0.21491786605701205	33.256499000000005	0.37186106086123855	34.032475	0.2800130611582052	33.5974165	0.16491722438615866
1.34	33.243700000000004	33.9272	33.6082	34.548	33.831775	33.14806518518519	33.90568444444444	33.250950370370376	33.88492074074074	33.547405185185184	33.106234	0.12908658584066715	34.067494	0.17120433103166513	33.432078000000004	0.14337524373475377	34.323202	0.22141633859315754	33.732252	0.08476652299699454	33.145126	0.18540481596177125	33.958696	0.21471184773922153	33.268225	0.36412136848150733	34.042015	0.2811723054076971	33.6035155	0.1621429755413908
1.35	33.1318	33.8684	33.45	34.4674	33.7294	33.147945588235295	33.905410294117644	33.252413970588236	33.889203676470586	33.54874338235294	33.106234	0.12908658584066715	34.067494	0.17120433103166513	33.432078000000004	0.14337524373475377	34.323202	0.22141633859315754	33.732252	0.08476652299699454	33.145967	0.18514898890331344	33.959721	0.21402573681496012	33.279121	0.3528080195310925	34.052081	0.2781565897533768	33.6092225	0.15626554712548077
1.36	33.1177	33.955799999999996	33.4449	34.3515	33.71747499999999	33.147724817518245	33.90577810218978	33.25381897810219	33.89257810218978	33.549974999999996	33.106234	0.12908658584066715	34.067494	0.17120433103166513	33.432078000000004	0.14337524373475377	34.323202	0.22141633859315754	33.732252	0.08476652299699454	33.145877	0.18516063615906156	33.961867000000005	0.21288537251132947	33.287652	0.3462741234655217	34.061274	0.27259853028053316	33.6141675	0.15167613592231471
1.37	33.1809	33.9357	33.436099999999996	34.4721	33.7562	33.14796521739131	33.90599492753623	33.255139855072464	33.89677753623188	33.551469384057974	33.106234	0.12908658584066715	34.067494	0.17120433103166513	33.432078000000004	0.14337524373475377	34.323202	0.22141633859315754	33.732252	0.08476652299699454	33.146618	0.18515094436156648	33.964154	0.21134256954292158	33.298368	0.33377266529326044	34.071535999999995	0.268483355208917	33.620169	0.1450969427814942
1.38	32.976200000000006	33.9042	33.3711	34.3517	33.650800000000004	33.14672949640288	33.905982014388485	33.25597410071942	33.90005035971223	33.55218399280575	33.106234	0.12908658584066715	34.067494	0.17120433103166513	33.432078000000004	0.14337524373475377	34.323202	0.22141633859315754	33.732252	0.08476652299699454	33.145255	0.1859047988008157	33.966658	0.20909981096464203	33.305445	0.32761939311100235	34.079909	0.2639507247000689	33.624316750000006	0.13983794444912154
1.39	33.0293	33.8587	33.5276	34.3001	33.67892500000001	33.14589071428571	33.90564428571429	33.257914285714286	33.90290785714286	33.553089285714286	33.106234	0.12908658584066715	34.067494	0.17120433103166513	33.432078000000004	0.14337524373475377	34.323202	0.22141633859315754	33.732252	0.08476652299699454	33.144641	0.1861879804380401	33.96831	0.20756688322103667	33.31465	0.3206575647608849	34.08763	0.2588874344910697	33.62880775	0.1341359114803503
1.4	32.955600000000004	33.6588	33.275	34.274	33.54085	33.14454113475177	33.903893617021275	33.25803546099291	33.905539716312056	33.553002482269505	33.106234	0.12908658584066715	34.067494	0.17120433103166513	33.432078000000004	0.14337524373475377	34.323202	0.22141633859315754	33.732252	0.08476652299699454	33.141917	0.18694719724180311	33.966194	0.20964326160253288	33.323347	0.3072589311948267	34.093247999999996	0.25674492253689996	33.6311765	0.13038059999978183
1.41	32.9311	33.777300000000004	33.2576	34.5403	33.626575	33.14303802816901	33.903002112676056	33.2580323943662	33.91000985915493	33.553520598591554	33.106234	0.12908658584066715	34.067494	0.17120433103166513	33.432078000000004	0.14337524373475377	34.323202	0.22141633859315754	33.732252	0.08476652299699454	33.137032	0.18599787762447187	33.966161	0.20967302871061255	33.333040000000004	0.28902486663841037	34.101735	0.2573605148837047	33.634492	0.12588414882439436
1.42	33.1158	33.935900000000004	33.0548	34.6636	33.692525	33.142847552447556	33.903232167832165	33.256611188811185	33.91527972027972	33.55449265734266	33.106234	0.12908658584066715	34.067494	0.17120433103166513	33.432078000000004	0.14337524373475377	34.323202	0.22141633859315754	33.732252	0.08476652299699454	33.137171	0.1859765502188732	33.967850000000006	0.20873066280725036	33.338706	0.27762438283304947	34.109669000000004	0.2623321592114827	33.638349	0.12157840696185929
1.43	33.155	33.8378	33.1844	34.637	33.70355	33.14293194444444	33.90277777777778	33.25610972222222	33.920291666666664	33.555527777777776	33.106234	0.12908658584066715	34.067494	0.17120433103166513	33.432078000000004	0.14337524373475377	34.323202	0.22141633859315754	33.732252	0.08476652299699454	33.137232	0.18598143650169027	33.967581	0.20888221788481495	33.345651000000004	0.26455546686752135	34.116601	0.26702169945302284	33.64176625	0.11849082490020993
1.44	33.2248	33.9562	33.4474	34.6823	33.827675	33.143496551724134	33.90314620689655	33.25742896551724	33.92554689655173	33.55740465517241	33.106234	0.12908658584066715	34.067494	0.17120433103166513	33.432078000000004	0.14337524373475377	34.323202	0.22141633859315754	33.732252	0.08476652299699454	33.137003	0.1858581002411583	33.967196	0.2088672087545667	33.356025	0.24727030944765824	34.124699	0.27178107852727096	33.64623075	0.11697598075637468
1.45	33.2031	33.9503	33.5505	34.6497	33.8384	33.14390479452055	33.90346917808219	33.25943630136986	33.93050684931507	33.55932928082192	33.106234	0.12908658584066715	34.067494	0.17120433103166513	33.432078000000004	0.14337524373475377	34.323202	0.22141633859315754	33.732252	0.08476652299699454	33.13509	0.1841587410882031	33.966828	0.20886420463007072	33.366206000000005	0.2335975797318173	34.133238999999996	0.27473996995320993	33.65034075	0.11642865508727047
1.46	32.8458	33.9535	33.4391	34.6601	33.724624999999996	33.1418768707483	33.90380952380952	33.26065850340136	33.935470068027215	33.5604537414966	33.106234	0.12908658584066715	34.067494	0.17120433103166513	33.432078000000004	0.14337524373475377	34.323202	0.22141633859315754	33.732252	0.08476652299699454	33.128913000000004	0.1833897927691701	33.967326	0.20877151573385827	33.372496	0.22684303161864258	34.142102	0.27731129537291743	33.65270925	0.11549354297039584
1.47	32.7639	33.8913	33.35	34.6812	33.6716	33.13932297297298	33.903725	33.26126216216216	33.940508783783784	33.56120472972973	33.106234	0.12908658584066715	34.067494	0.17120433103166513	33.432078000000004	0.14337524373475377	34.323202	0.22141633859315754	33.732252	0.08476652299699454	33.123975	0.1865085858640564	33.965646	0.2086998600861882	33.378489	0.21799366448721091	34.151668	0.2792562596641425	33.6549445	0.11364125452287932
1.48	32.8489	33.8215	33.4866	34.6476	33.70115	33.13737382550336	33.90317315436241	33.2627744966443	33.94525436241611	33.56214395973154	33.106234	0.12908658584066715	34.067494	0.17120433103166513	33.432078000000004	0.14337524373475377	34.323202	0.22141633859315754	33.732252	0.08476652299699454	33.121443	0.18851644209565388	33.964548	0.20917069028121948	33.384901	0.21148812011193854	34.157307	0.28353060628082166	33.65704975	0.11251082913615443
1.49	32.921299999999995	33.921800000000005	33.2036	34.5477	33.648599999999995	33.135933333333334	33.903297333333335	33.26238	33.94927066666666	33.56272033333333	33.106234	0.12908658584066715	34.067494	0.17120433103166513	33.432078000000004	0.14337524373475377	34.323202	0.22141633859315754	33.732252	0.08476652299699454	33.119547	0.18957403151606103	33.965478	0.2087673968218029	33.387956	0.20653360345854763	34.161776	0.28614094362777287	33.65868925	0.11115967717191996
1.5	32.9595	33.9786	33.3288	34.5199	33.6967	33.134764900662255	33.90379602649007	33.26281986754967	33.95304966887417	33.56360761589404	33.20302	0.2458129467705064	33.681909999999995	0.2733263691999001	33.730854	0.23003286044389423	34.168051999999996	0.21427803456257521	33.695959	0.08423272044757911	33.118120999999995	0.1902417474789337	33.969247	0.20551035239227836	33.392466000000006	0.20010510077849733	34.165696	0.28834876291521966	33.6613825	0.10873487747513927
1.51	32.9209	33.9283	33.2287	34.3902	33.617025	33.13335789473685	33.9039572368421	33.26259539473684	33.95592565789474	33.56395904605263	33.20302	0.2458129467705064	33.681909999999995	0.2733263691999001	33.730854	0.23003286044389423	34.168051999999996	0.21427803456257521	33.695959	0.08423272044757911	33.112822	0.18825120739816964	33.973286	0.20058934482309837	33.396186	0.19338957751364455	34.169557999999995	0.2887472216596231	33.662963	0.10689620558595568
1.52	32.974000000000004	33.914300000000004	33.4088	34.5554	33.713125000000005	33.13231633986928	33.90402483660131	33.263550980392154	33.959843790849675	33.564933986928104	33.20302	0.2458129467705064	33.681909999999995	0.2733263691999001	33.730854	0.23003286044389423	34.168051999999996	0.21427803456257521	33.695959	0.08423272044757911	33.107751	0.18503301779887174	33.976177	0.19758266744770817	33.402615	0.18261066404021697	34.17471	0.29100326441292634	33.665313250000004	0.1053633735485479
1.53	32.8333	34.005700000000004	33.264399999999995	34.3819	33.621325	33.130374675324674	33.904685064935066	33.26355649350649	33.962584415584416	33.565300162337664	33.20302	0.2458129467705064	33.681909999999995	0.2733263691999001	33.730854	0.23003286044389423	34.168051999999996	0.21427803456257521	33.695959	0.08423272044757911	33.100789	0.18207803682470713	33.976091000000004	0.1975677774482789	33.40981	0.16141953526024433	34.176897	0.2917367709532896	33.665896749999995	0.10495166802816643
1.54	32.9088	34.1895	33.5984	34.5189	33.8039	33.128945161290325	33.906522580645166	33.26571677419355	33.9661735483871	33.566839516129036	33.20302	0.2458129467705064	33.681909999999995	0.2733263691999001	33.730854	0.23003286044389423	34.168051999999996	0.21427803456257521	33.695959	0.08423272044757911	33.093807	0.1757472963454268	33.978293	0.19871511624747243	33.416408	0.15533425456872388	34.181857	0.29330431717884214	33.66759125	0.10580328972122634
1.55	32.8332	34.1678	33.4905	34.2705	33.6905	33.12704935897436	33.908197435897435	33.26715769230769	33.96812435897436	33.56763221153846	33.20302	0.2458129467705064	33.681909999999995	0.2733263691999001	33.730854	0.23003286044389423	34.168051999999996	0.21427803456257521	33.695959	0.08423272044757911	33.086961	0.17236569293220724	33.982580000000006	0.19812616682253675	33.420678	0.1513530427560412	34.18419	0.2930698277533582	33.66860225	0.10553126793177584
1.56	32.9494	34.0256	33.4559	33.9873	33.604549999999996	33.125917834394905	33.90894522292994	33.26835987261146	33.96824649681528	33.5678673566879	33.20302	0.2458129467705064	33.681909999999995	0.2733263691999001	33.730854	0.23003286044389423	34.168051999999996	0.21427803456257521	33.695959	0.08423272044757911	33.080664	0.1655733927534214	33.987376	0.1931946284674608	33.423595	0.14915503924547807	34.184976	0.29242821138205927	33.669152749999995	0.10504616793416063
1.57	33.0304	33.9738	33.6608	33.9874	33.6631	33.12531329113924	33.90935569620253	33.27084367088608	33.96836772151899	33.56847009493671	33.20302	0.2458129467705064	33.681909999999995	0.2733263691999001	33.730854	0.23003286044389423	34.168051999999996	0.21427803456257521	33.695959	0.08423272044757911	33.078852000000005	0.16511686065549824	33.98786	0.19309839800765988	33.426356999999996	0.1509718712545417	34.18764	0.28935603318296804	33.67017725	0.10447530622004926
1.58	32.9915	33.9993	33.6498	34.1086	33.6873	33.12447169811321	33.9099213836478	33.27322704402516	33.96924968553459	33.56921745283019	33.20302	0.2458129467705064	33.681909999999995	0.2733263691999001	33.730854	0.23003286044389423	34.168051999999996	0.21427803456257521	33.695959	0.08423272044757911	33.078656	0.1652097040953487	33.988694	0.19296451802379336	33.429386	0.15239349519508597	34.190303	0.2873642486549768	33.67175975	0.10351009947394671
1.59	32.9412	33.9027	33.8119	34.1515	33.701825	33.123326250000005	33.90987625	33.27659375	33.97038875	33.570046250000004	33.20302	0.2458129467705064	33.681909999999995	0.2733263691999001	33.730854	0.23003286044389423	34.168051999999996	0.21427803456257521	33.695959	0.08423272044757911	33.078162999999996	0.1655486364831015	33.989988	0.19193665215481176	33.434158000000004	0.15680613661717765	34.192759	0.28595507773744294	33.673767	0.10210392766160858
1.6	32.9324	33.900999999999996	33.5964	34.3142	33.686	33.122140372670806	33.909821118012424	33.2785801242236	33.972524223602484	33.57076645962733	33.20302	0.2458129467705064	33.681909999999995	0.2733263691999001	33.730854	0.23003286044389423	34.168051999999996	0.21427803456257521	33.695959	0.08423272044757911	33.077937999999996	0.1657330449179575	33.99091000000001	0.19127781186829912	33.437484	0.1566835153544726	34.196147	0.2853602272283697	33.67561975	0.1006021686121621
1.61	32.9598	33.8798	33.5053	34.3527	33.6744	33.121138271604934	33.90963580246913	33.27997962962963	33.97487098765432	33.5714061728395	33.20302	0.2458129467705064	33.681909999999995	0.2733263691999001	33.730854	0.23003286044389423	34.168051999999996	0.21427803456257521	33.695959	0.08423272044757911	33.077817	0.16581564063072496	33.99095	0.19125391367222425	33.439073	0.15655614725532557	34.198979	0.2854958972250064	33.67670475	0.09999010952945445
1.62	33.1695	33.723	33.424	34.2475	33.641	33.12143496932515	33.90849079754601	33.28086319018405	33.97654355828221	33.571833128834356	33.20302	0.2458129467705064	33.681909999999995	0.2733263691999001	33.730854	0.23003286044389423	34.168051999999996	0.21427803456257521	33.695959	0.08423272044757911	33.080322	0.16528345018497892	33.989877	0.19246150178066762	33.440509	0.1557424953815547	34.201674999999994	0.2846588308391915	33.67809575	0.09849005583898723
1.63	33.0934	33.6984	33.5846	34.3565	33.68322499999999	33.12126402439024	33.90720975609756	33.282715243902445	33.978860365853656	33.57251234756097	33.20302	0.2458129467705064	33.681909999999995	0.2733263691999001	33.730854	0.23003286044389423	34.168051999999996	0.21427803456257521	33.695959	0.08423272044757911	33.081099	0.16515918033059693	33.989611	0.19284927588949952	33.443245	0.1558475630352851	34.206205	0.2834677881954704	33.68004	0.0966167183521519
1.64	33.2616	33.7385	33.5432	34.1648	33.677025	33.122114545454544	33.90618727272727	33.28429393939394	33.97998727272727	33.57314575757576	33.20302	0.2458129467705064	33.681909999999995	0.2733263691999001	33.730854	0.23003286044389423	34.168051999999996	0.21427803456257521	33.695959	0.08423272044757911	33.083708	0.165935178216365	33.990469	0.19152148846653633	33.44549	0.1556522078159398	34.205103	0.2834118409789161	33.6811925	0.09587628237187847
1.65	32.9667	34.071	33.5554	33.878499999999995	33.6179	33.12117831325301	33.90718012048193	33.28592710843373	33.97937590361446	33.57341536144578	33.20302	0.2458129467705064	33.681909999999995	0.2733263691999001	33.730854	0.23003286044389423	34.168051999999996	0.21427803456257521	33.695959	0.08423272044757911	33.084267	0.1654402239114739	33.991988	0.1915521013492314	33.44652	0.1560387073190972	34.203072999999996	0.2850285227105767	33.681461999999996	0.09565768405452012
1.66	33.0872	33.9018	33.7772	34.372600000000006	33.7847	33.120974850299405	33.90714790419162	33.28886886227545	33.98173053892215	33.57468053892216	33.20302	0.2458129467705064	33.681909999999995	0.2733263691999001	33.730854	0.23003286044389423	34.168051999999996	0.21427803456257521	33.695959	0.08423272044757911	33.084920000000004	0.16532039966517856	33.99357	0.19012796196032014	33.450898	0.159114266151486	34.205612	0.28539995975166205	33.68375	0.09535990484479148
1.67	33.0405	33.8981	33.684400000000004	34.1158	33.68470000000001	33.12049583333334	33.90709404761905	33.291223214285715	33.982528571428574	33.57533541666667	33.20302	0.2458129467705064	33.681909999999995	0.2733263691999001	33.730854	0.23003286044389423	34.168051999999996	0.21427803456257521	33.695959	0.08423272044757911	33.085875	0.16477891363517266	33.996848	0.18552676981822552	33.453399999999995	0.16080718047688633	34.204829	0.28553923691352734	33.685238	0.09418322457530101
1.68	33.0319	33.8632	33.6769	34.1454	33.67935	33.11997159763314	33.90683431952663	33.29350532544379	33.98349230769231	33.57595088757396	33.20302	0.2458129467705064	33.681909999999995	0.2733263691999001	33.730854	0.23003286044389423	34.168051999999996	0.21427803456257521	33.695959	0.08423272044757911	33.085672	0.16483331407911098	33.997075	0.18534733943967643	33.458327000000004	0.1600218437456403	34.203903	0.28558072447719074	33.68624425	0.0935692848041635
1.69	33.099599999999995	33.8791	33.516	33.993	33.621925	33.11985176470588	33.90667117647059	33.29481411764706	33.983548235294116	33.57622132352941	33.20302	0.2458129467705064	33.681909999999995	0.2733263691999001	33.730854	0.23003286044389423	34.168051999999996	0.21427803456257521	33.695959	0.08423272044757911	33.087441	0.1640138360109601	33.998484000000005	0.18388933031041538	33.460972999999996	0.1587482384249564	34.2022	0.286332083110101	33.6872745	0.09226622773278365
1.7	33.029700000000005	33.7545	33.6967	34.065599999999996	33.636624999999995	33.11932456140351	33.90578128654971	33.297164327485376	33.98402807017544	33.57657456140351	33.20302	0.2458129467705064	33.681909999999995	0.2733263691999001	33.730854	0.23003286044389423	34.168051999999996	0.21427803456257521	33.695959	0.08423272044757911	33.089097	0.16256566316228574	33.997186	0.18515718194073735	33.464580999999995	0.15997226760606584	34.198966999999996	0.28602778633649195	33.68745775	0.09214597298333485
1.71	33.1759	33.584	33.4953	34.0576	33.5782	33.119653488372094	33.903910465116276	33.298316279069766	33.98445581395349	33.57658401162791	33.20302	0.2458129467705064	33.681909999999995	0.2733263691999001	33.730854	0.23003286044389423	34.168051999999996	0.21427803456257521	33.695959	0.08423272044757911	33.093201	0.15946461403804557	33.993687	0.18961759159267663	33.464719	0.15999296114250763	34.196707	0.2862450861489728	33.687078500000005	0.09251981305818083
1.72	33.2693	33.6697	33.538399999999996	34.036699999999996	33.628524999999996	33.12051849710983	33.902556647398846	33.29970404624277	33.984757803468206	33.57688424855491	33.20302	0.2458129467705064	33.681909999999995	0.2733263691999001	33.730854	0.23003286044389423	34.168051999999996	0.21427803456257521	33.695959	0.08423272044757911	33.096576000000006	0.15958560168970903	33.991696000000005	0.19197281684674483	33.464895	0.16006494034066002	34.194493	0.28662141371324384	33.686915	0.09260955122048768
1.73	33.1491	33.7149	33.794200000000004	34.010600000000004	33.6672	33.12068275862069	33.901478160919545	33.3025459770115	33.984906321839084	33.5774033045977	33.20302	0.2458129467705064	33.681909999999995	0.2733263691999001	33.730854	0.23003286044389423	34.168051999999996	0.21427803456257521	33.695959	0.08423272044757911	33.098808	0.15873296150033372	33.988369	0.1938677710854738	33.469943	0.16241712059266555	34.194215	0.2867877744090456	33.68783375	0.09194466450251369
1.74	32.9208	34.0122	33.8418	33.978	33.6882	33.11954057142857	33.90211085714285	33.30562742857143	33.984866857142855	33.57803642857142	33.20302	0.2458129467705064	33.681909999999995	0.2733263691999001	33.730854	0.23003286044389423	34.168051999999996	0.21427803456257521	33.695959	0.08423272044757911	33.100861	0.1550092697749439	33.988403	0.1938716885134697	33.474354000000005	0.16645714492008337	34.191885	0.2875953917723225	33.68887575	0.09134452606807363
1.75	33.2124	33.8762	33.8439	34.1434	33.768975	33.120068181818176	33.90196363636364	33.308685795454544	33.98576761363636	33.57912130681818	33.20302	0.2458129467705064	33.681909999999995	0.2733263691999001	33.730854	0.23003286044389423	34.168051999999996	0.21427803456257521	33.695959	0.08423272044757911	33.104865	0.1526253936369305	33.985237000000005	0.1930835887731751	33.479058	0.17018320738769613	34.188723	0.286357823009917	33.68947075	0.09167325486338648
1.76	33.0826	33.6293	34.0929	33.8994	33.676050000000004	33.11985649717514	33.90042316384181	33.31311638418079	33.98527966101695	33.57966892655367	33.20302	0.2458129467705064	33.681909999999995	0.2733263691999001	33.730854	0.23003286044389423	34.168051999999996	0.21427803456257521	33.695959	0.08423272044757911	33.106977	0.15081262496719114	33.980225	0.19576123747042729	33.485125000000004	0.18091630487239824	34.184773	0.2876069743380159	33.689274999999995	0.0916808798897625
1.77	33.2624	33.4426	33.8861	33.7976	33.597175	33.120657303370784	33.89785112359551	33.31633539325843	33.984225280898876	33.5797672752809	33.20302	0.2458129467705064	33.681909999999995	0.2733263691999001	33.730854	0.23003286044389423	34.168051999999996	0.21427803456257521	33.695959	0.08423272044757911	33.107529	0.15128344945762465	33.974438	0.20295614034821444	33.49057	0.1847071651795955	34.178124000000004	0.2888047315289782	33.68766525	0.09187235902161771
1.78	33.182900000000004	33.666	34.0666	33.7872	33.675675	33.12100502793296	33.89655586592179	33.32052681564246	33.98312458100558	33.580303072625696	33.20302	0.2458129467705064	33.681909999999995	0.2733263691999001	33.730854	0.23003286044389423	34.168051999999996	0.21427803456257521	33.695959	0.08423272044757911	33.105918	0.14958812974837227	33.97027	0.20497801680602512	33.496293	0.1934816130720567	34.172202999999996	0.2907019211505082	33.686171	0.09082365431604726
1.79	33.2147	33.5066	34.0073	33.9653	33.673474999999996	33.12152555555556	33.89438944444444	33.32434222222222	33.98302555555556	33.58082069444445	33.20302	0.2458129467705064	33.681909999999995	0.2733263691999001	33.730854	0.23003286044389423	34.168051999999996	0.21427803456257521	33.695959	0.08423272044757911	33.104239	0.147377168095188	33.967597999999995	0.20926176637083116	33.504803	0.1970583984892463	34.168895	0.29115959710241207	33.68638375	0.09076817598915998
1.8	33.1624	33.5127	33.9554	33.802	33.608125	33.12175138121547	33.892280662983424	33.32782872928177	33.98202541436464	33.58097154696133	33.20302	0.2458129467705064	33.681909999999995	0.2733263691999001	33.730854	0.23003286044389423	34.168051999999996	0.21427803456257521	33.695959	0.08423272044757911	33.102365999999996	0.14540308738889265	33.964788000000006	0.2134649278221014	33.511849	0.20045213413628904	34.163478	0.2929084035060026	33.68562025	0.09110487966992706
1.81	33.3414	33.3745	33.9495	33.8085	33.618475000000004	33.12295824175824	33.88943571428572	33.3312445054945	33.98107197802197	33.58117760989011	33.20302	0.2458129467705064	33.681909999999995	0.2733263691999001	33.730854	0.23003286044389423	34.168051999999996	0.21427803456257521	33.695959	0.08423272044757911	33.104404	0.1473175707460071	33.961837	0.21954023107760978	33.519781	0.20192899026661734	34.160731999999996	0.29494962174867756	33.6866885	0.08965920503896863
1.82	33.2219	33.5907	33.7217	33.7589	33.5733	33.12349890710382	33.88780327868852	33.333378142076505	33.97985792349727	33.581134562841534	33.20302	0.2458129467705064	33.681909999999995	0.2733263691999001	33.730854	0.23003286044389423	34.168051999999996	0.21427803456257521	33.695959	0.08423272044757911	33.105948000000005	0.1477354039894262	33.961025	0.22077015488483265	33.521945	0.2029292977214772	34.158795	0.29695946544293345	33.68692825	0.08931959440753384
1.83	33.156	33.6564	33.745599999999996	34.0991	33.664274999999996	33.123675543478264	33.886545652173915	33.33561847826087	33.980505978260865	33.581586413043475	33.20302	0.2458129467705064	33.681909999999995	0.2733263691999001	33.730854	0.23003286044389423	34.168051999999996	0.21427803456257521	33.695959	0.08423272044757911	33.106055999999995	0.14776833241478446	33.962501	0.21819456033687049	33.522628	0.20357138131103644	34.160531	0.2960880133601267	33.687929	0.08848739001064788
1.84	33.2292	33.4837	33.5524	34.0985	33.59095	33.124245945945944	33.88436810810811	33.33679027027027	33.981143783783786	33.58163702702703	33.20302	0.2458129467705064	33.681909999999995	0.2733263691999001	33.730854	0.23003286044389423	34.168051999999996	0.21427803456257521	33.695959	0.08423272044757911	33.108188	0.1479937326546308	33.961689	0.2198340893662058	33.520129000000004	0.20162809212591884	34.165454	0.29082405469958944	33.68886499999999	0.08693250385937405
1.85	33.1507	33.3495	33.8701	34.1021	33.618100000000005	33.12438817204301	33.88149247311828	33.33965752688172	33.9817940860215	33.581833064516125	33.20302	0.2458129467705064	33.681909999999995	0.2733263691999001	33.730854	0.23003286044389423	34.168051999999996	0.21427803456257521	33.695959	0.08423272044757911	33.110769999999995	0.14643685956200972	33.958704000000004	0.22607452106493972	33.521445	0.20348865124832696	34.169425	0.2871613667971344	33.690086	0.08503299748093875
1.86	33.4766	33.405	33.8964	34.1835	33.740375	33.12627165775401	33.87894438502674	33.34263475935829	33.98287272727273	33.58268088235294	33.20302	0.2458129467705064	33.681909999999995	0.2733263691999001	33.730854	0.23003286044389423	34.168051999999996	0.21427803456257521	33.695959	0.08423272044757911	33.116735	0.14907107814188486	33.95529	0.2318177795797543	33.523491	0.20622894265079086	34.175965999999995	0.27979052489713074	33.6928705	0.0819908009729082
1.87	33.509699999999995	33.3088	33.7559	34.3215	33.723974999999996	33.12831117021277	33.87591170212766	33.3448329787234	33.98467393617021	33.58343244680851	33.20302	0.2458129467705064	33.681909999999995	0.2733263691999001	33.730854	0.23003286044389423	34.168051999999996	0.21427803456257521	33.695959	0.08423272044757911	33.120418	0.15414977393444537	33.950068	0.2403697319892018	33.524651999999996	0.20721478315890116	34.182503000000004	0.27539989783635005	33.694410250000004	0.08110100325186666
1.88	33.4883	33.103699999999996	33.707699999999996	34.4423	33.685500000000005	33.13021587301588	33.871825925925926	33.346752910052906	33.987095238095236	33.58397248677249	33.20302	0.2458129467705064	33.681909999999995	0.2733263691999001	33.730854	0.23003286044389423	34.168051999999996	0.21427803456257521	33.695959	0.08423272044757911	33.124425	0.1584364151687218	33.940858	0.25469866615553743	33.524807	0.20734713256961845	34.188498	0.27445386761802754	33.694647	0.08103945223888778
1.89	33.4916	33.2117	33.9993	34.2317	33.733574999999995	33.132117894736844	33.86835157894737	33.350187368421054	33.98838263157895	33.58475986842105	33.20302	0.2458129467705064	33.681909999999995	0.2733263691999001	33.730854	0.23003286044389423	34.168051999999996	0.21427803456257521	33.695959	0.08423272044757911	33.127694	0.16259370061225759	33.932112000000004	0.26448231129104816	33.529102	0.21266859122334839	34.194397	0.2688673494626282	33.69582625	0.08073573859849856
1.9	33.5903	33.3071	33.8028	34.2178	33.7295	33.1345167539267	33.86541308900524	33.35255706806282	33.98958376963351	33.58551767015707	33.20302	0.2458129467705064	33.681909999999995	0.2733263691999001	33.730854	0.23003286044389423	34.168051999999996	0.21427803456257521	33.695959	0.08423272044757911	33.130927	0.16849863941842166	33.92571	0.2717591248131121	33.53189	0.21442128620963047	34.201513	0.2597307143383216	33.697509999999994	0.07964654763699439
1.91	33.695	33.3022	33.7177	34.2858	33.750175	33.1374359375	33.8624796875	33.354458854166666	33.9911265625	33.586375260416666	33.20302	0.2458129467705064	33.681909999999995	0.2733263691999001	33.730854	0.23003286044389423	34.168051999999996	0.21427803456257521	33.695959	0.08423272044757911	33.133990999999995	0.1758566772354228	33.917845	0.2782968099335477	33.534064	0.2151984545774423	34.209421	0.24985317680304361	33.69883025	0.07941166041122183
1.92	33.6253	33.205200000000005	33.632	34.4031	33.7164	33.139963730569946	33.85907409326425	33.35589689119171	33.993261139896376	33.58704896373057	33.20302	0.2458129467705064	33.681909999999995	0.2733263691999001	33.730854	0.23003286044389423	34.168051999999996	0.21427803456257521	33.695959	0.08423272044757911	33.138054	0.1824119748527985	33.909757	0.28708809518150913	33.535346999999994	0.2153979635887397	34.215375	0.24726424681403483	33.699633250000005	0.0791765767365048
1.93	33.712	33.2928	33.9469	34.6824	33.908525	33.142912371134024	33.856155154639175	33.35894329896907	33.99681340206185	33.58870605670103	33.20302	0.2458129467705064	33.681909999999995	0.2733263691999001	33.730854	0.23003286044389423	34.168051999999996	0.21427803456257521	33.695959	0.08423272044757911	33.141796	0.19022193360452325	33.901168	0.2925723651759421	33.540476000000005	0.21903613424511628	34.22431	0.2478405558238951	33.7019375	0.08185138205109105
1.94	33.7466	33.3502	33.9612	34.3149	33.843225	33.146008205128204	33.853560512820515	33.3620317948718	33.99844461538462	33.590011282051286	33.20302	0.2458129467705064	33.681909999999995	0.2733263691999001	33.730854	0.23003286044389423	34.168051999999996	0.21427803456257521	33.695959	0.08423272044757911	33.144304	0.1964866679724363	33.896203	0.2976743890731947	33.546856	0.2219162497043022	34.230081	0.24307070289328642	33.704361	0.08241471987458872
1.95	33.608	33.5445	33.9623	34.2207	33.833875	33.14836530612245	33.85198367346939	33.3650943877551	33.99957857142857	33.59125548469388	33.20302	0.2458129467705064	33.681909999999995	0.2733263691999001	33.730854	0.23003286044389423	34.168051999999996	0.21427803456257521	33.695959	0.08423272044757911	33.145230999999995	0.19846339188420412	33.893269000000004	0.2996939360279385	33.550888	0.22577036392821062	34.232459	0.24178789774081968	33.70546175	0.08340610492682761
1.96	33.5958	33.635000000000005	34.1614	34.2313	33.905875	33.15063654822335	33.85088223350254	33.36913654822335	34.000754822335026	33.592852538071064	33.20302	0.2458129467705064	33.681909999999995	0.2733263691999001	33.730854	0.23003286044389423	34.168051999999996	0.21427803456257521	33.695959	0.08423272044757911	33.147604	0.20241845142869094	33.889964	0.3007099735390525	33.558056	0.23360467353840253	34.235600000000005	0.23968211017800112	33.707806	0.08570329227665263
1.97	33.3853	33.8665	34.161500000000004	34.3697	33.945750000000004	33.151821717171714	33.85096111111111	33.37313838383839	34.00261818181818	33.594634848484844	33.20302	0.2458129467705064	33.681909999999995	0.2733263691999001	33.730854	0.23003286044389423	34.168051999999996	0.21427803456257521	33.695959	0.08423272044757911	33.150519	0.20373047440432585	33.888064	0.30024699681253886	33.566477	0.2400050474448058	34.240199	0.2377721931966836	33.71131475	0.08817986554795136
1.98	33.2711	33.5591	34.1235	34.2256	33.794825	33.15242110552764	33.84949447236181	33.37690904522613	34.003738693467334	33.59564082914573	33.20302	0.2458129467705064	33.681909999999995	0.2733263691999001	33.730854	0.23003286044389423	34.168051999999996	0.21427803456257521	33.695959	0.08423272044757911	33.152174	0.20403388192586788	33.881375	0.3000482151069868	33.574627	0.24494320300423345	34.243485	0.23523840834908608	33.71291525	0.08822907790549987
1.99	33.2092	33.5407	33.8948	34.0492	33.673474999999996	33.152705	33.8479505	33.3794985	34.003966	33.59603	33.20302	0.2458129467705064	33.681909999999995	0.2733263691999001	33.730854	0.23003286044389423	34.168051999999996	0.21427803456257521	33.695959	0.08423272044757911	33.154627	0.20322043107687876	33.874702	0.3001310636197047	33.581466	0.24423155771073332	34.245627	0.23243988290009798	33.7141055	0.08686197555728191
2.0	33.0917	33.6182	33.8438	33.9755	33.6323	33.152401492537315	33.84680746268657	33.38180845771144	34.00382437810945	33.596210447761194	33.925306	0.42272189269542265	33.835636	0.18108618915864308	33.541414	0.2823311920493381	34.389644000000004	0.24436518341203992	33.923	0.12191082755440556	33.154545000000006	0.2032443895755578	33.869333000000005	0.2998665444086024	33.587267000000004	0.24349589964189777	34.24665	0.23100491249309943	33.714448749999995	0.08646534552607553
2.01	33.136199999999995	33.5842	33.9661	33.9045	33.64775	33.152321287128714	33.845507425742575	33.38470099009901	34.00333267326733	33.5964655940594	33.925306	0.42272189269542265	33.835636	0.18108618915864308	33.541414	0.2823311920493381	34.389644000000004	0.24436518341203992	33.923	0.12191082755440556	33.155439	0.20296209373659194	33.863037	0.2991697915444146	33.59465	0.2436793328797497	34.24556	0.23236927638146485	33.7146715	0.08626227185562428
2.02	33.1038	33.7797	33.9519	34.0965	33.732974999999996	33.15208226600985	33.845183251231525	33.38749507389163	34.00379162561576	33.59713805418719	33.925306	0.42272189269542265	33.835636	0.18108618915864308	33.541414	0.2823311920493381	34.389644000000004	0.24436518341203992	33.923	0.12191082755440556	33.156527000000004	0.2023841501035422	33.859084	0.2976136634476122	33.602495000000005	0.24241030221755086	34.247546	0.23020652932842597	33.716412999999996	0.08483021541860153
2.03	33.4482	33.7847	34.002500000000005	34.209	33.8611	33.15353382352941	33.84488676470588	33.39050980392157	34.00479754901961	33.59843198529412	33.925306	0.42272189269542265	33.835636	0.18108618915864308	33.541414	0.2823311920493381	34.389644000000004	0.24436518341203992	33.923	0.12191082755440556	33.160422000000004	0.20422212584054208	33.856163	0.29688781122767105	33.610812	0.24171606361616274	34.247874	0.23012720137373177	33.71881775	0.08549328546600544
2.04	33.6699	33.6892	33.8587	34.1502	33.842	33.15605268292683	33.844127317073166	33.39279365853659	34.00550682926829	33.59962012195122	33.925306	0.42272189269542265	33.835636	0.18108618915864308	33.541414	0.2823311920493381	34.389644000000004	0.24436518341203992	33.923	0.12191082755440556	33.166202	0.21035066248548615	33.850437	0.2944975421876173	33.61677	0.24039308738946302	34.248238	0.2299417026600592	33.72041175	0.08629343537056985
2.05	33.3654	33.857	33.850500000000004	34.4109	33.87095	33.15706893203883	33.844189805825245	33.39501553398058	34.00747475728155	33.60093725728155	33.925306	0.42272189269542265	33.835636	0.18108618915864308	33.541414	0.2823311920493381	34.389644000000004	0.24436518341203992	33.923	0.12191082755440556	33.169417	0.2109186535016562	33.846729	0.29202215126129544	33.621383	0.24040807985504006	34.249796	0.2305157716815146	33.72183125	0.08759385445369278
2.06	33.4246	33.723200000000006	33.849000000000004	34.6759	33.918175000000005	33.158361352657	33.843605314009665	33.397208695652175	34.010703864734296	33.60246980676329	33.925306	0.42272189269542265	33.835636	0.18108618915864308	33.541414	0.2823311920493381	34.389644000000004	0.24436518341203992	33.923	0.12191082755440556	33.173483000000004	0.21188712406478782	33.844243999999996	0.2920052733438359	33.626198	0.24009347799923458	34.25558	0.23388764590947383	33.724876249999994	0.08907615296727099
2.07	33.3758	33.8724	34.018	34.8677	34.033474999999996	33.159406730769234	33.84374375	33.40019326923077	34.01482403846154	33.60454194711538	33.925306	0.42272189269542265	33.835636	0.18108618915864308	33.541414	0.2823311920493381	34.389644000000004	0.24436518341203992	33.923	0.12191082755440556	33.173536999999996	0.2119384976803229	33.84022	0.2887667249080889	33.631974	0.2425140760758856	34.26272	0.24151987307650946	33.72711275	0.09390723161810231
2.08	33.2373	33.8404	33.9243	34.6123	33.903575	33.15977942583732	33.84372775119617	33.4027009569378	34.01768277511962	33.60597272727273	33.925306	0.42272189269542265	33.835636	0.18108618915864308	33.541414	0.2823311920493381	34.389644000000004	0.24436518341203992	33.923	0.12191082755440556	33.174154	0.2120343537155192	33.839081	0.28853674684833597	33.635557	0.24417067977049733	34.267117000000006	0.24385382815540246	33.72897725	0.09554362171372785
2.09	33.2938	34.0051	33.897800000000004	34.686099999999996	33.9707	33.16041761904762	33.84449619047619	33.40505857142857	34.02086571428571	33.607709523809525	33.925306	0.42272189269542265	33.835636	0.18108618915864308	33.541414	0.2823311920493381	34.389644000000004	0.24436518341203992	33.923	0.12191082755440556	33.175774000000004	0.2123261502138841	33.839007	0.2884927670101527	33.638871	0.24546807905991444	34.271709	0.24738684714508932	33.73134025	0.09855377889517675
2.1	33.3735	34.1603	33.6146	34.5854	33.93345	33.16142748815166	33.84599289099526	33.40605165876777	34.02354123222749	33.60925331753555	33.925306	0.42272189269542265	33.835636	0.18108618915864308	33.541414	0.2823311920493381	34.389644000000004	0.24436518341203992	33.923	0.12191082755440556	33.178877	0.21293088974851304	33.839535999999995	0.2890378674013523	33.640257999999996	0.24492918711950376	34.276503000000005	0.248784302524922	33.733793500000004	0.10050131090022331
2.11	33.3144	33.9499	33.671	34.5545	33.87244999999999	33.16214905660377	33.84648301886792	33.40730141509434	34.02604575471698	33.610494811320756	33.925306	0.42272189269542265	33.835636	0.18108618915864308	33.541414	0.2823311920493381	34.389644000000004	0.24436518341203992	33.923	0.12191082755440556	33.181143999999996	0.21315703241668907	33.836982000000006	0.2868936840283455	33.642337000000005	0.24429176654775087	34.283249999999995	0.247060008863801	33.73592825	0.10116108451812408
2.12	33.4032	33.7261	33.4905	34.5659	33.796425	33.16328075117371	33.84591784037559	33.40769201877934	34.02858028169014	33.61136772300469	33.925306	0.42272189269542265	33.835636	0.18108618915864308	33.541414	0.2823311920493381	34.389644000000004	0.24436518341203992	33.923	0.12191082755440556	33.183804	0.21425997515527245	33.832234	0.284730862898407	33.642719	0.2440213203530773	34.28814	0.24777281953635152	33.73672425	0.10132229296253656
2.13	33.359899999999996	33.744	33.6329	34.4719	33.802175	33.16419953271028	33.84544158878505	33.40874439252337	34.03065186915888	33.61225934579439	33.925306	0.42272189269542265	33.835636	0.18108618915864308	33.541414	0.2823311920493381	34.389644000000004	0.24436518341203992	33.923	0.12191082755440556	33.187343999999996	0.21421534445978166	33.828783	0.28367553169746823	33.644022	0.24361310963876562	34.293404	0.246005260648324	33.73838825	0.10101358334839462
2.14	33.7034	33.8112	33.7267	34.544399999999996	33.946425	33.16670744186047	33.845282325581394	33.41022325581395	34.03304139534884	33.61381360465116	33.925306	0.42272189269542265	33.835636	0.18108618915864308	33.541414	0.2823311920493381	34.389644000000004	0.24436518341203992	33.923	0.12191082755440556	33.194779	0.21908875250395735	33.823977	0.2797965273880056	33.645936	0.24350214589308206	34.2979	0.24644695948290132	33.740648	0.10311401552634052
2.15	33.6649	33.7093	33.4483	34.3771	33.7999	33.169013888888884	33.844652777777775	33.41039953703704	34.034634259259256	33.614675115740745	33.925306	0.42272189269542265	33.835636	0.18108618915864308	33.541414	0.2823311920493381	34.389644000000004	0.24436518341203992	33.923	0.12191082755440556	33.200532	0.2238016279266737	33.816654	0.27296822600457404	33.643284	0.24420201925056034	34.301567999999996	0.2448476693535424	33.7405095	0.10302409733187282
2.16	33.5423	33.6858	33.4127	34.4217	33.765625	33.170734101382486	33.84392073732719	33.41041013824885	34.03641797235023	33.61537073732719	33.925306	0.42272189269542265	33.835636	0.18108618915864308	33.541414	0.2823311920493381	34.389644000000004	0.24436518341203992	33.923	0.12191082755440556	33.204696000000006	0.22625924253458982	33.810111	0.2680927692200677	33.64143	0.24525006100760288	34.302198000000004	0.24507709938386135	33.739608749999995	0.10239867129757753
2.17	33.7283	33.7828	33.5043	34.6728	33.92205	33.173291743119265	33.84364036697248	33.41084082568807	34.0393371559633	33.61677752293578	33.925306	0.42272189269542265	33.835636	0.18108618915864308	33.541414	0.2823311920493381	34.389644000000004	0.24436518341203992	33.923	0.12191082755440556	33.209899	0.23223930426057837	33.805631	0.26471366604105034	33.640387000000004	0.24561260646706656	34.304291	0.2473517334064483	33.740052	0.10309612875187388
2.18	33.8943	33.8352	33.7203	34.7611	34.052725	33.17658401826484	33.84360182648402	33.41225388127854	34.042632876712325	33.61876815068493	33.925306	0.42272189269542265	33.835636	0.18108618915864308	33.541414	0.2823311920493381	34.389644000000004	0.24436518341203992	33.923	0.12191082755440556	33.218558	0.24136688540415036	33.802116999999996	0.26192298392096974	33.643526	0.24459574011997617	34.307117000000005	0.2509503589105949	33.7428295	0.10768574289085933
2.19	33.925200000000004	33.9275	33.9197	34.7242	34.12415	33.17998681818182	33.84398318181818	33.41456045454545	34.04573090909091	33.62106534090909	33.925306	0.42272189269542265	33.835636	0.18108618915864308	33.541414	0.2823311920493381	34.389644000000004	0.24436518341203992	33.923	0.12191082755440556	33.227536	0.25070165073411776	33.800269	0.26035964236557724	33.648888	0.24471512990420244	34.310332	0.2542253171793322	33.746756250000004	0.11422820352027259
2.2	34.2167	34.1042	33.641999999999996	34.6216	34.146125	33.1846778280543	33.84516063348416	33.41558959276018	34.04833665158371	33.623441176470585	33.925306	0.42272189269542265	33.835636	0.18108618915864308	33.541414	0.2823311920493381	34.389644000000004	0.24436518341203992	33.923	0.12191082755440556	33.236682	0.269432646473775	33.797857	0.25634477385314935	33.650732	0.24395272554120015	34.310534000000004	0.2544668378386043	33.74895125	0.11969747194521196
2.21	34.170500000000004	34.0047	33.7053	34.319199999999995	34.049925	33.18911846846847	33.84587927927928	33.416894594594595	34.04955675675676	33.62536227477477	33.925306	0.42272189269542265	33.835636	0.18108618915864308	33.541414	0.2823311920493381	34.389644000000004	0.24436518341203992	33.923	0.12191082755440556	33.244272	0.284667004853968	33.795146	0.25264602195183083	33.653444	0.24302581328579584	34.309727	0.25430847960493275	33.75064725	0.12274056933130041
2.22	34.300799999999995	33.9559	33.8388	34.3014	34.099225	33.19410358744395	33.84637264573991	33.418786547085205	34.05068609865471	33.627487219730945	33.925306	0.42272189269542265	33.835636	0.18108618915864308	33.541414	0.2823311920493381	34.389644000000004	0.24436518341203992	33.923	0.12191082755440556	33.25479	0.3036422218481691	33.791935	0.24846597530415032	33.658184	0.24195933739685577	34.310134	0.25426178755385875	33.75376075	0.12754918412868393
2.23	34.307500000000005	34.0105	33.7803	34.2434	34.085425	33.199074107142856	33.84710535714286	33.42040044642857	34.05154642857143	33.62953158482143	33.925306	0.42272189269542265	33.835636	0.18108618915864308	33.541414	0.2823311920493381	34.389644000000004	0.24436518341203992	33.923	0.12191082755440556	33.264381	0.3212648310281715	33.78965	0.24534412381574036	33.661151	0.2416157775029891	34.308927000000004	0.2542895036918775	33.756027249999995	0.13139000940670073
2.24	34.2843	33.952	33.7264	34.3839	34.08665	33.20389733333334	33.847571555555554	33.421760444444445	34.053023555555555	33.63156322222222	33.925306	0.42272189269542265	33.835636	0.18108618915864308	33.541414	0.2823311920493381	34.389644000000004	0.24436518341203992	33.923	0.12191082755440556	33.275448	0.3369254038711561	33.786854999999996	0.24182648983697577	33.663287	0.24123489900084863	34.30892	0.2542874091744007	33.7586275	0.13531561882583487
2.25	34.1553	33.9868	33.6518	34.5377	34.0829	33.20810707964602	33.84818761061947	33.42277831858407	34.05516814159292	33.63356028761062	33.925306	0.42272189269542265	33.835636	0.18108618915864308	33.541414	0.2823311920493381	34.389644000000004	0.24436518341203992	33.923	0.12191082755440556	33.285852	0.3478054374491525	33.785319	0.24003941330204118	33.662493	0.24113976217121486	34.311268999999996	0.25531318881485704	33.761233250000004	0.13901303051223626
2.26	34.2984	33.9501	33.5436	34.348800000000004	34.035225000000004	33.21291013215859	33.84863656387665	33.42331057268723	34.05646167400881	33.635329735682824	33.925306	0.42272189269542265	33.835636	0.18108618915864308	33.541414	0.2823311920493381	34.389644000000004	0.24436518341203992	33.923	0.12191082755440556	33.298066	0.3615707836089644	33.784349999999996	0.2391663765176242	33.661798	0.24138358926751183	34.311268	0.25531304013032435	33.763870499999996	0.14168567454385064
2.27	34.2787	34.0801	33.4902	34.3975	34.061625	33.217584649122806	33.84965175438597	33.42360394736842	34.05795745614035	33.637199451754384	33.925306	0.42272189269542265	33.835636	0.18108618915864308	33.541414	0.2823311920493381	34.389644000000004	0.24436518341203992	33.923	0.12191082755440556	33.309238	0.37434280642645856	33.783151000000004	0.23735525924213968	33.66279	0.24046154252672822	34.312781	0.25537184799121293	33.76698999999999	0.144770501374307
2.28	34.166599999999995	34.1188	33.576899999999995	34.5206	34.095725	33.2217288209607	33.85082707423581	33.42427336244541	34.059977729257646	33.63920174672489	33.925306	0.42272189269542265	33.835636	0.18108618915864308	33.541414	0.2823311920493381	34.389644000000004	0.24436518341203992	33.923	0.12191082755440556	33.31973	0.38350300210854593	33.783457	0.23777186216068094	33.664659	0.2390420059848113	34.314361	0.25617072230969207	33.77055175	0.14842392361641368
2.29	34.0964	33.8316	33.4458	34.3573	33.932775	33.22553173913043	33.850743478260874	33.42436695652174	34.06127043478261	33.64047815217391	33.925306	0.42272189269542265	33.835636	0.18108618915864308	33.541414	0.2823311920493381	34.389644000000004	0.24436518341203992	33.923	0.12191082755440556	33.328584	0.3911125733007625	33.781684	0.23673258225050958	33.662559	0.24004096371579225	34.316529	0.25560122322106305	33.772339	0.1492967047170848
2.3	34.3082	33.9144	33.2903	34.4504	33.990825	33.230218614718616	33.85101904761905	33.42378658008658	34.06295497835498	33.641994805194805	33.925306	0.42272189269542265	33.835636	0.18108618915864308	33.541414	0.2823311920493381	34.389644000000004	0.24436518341203992	33.923	0.12191082755440556	33.339789	0.40290835935656516	33.781947	0.2368665713374855	33.660323	0.2424688682942811	34.317959	0.25594941423147854	33.7750045	0.15080178283695683
2.31	34.3195	33.9027	33.2509	34.357600000000005	33.957675	33.234913793103445	33.85124181034483	33.42304137931034	34.064225	33.643355495689654	33.925306	0.42272189269542265	33.835636	0.18108618915864308	33.541414	0.2823311920493381	34.389644000000004	0.24436518341203992	33.923	0.12191082755440556	33.35126	0.41426380654619915	33.782063	0.23692340008126042	33.657519	0.24557740810733727	34.317739	0.25590534704346646	33.77714525	0.15186718615614106
2.32	34.292	34.007	33.170500000000004	34.7484	34.054475000000004	33.23945064377683	33.85191030042918	33.42195751072961	34.06716137339056	33.64511995708154	33.925306	0.42272189269542265	33.835636	0.18108618915864308	33.541414	0.2823311920493381	34.389644000000004	0.24436518341203992	33.923	0.12191082755440556	33.361953	0.4245837615794736	33.781734	0.236584342583274	33.655215	0.24906535241321262	34.321495	0.25945345717368323	33.78009925	0.1543645568771307
2.33	34.0732	33.8099	33.1257	34.6137	33.905625	33.243013675213675	33.85173076923077	33.42069145299145	34.06949700854701	33.646233226495724	33.925306	0.42272189269542265	33.835636	0.18108618915864308	33.541414	0.2823311920493381	34.389644000000004	0.24436518341203992	33.923	0.12191082755440556	33.371201	0.42992341988858057	33.779647999999995	0.2353922797151584	33.651717	0.2540219206539428	34.32346	0.2609255426129475	33.7815065	0.15486523587644635
2.34	34.2899	34.0054	33.0341	34.3559	33.921324999999996	33.2474685106383	33.85238468085107	33.41904638297873	34.070715744680854	33.64740382978724	33.925306	0.42272189269542265	33.835636	0.18108618915864308	33.541414	0.2823311920493381	34.389644000000004	0.24436518341203992	33.923	0.12191082755440556	33.381662999999996	0.4394140560537202	33.780429999999996	0.23601648268927009	33.645976	0.261395779536677	34.321539	0.2599610860136503	33.782402000000005	0.15541677385157301
2.35	34.2166	34.0818	33.1031	34.4354	33.959225	33.251574999999995	33.85335677966102	33.417707627118645	34.072261016949156	33.6487251059322	33.925306	0.42272189269542265	33.835636	0.18108618915864308	33.541414	0.2823311920493381	34.389644000000004	0.24436518341203992	33.923	0.12191082755440556	33.392511	0.4465163351486167	33.782564	0.23777809854033852	33.642507	0.26627911165548035	34.321219	0.25979936924788427	33.78470025	0.15632173349313008
2.36	34.2534	33.9198	33.1934	34.6205	33.996775	33.25580210970464	33.85363713080169	33.4167611814346	34.074574261603374	33.650193670886075	33.925306	0.42272189269542265	33.835636	0.18108618915864308	33.541414	0.2823311920493381	34.389644000000004	0.24436518341203992	33.923	0.12191082755440556	33.403868	0.45383904010034054	33.782204	0.23754030042768984	33.639992	0.26933453370568033	34.323909	0.2615031158803537	33.78749325	0.15759840063272912
2.37	34.2818	34.1273	33.2577	34.3335	34.000074999999995	33.26011302521008	33.85478697478992	33.41609285714286	34.07566218487395	33.6516637605042	33.925306	0.42272189269542265	33.835636	0.18108618915864308	33.541414	0.2823311920493381	34.389644000000004	0.24436518341203992	33.923	0.12191082755440556	33.414877000000004	0.46166089720824083	33.78412	0.23955508339378306	33.638208	0.27128249418736367	34.322523000000004	0.26107670216841217	33.789932	0.15899003574326043
2.38	34.4372	33.9993	33.2541	34.0952	33.94645	33.26503807531381	33.855391631799165	33.415415062761504	34.07574393305439	33.652897175732214	33.925306	0.42272189269542265	33.835636	0.18108618915864308	33.541414	0.2823311920493381	34.389644000000004	0.24436518341203992	33.923	0.12191082755440556	33.429487	0.4706680102682845	33.785070999999995	0.240224430962626	33.637038000000004	0.27269475212100297	34.319958	0.2620453720370636	33.7928885	0.15912549512800972
2.39	34.264199999999995	33.9853	33.1262	34.2068	33.895624999999995	33.26920125	33.85593291666667	33.41421	34.07629	33.65390854166667	33.925306	0.42272189269542265	33.835636	0.18108618915864308	33.541414	0.2823311920493381	34.389644000000004	0.24436518341203992	33.923	0.12191082755440556	33.441835999999995	0.4762294624581078	33.786337	0.24094888374253157	33.633024	0.277238327302061	34.319025	0.2622827772219427	33.7950555	0.1590333462578102
2.4	34.1764	33.7939	32.9584	34.2395	33.79205	33.27296556016598	33.8556755186722	33.41231867219917	34.076967219917016	33.65448174273859	33.925306	0.42272189269542265	33.835636	0.18108618915864308	33.541414	0.2823311920493381	34.389644000000004	0.24436518341203992	33.923	0.12191082755440556	33.454044	0.47927671607298444	33.787687999999996	0.24060506820191618	33.629858000000006	0.283113674631991	34.31868	0.2623652774051119	33.79756749999999	0.15694773302843443
2.41	34.094	33.6837	33.1832	34.2418	33.800675	33.27635826446281	33.85496487603306	33.411371900826445	34.07764834710744	33.655085847107436	33.925306	0.42272189269542265	33.835636	0.18108618915864308	33.541414	0.2823311920493381	34.389644000000004	0.24436518341203992	33.923	0.12191082755440556	33.465672999999995	0.4805663827750987	33.786752	0.2408278455828668	33.629114	0.2841975042433947	34.315695	0.26151505794176694	33.7993085	0.15599451598667285
2.42	33.987899999999996	33.6931	33.3699	34.2116	33.815625	33.279286419753085	33.8542987654321	33.411201234567905	34.07819958847737	33.65574650205762	33.925306	0.42272189269542265	33.835636	0.18108618915864308	33.541414	0.2823311920493381	34.389644000000004	0.24436518341203992	33.923	0.12191082755440556	33.474394	0.4820637989169795	33.784324	0.24053272362686517	33.632265	0.27947310395336006	34.311175	0.2593382656596138	33.8005395	0.15562862389513102
2.43	34.0007	33.5565	33.5411	34.2399	33.83455	33.28224303278689	33.85307827868852	33.41173360655738	34.07886229508196	33.65647930327869	33.925306	0.42272189269542265	33.835636	0.18108618915864308	33.541414	0.2823311920493381	34.389644000000004	0.24436518341203992	33.923	0.12191082755440556	33.482851000000004	0.48381896720705403	33.781511	0.2415437705884907	33.635832	0.2759532974979498	34.307204	0.2573312642874571	33.801849499999996	0.1553550748854504
2.44	34.2157	33.4897	33.2862	34.6442	33.908950000000004	33.286053061224486	33.85159510204081	33.41122122448979	34.08116979591836	33.65750979591837	33.925306	0.42272189269542265	33.835636	0.18108618915864308	33.541414	0.2823311920493381	34.389644000000004	0.24436518341203992	33.923	0.12191082755440556	33.492760000000004	0.48860404142100267	33.776846	0.24263821653906256	33.63422	0.27753147205279277	34.306823	0.25679794669201633	33.80266225	0.15570375375373852
2.45	34.3084	33.5334	33.454299999999996	34.5475	33.960899999999995	33.29020894308943	33.85030162601626	33.411396341463416	34.083065447154475	33.65874308943089	33.925306	0.42272189269542265	33.835636	0.18108618915864308	33.541414	0.2823311920493381	34.389644000000004	0.24436518341203992	33.923	0.12191082755440556	33.503813	0.49445210809848694	33.772677	0.24320874180819188	33.633258	0.2779909471601953	34.305801	0.25562025357818796	33.803887249999995	0.1564677709292573
2.46	34.4519	33.5691	33.5957	34.2003	33.95425	33.29491214574899	33.849163157894736	33.412142510121456	34.083540080971666	33.65993947368421	33.925306	0.42272189269542265	33.835636	0.18108618915864308	33.541414	0.2823311920493381	34.389644000000004	0.24436518341203992	33.923	0.12191082755440556	33.519874	0.4989271126744102	33.768833	0.2433596440964526	33.634824	0.2773264448153682	34.301203	0.2533077779992809	33.806183499999996	0.1569769122354854
2.47	34.373999999999995	33.5399	33.3669	33.8933	33.793525	33.299263306451614	33.84791612903226	33.411960080645166	34.08277298387097	33.660478125000004	33.925306	0.42272189269542265	33.835636	0.18108618915864308	33.541414	0.2823311920493381	34.389644000000004	0.24436518341203992	33.923	0.12191082755440556	33.535975	0.5002626424078619	33.765319	0.2441092869572817	33.634993	0.2771562197615585	34.293324000000005	0.2536221934175386	33.807402749999994	0.15639344998482677
2.48	34.3162	33.563	33.2936	33.884	33.7642	33.30334738955823	33.8467718875502	33.41148473895582	34.081974698795186	33.66089467871486	33.925306	0.42272189269542265	33.835636	0.18108618915864308	33.541414	0.2823311920493381	34.389644000000004	0.24436518341203992	33.923	0.12191082755440556	33.550648	0.5014238084221098	33.762734	0.24487583958432052	33.633063	0.2788667118187438	34.285688	0.25434211600861956	33.80803325	0.1560875591596561
2.49	34.272800000000004	33.5257	33.5107	33.8637	33.793225	33.3072252	33.8454876	33.4118816	34.081101600000004	33.661424	33.925306	0.42272189269542265	33.835636	0.18108618915864308	33.541414	0.2823311920493381	34.389644000000004	0.24436518341203992	33.923	0.12191082755440556	33.564163	0.5025019906800181	33.758773	0.24547969277859089	33.636134	0.2757631977921595	34.278847999999996	0.256413616099452	33.809479499999995	0.15526323185610136
2.5	34.373999999999995	33.3773	33.2718	33.8285	33.7129	33.31147529880478	33.84362231075697	33.4113235059761	34.08009521912351	33.66162908366534	34.47319400000001	0.28092784583234187	33.483166	0.25047372765222237	33.661718	0.28777684944414816	34.171521999999996	0.31171955491434955	33.947399999999995	0.17704216136276738	33.578308	0.5052105005186953	33.75276	0.2473975617005113	33.635564	0.27646289265312535	34.271934	0.2591550611139896	33.8096415	0.1551527824818364
2.51	34.5892	33.391600000000004	33.48	33.8681	33.832225	33.31654563492064	33.84182857142857	33.41159603174603	34.079253968253965	33.6623060515873	34.47319400000001	0.28092784583234187	33.483166	0.25047372765222237	33.661718	0.28777684944414816	34.171521999999996	0.31171955491434955	33.947399999999995	0.17704216136276738	33.594991	0.5107966885061963	33.747393	0.24936467930290998	33.638077	0.27385706839534557	34.266713	0.26199202688729145	33.8117935	0.1539418752067128
2.52	34.4735	33.2862	33.6665	33.6523	33.769625000000005	33.3211185770751	33.83963241106719	33.41260355731225	34.07756640316205	33.66273023715415	34.47319400000001	0.28092784583234187	33.483166	0.25047372765222237	33.661718	0.28777684944414816	34.171521999999996	0.31171955491434955	33.947399999999995	0.17704216136276738	33.609986	0.5143798431454627	33.741112	0.2530019268821195	33.640654	0.2728885429117849	34.257682	0.2674486573516096	33.812358499999995	0.15367954262343128
2.53	34.5765	33.0877	33.415499999999994	33.8264	33.726524999999995	33.326061023622046	33.83667204724409	33.412614960629924	34.07657755905512	33.66298139763779	34.47319400000001	0.28092784583234187	33.483166	0.25047372765222237	33.661718	0.28777684944414816	34.171521999999996	0.31171955491434955	33.947399999999995	0.17704216136276738	33.627418000000006	0.517322129560819	33.731932	0.25986594674715	33.642165	0.2711972420880296	34.252127	0.27059302433577087	33.8134105	0.15271567631603586
2.54	34.5324	33.0566	33.301500000000004	33.7865	33.66925	33.33079176470588	33.83361294117647	33.41217921568627	34.07544	33.66300598039216	34.47319400000001	0.28092784583234187	33.483166	0.25047372765222237	33.661718	0.28777684944414816	34.171521999999996	0.31171955491434955	33.947399999999995	0.17704216136276738	33.643654	0.5200118123017408	33.720603000000004	0.2643721536914951	33.639196	0.2732982652744288	34.244803000000005	0.2731986820793372	33.812064	0.1533924851450596
2.55	34.5926	33.3357	33.5553	33.951	33.858650000000004	33.335720703125	33.83166796875	33.41273828125	34.07495390625	33.66377021484375	34.47319400000001	0.28092784583234187	33.483166	0.25047372765222237	33.661718	0.28777684944414816	34.171521999999996	0.31171955491434955	33.947399999999995	0.17704216136276738	33.661248	0.5220736059177549	33.712282	0.2632472469107045	33.639844	0.2730188191685581	34.241608	0.2747589123856432	33.8137455	0.15296747856892642
2.56	34.753	33.196799999999996	33.302	33.6822	33.7335	33.341235408560316	33.829197665369655	33.412307392996105	34.07342568093385	33.66404153696498	34.47319400000001	0.28092784583234187	33.483166	0.25047372765222237	33.661718	0.28777684944414816	34.171521999999996	0.31171955491434955	33.947399999999995	0.17704216136276738	33.679283999999996	0.5283497203691407	33.703993999999994	0.26631220032970576	33.638305	0.27449594958464457	34.23855699999999	0.2792682976488836	33.815035	0.15172463768882663
2.57	34.7278	33.2775	33.2531	33.7447	33.750775000000004	33.34660968992248	33.82705930232559	33.41169031007752	34.072151550387595	33.66437771317829	34.47319400000001	0.28092784583234187	33.483166	0.25047372765222237	33.661718	0.28777684944414816	34.171521999999996	0.31171955491434955	33.947399999999995	0.17704216136276738	33.696258	0.5345224713326877	33.697031	0.2682820416609779	33.634228	0.2771731268329884	34.236129999999996	0.2825088411953223	33.81591175	0.1510897932503032
2.58	34.6295	33.5104	33.450199999999995	33.7996	33.847425	33.35156293436293	33.82583667953668	33.411838996139	34.07109922779922	33.66508445945946	34.47319400000001	0.28092784583234187	33.483166	0.25047372765222237	33.661718	0.28777684944414816	34.171521999999996	0.31171955491434955	33.947399999999995	0.17704216136276738	33.712638	0.5377951556592095	33.692142	0.26717044239379073	33.632232	0.27777788339067283	34.233039999999995	0.28559088171221525	33.817513	0.1505605733784518
2.59	34.5301	33.1507	33.3784	34.0177	33.769225	33.35609576923077	33.82324	33.41171038461539	34.070893846153844	33.665485	34.47319400000001	0.28092784583234187	33.483166	0.25047372765222237	33.661718	0.28777684944414816	34.171521999999996	0.31171955491434955	33.947399999999995	0.17704216136276738	33.728527	0.5382446293097747	33.684622000000005	0.2717283665127397	33.627897	0.278327718489895	34.231702	0.2862893312857986	33.818187	0.1501878530559084
2.6	34.3894	33.0155	33.4548	33.893499999999996	33.6883	33.36005478927203	33.82014521072797	33.4118754789272	34.07021417624521	33.66557241379311	34.47319400000001	0.28092784583234187	33.483166	0.25047372765222237	33.661718	0.28777684944414816	34.171521999999996	0.31171955491434955	33.947399999999995	0.17704216136276738	33.743097	0.5361924052478398	33.675767	0.2789384263017232	33.626481	0.27884928723036256	34.227495	0.2881498159627787	33.81821	0.15016758000088073
2.61	34.518	33.2565	33.3555	33.8619	33.747975	33.364474427480914	33.81799389312977	33.41166030534351	34.069419083969464	33.66588692748091	34.47319400000001	0.28092784583234187	33.483166	0.25047372765222237	33.661718	0.28777684944414816	34.171521999999996	0.31171955491434955	33.947399999999995	0.17704216136276738	33.758679	0.5358403939013682	33.669534000000006	0.28128723312514037	33.624983	0.27990721841387806	34.222587000000004	0.29016846192156925	33.818945750000005	0.1496351594212586
2.62	34.1939	33.2485	33.4242	33.988	33.71365	33.36762813688213	33.81582851711027	33.41170798479088	34.069109505703416	33.66606853612168	34.47319400000001	0.28092784583234187	33.483166	0.25047372765222237	33.661718	0.28777684944414816	34.171521999999996	0.31171955491434955	33.947399999999995	0.17704216136276738	33.768923	0.5342526103706833	33.664789	0.28436155243641076	33.624985	0.279905768550184	34.219992000000005	0.2911022746025491	33.819672249999996	0.1489372160235435
2.63	34.2288	33.1946	33.4762	33.8791	33.694675	33.370890151515155	33.81347537878788	33.41195227272727	34.06838977272727	33.666176893939394	34.47319400000001	0.28092784583234187	33.483166	0.25047372765222237	33.661718	0.28777684944414816	34.171521999999996	0.31171955491434955	33.947399999999995	0.17704216136276738	33.780277	0.5318105487565075	33.659751	0.2881970707955873	33.623901000000004	0.28027340926027267	34.215218	0.2927509146980691	33.81978675	0.14883562510765727
2.64	34.2599	33.3187	33.713899999999995	33.5467	33.7098	33.374244905660376	33.81160830188679	33.41309169811321	34.06642113207547	33.66634150943396	34.47319400000001	0.28092784583234187	33.483166	0.25047372765222237	33.661718	0.28777684944414816	34.171521999999996	0.31171955491434955	33.947399999999995	0.17704216136276738	33.790259999999996	0.5313454418604433	33.655553	0.290089670377284	33.625608	0.2802967582092569	34.209036999999995	0.30025512002630556	33.8201145	0.1485538950161946
2.65	34.2918	33.4903	33.7881	33.9489	33.879775	33.37769436090226	33.81040037593985	33.4145015037594	34.06597932330827	33.66714389097744	34.47319400000001	0.28092784583234187	33.483166	0.25047372765222237	33.661718	0.28777684944414816	34.171521999999996	0.31171955491434955	33.947399999999995	0.17704216136276738	33.803511	0.527105707661667	33.649746	0.2874898309734395	33.627935	0.28067368427668254	34.209741	0.2995540045389886	33.82273325	0.14725572475426668
2.66	34.227	33.479299999999995	33.6281	33.747	33.77035	33.38087528089888	33.80916029962547	33.41530149812734	34.06478464419476	33.66753043071161	34.47319400000001	0.28092784583234187	33.483166	0.25047372765222237	33.661718	0.28777684944414816	34.171521999999996	0.31171955491434955	33.947399999999995	0.17704216136276738	33.814909	0.5237727582085826	33.645521	0.28685204446393076	33.626444	0.28026847998431725	34.203485	0.30263522709990254	33.82258975	0.14730014765322513
2.67	34.3352	33.4998	33.5536	33.7943	33.795725000000004	33.384436194029846	33.80800597014925	33.41581753731343	34.06377537313433	33.66800876865672	34.47319400000001	0.28092784583234187	33.483166	0.25047372765222237	33.661718	0.28777684944414816	34.171521999999996	0.31171955491434955	33.947399999999995	0.17704216136276738	33.827856	0.5204279830285884	33.641538	0.28607369036525815	33.625136000000005	0.280300486858881	34.20027	0.30527235844123607	33.8237	0.14666738575921462
2.68	34.2308	33.374700000000004	33.63	33.898700000000005	33.783550000000005	33.387582527881044	33.80639516728625	33.41661375464684	34.06316171003717	33.66843828996283	34.47319400000001	0.28092784583234187	33.483166	0.25047372765222237	33.661718	0.28777684944414816	34.171521999999996	0.31171955491434955	33.947399999999995	0.17704216136276738	33.839845	0.5156943692731317	33.636653	0.2864209593422082	33.624667	0.2802522327306198	34.197803	0.3067136856098794	33.82474199999999	0.14600011782542593
2.69	34.1473	33.3769	33.8586	33.949600000000004	33.8331	33.390396296296295	33.80480444444445	33.41825074074074	34.06274111111111	33.66904814814815	34.47319400000001	0.28092784583234187	33.483166	0.25047372765222237	33.661718	0.28777684944414816	34.171521999999996	0.31171955491434955	33.947399999999995	0.17704216136276738	33.850322	0.5111258787770083	33.631631	0.28652971806137184	33.62809300000001	0.28100347719009033	34.197369	0.3070369443420466	33.82685375	0.1445570237338306
2.7	34.1679	33.502	34.0243	34.0919	33.946525	33.39326531365314	33.803687084870845	33.42048708487085	34.06284870848708	33.67007204797048	34.47319400000001	0.28092784583234187	33.483166	0.25047372765222237	33.661718	0.28777684944414816	34.171521999999996	0.31171955491434955	33.947399999999995	0.17704216136276738	33.861704	0.5053071578972894	33.629106	0.28654857497853364	33.63136900000001	0.2837079931777064	34.197632000000006	0.3069341810403347	33.82995275	0.14375731614645507
2.71	34.0923	33.3276	33.9425	34.1359	33.874575	33.395835294117646	33.801936764705886	33.42240625	34.06311727941176	33.670823897058824	34.47319400000001	0.28092784583234187	33.483166	0.25047372765222237	33.661718	0.28777684944414816	34.171521999999996	0.31171955491434955	33.947399999999995	0.17704216136276738	33.870868	0.5010357611140803	33.626542	0.2880991763089669	33.635841	0.28506281714063253	34.198415	0.3066731080927451	33.8329165	0.14155285072445672
2.72	33.9764	33.4737	33.9051	34.0383	33.848375	33.3979619047619	33.800734432234435	33.42417435897436	34.06302637362638	33.67147426739927	34.47319400000001	0.28092784583234187	33.483166	0.25047372765222237	33.661718	0.28777684944414816	34.171521999999996	0.31171955491434955	33.947399999999995	0.17704216136276738	33.877939	0.49743686059823994	33.624582000000004	0.28846907485462125	33.639508	0.2861531894180692	34.198431	0.30666462736310063	33.835115	0.14004557284946764
2.73	34.2155	33.512	34.1825	34.3256	34.0589	33.40094562043795	33.79968065693431	33.426941970802915	34.06398467153285	33.67288822992701	34.47319400000001	0.28092784583234187	33.483166	0.25047372765222237	33.661718	0.28777684944414816	34.171521999999996	0.31171955491434955	33.947399999999995	0.17704216136276738	33.888603	0.49306574078757354	33.622553	0.28854094800874314	33.643391	0.2908691965714714	34.201581000000004	0.30633340577535934	33.839032	0.14077754767821207
2.74	34.208	33.6081	34.3341	34.3432	34.12335	33.40388036363636	33.798984000000004	33.430240727272725	34.065	33.67452627272728	34.47319400000001	0.28092784583234187	33.483166	0.25047372765222237	33.661718	0.28777684944414816	34.171521999999996	0.31171955491434955	33.947399999999995	0.17704216136276738	33.901475	0.4842683913113135	33.618512	0.285845955646748	33.648314	0.29833161097182154	34.205233	0.30581748635517453	33.8433835	0.14277927985282537
2.75	34.0751	33.496700000000004	34.2161	34.2619	34.01245	33.406312318840584	33.797888768115946	33.433088043478264	34.0657134057971	33.67575063405798	34.47319400000001	0.28092784583234187	33.483166	0.25047372765222237	33.661718	0.28777684944414816	34.171521999999996	0.31171955491434955	33.947399999999995	0.17704216136276738	33.910101999999995	0.47952997167366773	33.614717	0.28490788837728376	33.652035999999995	0.30308039721458263	34.206418	0.3058050571950239	33.84581825	0.1435713460258446
2.76	34.0426	33.406600000000005	34.3396	34.5002	34.072250000000004	33.40860938628158	33.7964761732852	33.4363606498195	34.06728194945848	33.67718203971119	34.47319400000001	0.28092784583234187	33.483166	0.25047372765222237	33.661718	0.28777684944414816	34.171521999999996	0.31171955491434955	33.947399999999995	0.17704216136276738	33.919702	0.4723520615991689	33.61249	0.28566212382796896	33.654503	0.3076743912011554	34.212426	0.3056140494086461	33.84978025	0.14430399809897745
2.77	34.0624	33.5398	34.3446	34.2063	34.038275	33.410961151079135	33.795552877697844	33.43962769784173	34.06778201438849	33.6784809352518	34.47319400000001	0.28092784583234187	33.483166	0.25047372765222237	33.661718	0.28777684944414816	34.171521999999996	0.31171955491434955	33.947399999999995	0.17704216136276738	33.927702	0.46786045726340514	33.613462	0.2852432737297895	33.659088000000004	0.3145011128049422	34.216513	0.3027296912938993	33.85419125	0.14324225115987885
2.78	34.1172	33.6773	33.9976	34.5189	34.07775	33.41349247311828	33.79512903225807	33.441627598566306	34.06939892473118	33.679912007168454	34.47319400000001	0.28092784583234187	33.483166	0.25047372765222237	33.661718	0.28777684944414816	34.171521999999996	0.31171955491434955	33.947399999999995	0.17704216136276738	33.937045	0.46213052561158074	33.613575	0.2852665343697363	33.658398000000005	0.3136726206178091	34.22383	0.3010865127862888	33.858212	0.14382262256369807
2.79	34.325199999999995	33.6596	33.864200000000004	34.5295	34.09462499999999	33.41674857142857	33.794644999999996	33.44313678571428	34.07104214285714	33.681393125	34.47319400000001	0.28092784583234187	33.483166	0.25047372765222237	33.661718	0.28777684944414816	34.171521999999996	0.31171955491434955	33.947399999999995	0.17704216136276738	33.94815	0.4579207239184041	33.615105	0.2850972389051144	33.656967	0.3123886122470018	34.229472	0.301478995727125	33.8624235	0.1445228793715987
2.8	34.1935	33.8309	33.9042	34.4846	34.103300000000004	33.4195128113879	33.79477402135231	33.444777580071175	34.07251387900356	33.682894572953735	34.47319400000001	0.28092784583234187	33.483166	0.25047372765222237	33.661718	0.28777684944414816	34.171521999999996	0.31171955491434955	33.947399999999995	0.17704216136276738	33.958461	0.45161449366455775	33.618287	0.285717797360069	33.656455	0.31193617495806136	34.236298000000005	0.29942313999359715	33.86737525	0.1442045818724458
2.81	34.527	33.576100000000004	33.8675	34.5744	34.136250000000004	33.423440070921984	33.79399858156029	33.446276595744685	34.074293617021276	33.684502216312055	34.47319400000001	0.28092784583234187	33.483166	0.25047372765222237	33.661718	0.28777684944414816	34.171521999999996	0.31171955491434955	33.947399999999995	0.17704216136276738	33.970317	0.45081324137272843	33.620303	0.2846896685246112	33.655635	0.3112651104197802	34.243957	0.29816277950442877	33.872553	0.14447265894562142
2.82	34.5601	33.8429	33.7401	34.5793	34.1806	33.42745653710247	33.794171378091875	33.4473148409894	34.076078091872795	33.68625521201414	34.47319400000001	0.28092784583234187	33.483166	0.25047372765222237	33.661718	0.28777684944414816	34.171521999999996	0.31171955491434955	33.947399999999995	0.17704216136276738	33.983698999999994	0.4482269612449535	33.622825000000006	0.2855405925166401	33.655818999999994	0.3113099935106284	34.252161	0.2959601279775929	33.878626	0.14453041455452556
2.83	34.7228	33.9995	33.8787	34.6278	34.3072	33.4320176056338	33.794894366197184	33.44883380281691	34.07802077464789	33.68844163732394	34.47319400000001	0.28092784583234187	33.483166	0.25047372765222237	33.661718	0.28777684944414816	34.171521999999996	0.31171955491434955	33.947399999999995	0.17704216136276738	33.999367	0.44638242313950416	33.626256	0.2879988279718125	33.65715	0.3119815367821	34.257448	0.2979141136080268	33.88505525	0.14912576311091216
2.84	34.736	34.199799999999996	33.7511	34.635400000000004	34.330575	33.43659298245614	33.7963150877193	33.44989438596491	34.07997649122807	33.690694736842104	34.47319400000001	0.28092784583234187	33.483166	0.25047372765222237	33.661718	0.28777684944414816	34.171521999999996	0.31171955491434955	33.947399999999995	0.17704216136276738	34.014435000000006	0.44555306690596325	33.633417	0.2932729221728524	33.659137	0.311940402769166	34.262817	0.29985231585603894	33.8924515	0.15269069307015098
2.85	34.5935	34.0351	33.7222	34.415800000000004	34.19165	33.440638111888106	33.797149999999995	33.45084650349651	34.0811506993007	33.69244632867133	34.47319400000001	0.28092784583234187	33.483166	0.25047372765222237	33.661718	0.28777684944414816	34.171521999999996	0.31171955491434955	33.947399999999995	0.17704216136276738	34.028863	0.4406342698069452	33.640273	0.2945795081762806	33.657658	0.3112799818604824	34.265954	0.2997948707521196	33.898187	0.1530528306523532
2.86	34.672	33.7374	33.6849	34.5844	34.169675	33.44492857142857	33.796941811846686	33.45166202090592	34.08290418118467	33.69410914634146	34.47319400000001	0.28092784583234187	33.483166	0.25047372765222237	33.661718	0.28777684944414816	34.171521999999996	0.31171955491434955	33.947399999999995	0.17704216136276738	34.040817000000004	0.44171427280427217	33.643597	0.29377217430341324	33.655542999999994	0.31035861539921333	34.269963000000004	0.30135755924839286	33.90248	0.15459460997827337
2.87	34.5321	33.6731	33.471199999999996	34.2381	33.978624999999994	33.44870347222222	33.796511805555554	33.45172986111111	34.083443055555556	33.69509704861111	34.47319400000001	0.28092784583234187	33.483166	0.25047372765222237	33.661718	0.28777684944414816	34.171521999999996	0.31171955491434955	33.947399999999995	0.17704216136276738	34.051041	0.44112870704684964	33.64724	0.2918308836406284	33.652696	0.31073430168949207	34.269129	0.3013288935362572	33.9050265	0.15371938916018044
2.88	34.6389	33.769	33.4649	34.384100000000004	34.064225	33.452821799307955	33.79641660899654	33.45177543252595	34.08448339100346	33.69637430795848	34.47319400000001	0.28092784583234187	33.483166	0.25047372765222237	33.661718	0.28777684944414816	34.171521999999996	0.31171955491434955	33.947399999999995	0.17704216136276738	34.062547	0.44130798527753207	33.653893000000004	0.28685555308264205	33.650268	0.31124833694090076	34.268547	0.3010471181802502	33.90881375	0.15291951278724963
2.89	34.543	33.6469	33.381099999999996	34.4129	33.995975	33.45658103448276	33.79590103448275	33.45153172413793	34.08561586206897	33.6974074137931	34.47319400000001	0.28092784583234187	33.483166	0.25047372765222237	33.661718	0.28777684944414816	34.171521999999996	0.31171955491434955	33.947399999999995	0.17704216136276738	34.073061	0.4400909139076359	33.658244999999994	0.2833590895156109	33.644085999999994	0.3103839844157715	34.270359	0.3013682455288186	33.91143775	0.1521314320160417
2.9	34.6589	33.7253	33.458	34.4642	34.0766	33.46071271477663	33.795658419243985	33.451553951890034	34.08691683848797	33.69871048109965	34.47319400000001	0.28092784583234187	33.483166	0.25047372765222237	33.661718	0.28777684944414816	34.171521999999996	0.31171955491434955	33.947399999999995	0.17704216136276738	34.083746999999995	0.44122249053345325	33.662427	0.28120213868140226	33.640637999999996	0.3105181813769498	34.272823	0.301940924670532	33.91490875	0.15189794979258642
2.91	34.5079	33.7573	33.5381	34.6581	34.11535	33.46429897260274	33.79552705479452	33.451850342465754	34.08887294520548	33.70013732876712	34.47319400000001	0.28092784583234187	33.483166	0.25047372765222237	33.661718	0.28777684944414816	34.171521999999996	0.31171955491434955	33.947399999999995	0.17704216136276738	34.091876	0.44147622883947124	33.666978	0.2789872715607896	33.638842000000004	0.31058734654575865	34.276545999999996	0.30438790656100745	33.9185605	0.1522866676905924
2.92	34.639	33.6814	33.6305	34.4052	34.089025	33.468308191126276	33.79513754266212	33.452460068259384	34.08995255972697	33.701464590443685	34.47319400000001	0.28092784583234187	33.483166	0.25047372765222237	33.661718	0.28777684944414816	34.171521999999996	0.31171955491434955	33.947399999999995	0.17704216136276738	34.102013	0.44229201507260796	33.67174	0.27506211015777643	33.638827	0.3105877165434404	34.276567	0.3043967981404672	33.92228675	0.15184829186760918
2.93	34.56	33.2362	33.2823	34.3324	33.852725	33.47202142857142	33.79323639455782	33.45188129251701	34.090777210884355	33.70197908163265	34.47319400000001	0.28092784583234187	33.483166	0.25047372765222237	33.661718	0.28777684944414816	34.171521999999996	0.31171955491434955	33.947399999999995	0.17704216136276738	34.110493	0.44286773620202385	33.671174	0.2759066745378767	33.632180999999996	0.3110392133825056	34.273067	0.30168341760120376	33.92172875	0.15200182034622198
2.94	34.5743	33.2276	33.4701	34.4454	33.92935	33.475757966101696	33.79131898305084	33.45194305084746	34.0919793220339	33.70274983050847	34.47319400000001	0.28092784583234187	33.483166	0.25047372765222237	33.661718	0.28777684944414816	34.171521999999996	0.31171955491434955	33.947399999999995	0.17704216136276738	34.11877	0.4437318701944693	33.669948	0.2776144424968426	33.627269999999996	0.30966581514706903	34.274372	0.30214809937436676	33.92259	0.15179637660196926
2.95	34.8284	33.2864	33.6488	34.167	33.98265	33.4803277027027	33.789613175675676	33.45260810810811	34.09223277027027	33.70369543918919	34.47319400000001	0.28092784583234187	33.483166	0.25047372765222237	33.661718	0.28777684944414816	34.171521999999996	0.31171955491434955	33.947399999999995	0.17704216136276738	34.130974	0.44631707568102685	33.667367	0.27998221085446506	33.624135	0.30782118657433577	34.273835000000005	0.302292138242828	33.92407775	0.15164709721793504
2.96	35.0944	33.4538	33.4883	34.3494	34.096475000000005	33.48576228956229	33.78848249158249	33.45272828282828	34.09309865319865	33.70501792929293	34.47319400000001	0.28092784583234187	33.483166	0.25047372765222237	33.661718	0.28777684944414816	34.171521999999996	0.31171955491434955	33.947399999999995	0.17704216136276738	34.14596	0.4532711042405122	33.665555000000005	0.28077901565344565	33.617404	0.30328006922293843	34.275015999999994	0.3023549742413236	33.92598375	0.15261073328510633
2.97	35.012699999999995	33.5111	33.5557	34.3689	34.1121	33.49088624161074	33.78755167785235	33.45307382550335	34.094024161073825	33.70638397651007	34.47319400000001	0.28092784583234187	33.483166	0.25047372765222237	33.661718	0.28777684944414816	34.171521999999996	0.31171955491434955	33.947399999999995	0.17704216136276738	34.162234	0.45489664698522836	33.662001000000004	0.2804589145066842	33.611346	0.2983117179980379	34.275008	0.3023524542682047	33.92764725	0.15373088732705403
2.98	35.0089	33.375	33.4373	34.4135	34.058675	33.49596321070234	33.78617190635451	33.45302107023411	34.095092642140465	33.70756220735786	34.47319400000001	0.28092784583234187	33.483166	0.25047372765222237	33.661718	0.28777684944414816	34.171521999999996	0.31171955491434955	33.947399999999995	0.17704216136276738	34.179612	0.4537018222257091	33.66016	0.2817425054796392	33.604484	0.29427671672089806	34.276886999999995	0.30262603974259966	33.930285749999996	0.15369245622897967
2.99	35.173	33.464800000000004	33.603	34.4188	34.1649	33.501553333333334	33.785100666666665	33.453521	34.09617166666667	33.70908666666667	34.47319400000001	0.28092784583234187	33.483166	0.25047372765222237	33.661718	0.28777684944414816	34.171521999999996	0.31171955491434955	33.947399999999995	0.17704216136276738	34.19925	0.45377478695135487	33.659401	0.28216948717737816	33.601566000000005	0.2928119878803733	34.280583	0.30207366418964077	33.9352	0.15325402556214493
3.0	34.8215	33.677	33.6699	34.323100000000004	34.122875	33.50593853820598	33.7847415282392	33.454239867109635	34.09692558139535	33.71046137873754	34.824636000000005	0.1809339169531239	33.08020200000001	0.2799051792947032	33.405367999999996	0.1771386874062236	34.085842	0.247813458141401	33.849012	0.14259591844088712	34.216547999999996	0.4439930173898343	33.659988999999996	0.2821440272272393	33.599827	0.2918737269710153	34.284059	0.300523535808318	33.94010575	0.15129941203287992
3.01	34.453900000000004	33.5095	33.4987	34.3813	33.96085	33.50907748344371	33.78383013245033	33.454387086092716	34.097867218543044	33.71129048013245	34.824636000000005	0.1809339169531239	33.08020200000001	0.2799051792947032	33.405367999999996	0.1771386874062236	34.085842	0.247813458141401	33.849012	0.14259591844088712	34.229725	0.43096873480428805	33.659242	0.28244543807771844	33.595153	0.28968326676113926	34.288827	0.2982142568707869	33.943236750000004	0.14840014904148738
3.02	34.9199	33.8143	33.2139	34.0447	33.998200000000004	33.51373366336634	33.78393069306931	33.45359339933994	34.09769174917491	33.712237376237624	34.824636000000005	0.1809339169531239	33.08020200000001	0.2799051792947032	33.405367999999996	0.1771386874062236	34.085842	0.247813458141401	33.849012	0.14259591844088712	34.247886	0.42119746587151596	33.659588	0.28261563300031156	33.587773	0.28990353841728095	34.288309000000005	0.298596448081782	33.945889	0.1469675059135087
3.03	35.106899999999996	33.549099999999996	33.443	34.1165	34.053875	33.51897434210527	33.78315822368421	33.45355855263158	34.09775361842105	33.71336118421053	34.824636000000005	0.1809339169531239	33.08020200000001	0.2799051792947032	33.405367999999996	0.1771386874062236	34.085842	0.247813458141401	33.849012	0.14259591844088712	34.264472999999995	0.4220466932507109	33.657232	0.2825441329181515	33.582178	0.2872051396447755	34.287383999999996	0.2989876335133697	33.94781675	0.14710834018058674
3.04	35.1036	33.3322	33.3427	34.142	33.980125	33.524169836065575	33.78167967213115	33.453195081967216	34.09789868852459	33.71423581967213	34.824636000000005	0.1809339169531239	33.08020200000001	0.2799051792947032	33.405367999999996	0.1771386874062236	34.085842	0.247813458141401	33.849012	0.14259591844088712	34.27881	0.425978135612878	33.653662	0.2843855129143558	33.577017999999995	0.286821930602837	34.287302	0.29902675937820034	33.949198	0.146752776533171
3.05	35.1344	33.3867	33.415400000000005	34.0977	34.00855	33.52943202614379	33.78038888888889	33.45307156862745	34.097898039215686	33.715197630718954	34.824636000000005	0.1809339169531239	33.08020200000001	0.2799051792947032	33.405367999999996	0.1771386874062236	34.085842	0.247813458141401	33.849012	0.14259591844088712	34.296499999999995	0.4243914554686147	33.648959	0.2848772094493388	33.572667	0.2859301677318836	34.284169999999996	0.29935916049067696	33.950574	0.14665674682015692
3.06	35.0405	33.479299999999995	33.0859	34.2468	33.963125000000005	33.53435407166124	33.77940814332248	33.45187557003258	34.09838306188925	33.71600521172638	34.824636000000005	0.1809339169531239	33.08020200000001	0.2799051792947032	33.405367999999996	0.1771386874062236	34.085842	0.247813458141401	33.849012	0.14259591844088712	34.312659	0.4216120781757304	33.64652	0.28527897032395716	33.565036	0.28865079721231374	34.279878999999994	0.29675139487896685	33.9510235	0.14662532353850272
3.07	34.846599999999995	33.4494	33.2949	34.3214	33.978075	33.53861461038961	33.77833668831169	33.4513659090909	34.09910714285714	33.716856087662336	34.824636000000005	0.1809339169531239	33.08020200000001	0.2799051792947032	33.405367999999996	0.1771386874062236	34.085842	0.247813458141401	33.849012	0.14259591844088712	34.327367	0.41418867243657126	33.642289999999996	0.2850318116217387	33.557805	0.2862360636190918	34.274416	0.2907893068073894	33.9504695	0.14641515649086795
3.08	34.925799999999995	33.4205	33.2711	34.4659	34.020824999999995	33.54310388349515	33.7771786407767	33.450782524271844	34.10029417475728	33.71783980582524	34.824636000000005	0.1809339169531239	33.08020200000001	0.2799051792947032	33.405367999999996	0.1771386874062236	34.085842	0.247813458141401	33.849012	0.14259591844088712	34.344252000000004	0.4035829311544454	33.638091	0.2851767182384628	33.551273	0.28523943153784265	34.272952	0.2894364058411613	33.951642	0.14650527392855767
3.09	34.9088	33.468900000000005	33.192499999999995	34.5311	34.025325	33.54750935483871	33.77618419354839	33.44994935483871	34.10168387096775	33.71883169354839	34.824636000000005	0.1809339169531239	33.08020200000001	0.2799051792947032	33.405367999999996	0.1771386874062236	34.085842	0.247813458141401	33.849012	0.14259591844088712	34.360402	0.39330536417767176	33.632729	0.28324071901491915	33.54422	0.28530427528332053	34.271401999999995	0.2876108260630566	33.95218825	0.14667878296433812
3.1	34.8155	33.5039	33.338	34.5158	34.0433	33.55158649517685	33.77530868167202	33.449589389067526	34.1030154340836	33.719875	34.824636000000005	0.1809339169531239	33.08020200000001	0.2799051792947032	33.405367999999996	0.1771386874062236	34.085842	0.247813458141401	33.849012	0.14259591844088712	34.374822	0.3830574347261936	33.626165	0.278456465732238	33.541454	0.2859551191810523	34.270706	0.28692669560445583	33.95328675	0.14694812630285436
3.11	34.998	33.3354	33.564099999999996	34.5474	34.111225	33.55622243589744	33.77389871794872	33.449956410256405	34.104439743589744	33.72112932692308	34.824636000000005	0.1809339169531239	33.08020200000001	0.2799051792947032	33.405367999999996	0.1771386874062236	34.085842	0.247813458141401	33.849012	0.14259591844088712	34.391658	0.3728416370243702	33.62002	0.27802016786086325	33.54038499999999	0.2856656074288048	34.270635	0.286856631341218	33.9556745	0.14755999314862825
3.12	34.9771	33.3607	33.4871	34.5729	34.09945	33.56076198083067	33.772578594249204	33.45007507987221	34.10593642172524	33.72233801916933	34.824636000000005	0.1809339169531239	33.08020200000001	0.2799051792947032	33.405367999999996	0.1771386874062236	34.085842	0.247813458141401	33.849012	0.14259591844088712	34.407397	0.363804243747526	33.616366	0.27901132963493724	33.540351	0.28567180699556693	34.270705	0.28693025562128527	33.95870475	0.14736794999434547
3.13	34.8059	33.4103	33.6141	34.3761	34.0516	33.56472738853503	33.77142484076433	33.4505974522293	34.10679681528662	33.723386624203826	34.824636000000005	0.1809339169531239	33.08020200000001	0.2799051792947032	33.405367999999996	0.1771386874062236	34.085842	0.247813458141401	33.849012	0.14259591844088712	34.421857	0.3502328917097537	33.613029000000004	0.27946456897454935	33.540163	0.2856164662425472	34.269747	0.2864111808857167	33.961199	0.14680158368944934
3.14	35.2897	33.2491	33.585	34.329499999999996	34.113325	33.57020349206349	33.76976666666667	33.45102412698412	34.107503809523806	33.724624523809524	34.824636000000005	0.1809339169531239	33.08020200000001	0.2799051792947032	33.405367999999996	0.1771386874062236	34.085842	0.247813458141401	33.849012	0.14259591844088712	34.43772	0.3532740416233142	33.607408	0.28108658383517904	33.538746	0.285032575285227	34.267598	0.2851329553351719	33.962868	0.14757861404768471
3.15	35.1355	33.068200000000004	33.4187	34.3626	33.99625	33.57515696202531	33.767546518987345	33.45092183544304	34.108311075949366	33.72548409810126	34.824636000000005	0.1809339169531239	33.08020200000001	0.2799051792947032	33.405367999999996	0.1771386874062236	34.085842	0.247813458141401	33.849012	0.14259591844088712	34.452426	0.3513821458875047	33.600997	0.2860071746133538	33.538450000000005	0.28514279835643175	34.267453	0.28508038931981067	33.9648315	0.14669199301905397
3.16	34.9855	33.1115	33.2548	34.3578	33.927400000000006	33.579605993690855	33.765476971608834	33.45030315457414	34.10909810725552	33.72612105678233	34.824636000000005	0.1809339169531239	33.08020200000001	0.2799051792947032	33.405367999999996	0.1771386874062236	34.085842	0.247813458141401	33.849012	0.14259591844088712	34.466857999999995	0.34316533288336704	33.595254	0.29002486567727603	33.536871	0.28628110198285267	34.266814	0.2848026362591987	33.966449250000004	0.14535889811356079
3.17	34.935900000000004	32.9786	33.1475	34.2301	33.823025	33.58387106918239	33.76300251572327	33.449350943396226	34.109478616352206	33.72642578616352	34.824636000000005	0.1809339169531239	33.08020200000001	0.2799051792947032	33.405367999999996	0.1771386874062236	34.085842	0.247813458141401	33.849012	0.14259591844088712	34.478934	0.3381236344381731	33.587212	0.2958628730553003	33.533303	0.28890258938354385	34.262387	0.2818536240406292	33.965459	0.14600030716030077
3.18	34.928200000000004	33.1374	33.2178	34.2498	33.8833	33.58808526645768	33.76104137931034	33.44862507836991	34.109918495297805	33.72691755485893	34.824636000000005	0.1809339169531239	33.08020200000001	0.2799051792947032	33.405367999999996	0.1771386874062236	34.085842	0.247813458141401	33.849012	0.14259591844088712	34.489273000000004	0.3358659117531884	33.580234	0.2981747956003744	33.52827799999999	0.28998528544346647	34.257273999999995	0.2773164070519277	33.96376475	0.14596044080150739
3.19	34.826	33.076	33.3095	34.22	33.857875	33.59195375	33.758900625	33.448190312499996	34.1102625	33.727326796875005	34.824636000000005	0.1809339169531239	33.08020200000001	0.2799051792947032	33.405367999999996	0.1771386874062236	34.085842	0.247813458141401	33.849012	0.14259591844088712	34.498281	0.33264895613726886	33.571719	0.30030826576012	33.522176	0.2880793995208166	34.252232	0.27329567104901303	33.961102000000004	0.14543285321388855
3.2	34.8763	33.0277	33.1085	34.156	33.792125	33.59595482866043	33.75662274143303	33.44713208722741	34.110404984423674	33.727528660436136	34.824636000000005	0.1809339169531239	33.08020200000001	0.2799051792947032	33.405367999999996	0.1771386874062236	34.085842	0.247813458141401	33.849012	0.14259591844088712	34.504877	0.33354746541969327	33.560954	0.3003222600521669	33.516841	0.2907654148688078	34.247576	0.27089492357774336	33.957562	0.14519187307164835
3.21	34.8226	32.9038	33.140100000000004	34.1589	33.75635	33.599764285714286	33.75397422360249	33.44617857142857	34.11055559006211	33.72761816770186	34.824636000000005	0.1809339169531239	33.08020200000001	0.2799051792947032	33.405367999999996	0.1771386874062236	34.085842	0.247813458141401	33.849012	0.14259591844088712	34.511398	0.3333185578483192	33.549945	0.30404634128949637	33.511189	0.2925528631829763	34.245973	0.27094109049044435	33.954626250000004	0.14626946224532295
3.22	35.0312	32.9789	33.2648	34.0132	33.822025	33.6041959752322	33.75157461300309	33.44561702786378	34.11025417956657	33.72791044891641	34.824636000000005	0.1809339169531239	33.08020200000001	0.2799051792947032	33.405367999999996	0.1771386874062236	34.085842	0.247813458141401	33.849012	0.14259591844088712	34.518702	0.33664315248820126	33.540175	0.30655665397439014	33.505449	0.2916898589895875	34.243091	0.271876734210635	33.951854250000004	0.146128029431509
3.23	34.9176	33.0229	33.0953	34.2005	33.809075	33.608249691358026	33.74932561728395	33.44453580246913	34.11053271604938	33.72816095679013	34.824636000000005	0.1809339169531239	33.08020200000001	0.2799051792947032	33.405367999999996	0.1771386874062236	34.085842	0.247813458141401	33.849012	0.14259591844088712	34.524803	0.3383012181966773	33.530299	0.30715928006872634	33.498599	0.2932093624033889	34.242662	0.27191008606714157	33.94909075	0.14618957435356794
3.24	34.821200000000005	32.8638	33.169200000000004	34.101	33.7388	33.611981846153846	33.746600923076926	33.443688615384616	34.110503384615384	33.72819369230769	34.824636000000005	0.1809339169531239	33.08020200000001	0.2799051792947032	33.405367999999996	0.1771386874062236	34.085842	0.247813458141401	33.849012	0.14259591844088712	34.530172	0.3387059536625939	33.519417000000004	0.31131657376701943	33.493027000000005	0.29412954915796985	34.239833	0.27189744837961166	33.945612249999996	0.14701945962616078
3.25	34.861200000000004	32.8851	33.269000000000005	33.923899999999996	33.7348	33.615813803680986	33.74395828220859	33.4431527607362	34.10993098159509	33.72821395705522	34.824636000000005	0.1809339169531239	33.08020200000001	0.2799051792947032	33.405367999999996	0.1771386874062236	34.085842	0.247813458141401	33.849012	0.14259591844088712	34.537231	0.33816973435145803	33.5084	0.31409090654741034	33.489199	0.2945330296495408	34.233695000000004	0.2720334097778141	33.94213125	0.14785467789329482
3.26	34.7241	32.7742	33.367399999999996	33.9886	33.713575	33.61920305810398	33.740992660550454	33.44292110091743	34.10955993883792	33.72816918960245	34.824636000000005	0.1809339169531239	33.08020200000001	0.2799051792947032	33.405367999999996	0.1771386874062236	34.085842	0.247813458141401	33.849012	0.14259591844088712	34.541488	0.33781211868631317	33.496641	0.3193550951321834	33.487437	0.2947312748500561	34.230093	0.272877305930541	33.93891475	0.14930060848205476
3.27	34.812400000000004	32.6619	33.2034	34.1101	33.69695	33.62284085365853	33.73770274390244	33.44219085365854	34.10956158536585	33.72807400914634	34.824636000000005	0.1809339169531239	33.08020200000001	0.2799051792947032	33.405367999999996	0.1771386874062236	34.085842	0.247813458141401	33.849012	0.14259591844088712	34.546825	0.33783435585353383	33.482459	0.3246293180854498	33.48456899999999	0.2960963662732015	34.227219	0.27260967793537977	33.935268	0.15072001448432362
3.28	34.9119	32.7781	33.3398	34.0525	33.770575	33.62675896656535	33.73478601823708	33.44187963525836	34.10938814589666	33.728203191489364	34.824636000000005	0.1809339169531239	33.08020200000001	0.2799051792947032	33.405367999999996	0.1771386874062236	34.085842	0.247813458141401	33.849012	0.14259591844088712	34.554278	0.3375824198891353	33.469052000000005	0.32576641860530714	33.482198	0.29629877835819307	34.222538	0.27153790879938466	33.9320165	0.1507307407341509
3.29	34.7715	32.780100000000004	33.3842	33.996	33.73295	33.63022787878788	33.73189303030303	33.44170484848485	34.10904454545455	33.728217575757576	34.824636000000005	0.1809339169531239	33.08020200000001	0.2799051792947032	33.405367999999996	0.1771386874062236	34.085842	0.247813458141401	33.849012	0.14259591844088712	34.561029	0.33507428191828303	33.458537	0.33087593379798197	33.481581999999996	0.2964392129011385	34.218925	0.2721297233643828	33.930018249999996	0.1520394506160056
3.3	34.783	32.9621	33.3583	33.9262	33.757400000000004	33.633710574018124	33.72956737160121	33.441452870090636	34.108492145015106	33.72830574018127	34.824636000000005	0.1809339169531239	33.08020200000001	0.2799051792947032	33.405367999999996	0.1771386874062236	34.085842	0.247813458141401	33.849012	0.14259591844088712	34.565777	0.3348193684147906	33.449014000000005	0.3313269821414643	33.482262	0.29607376735050894	34.213683	0.27267406526783766	33.927684	0.15288598071763493
3.31	34.7323	32.8789	33.4734	33.836400000000005	33.73025	33.63701957831325	33.72700512048193	33.44154909638554	34.107672590361446	33.728311596385545	34.824636000000005	0.1809339169531239	33.08020200000001	0.2799051792947032	33.405367999999996	0.1771386874062236	34.085842	0.247813458141401	33.849012	0.14259591844088712	34.569905	0.33429664512894414	33.438776000000004	0.33298006526314416	33.484487	0.2951521263824347	34.208471	0.27486777915787836	33.92540975	0.1541218752251273
3.32	34.5253	32.9749	33.3434	33.8532	33.6742	33.63968708708708	33.72474654654655	33.441254354354356	34.10690840840841	33.7281490990991	34.824636000000005	0.1809339169531239	33.08020200000001	0.2799051792947032	33.405367999999996	0.1771386874062236	34.085842	0.247813458141401	33.849012	0.14259591844088712	34.572238	0.3331497157238642	33.428455	0.33118011803372266	33.486216	0.2937975279306715	34.199519	0.27166448472630556	33.921607	0.1555895954445511
3.33	34.7943	33.0254	33.4852	33.8361	33.785250000000005	33.64314401197605	33.72265269461078	33.44138592814371	34.10609760479042	33.72832005988024	34.824636000000005	0.1809339169531239	33.08020200000001	0.2799051792947032	33.405367999999996	0.1771386874062236	34.085842	0.247813458141401	33.849012	0.14259591844088712	34.579449	0.33002842439417807	33.42061	0.331344756677695	33.489811	0.2915323257350316	34.191743	0.2708169176395586	33.92040325	0.15617902847383466
3.34	34.7262	32.9362	33.5392	33.9541	33.78892499999999	33.64637701492537	33.720305074626864	33.441677910447765	34.105643880597015	33.728500970149256	34.824636000000005	0.1809339169531239	33.08020200000001	0.2799051792947032	33.405367999999996	0.1771386874062236	34.085842	0.247813458141401	33.849012	0.14259591844088712	34.583811999999995	0.32904439210504793	33.409918000000005	0.3295296195758462	33.494862000000005	0.28791016583634327	34.187725	0.27133695789961243	33.91907925	0.15673136599464071
3.35	34.8242	32.9687	33.5091	34.0107	33.828175	33.64988244047619	33.7180681547619	33.441878571428575	34.105361309523815	33.72879761904762	34.824636000000005	0.1809339169531239	33.08020200000001	0.2799051792947032	33.405367999999996	0.1771386874062236	34.085842	0.247813458141401	33.849012	0.14259591844088712	34.589887999999995	0.32780261592318555	33.398787	0.32537849340534525	33.498922	0.28517956405311834	34.183478	0.270744241226974	33.91776875	0.15694004349496837
3.36	34.5845	33.0343	33.7882	33.7622	33.7923	33.652655786350145	33.71603916913947	33.44290623145401	34.10434302670623	33.72898605341246	34.824636000000005	0.1809339169531239	33.08020200000001	0.2799051792947032	33.405367999999996	0.1771386874062236	34.085842	0.247813458141401	33.849012	0.14259591844088712	34.593199	0.3260369553618716	33.389932	0.32309738903938306	33.504870000000004	0.2849457008347965	34.174895	0.27035446443398836	33.915724	0.157232050970908
3.37	34.5711	32.9539	33.4544	33.6422	33.6554	33.65537307692308	33.713784319526624	33.44294023668639	34.10297573964497	33.72876834319527	34.824636000000005	0.1809339169531239	33.08020200000001	0.2799051792947032	33.405367999999996	0.1771386874062236	34.085842	0.247813458141401	33.849012	0.14259591844088712	34.596092	0.32452594196163037	33.378198000000005	0.31730309283595026	33.506837	0.2838992297586708	34.167982	0.2750553951112269	33.912277249999995	0.15913069885906445
3.38	34.5818	32.9451	33.5713	33.765100000000004	33.715824999999995	33.65810589970501	33.71151681415929	33.443318879056044	34.1019790560472	33.72873016224189	34.824636000000005	0.1809339169531239	33.08020200000001	0.2799051792947032	33.405367999999996	0.1771386874062236	34.085842	0.247813458141401	33.849012	0.14259591844088712	34.597538	0.32413272184356806	33.367656000000004	0.31395387981443007	33.510009	0.2828168522884986	34.164681	0.2779037438529213	33.909971	0.1602973620393069
3.39	34.4932	32.8354	33.423500000000004	33.7744	33.631625	33.66056205882353	33.70894	33.4432605882353	34.1010155882353	33.72844455882353	34.824636000000005	0.1809339169531239	33.08020200000001	0.2799051792947032	33.405367999999996	0.1771386874062236	34.085842	0.247813458141401	33.849012	0.14259591844088712	34.599828	0.3225590213254106	33.356156999999996	0.31215650155921204	33.512981999999994	0.2802928196069651	34.160357	0.2805927014231032	33.907331000000006	0.16269209039397278
3.4	34.506	32.6953	33.3451	33.6975	33.560975	33.66304134897361	33.70596744868035	33.44297272727273	34.09983225806452	33.7279534457478	34.824636000000005	0.1809339169531239	33.08020200000001	0.2799051792947032	33.405367999999996	0.1771386874062236	34.085842	0.247813458141401	33.849012	0.14259591844088712	34.603124	0.3198613014190329	33.345171	0.3159045100240994	33.516849	0.27518534084714935	34.154937	0.2842592623172149	33.90502025	0.16595428738418433
3.41	34.6483	32.788	33.552	33.6878	33.669025	33.66592222222222	33.70328333333333	33.44329152046784	34.09862748538012	33.72778114035088	34.824636000000005	0.1809339169531239	33.08020200000001	0.2799051792947032	33.405367999999996	0.1771386874062236	34.085842	0.247813458141401	33.849012	0.14259591844088712	34.608667	0.31572547692387903	33.336214	0.31889305291271497	33.520537	0.2731322988179273	34.149397	0.2879241645578915	33.90370375	0.167307079741102
3.42	34.6043	32.8963	33.76	33.8526	33.778299999999994	33.66865801749271	33.700930612244896	33.444214868804664	34.09791020408163	33.727928425655975	34.824636000000005	0.1809339169531239	33.08020200000001	0.2799051792947032	33.405367999999996	0.1771386874062236	34.085842	0.247813458141401	33.849012	0.14259591844088712	34.614831	0.309438119234487	33.32824600000001	0.31983886328699923	33.524438	0.27374420810438443	34.145807	0.28937519884758117	33.9033305	0.1675470245154561
3.43	34.721199999999996	32.9178	33.7138	33.7311	33.770975	33.67171773255814	33.69865406976744	33.44499854651163	34.09684389534884	33.72805356104651	34.824636000000005	0.1809339169531239	33.08020200000001	0.2799051792947032	33.405367999999996	0.1771386874062236	34.085842	0.247813458141401	33.849012	0.14259591844088712	34.622036	0.3033218327890162	33.321858999999996	0.3216070694029168	33.526165	0.2743943808414506	34.140719	0.29216368378051133	33.90269475	0.16793082210785104
3.44	34.6603	32.9845	33.6635	33.8207	33.782250000000005	33.6745831884058	33.696584057971016	33.445631884057974	34.09604347826087	33.728210652173914	34.824636000000005	0.1809339169531239	33.08020200000001	0.2799051792947032	33.405367999999996	0.1771386874062236	34.085842	0.247813458141401	33.849012	0.14259591844088712	34.626482	0.3005514760798235	33.316807	0.32290924742371685	33.529937999999994	0.2736544583627447	34.132484000000005	0.28942191973000087	33.90142775	0.1683605624877526
3.45	34.6575	32.9779	33.5989	33.967299999999994	33.800399999999996	33.67742398843931	33.69450693641618	33.446074855491325	34.09567138728324	33.728419291907514	34.824636000000005	0.1809339169531239	33.08020200000001	0.2799051792947032	33.405367999999996	0.1771386874062236	34.085842	0.247813458141401	33.849012	0.14259591844088712	34.629973	0.29884212644201796	33.311251999999996	0.32392210451584497	33.531383999999996	0.27363278228198973	34.126682	0.2868220309713018	33.89982275	0.16855280251612834
3.46	34.9007	32.9685	33.5178	33.962599999999995	33.8374	33.6809492795389	33.69241469740634	33.44628155619597	34.0952878962536	33.7287333573487	34.824636000000005	0.1809339169531239	33.08020200000001	0.2799051792947032	33.405367999999996	0.1771386874062236	34.085842	0.247813458141401	33.849012	0.14259591844088712	34.634461	0.29951010400828515	33.305246	0.32466009557788483	33.530605	0.2735587087746496	34.124305	0.2871904859623143	33.89865425000001	0.16857670409884293
3.47	34.7554	32.7866	33.601299999999995	34.0073	33.78765	33.684036781609194	33.689811781609194	33.446727011494254	34.095035057471264	33.728902658045975	34.824636000000005	0.1809339169531239	33.08020200000001	0.2799051792947032	33.405367999999996	0.1771386874062236	34.085842	0.247813458141401	33.849012	0.14259591844088712	34.638275	0.29858683300416616	33.297713	0.3278837893587886	33.532949	0.2731457480832318	34.125445	0.2864896572515641	33.8985955	0.16861473180765893
3.48	34.9318	32.7052	33.4748	33.8135	33.731325	33.68761203438395	33.68699054441261	33.446807449856735	34.09422836676218	33.72890959885387	34.824636000000005	0.1809339169531239	33.08020200000001	0.2799051792947032	33.405367999999996	0.1771386874062236	34.085842	0.247813458141401	33.849012	0.14259591844088712	34.644431	0.2982252313693059	33.289135	0.3320673901348129	33.534761	0.27214108784957136	34.124739999999996	0.28717573439314115	33.898266750000005	0.16891119872951885
3.49	34.721199999999996	32.7806	33.3889	34.2579	33.787150000000004	33.690565142857146	33.68440085714286	33.446642	34.094696	33.729076	34.824636000000005	0.1809339169531239	33.08020200000001	0.2799051792947032	33.405367999999996	0.1771386874062236	34.085842	0.247813458141401	33.849012	0.14259591844088712	34.648914999999995	0.2959433440779907	33.281684	0.3350516244619374	33.533543	0.2725221619215078	34.128682	0.28626039053259905	33.898206	0.16895044717310756
3.5	34.787499999999994	32.8019	33.3017	34.015	33.726524999999995	33.69369031339031	33.68188660968661	33.44622905982906	34.09446894586895	33.72906873219373	34.608487999999994	0.29961579907608366	32.803392	0.2039931918863957	33.737595999999996	0.21664202358729912	33.94181	0.16720156249269943	33.7728215	0.09954879645304632	34.65305	0.29495045894581484	33.275929999999995	0.3383178669401711	33.533842	0.27224835259537883	34.130547	0.28488918010412617	33.89834225	0.16880492902104066
3.51	34.7769	32.811099999999996	33.2458	34.1579	33.747924999999995	33.69676761363636	33.67941278409091	33.44565965909091	34.094649147727274	33.729122301136364	34.608487999999994	0.29961579907608366	32.803392	0.2039931918863957	33.737595999999996	0.21664202358729912	33.94181	0.16720156249269943	33.7728215	0.09954879645304632	34.654927	0.2951372089248369	33.270125	0.34128036561540454	33.531499999999994	0.27371957411283926	34.133444999999995	0.2836638458624786	33.89749925	0.169348069496235
3.52	34.7776	32.7954	33.560500000000005	33.918499999999995	33.763000000000005	33.69982946175637	33.67690849858357	33.44598498583569	34.09415014164306	33.72921827195467	34.608487999999994	0.29961579907608366	32.803392	0.2039931918863957	33.737595999999996	0.21664202358729912	33.94181	0.16720156249269943	33.7728215	0.09954879645304632	34.657968000000004	0.2948154597868242	33.265217	0.34456022448039264	33.53044	0.27339655144756914	34.136107	0.28033250072120264	33.897433	0.16939988793179936
3.53	34.839600000000004	32.766000000000005	33.5635	33.804500000000004	33.74340000000001	33.70304915254237	33.67433531073446	33.44631694915254	34.09333192090396	33.729258333333334	34.608487999999994	0.29961579907608366	32.803392	0.2039931918863957	33.737595999999996	0.21664202358729912	33.94181	0.16720156249269943	33.7728215	0.09954879645304632	34.660599	0.2952547318260628	33.262	0.34772163922292465	33.53192	0.2731685475187877	34.135888	0.2805853327340036	33.89760175000001	0.16923624197153236
3.54	35.0473	32.781600000000005	33.5152	33.6494	33.748374999999996	33.706835774647885	33.67182056338029	33.44651098591549	34.0920814084507	33.72931218309859	34.608487999999994	0.29961579907608366	32.803392	0.2039931918863957	33.737595999999996	0.21664202358729912	33.94181	0.16720156249269943	33.7728215	0.09954879645304632	34.665748	0.29747781123606776	33.25925	0.3504392950212477	33.534057	0.27218186851157683	34.134517	0.28263720903359485	33.898393	0.16834041832072608
3.55	34.61	32.6533	33.670300000000005	33.845	33.69465	33.70937275280899	33.6689595505618	33.44713960674157	34.091387359550566	33.72921481741573	34.608487999999994	0.29961579907608366	32.803392	0.2039931918863957	33.737595999999996	0.21664202358729912	33.94181	0.16720156249269943	33.7728215	0.09954879645304632	34.665922	0.2974396798470213	33.252426	0.35554249845285835	33.535207	0.2725152692432034	34.133457	0.28352978296695736	33.896753000000004	0.16952619330998636
3.56	34.6244	32.5562	33.624700000000004	33.7741	33.64485	33.71193585434173	33.66584257703081	33.447636974789916	34.090498599439776	33.72897850140056	34.608487999999994	0.29961579907608366	32.803392	0.2039931918863957	33.737595999999996	0.21664202358729912	33.94181	0.16720156249269943	33.7728215	0.09954879645304632	34.664636	0.29733737717053005	33.24602	0.3622623785450701	33.538433999999995	0.2716350560601418	34.134376	0.2821981673944838	33.8958665	0.17061679203698882
3.57	34.6887	32.3392	33.4838	33.670300000000005	33.5455	33.714664245810056	33.66213687150838	33.447737988826816	34.089324860335196	33.72846599162011	34.608487999999994	0.29961579907608366	32.803392	0.2039931918863957	33.737595999999996	0.21664202358729912	33.94181	0.16720156249269943	33.7728215	0.09954879645304632	34.664245	0.2972791798677668	33.236637	0.37341850371967866	33.540741	0.2701629123530823	34.133632000000006	0.2833317033393346	33.89381375	0.1735890492946806
3.58	34.7694	32.2971	33.6463	33.675799999999995	33.59715	33.717602228412254	33.65833454038997	33.44829108635098	34.08817298050139	33.728100208913645	34.608487999999994	0.29961579907608366	32.803392	0.2039931918863957	33.737595999999996	0.21664202358729912	33.94181	0.16720156249269943	33.7728215	0.09954879645304632	34.665644	0.2974431582469204	33.224503999999996	0.38399493812957164	33.542702	0.2702107744376788	34.132394000000005	0.2850711067843063	33.891311	0.17605135081197343
3.59	34.8573	32.5454	33.679100000000005	33.7131	33.698725	33.72076805555556	33.65524305555556	33.44893222222222	34.08713111111111	33.72801861111111	34.608487999999994	0.29961579907608366	32.803392	0.2039931918863957	33.737595999999996	0.21664202358729912	33.94181	0.16720156249269943	33.7728215	0.09954879645304632	34.668915999999996	0.2977365803131845	33.218451	0.3898954854765475	33.545709	0.2700369870269885	34.129348	0.28792207471305126	33.890606	0.1766852022194462
3.6	34.8309	32.6489	33.8463	33.553799999999995	33.719975	33.7238432132964	33.65245540166205	33.45003296398892	34.08565373961219	33.727996329639886	34.608487999999994	0.29961579907608366	32.803392	0.2039931918863957	33.737595999999996	0.21664202358729912	33.94181	0.16720156249269943	33.7728215	0.09954879645304632	34.673331000000005	0.2968218942532785	33.214785	0.393529557468119	33.549624	0.27153948021817936	34.125951	0.29269714499095456	33.89092275	0.17634692607053315
3.61	34.8768	32.9345	33.6355	33.7686	33.80385	33.72702817679558	33.65047209944751	33.45054530386741	34.08477790055249	33.728205870165745	34.608487999999994	0.29961579907608366	32.803392	0.2039931918863957	33.737595999999996	0.21664202358729912	33.94181	0.16720156249269943	33.7728215	0.09954879645304632	34.676919000000005	0.2970937510418291	33.211565	0.3945009434960019	33.552424	0.27096053986815793	34.125018	0.2936943372166523	33.8914815	0.17597755766936893
3.62	34.9293	32.7866	33.601299999999995	33.7371	33.763575	33.73034022038567	33.648092286501374	33.45096060606061	34.08382011019284	33.72830330578512	34.608487999999994	0.29961579907608366	32.803392	0.2039931918863957	33.737595999999996	0.21664202358729912	33.94181	0.16720156249269943	33.7728215	0.09954879645304632	34.684273	0.29410342572169307	33.206946	0.3967617149735229	33.554195	0.2706926324964639	34.122509	0.2959398133920181	33.89198075	0.17553822240017966
3.63	34.9279	32.8998	33.5168	33.6614	33.751475	33.73363021978022	33.64603653846154	33.45114148351649	34.08265961538462	33.72836696428571	34.608487999999994	0.29961579907608366	32.803392	0.2039931918863957	33.737595999999996	0.21664202358729912	33.94181	0.16720156249269943	33.7728215	0.09954879645304632	34.691264000000004	0.29146437539650655	33.203998	0.39794780582083905	33.554601000000005	0.27060490245245	34.120332	0.2985377931102677	33.89254875	0.17498436089479066
3.64	34.8373	33.0811	33.5022	33.8528	33.818349999999995	33.73665397260274	33.644488767123285	33.45128136986301	34.082029863013695	33.72861349315068	34.608487999999994	0.29961579907608366	32.803392	0.2039931918863957	33.737595999999996	0.21664202358729912	33.94181	0.16720156249269943	33.7728215	0.09954879645304632	34.697038	0.28853714001441794	33.201622	0.39796535547409206	33.552484	0.27017382796481004	34.123393	0.29413353844019713	33.89363425	0.1741740580443515
3.65	34.8976	33.1111	33.7399	33.7727	33.880325	33.73982595628415	33.64303142076503	33.45206994535519	34.08118469945355	33.72902800546448	34.608487999999994	0.29961579907608366	32.803392	0.2039931918863957	33.737595999999996	0.21664202358729912	33.94181	0.16720156249269943	33.7728215	0.09954879645304632	34.703096	0.28629383398494745	33.19783	0.39699231997767565	33.552002	0.26979195987298865	34.121631	0.2957129138423426	33.893639750000006	0.17417362466507508
3.66	35.1102	32.8058	33.7218	33.8039	33.860425	33.74355994550409	33.64075013623978	33.45280490463215	34.080429155313354	33.729386035422344	34.608487999999994	0.29961579907608366	32.803392	0.2039931918863957	33.737595999999996	0.21664202358729912	33.94181	0.16720156249269943	33.7728215	0.09954879645304632	34.711928	0.2850787171391072	33.191095	0.39788092030464356	33.552939	0.2702212919912892	34.1222	0.29503875520125233	33.8945405	0.17376201138554637
3.67	35.0051	32.7059	33.8161	34.1657	33.923199999999994	33.74698804347826	33.63820978260869	33.45379211956522	34.080660869565214	33.729912703804345	34.608487999999994	0.29961579907608366	32.803392	0.2039931918863957	33.737595999999996	0.21664202358729912	33.94181	0.16720156249269943	33.7728215	0.09954879645304632	34.718627	0.284005544779814	33.183156	0.39957586208333795	33.555564	0.2714997503653946	34.125913999999995	0.29320130121529275	33.89581525	0.1734971483658785
3.68	34.9786	32.7822	33.8786	34.0193	33.914675	33.75032574525745	33.63588997289973	33.45494336043361	34.0804945799458	33.73041341463414	34.608487999999994	0.29961579907608366	32.803392	0.2039931918863957	33.737595999999996	0.21664202358729912	33.94181	0.16720156249269943	33.7728215	0.09954879645304632	34.726105	0.2808586136899857	33.177231	0.40109688159256446	33.55805	0.2733202666869119	34.12712	0.29250447980683664	33.897126500000006	0.17313523221483282
3.69	34.8224	32.927	33.8742	34.0955	33.92977500000001	33.75322324324324	33.63397405405406	33.45607648648649	34.080535135135136	33.73095222972973	34.608487999999994	0.29961579907608366	32.803392	0.2039931918863957	33.737595999999996	0.21664202358729912	33.94181	0.16720156249269943	33.7728215	0.09954879645304632	34.732856	0.27485486393055647	33.172732	0.40135774462158397	33.558206	0.2734979352201464	34.128579	0.291973462989184	33.89809325	0.17304399294872128
3.7	34.9993	32.8785	34.1526	34.0597	34.022525	33.756581940700805	33.63193773584906	33.4579539083558	34.080478975741244	33.731738140161724	34.608487999999994	0.29961579907608366	32.803392	0.2039931918863957	33.737595999999996	0.21664202358729912	33.94181	0.16720156249269943	33.7728215	0.09954879645304632	34.74117	0.2701267807470958	33.166497	0.4010338081053552	33.559489	0.27599602796692874	34.128257	0.29203207249314905	33.89885325	0.17342532500826674
3.71	34.9874	32.7536	34.2288	33.966	33.98395	33.75989059139785	33.62957661290322	33.460026075268814	34.08017123655914	33.73241612903226	34.608487999999994	0.29961579907608366	32.803392	0.2039931918863957	33.737595999999996	0.21664202358729912	33.94181	0.16720156249269943	33.7728215	0.09954879645304632	34.750121	0.2631484618782911	33.160757	0.40280855423475753	33.562352000000004	0.2814405053945749	34.126558	0.2924810390746368	33.899947	0.17361545765676184
3.72	34.887	32.7978	34.0285	33.9779	33.9228	33.76291233243968	33.62734664879356	33.46155013404826	34.07989705093834	33.73292654155496	34.608487999999994	0.29961579907608366	32.803392	0.2039931918863957	33.737595999999996	0.21664202358729912	33.94181	0.16720156249269943	33.7728215	0.09954879645304632	34.759227	0.25160623270174487	33.153998	0.4031749558771161	33.563586	0.2832233751053161	34.125954	0.2927274028991447	33.90069125	0.17355165691621707
3.73	34.8018	32.6794	33.8724	34.0745	33.857025	33.76569010695187	33.624812032085565	33.462648663101604	34.07988262032085	33.73325835561497	34.608487999999994	0.29961579907608366	32.803392	0.2039931918863957	33.737595999999996	0.21664202358729912	33.94181	0.16720156249269943	33.7728215	0.09954879645304632	34.76509	0.2455667505789819	33.145672	0.4043026177047079	33.560485	0.27802845700400286	34.123442999999995	0.2920737831421835	33.898672499999996	0.17286553371393987
3.74	34.7498	32.686	33.8117	33.9048	33.788075	33.7683144	33.62230853333333	33.463579466666665	34.079415733333335	33.733404533333335	34.608487999999994	0.29961579907608366	32.803392	0.2039931918863957	33.737595999999996	0.21664202358729912	33.94181	0.16720156249269943	33.7728215	0.09954879645304632	34.770508	0.23904162423559702	33.136450999999994	0.40416463379563916	33.555261	0.2680754879721417	34.119059	0.2920321011464275	33.89531975	0.17171136566096118
3.75	34.685100000000006	32.734899999999996	33.783500000000004	34.0289	33.8081	33.77075265957447	33.61994840425532	33.46443031914894	34.07928138297872	33.733603191489365	34.608487999999994	0.29961579907608366	32.803392	0.2039931918863957	33.737595999999996	0.21664202358729912	33.94181	0.16720156249269943	33.7728215	0.09954879645304632	34.776608	0.22867493035695394	33.128833	0.4044851639923916	33.550935	0.2606924672866234	34.116729	0.29181034151162044	33.89327625	0.17151919869916862
3.76	34.6706	32.6977	33.7934	34.186	33.836925	33.773139522546415	33.617502122015914	33.465302917771886	34.07956445623342	33.73387725464191	34.608487999999994	0.29961579907608366	32.803392	0.2039931918863957	33.737595999999996	0.21664202358729912	33.94181	0.16720156249269943	33.7728215	0.09954879645304632	34.782888	0.21661902193170018	33.121744	0.4057778700997383	33.545472999999994	0.24948247721100827	34.113587	0.2893206168323295	33.890923	0.17065100538787437
3.77	34.6258	32.548	33.8999	34.1511	33.806200000000004	33.775395238095236	33.61467275132275	33.46645264550265	34.0797537037037	33.734068584656086	34.608487999999994	0.29961579907608366	32.803392	0.2039931918863957	33.737595999999996	0.21664202358729912	33.94181	0.16720156249269943	33.7728215	0.09954879645304632	34.788522	0.2046888683941174	33.111826	0.4075733433706352	33.541026	0.23883018971474285	34.113034999999996	0.28919457235884527	33.888602250000005	0.17020432121655685
3.78	34.470800000000004	32.53	33.8373	34.1349	33.74325	33.77723007915567	33.61181081794195	33.46743113456464	34.07989920844327	33.73409281002639	34.608487999999994	0.29961579907608366	32.803392	0.2039931918863957	33.737595999999996	0.21664202358729912	33.94181	0.16720156249269943	33.7728215	0.09954879645304632	34.792058000000004	0.19583747806321716	33.100353	0.4076427019035274	33.539423	0.23625888037606957	34.10919500000001	0.28628575269643936	33.88525725	0.16973577469345985
3.79	34.7103	32.548	33.9135	34.285199999999996	33.86425	33.77968552631579	33.60901131578947	33.468605000000004	34.08043947368421	33.73443532894736	34.608487999999994	0.29961579907608366	32.803392	0.2039931918863957	33.737595999999996	0.21664202358729912	33.94181	0.16720156249269943	33.7728215	0.09954879645304632	34.795908999999995	0.19027158744517877	33.089237000000004	0.4073945888711242	33.539916	0.2369937303521991	34.106752	0.2836935024446102	33.882953500000006	0.16842373244063927
3.8	34.5945	32.4953	34.038	34.1805	33.827075	33.78182414698163	33.60608818897638	33.470099475065616	34.08070209973753	33.73467847769029	34.608487999999994	0.29961579907608366	32.803392	0.2039931918863957	33.737595999999996	0.21664202358729912	33.94181	0.16720156249269943	33.7728215	0.09954879645304632	34.799919	0.18146946187986768	33.075881	0.40471867812505563	33.541254	0.23943626149177946	34.103711	0.2812214199691981	33.880191249999996	0.16703279891631906
3.81	34.3775	32.5794	33.8849	34.1492	33.747749999999996	33.78338350785341	33.60340052356021	33.471185340314136	34.080881413612566	33.73471269633508	34.608487999999994	0.29961579907608366	32.803392	0.2039931918863957	33.737595999999996	0.21664202358729912	33.94181	0.16720156249269943	33.7728215	0.09954879645304632	34.798424	0.18433376958691086	33.065914	0.4045481812011925	33.541428	0.23968193784530575	34.099458999999996	0.27721880615108985	33.87630625	0.16552826101340726
3.82	34.558499999999995	32.8965	33.818	34.108200000000004	33.8453	33.78540731070496	33.601554830287206	33.472090861618796	34.08095274151436	33.73500143603133	34.608487999999994	0.29961579907608366	32.803392	0.2039931918863957	33.737595999999996	0.21664202358729912	33.94181	0.16720156249269943	33.7728215	0.09954879645304632	34.798408	0.18435473308852302	33.05645	0.3971909063166844	33.542207000000005	0.2404595038271436	34.094748	0.2729521741805624	33.87295325	0.1626734770857042
3.83	34.407199999999996	32.8424	34.0099	34.044	33.825874999999996	33.787026562499996	33.59957786458333	33.47349140625	34.080856510416666	33.7352380859375	34.608487999999994	0.29961579907608366	32.803392	0.2039931918863957	33.737595999999996	0.21664202358729912	33.94181	0.16720156249269943	33.7728215	0.09954879645304632	34.795252	0.18832089499290447	33.044879	0.3861410519212544	33.543519	0.24266187128750893	34.08891	0.267627223592963	33.86814	0.1567064017550156
3.84	34.2924	32.7102	34.045899999999996	34.0886	33.784274999999994	33.78833922077922	33.59726779220779	33.47497818181818	34.080876623376625	33.73536545454545	34.608487999999994	0.29961579907608366	32.803392	0.2039931918863957	33.737595999999996	0.21664202358729912	33.94181	0.16720156249269943	33.7728215	0.09954879645304632	34.790816	0.19484240496292568	33.029983	0.36951189099531856	33.546467	0.24696176698941283	34.083442	0.261872966805341	33.862677	0.1497922976418441
3.85	34.3495	32.8151	34.034800000000004	33.9587	33.789525000000005	33.789793005181345	33.5952414507772	33.47642849740933	34.080560103626944	33.73550576424871	34.608487999999994	0.29961579907608366	32.803392	0.2039931918863957	33.737595999999996	0.21664202358729912	33.94181	0.16720156249269943	33.7728215	0.09954879645304632	34.788376	0.19882542879464177	33.017783	0.35587983502985604	33.549593	0.2511515129871706	34.078871	0.2599956671336651	33.85865575	0.14622683520483676
3.86	34.4197	32.7901	33.9099	33.844300000000004	33.741	33.79142067183463	33.59316098191214	33.477548578811366	34.079949612403105	33.735519961240314	34.608487999999994	0.29961579907608366	32.803392	0.2039931918863957	33.737595999999996	0.21664202358729912	33.94181	0.16720156249269943	33.7728215	0.09954879645304632	34.785852999999996	0.20189420244481462	33.00831	0.34907398987050203	33.551843	0.253373961357371	34.07147	0.25596250218586536	33.854369	0.14327055443875014
3.87	34.563199999999995	32.8705	33.9373	33.897	33.81699999999999	33.79340979381443	33.591298453608246	33.47873350515464	34.0794780927835	33.735729961340205	34.608487999999994	0.29961579907608366	32.803392	0.2039931918863957	33.737595999999996	0.21664202358729912	33.94181	0.16720156249269943	33.7728215	0.09954879645304632	34.786164	0.2015229823824135	33.000284	0.3428050742527094	33.556504	0.2561474358113194	34.068059000000005	0.25599230934430606	33.85275275	0.142765414259793
3.88	34.430299999999995	32.8801	33.797399999999996	34.0909	33.79967499999999	33.7950470437018	33.58947017994859	33.47955269922879	34.07950745501285	33.73589434447301	34.608487999999994	0.29961579907608366	32.803392	0.2039931918863957	33.737595999999996	0.21664202358729912	33.94181	0.16720156249269943	33.7728215	0.09954879645304632	34.784078	0.20412555780576513	32.991395	0.33408453305615093	33.559829	0.25710260903914184	34.065127	0.2540073632333601	33.85010725	0.14125023483911012
3.89	34.2179	33.0554	33.7894	33.9431	33.751450000000006	33.796131282051284	33.58810076923077	33.48034717948718	34.07915769230769	33.73593423076923	34.608487999999994	0.29961579907608366	32.803392	0.2039931918863957	33.737595999999996	0.21664202358729912	33.94181	0.16720156249269943	33.7728215	0.09954879645304632	34.780827	0.21049338666407752	32.98548	0.32753357696651286	33.563912	0.2574773718722649	34.060429000000006	0.251845546018768	33.847662	0.14081541693816774
3.9	34.1341	33.026399999999995	33.757999999999996	33.7369	33.66385	33.79699565217391	33.586664194373405	33.48105728900256	34.07828235294117	33.73574987212276	34.608487999999994	0.29961579907608366	32.803392	0.2039931918863957	33.737595999999996	0.21664202358729912	33.94181	0.16720156249269943	33.7728215	0.09954879645304632	34.775579	0.2198960862464013	32.978491000000005	0.31893133363597737	33.566912	0.25797811170166624	34.053156	0.25056586598329	33.843534500000004	0.14008438297425693
3.91	34.0552	33.163399999999996	33.6953	33.9187	33.70815	33.797654336734695	33.58558443877551	33.48160382653061	34.077875255102036	33.73567946428572	34.608487999999994	0.29961579907608366	32.803392	0.2039931918863957	33.737595999999996	0.21664202358729912	33.94181	0.16720156249269943	33.7728215	0.09954879645304632	34.771052	0.2298949929288535	32.972552	0.3096776275844593	33.568484	0.25827954737045	34.045761999999996	0.24333947928310823	33.839462499999996	0.13800625733780894
3.92	34.0366	33.1349	33.6847	33.9074	33.6909	33.79826234096692	33.58443765903308	33.482120610687026	34.07744147582697	33.7355655216285	34.608487999999994	0.29961579907608366	32.803392	0.2039931918863957	33.737595999999996	0.21664202358729912	33.94181	0.16720156249269943	33.7728215	0.09954879645304632	34.765028	0.24101368881870633	32.967087	0.30176296526099355	33.569026	0.2584678033677759	34.040784	0.24099261136248462	33.83548125	0.1364681233071409
3.93	34.173	33.0139	33.7256	34.0126	33.731275000000004	33.79921345177665	33.58298959390863	33.482738578680205	34.0772769035533	33.735554631979696	34.608487999999994	0.29961579907608366	32.803392	0.2039931918863957	33.737595999999996	0.21664202358729912	33.94181	0.16720156249269943	33.7728215	0.09954879645304632	34.761158	0.24736255654366626	32.964864000000006	0.3005769420380182	33.573459	0.2572993658280965	34.037586	0.2391989611899262	33.834266750000005	0.13685299249092261
3.94	34.1664	33.0173	33.7599	34.0858	33.75735	33.800143037974685	33.58155746835443	33.48344025316456	34.07729848101266	33.73560981012658	34.608487999999994	0.29961579907608366	32.803392	0.2039931918863957	33.737595999999996	0.21664202358729912	33.94181	0.16720156249269943	33.7728215	0.09954879645304632	34.757079000000004	0.2537554805280083	32.962761	0.29945371774245005	33.576357	0.2577550854821375	34.03399	0.23568334710158545	33.83254675	0.13672670284510008
3.95	34.113	33.2164	33.6377	33.9324	33.724875	33.80093308080808	33.58063535353536	33.4838297979798	34.076932575757574	33.7355827020202	34.608487999999994	0.29961579907608366	32.803392	0.2039931918863957	33.737595999999996	0.21664202358729912	33.94181	0.16720156249269943	33.7728215	0.09954879645304632	34.749925	0.26168501474953665	32.962061	0.2987705771267374	33.576246	0.2577259618237259	34.031644	0.23551353445848408	33.829969	0.1362974568042599
3.96	34.260799999999996	33.1733	33.4688	33.9785	33.720349999999996	33.80209143576826	33.57960931989925	33.4837919395466	34.0766846347607	33.7355443324937	34.608487999999994	0.29961579907608366	32.803392	0.2039931918863957	33.737595999999996	0.21664202358729912	33.94181	0.16720156249269943	33.7728215	0.09954879645304632	34.741589	0.26386897953842026	32.959255999999996	0.295405042706864	33.576051	0.2578005416827204	34.027935	0.23336959907563676	33.82620775	0.1340397518817791
3.97	34.270399999999995	32.958	33.3506	33.9535	33.633125	33.803268090452256	33.57804748743719	33.483457286432156	34.07637512562814	33.735286997487435	34.608487999999994	0.29961579907608366	32.803392	0.2039931918863957	33.737595999999996	0.21664202358729912	33.94181	0.16720156249269943	33.7728215	0.09954879645304632	34.734166	0.2665921260289345	32.953725	0.290098561577565	33.574	0.2587780949466695	34.023781	0.23092334365639755	33.821418	0.1322666136897968
3.98	34.146	32.8461	33.4152	33.8771	33.5711	33.80412706766917	33.57621303258145	33.48328621553885	34.07587568922306	33.73487550125313	34.608487999999994	0.29961579907608366	32.803392	0.2039931918863957	33.737595999999996	0.21664202358729912	33.94181	0.16720156249269943	33.7728215	0.09954879645304632	34.725537	0.27152914000106576	32.948436	0.28714677080531203	33.573779	0.2589054233526197	34.018417	0.22799057753655216	33.816542250000005	0.1324189165233431
3.99	34.2755	32.8009	33.3733	33.9597	33.60235	33.8053055	33.57427475	33.48301125	34.075585249999996	33.7345441875	34.608487999999994	0.29961579907608366	32.803392	0.2039931918863957	33.737595999999996	0.21664202358729912	33.94181	0.16720156249269943	33.7728215	0.09954879645304632	34.716561999999996	0.27142226253946405	32.941796999999994	0.28272842716349467	33.571481999999996	0.2596613985461351	34.013826	0.22444148530801689	33.81091675	0.12938482061759266
4.0	34.3472	32.8541	33.4743	33.6975	33.593275	33.80665685785536	33.57247880299252	33.48298952618454	34.074642394014965	33.734191895261844	34.686588	0.1883692784293655	33.040836000000006	0.2572951338521586	33.78426600000001	0.2568257040173354	34.157957999999994	0.30544679215208664	33.917412000000006	0.16505937380530727	34.711819	0.2737044988042363	32.933568	0.27291906258690374	33.569526	0.25964925433506103	34.00757	0.2244526907925953	33.805620749999996	0.12730889694200626
4.01	34.14	32.986599999999996	33.7406	33.7453	33.653125	33.80748606965174	33.571021393034826	33.48363034825871	34.07382313432836	33.733990236318405	34.686588	0.1883692784293655	33.040836000000006	0.2572951338521586	33.78426600000001	0.2568257040173354	34.157957999999994	0.30544679215208664	33.917412000000006	0.16505937380530727	34.70868	0.2784511733852413	32.928339	0.26671168441808674	33.571945	0.2601091578840253	34.00121	0.22276019878248482	33.8025435	0.12723794046067352
4.02	34.4604	32.9971	33.7354	33.7898	33.745675000000006	33.809106203473945	33.56959727047146	33.484255086848634	34.073118362282884	33.734019230769235	34.686588	0.1883692784293655	33.040836000000006	0.2572951338521586	33.78426600000001	0.2568257040173354	34.157957999999994	0.30544679215208664	33.917412000000006	0.16505937380530727	34.704085	0.2787216164378336	32.920167	0.2513699869002364	33.577160000000006	0.2580780228120375	33.998661	0.22371386797929765	33.80001825	0.12581350344729147
4.03	34.345	32.9699	33.6053	33.6847	33.651225	33.81043267326733	33.56811287128713	33.48455470297029	34.07215693069307	33.733814294554456	34.686588	0.1883692784293655	33.040836000000006	0.2572951338521586	33.78426600000001	0.2568257040173354	34.157957999999994	0.30544679215208664	33.917412000000006	0.16505937380530727	34.696466	0.2780117976641031	32.914375	0.243274423909229	33.578783	0.2577359047101358	33.994343	0.2255758634085686	33.79599175	0.12403769542786448
4.04	34.489999999999995	32.8876	33.6816	33.577799999999996	33.65925	33.81211061728395	33.56643259259259	33.4850412345679	34.070936296296296	33.733630185185184	34.686588	0.1883692784293655	33.040836000000006	0.2572951338521586	33.78426600000001	0.2568257040173354	34.157957999999994	0.30544679215208664	33.917412000000006	0.16505937380530727	34.690329999999996	0.27569692168445586	32.909929000000005	0.23959613675213887	33.582172	0.25682677968549256	33.988701	0.22887703041041677	33.792783	0.12337482036050838
4.05	34.4218	32.6109	33.5603	33.6108	33.55095	33.81361231527094	33.56407906403941	33.48522660098522	34.069802955665025	33.73318023399015	34.686588	0.1883692784293655	33.040836000000006	0.2572951338521586	33.78426600000001	0.2568257040173354	34.157957999999994	0.30544679215208664	33.917412000000006	0.16505937380530727	34.683204	0.27330196934619316	32.902170999999996	0.23654315312856797	33.583621	0.256284544474199	33.983832	0.23169647677401306	33.788207	0.12377672581928957
4.06	34.5005	32.7585	33.6625	33.7298	33.662825	33.8153	33.56209975429976	33.485662162162164	34.06896756756757	33.733007371007375	34.686588	0.1883692784293655	33.040836000000006	0.2572951338521586	33.78426600000001	0.2568257040173354	34.157957999999994	0.30544679215208664	33.917412000000006	0.16505937380530727	34.677804	0.27149989300744326	32.894963000000004	0.2296611824367991	33.589386999999995	0.25141349965559606	33.978662	0.2315374541684866	33.785204	0.12313126960501863
4.07	34.4816	32.7789	33.5689	33.7714	33.6502	33.816933088235295	33.56018014705882	33.48586617647059	34.06823823529412	33.73280441176471	34.686588	0.1883692784293655	33.040836000000006	0.2572951338521586	33.78426600000001	0.2568257040173354	34.157957999999994	0.30544679215208664	33.917412000000006	0.16505937380530727	34.674154	0.27166115756455866	32.888258	0.22300192832451338	33.592127	0.2496586032014688	33.973161999999995	0.22983992839109565	33.78192525	0.12230618487952254
4.08	34.4975	32.677800000000005	33.7208	33.7196	33.653925	33.81859706601467	33.558022738386306	33.486440586797066	34.0673858190709	33.732611552567235	34.686588	0.1883692784293655	33.040836000000006	0.2572951338521586	33.78426600000001	0.2568257040173354	34.157957999999994	0.30544679215208664	33.917412000000006	0.16505937380530727	34.669871	0.2710291867301734	32.880831	0.2173939108248553	33.596624	0.2478613269511049	33.965699	0.22575901583615396	33.77825625	0.12055789088748516
4.09	34.4997	32.9381	33.8304	33.834900000000005	33.775774999999996	33.82025829268292	33.55651073170732	33.48727951219512	34.0668187804878	33.73271682926829	34.686588	0.1883692784293655	33.040836000000006	0.2572951338521586	33.78426600000001	0.2568257040173354	34.157957999999994	0.30544679215208664	33.917412000000006	0.16505937380530727	34.66578	0.27047326012836803	32.875523	0.20921663020571488	33.603003	0.24555347396595667	33.958737	0.2187736557621854	33.775760749999996	0.11794651834661092
4.1	34.5906	32.688199999999995	33.9452	33.834	33.7645	33.82213260340633	33.554398053527976	33.48839367396594	34.06625231143552	33.73279416058394	34.686588	0.1883692784293655	33.040836000000006	0.2572951338521586	33.78426600000001	0.2568257040173354	34.157957999999994	0.30544679215208664	33.917412000000006	0.16505937380530727	34.663531	0.27015059051308576	32.867366	0.20017585259897566	33.609075000000004	0.2464401012621172	33.951919	0.2117488734159521	33.77297275	0.11481205536333851
4.11	34.5814	32.9139	33.9978	33.8763	33.842349999999996	33.82397548543689	33.55284344660194	33.48963009708738	34.065791262135924	33.73306007281553	34.686588	0.1883692784293655	33.040836000000006	0.2572951338521586	33.78426600000001	0.2568257040173354	34.157957999999994	0.30544679215208664	33.917412000000006	0.16505937380530727	34.659365	0.2681453933875671	32.863150999999995	0.19458061064629484	33.613412000000004	0.24943862315851076	33.945208	0.203145412754578	33.770284000000004	0.10985181378299427
4.12	34.7168	32.7529	33.9529	33.795899999999996	33.804624999999994	33.82613728813559	33.55090653753027	33.49075181598063	34.065137772397094	33.7332333535109	34.686588	0.1883692784293655	33.040836000000006	0.2572951338521586	33.78426600000001	0.2568257040173354	34.157957999999994	0.30544679215208664	33.917412000000006	0.16505937380530727	34.656762	0.26628683053653895	32.857073	0.18827247225545948	33.618069999999996	0.25139752274918165	33.937438	0.19352644889057835	33.76733575	0.10476691344221895
4.13	34.5815	32.9621	34.0843	33.8353	33.8658	33.827961835748795	33.54948429951691	33.492185507246376	34.06458260869565	33.73355356280193	34.686588	0.1883692784293655	33.040836000000006	0.2572951338521586	33.78426600000001	0.2568257040173354	34.157957999999994	0.30544679215208664	33.917412000000006	0.16505937380530727	34.654517999999996	0.2659626617601215	32.852591	0.18012811327219727	33.622772	0.2556831708472928	33.93203	0.18863891352784373	33.76547775	0.10126364915451339
4.14	34.5689	32.8105	34.1153	33.7956	33.822575	33.829747228915664	33.54770361445783	33.49368698795181	34.06393445783133	33.73376807228916	34.686588	0.1883692784293655	33.040836000000006	0.2572951338521586	33.78426600000001	0.2568257040173354	34.157957999999994	0.30544679215208664	33.917412000000006	0.16505937380530727	34.647310000000004	0.2582293309710602	32.848205	0.1756602594285836	33.628074999999995	0.2603486284937293	33.926691	0.1847919819279075	33.762570249999996	0.09516574421719143
4.15	34.7867	32.693799999999996	34.0423	33.9844	33.8768	33.83204759615384	33.54565096153846	33.495005769230765	34.06374326923077	33.73411189903846	34.686588	0.1883692784293655	33.040836000000006	0.2572951338521586	33.78426600000001	0.2568257040173354	34.157957999999994	0.30544679215208664	33.917412000000006	0.16505937380530727	34.643822	0.2538877472388219	32.844461	0.17491231563471923	33.634311	0.2627403203514134	33.922909	0.1795770255349932	33.76137575	0.09292632552426854
4.16	34.5961	32.839999999999996	33.8776	34.0308	33.836124999999996	33.83387985611511	33.543958752997604	33.495923261390885	34.063664268585136	33.73435653477218	34.686588	0.1883692784293655	33.040836000000006	0.2572951338521586	33.78426600000001	0.2568257040173354	34.157957999999994	0.30544679215208664	33.917412000000006	0.16505937380530727	34.639928	0.2515699601794115	32.841746	0.17282005730283334	33.640539000000004	0.2610293775389331	33.919639	0.1744828982936875	33.760463	0.09171954304709633
4.17	34.5722	32.8968	33.8628	33.8771	33.80222499999999	33.83564617224881	33.54241052631579	33.4968009569378	34.063217942583734	33.73451889952153	34.686588	0.1883692784293655	33.040836000000006	0.2572951338521586	33.78426600000001	0.2568257040173354	34.157957999999994	0.30544679215208664	33.917412000000006	0.16505937380530727	34.636291	0.24987111671562046	32.840928	0.17235872451154197	33.647692	0.2571540672024581	33.916109	0.17168685794464486	33.760255	0.09159973961742629
4.18	34.725	32.861	33.8216	33.9995	33.851775	33.837768735083536	33.540784248210024	33.49757613365155	34.06306587112172	33.734798747016704	34.686588	0.1883692784293655	33.040836000000006	0.2572951338521586	33.78426600000001	0.2568257040173354	34.157957999999994	0.30544679215208664	33.917412000000006	0.16505937380530727	34.634259	0.2482945351408937	32.838164	0.16975290213104668	33.65373	0.2540278424650586	33.913606	0.16856911828801738	33.75993975	0.09122547367185652
4.19	34.8515	32.6963	34.0741	34.1138	33.933925	33.84018238095238	33.53877357142857	33.49894880952381	34.06318666666667	33.73527285714286	34.686588	0.1883692784293655	33.040836000000006	0.2572951338521586	33.78426600000001	0.2568257040173354	34.157957999999994	0.30544679215208664	33.917412000000006	0.16505937380530727	34.634513999999996	0.24850644729563692	32.834367	0.1686220578543763	33.661376	0.2550669320437273	33.912544	0.1669460321193636	33.76070025	0.09236009543343211
4.2	34.8276	32.977599999999995	33.9708	34.1948	33.9927	33.842527790973875	33.5374406175772	33.50006959619952	34.06349928741093	33.73588432304038	34.686588	0.1883692784293655	33.040836000000006	0.2572951338521586	33.78426600000001	0.2568257040173354	34.157957999999994	0.30544679215208664	33.917412000000006	0.16505937380530727	34.634027	0.24807517590445122	32.833866	0.16811550215474377	33.669999000000004	0.25072602798687926	33.912932	0.16756151765239938	33.762706	0.09518415969354295
4.21	34.7108	32.9764	34.1249	34.4845	34.074149999999996	33.84458530805687	33.536111137440756	33.50155023696683	34.06449691943128	33.73668590047394	34.686588	0.1883692784293655	33.040836000000006	0.2572951338521586	33.78426600000001	0.2568257040173354	34.157957999999994	0.30544679215208664	33.917412000000006	0.16505937380530727	34.632909	0.2474679312333486	32.834592	0.1685766873900665	33.679847	0.24903722145023263	33.916188000000005	0.17537086030016436	33.765884	0.10014582294097471
4.22	34.7926	32.8188	33.938	34.3403	33.972425	33.84682647754137	33.53441536643026	33.50258203309693	34.06514893617021	33.737243203309696	34.686588	0.1883692784293655	33.040836000000006	0.2572951338521586	33.78426600000001	0.2568257040173354	34.157957999999994	0.30544679215208664	33.917412000000006	0.16505937380530727	34.630523	0.24472399454504898	32.832991	0.16795141559119178	33.686579	0.246793194532693	33.919459	0.18018308987741696	33.767388	0.10210761656015475
4.23	34.7278	32.7854	34.2376	34.4466	34.049350000000004	33.848904245283016	33.532648820754716	33.50431556603773	34.06604858490566	33.737979304245286	34.686588	0.1883692784293655	33.040836000000006	0.2572951338521586	33.78426600000001	0.2568257040173354	34.157957999999994	0.30544679215208664	33.917412000000006	0.16505937380530727	34.628625	0.2432063364634734	32.830616	0.16691483143696678	33.698002	0.24558209554545948	33.92191999999999	0.18565789598998986	33.76979075	0.10585667904373605
4.24	34.6523	32.7681	34.211200000000005	34.4082	34.00995	33.850794588235296	33.53084988235294	33.50597882352941	34.06685364705882	33.73861923529412	34.686588	0.1883692784293655	33.040836000000006	0.2572951338521586	33.78426600000001	0.2568257040173354	34.157957999999994	0.30544679215208664	33.917412000000006	0.16505937380530727	34.626936	0.2424407246185344	32.829659	0.16699697638070535	33.708422	0.2450237875814944	33.924992	0.19111241214730995	33.77250225	0.10849469702018408
4.25	34.5549	32.698	33.9553	34.587599999999995	33.948949999999996	33.852447417840374	33.52889483568075	33.507033568075116	34.06807605633803	33.739112969483564	34.686588	0.1883692784293655	33.040836000000006	0.2572951338521586	33.78426600000001	0.2568257040173354	34.157957999999994	0.30544679215208664	33.917412000000006	0.16505937380530727	34.623873	0.24138372898187754	32.827788	0.16741713902853606	33.715285	0.24218650396335656	33.931629	0.202272809226848	33.77464375	0.10984803899660762
4.26	34.516	32.7644	33.8938	34.5076	33.92045	33.854001405152225	33.52710444964871	33.5079393442623	34.06910538641686	33.739537646370025	34.686588	0.1883692784293655	33.040836000000006	0.2572951338521586	33.78426600000001	0.2568257040173354	34.157957999999994	0.30544679215208664	33.917412000000006	0.16505937380530727	34.621792	0.24140795836016027	32.827690000000004	0.1674516890984212	33.720549	0.24026182330186358	33.93681899999999	0.21025040227203182	33.7767125	0.11063155125267918
4.27	34.7623	33.094899999999996	34.2183	34.2975	34.09325	33.856123598130836	33.526094626168224	33.50959906542056	34.06963901869159	33.740364077102804	34.686588	0.1883692784293655	33.040836000000006	0.2572951338521586	33.78426600000001	0.2568257040173354	34.157957999999994	0.30544679215208664	33.917412000000006	0.16505937380530727	34.621291	0.2410601254036447	32.83202	0.16871489069886447	33.730698000000004	0.23963063706077586	33.938693	0.21263216270632102	33.7806755	0.1147662564671456
4.28	34.792100000000005	33.264900000000004	34.0339	34.4058	34.12417500000001	33.85830536130536	33.52548578088578	33.51082121212121	34.070422610722616	33.74125874125874	34.686588	0.1883692784293655	33.040836000000006	0.2572951338521586	33.78426600000001	0.2568257040173354	34.157957999999994	0.30544679215208664	33.917412000000006	0.16505937380530727	34.620093	0.23989616914559533	32.836888	0.1740809838711548	33.737639	0.2382421702720375	33.942226	0.21742338560995852	33.7842115	0.11978927733689812
4.29	34.6751	33.382200000000005	33.923100000000005	34.333200000000005	34.0784	33.86020488372093	33.52515255813953	33.51178	34.07103372093023	33.742042790697674	34.686588	0.1883692784293655	33.040836000000006	0.2572951338521586	33.78426600000001	0.2568257040173354	34.157957999999994	0.30544679215208664	33.917412000000006	0.16505937380530727	34.619129	0.23947492616481003	32.842909	0.182314794966646	33.743028	0.2362532958798923	33.945598	0.22085353068528787	33.787666	0.1232277763130021
4.3	34.8229	33.2936	33.8908	34.346199999999996	34.088375	33.8624385150812	33.52461531322506	33.512659396751744	34.071672157772625	33.742846345707655	34.686588	0.1883692784293655	33.040836000000006	0.2572951338521586	33.78426600000001	0.2568257040173354	34.157957999999994	0.30544679215208664	33.917412000000006	0.16505937380530727	34.619528	0.2397837574132513	32.846224	0.18744552669744124	33.748353	0.23347899628885446	33.949798	0.22444530051941008	33.79097575	0.12679968406695089
4.31	34.8672	33.3788	33.9103	34.2787	34.10875	33.86476435185185	33.524277777777776	33.51357986111111	34.07215138888889	33.743693344907406	34.686588	0.1883692784293655	33.040836000000006	0.2572951338521586	33.78426600000001	0.2568257040173354	34.157957999999994	0.30544679215208664	33.917412000000006	0.16505937380530727	34.620877	0.24080191568381396	32.851223	0.19484563164931298	33.752722	0.23236705967105528	33.954221	0.22653638693385733	33.79476075	0.1305620353662308
4.32	34.7066	33.2729	33.8752	34.3766	34.057825	33.86670854503464	33.52369722863741	33.51441501154734	34.07285450346421	33.7444188221709	34.686588	0.1883692784293655	33.040836000000006	0.2572951338521586	33.78426600000001	0.2568257040173354	34.157957999999994	0.30544679215208664	33.917412000000006	0.16505937380530727	34.62269	0.24075754747606887	32.854203000000005	0.19899100657585464	33.75804	0.22896514753963784	33.959455	0.23019565739130282	33.798597	0.1326038486346541
4.33	34.8752	33.4501	33.6328	34.250099999999996	34.05205	33.869032258064514	33.52352764976958	33.514687788018435	34.0732629032258	33.745127649769586	34.686588	0.1883692784293655	33.040836000000006	0.2572951338521586	33.78426600000001	0.2568257040173354	34.157957999999994	0.30544679215208664	33.917412000000006	0.16505937380530727	34.623498999999995	0.24147487331699588	32.858450000000005	0.20705061524375784	33.759516	0.2276605743538409	33.963595	0.2316728389737944	33.801265	0.1349950520978588
4.34	34.9143	33.273	33.3636	34.5273	34.019549999999995	33.8714351724138	33.52295172413793	33.51434045977012	34.074306666666665	33.745758505747126	34.686588	0.1883692784293655	33.040836000000006	0.2572951338521586	33.78426600000001	0.2568257040173354	34.157957999999994	0.30544679215208664	33.917412000000006	0.16505937380530727	34.62538	0.24301068771446893	32.861818	0.21102917763719867	33.75776	0.23004185741204902	33.969327	0.23842805316564444	33.80357125	0.13674081254451798
4.35	34.9679	33.218	33.9888	34.4758	34.162625	33.87395	33.52225229357798	33.51542866972477	34.075227522935776	33.74671462155963	34.686588	0.1883692784293655	33.040836000000006	0.2572951338521586	33.78426600000001	0.2568257040173354	34.157957999999994	0.30544679215208664	33.917412000000006	0.16505937380530727	34.626817	0.24461780746361783	32.864311	0.21375948009951246	33.762557	0.22980564746550447	33.973977999999995	0.24372085604790353	33.80691575	0.14136072542473416
4.36	34.8767	33.2174	33.9482	34.4563	34.12465	33.87624462242563	33.521554691075515	33.51641899313501	34.07609954233409	33.74757946224256	34.686588	0.1883692784293655	33.040836000000006	0.2572951338521586	33.78426600000001	0.2568257040173354	34.157957999999994	0.30544679215208664	33.917412000000006	0.16505937380530727	34.629739	0.2458493066798729	32.866141999999996	0.21600268291471064	33.764157	0.23054180113742087	33.980919	0.24748334407580835	33.81023925	0.14487680181876159
4.37	35.0616	33.2845	33.950900000000004	34.5272	34.206050000000005	33.87895091324201	33.52101347031964	33.51741095890411	34.07712945205479	33.748626198630134	34.686588	0.1883692784293655	33.040836000000006	0.2572951338521586	33.78426600000001	0.2568257040173354	34.157957999999994	0.30544679215208664	33.917412000000006	0.16505937380530727	34.634644	0.24953301367385405	32.869448	0.21985504245529447	33.769122	0.22914556071617073	33.989768999999995	0.2510465503515824	33.81574575	0.14932840512254797
4.38	35.053	33.044799999999995	33.7692	34.429	34.074	33.88162528473804	33.51992870159453	33.51798451025057	34.07793097949886	33.749367369020504	34.686588	0.1883692784293655	33.040836000000006	0.2572951338521586	33.78426600000001	0.2568257040173354	34.157957999999994	0.30544679215208664	33.917412000000006	0.16505937380530727	34.639356	0.252950562631076	32.870445	0.22042689132517804	33.771101	0.22827273980116902	33.996407999999995	0.25380842122125	33.8193275	0.15119144640455076
4.39	34.872299999999996	33.4123	33.611399999999996	34.540099999999995	34.109024999999995	33.88387681818182	33.51968409090909	33.51819681818182	34.078981363636366	33.75018477272727	34.686588	0.1883692784293655	33.040836000000006	0.2572951338521586	33.78426600000001	0.2568257040173354	34.157957999999994	0.30544679215208664	33.917412000000006	0.16505937380530727	34.643147	0.2535780096156414	32.876214	0.22695311624612408	33.772980000000004	0.2261460335376613	34.004065	0.2585488490565755	33.8241015	0.15273399992328426
4.4	34.807199999999995	33.4049	33.661699999999996	34.493900000000004	34.091924999999996	33.88597052154195	33.51942380952381	33.518522222222224	34.07992222222222	33.750959693877554	34.686588	0.1883692784293655	33.040836000000006	0.2572951338521586	33.78426600000001	0.2568257040173354	34.157957999999994	0.30544679215208664	33.917412000000006	0.16505937380530727	34.646159	0.2537213090094695	32.88331	0.2322704725623361	33.776146	0.22227838602279285	34.012029	0.2612618355716302	33.829411	0.15272324582274757
4.41	34.759	33.3904	33.3935	34.484	34.006725	33.88794570135747	33.519131900452486	33.518239366515836	34.08083642533936	33.75153834841629	34.686588	0.1883692784293655	33.040836000000006	0.2572951338521586	33.78426600000001	0.2568257040173354	34.157957999999994	0.30544679215208664	33.917412000000006	0.16505937380530727	34.647266	0.2539721157923132	32.889334	0.23752586428881461	33.774561	0.22444737337090795	34.019991	0.26340447374117154	33.832788	0.15287450337221498
4.42	34.616099999999996	33.3826	33.4129	34.3455	33.939274999999995	33.889589390519184	33.518823702031604	33.51800158013544	34.081433860045145	33.75196213318284	34.686588	0.1883692784293655	33.040836000000006	0.2572951338521586	33.78426600000001	0.2568257040173354	34.157957999999994	0.30544679215208664	33.917412000000006	0.16505937380530727	34.647384	0.2539546920220695	32.894197	0.24259399988226213	33.77109	0.22734007787908758	34.024919999999995	0.26484828170714475	33.83439775	0.1531422450233225
4.43	34.591	33.3031	33.2938	34.3834	33.892825	33.89116914414414	33.51833783783784	33.517496621621625	34.08211396396396	33.75227939189189	34.686588	0.1883692784293655	33.040836000000006	0.2572951338521586	33.78426600000001	0.2568257040173354	34.157957999999994	0.30544679215208664	33.917412000000006	0.16505937380530727	34.646082	0.25390617863994436	32.89805	0.2460083974506729	33.766890000000004	0.2322361039540725	34.031442999999996	0.2655704625077125	33.83561625	0.15311727194986513
4.44	34.887	33.4803	33.414500000000004	34.2986	34.0201	33.89340696629213	33.518252359550566	33.517265168539325	34.0826004494382	33.75288123595505	34.686588	0.1883692784293655	33.040836000000006	0.2572951338521586	33.78426600000001	0.2568257040173354	34.157957999999994	0.30544679215208664	33.917412000000006	0.16505937380530727	34.648348999999996	0.2550439021408198	32.903008	0.25267410866166085	33.7644	0.23467786646820754	34.036221999999995	0.2660393331517597	33.83799475	0.15412396850539933
4.45	34.965199999999996	33.2917	33.3171	34.2275	33.950375	33.8958100896861	33.51774439461884	33.516816367713005	34.082925336322866	33.7533240470852	34.686588	0.1883692784293655	33.040836000000006	0.2572951338521586	33.78426600000001	0.2568257040173354	34.157957999999994	0.30544679215208664	33.917412000000006	0.16505937380530727	34.651426	0.25700402528786487	32.90614600000001	0.25554584613895304	33.761582000000004	0.23834847011896199	34.038824	0.2666302199032418	33.8394945	0.15448371492329543
4.46	34.7681	33.2586	33.292	34.1701	33.8722	33.8977615212528	33.517164653243846	33.51631342281879	34.08312035794184	33.75358998881432	34.686588	0.1883692784293655	33.040836000000006	0.2572951338521586	33.78426600000001	0.2568257040173354	34.157957999999994	0.30544679215208664	33.917412000000006	0.16505937380530727	34.650099999999995	0.25604520000278963	32.909047	0.25789666886017765	33.759324	0.24172689035182024	34.040898999999996	0.2668383627163946	33.8398425	0.15451814158710375
4.47	34.757	33.284600000000005	33.5711	34.235699999999994	33.9621	33.89967946428571	33.51664553571429	33.51643571428571	34.0834609375	33.75405541294643	34.686588	0.1883692784293655	33.040836000000006	0.2572951338521586	33.78426600000001	0.2568257040173354	34.157957999999994	0.30544679215208664	33.917412000000006	0.16505937380530727	34.650116	0.25605189646013593	32.914027	0.26030528380897777	33.759022	0.24194507748904737	34.043183	0.26752447902910187	33.841587	0.15490721442787808
4.48	34.747499999999995	33.3073	33.612899999999996	34.2402	33.976974999999996	33.90156770601337	33.51617928730512	33.516650556792875	34.08381002227171	33.754551893095766	34.686588	0.1883692784293655	33.040836000000006	0.2572951338521586	33.78426600000001	0.2568257040173354	34.157957999999994	0.30544679215208664	33.917412000000006	0.16505937380530727	34.648272999999996	0.2546634320178199	32.920048	0.2623813811762613	33.760403	0.2406972911157789	34.047450000000005	0.2672267986546001	33.8440435	0.15508866886344203
4.49	34.6477	32.9872	33.4417	34.5013	33.894475	33.90322577777778	33.51500377777778	33.516484	34.084737777777775	33.754862833333334	34.686588	0.1883692784293655	33.040836000000006	0.2572951338521586	33.78426600000001	0.2568257040173354	34.157957999999994	0.30544679215208664	33.917412000000006	0.16505937380530727	34.647538	0.254556870977077	32.92211399999999	0.262085492652053	33.760931	0.23993081186835374	34.049884	0.27025435483459814	33.84511675	0.1550623304152605
4.5	34.4447	32.9972	33.3818	34.3271	33.7877	33.904426385809316	33.513855654101995	33.51618536585366	34.085275166297116	33.75493564301552	34.092282	0.23976184324449965	32.917602	0.1984145160919437	33.89722400000001	0.2192764370013338	34.323914	0.21028199067918327	33.80775549999999	0.11483337986948773	34.64411	0.2549608730132938	32.924067	0.261908242493324	33.761731999999995	0.2385117089982415	34.053005	0.27164597369599763	33.8457285	0.1547100109482634
4.51	34.470200000000006	33.072900000000004	33.3504	34.1252	33.754675000000006	33.90567809734513	33.51288008849558	33.51581858407079	34.08536349557522	33.75493506637168	34.092282	0.23976184324449965	32.917602	0.1984145160919437	33.89722400000001	0.2192764370013338	34.323914	0.21028199067918327	33.80775549999999	0.11483337986948773	34.641042999999996	0.255191955580409	32.926685	0.2620760385362049	33.762778000000004	0.23644664274337954	34.052678	0.27153808876936464	33.845796	0.15466837515052215
4.52	34.2707	33.0569	33.6456	34.1295	33.775675	33.90648388520971	33.51187350993377	33.516105077262694	34.08546092715232	33.75498084988963	34.092282	0.23976184324449965	32.917602	0.1984145160919437	33.89722400000001	0.2192764370013338	34.323914	0.21028199067918327	33.80775549999999	0.11483337986948773	34.635974000000004	0.2574762347060561	32.929300000000005	0.26205746767401783	33.763629	0.23586369000247792	34.054788	0.271304612909277	33.84592275	0.1546050194334364
4.53	34.2207	33.025000000000006	33.5321	34.3734	33.7878	33.907175991189426	33.51080110132159	33.51614030837004	34.086095154185024	33.75505313876652	34.092282	0.23976184324449965	32.917602	0.1984145160919437	33.89722400000001	0.2192764370013338	34.323914	0.21028199067918327	33.80775549999999	0.11483337986948773	34.629785	0.25995853802082225	32.931889999999996	0.2617068741548075	33.763315	0.2361535313704979	34.060477	0.27196713551270074	33.846366749999994	0.1543711949620562
4.54	34.0875	33.1322	33.8467	34.318599999999996	33.84625	33.907572307692305	33.50996901098901	33.516866813186816	34.086606153846155	33.755253571428575	34.092282	0.23976184324449965	32.917602	0.1984145160919437	33.89722400000001	0.2192764370013338	34.323914	0.21028199067918327	33.80775549999999	0.11483337986948773	34.620187	0.26209736399505373	32.935396	0.26202139858655343	33.76663	0.23495913313253614	34.067169	0.2699758884463903	33.8473455	0.1540535769642828
4.55	33.9858	33.1104	33.8247	34.4911	33.852999999999994	33.90774385964912	33.509092763157895	33.51754188596492	34.087493201754384	33.75546792763158	34.092282	0.23976184324449965	32.917602	0.1984145160919437	33.89722400000001	0.2192764370013338	34.323914	0.21028199067918327	33.80775549999999	0.11483337986948773	34.613945	0.26966598545635234	32.939966999999996	0.26103571800004366	33.768174	0.23482699181486133	34.07363	0.2723262123990073	33.848929	0.1532800718892336
4.56	34.0336	32.9585	34.0853	34.169200000000004	33.81165	33.9080192560175	33.50788796498906	33.51878424507659	34.08767199124726	33.7555908643326	34.092282	0.23976184324449965	32.917602	0.1984145160919437	33.89722400000001	0.2192764370013338	34.323914	0.21028199067918327	33.80775549999999	0.11483337986948773	34.608036999999996	0.27583583159360126	32.94399	0.25814554014948715	33.772780000000004	0.23649568044396704	34.077581	0.2707984713021642	33.850597	0.1519385351070933
4.57	34.249700000000004	33.0961	33.889399999999995	34.2487	33.870975	33.9087652838428	33.50698886462882	33.51959344978166	34.08802358078603	33.75584279475982	34.092282	0.23976184324449965	32.917602	0.1984145160919437	33.89722400000001	0.2192764370013338	34.323914	0.21028199067918327	33.80775549999999	0.11483337986948773	34.603647	0.27802381391176667	32.951558999999996	0.2512375511144355	33.776836	0.23496262652301547	34.083365	0.2681758021966772	33.85385175	0.14879035045002625
4.58	34.2281	33.312400000000004	33.9097	34.3416	33.947950000000006	33.90946100217865	33.50656492374728	33.52044335511982	34.088576034858384	33.75626132897603	34.092282	0.23976184324449965	32.917602	0.1984145160919437	33.89722400000001	0.2192764370013338	34.323914	0.21028199067918327	33.80775549999999	0.11483337986948773	34.598234	0.28002630295652453	32.961712000000006	0.24495911235002218	33.77947	0.23496089401672632	34.090022999999995	0.26621270103607375	33.85735975	0.14679905719418415
4.59	34.077	33.3016	33.942800000000005	34.3009	33.905575	33.9098252173913	33.506119347826086	33.52136152173913	34.089037608695655	33.75658592391304	34.092282	0.23976184324449965	32.917602	0.1984145160919437	33.89722400000001	0.2192764370013338	34.323914	0.21028199067918327	33.80775549999999	0.11483337986948773	34.590431	0.2835834780612538	32.969274	0.24364615617378296	33.782107	0.2353025717103465	34.095901	0.2642885263315407	33.85942825	0.145996340528269
4.6	33.9685	33.1075	33.8942	34.3766	33.8367	33.909952494577006	33.5052546637744	33.52217028199566	34.08966138828633	33.75675970715835	34.092282	0.23976184324449965	32.917602	0.1984145160919437	33.89722400000001	0.2192764370013338	34.323914	0.21028199067918327	33.80775549999999	0.11483337986948773	34.581807	0.28925321480281296	32.97386	0.2418645016776837	33.782585999999995	0.23548325296770084	34.104129	0.2600144231799617	33.8605955	0.14533525611993284
4.61	34.2326	33.3344	33.6238	34.6996	33.9726	33.91065086580087	33.50488484848485	33.52239025974026	34.0909816017316	33.7572268939394	34.092282	0.23976184324449965	32.917602	0.1984145160919437	33.89722400000001	0.2192764370013338	34.323914	0.21028199067918327	33.80775549999999	0.11483337986948773	34.575365	0.2897900585865233	32.977858999999995	0.24449878564296537	33.782469	0.23555996499844448	34.113439	0.2645079464140033	33.862283	0.14564907046824654
4.62	33.9772	32.9823	33.7192	34.3512	33.757475	33.91079460043196	33.50375615550756	33.52281533477322	34.09154362850972	33.75722742980562	34.092282	0.23976184324449965	32.917602	0.1984145160919437	33.89722400000001	0.2192764370013338	34.323914	0.21028199067918327	33.80775549999999	0.11483337986948773	34.565844	0.29365884085473487	32.979816	0.24373446999286472	33.783648	0.23493826761914807	34.11958	0.26280555050022963	33.862222	0.14569209945781506
4.63	33.9125	32.6946	33.8309	34.5608	33.749700000000004	33.91079827586207	33.50201228448276	33.523479310344825	34.09255495689655	33.75721120689655	34.092282	0.23976184324449965	32.917602	0.1984145160919437	33.89722400000001	0.2192764370013338	34.323914	0.21028199067918327	33.80775549999999	0.11483337986948773	34.55569	0.29852802907170983	32.977764	0.24527385705291135	33.786789	0.23342944509495955	34.128574	0.2623565688450598	33.86220425	0.14570583578389698
4.64	33.751799999999996	32.6674	33.7868	34.3912	33.6493	33.91045634408602	33.50021741935484	33.52404559139785	34.09319720430108	33.756979139784946	34.092282	0.23976184324449965	32.917602	0.1984145160919437	33.89722400000001	0.2192764370013338	34.323914	0.21028199067918327	33.80775549999999	0.11483337986948773	34.544835000000006	0.30777683223339247	32.97362699999999	0.24699616070928637	33.789635	0.23165283166660985	34.133958	0.26216442376275895	33.86051375	0.1471928616299639
4.65	33.7142	32.5845	33.623400000000004	34.2132	33.533825	33.91003519313305	33.498252360515025	33.52425879828326	34.09345472103004	33.756500268240345	34.092282	0.23976184324449965	32.917602	0.1984145160919437	33.89722400000001	0.2192764370013338	34.323914	0.21028199067918327	33.80775549999999	0.11483337986948773	34.533001	0.31669757855348757	32.968361	0.2496351106389366	33.78847	0.23219778207374603	34.138363	0.2597224601260545	33.85704875	0.1507570305651399
4.66	33.8649	32.668499999999995	33.7273	34.1911	33.61295	33.90993854389722	33.496475588865096	33.52469357601713	34.09366381156317	33.75619288008565	34.092282	0.23976184324449965	32.917602	0.1984145160919437	33.89722400000001	0.2192764370013338	34.323914	0.21028199067918327	33.80775549999999	0.11483337986948773	34.520548	0.31825170791677754	32.966988	0.2509125403102173	33.788525	0.23218248151440943	34.142235	0.2575631005847279	33.854574	0.15271948623619014
4.67	33.8942	32.6806	33.9316	34.305099999999996	33.702875	33.90990491452991	33.494732264957264	33.52556303418803	34.0941155982906	33.75607895299145	34.092282	0.23976184324449965	32.917602	0.1984145160919437	33.89722400000001	0.2192764370013338	34.323914	0.21028199067918327	33.80775549999999	0.11483337986948773	34.509439	0.3205473695734084	32.966735	0.2511910602762452	33.78968	0.23260792954853382	34.143629000000004	0.2580681220436609	33.85237075	0.1533075911796427
4.68	33.8877	32.526700000000005	34.0466	34.3665	33.706875	33.90985756929638	33.49266823027719	33.52667398720682	34.09469637526652	33.75597404051173	34.092282	0.23976184324449965	32.917602	0.1984145160919437	33.89722400000001	0.2192764370013338	34.323914	0.21028199067918327	33.80775549999999	0.11483337986948773	34.49853	0.32297320947786323	32.96418	0.2543663698311716	33.79136	0.2338599537752555	34.147101	0.2587133023778696	33.85029275	0.1538618663947525
4.69	34.1482	32.602199999999996	33.8637	34.445299999999996	33.76485	33.91036468085106	33.490773617021276	33.52739106382979	34.09544234042553	33.75599292553191	34.092282	0.23976184324449965	32.917602	0.1984145160919437	33.89722400000001	0.2192764370013338	34.323914	0.21028199067918327	33.80775549999999	0.11483337986948773	34.491788	0.3231810260707599	32.960932	0.25690691191553744	33.791255	0.23382473855123312	34.150599	0.26036805902528865	33.8486435	0.1538852042304432
4.7	34.3731	32.8861	34.0462	34.346000000000004	33.91285	33.911347133757964	33.4894898089172	33.528492569002125	34.09597430997877	33.75632595541401	34.092282	0.23976184324449965	32.917602	0.1984145160919437	33.89722400000001	0.2192764370013338	34.323914	0.21028199067918327	33.80775549999999	0.11483337986948773	34.485526	0.3192913354492376	32.961008	0.25688340305227014	33.790191	0.23240161080772942	34.153462	0.26093190286997026	33.84754675	0.15302182997917077
4.71	34.2345	32.8	34.0614	33.9928	33.772175000000004	33.912031779661014	33.48802902542373	33.52962161016949	34.095755720338985	33.756359533898305	34.092282	0.23976184324449965	32.917602	0.1984145160919437	33.89722400000001	0.2192764370013338	34.323914	0.21028199067918327	33.80775549999999	0.11483337986948773	34.477997	0.3161992832987046	32.961472	0.25654666934418346	33.788517	0.22979869541648482	34.15373	0.2607511184205463	33.845428999999996	0.15257979969257984
4.72	34.1087	32.8987	33.8366	33.9741	33.704525	33.91244756871036	33.48678308668076	33.530270613107824	34.09549852008457	33.756249947145875	34.092282	0.23976184324449965	32.917602	0.1984145160919437	33.89722400000001	0.2192764370013338	34.323914	0.21028199067918327	33.80775549999999	0.11483337986948773	34.470214	0.31560837515616696	32.962481	0.2560944655629983	33.786598000000005	0.22857239154750242	34.153692	0.2607772770357338	33.84324625	0.15302241725148788
4.73	34.0664	32.866	33.9736	33.9674	33.71835	33.9127723628692	33.48547341772152	33.531205907172996	34.09522827004219	33.75616998945147	34.092282	0.23976184324449965	32.917602	0.1984145160919437	33.89722400000001	0.2192764370013338	34.323914	0.21028199067918327	33.80775549999999	0.11483337986948773	34.46286	0.3163709039859989	32.964347	0.25468694765165867	33.78761	0.22917934025554507	34.152620999999996	0.2613251518876072	33.8418595	0.1535238299445557
4.74	34.1937	32.993	33.885200000000005	34.068999999999996	33.785225	33.913363789473685	33.48443663157895	33.53195115789474	34.09517305263158	33.75623115789474	34.092282	0.23976184324449965	32.917602	0.1984145160919437	33.89722400000001	0.2192764370013338	34.323914	0.21028199067918327	33.80775549999999	0.11483337986948773	34.457299	0.31616362612398635	32.967417	0.25314347233722345	33.78834500000001	0.22937515667562353	34.15426299999999	0.2602659920100199	33.841831	0.15353417948189324
4.75	34.4407	32.8412	33.9121	34.2481	33.860525	33.91447163865546	33.48308529411764	33.53274978991597	34.09549432773109	33.75645026260504	34.092282	0.23976184324449965	32.917602	0.1984145160919437	33.89722400000001	0.2192764370013338	34.323914	0.21028199067918327	33.80775549999999	0.11483337986948773	34.454855	0.3153284215054527	32.96848	0.2523792584605317	33.78963100000001	0.22970797741446752	34.156455	0.26012252916031253	33.84235525	0.15350734145301825
4.76	34.6175	32.957100000000004	33.9831	33.9098	33.866875	33.91594549266247	33.48198259958071	33.53369392033543	34.095105031446536	33.75668176100629	34.092282	0.23976184324449965	32.917602	0.1984145160919437	33.89722400000001	0.2192764370013338	34.323914	0.21028199067918327	33.80775549999999	0.11483337986948773	34.454324	0.3150059903615579	32.971074	0.250896745883694	33.791528	0.23052127844107578	34.153693	0.2612694766815377	33.842654749999994	0.15352585557315226
4.77	34.3947	32.7248	33.9647	34.088699999999996	33.793225	33.916947071129705	33.48039853556485	33.53459560669456	34.095091631799164	33.75675821129707	34.092282	0.23976184324449965	32.917602	0.1984145160919437	33.89722400000001	0.2192764370013338	34.323914	0.21028199067918327	33.80775549999999	0.11483337986948773	34.452012999999994	0.31458270504617875	32.972842	0.2484967984186509	33.792176	0.23091972417727322	34.153068999999995	0.26135023588464534	33.842524999999995	0.15356245439226354
4.78	34.5267	32.6537	33.935900000000004	34.1494	33.816424999999995	33.918220041753656	33.478672651356995	33.535433402922756	34.09520501043841	33.75688277661796	34.092282	0.23976184324449965	32.917602	0.1984145160919437	33.89722400000001	0.2192764370013338	34.323914	0.21028199067918327	33.80775549999999	0.11483337986948773	34.452572	0.3146660808546636	32.974079	0.24657051332118152	33.793162	0.23132449497561655	34.153214	0.2613440760083085	33.84325675	0.153258659388134
4.79	34.3905	32.6756	33.8831	34.047	33.74905	33.919203958333334	33.47699958333333	33.536157708333334	34.09510458333333	33.756866458333334	34.092282	0.23976184324449965	32.917602	0.1984145160919437	33.89722400000001	0.2192764370013338	34.323914	0.21028199067918327	33.80775549999999	0.11483337986948773	34.449374000000006	0.3136437210620452	32.975355	0.24466609626528354	33.792858	0.23118468596823	34.150832	0.26121444415333067	33.842104750000004	0.15353198383159952
4.8	34.2517	32.8259	33.824600000000004	34.137499999999996	33.759924999999996	33.91989521829522	33.47564594594595	33.53675738045738	34.09519272349272	33.756872817047814	34.092282	0.23976184324449965	32.917602	0.1984145160919437	33.89722400000001	0.2192764370013338	34.323914	0.21028199067918327	33.80775549999999	0.11483337986948773	34.445946	0.31391474633037936	32.978660999999995	0.2403087113413516	33.790724	0.22988023017699738	34.150402	0.2612005046555487	33.84143325	0.15374508163496964
4.81	34.1871	32.6167	33.812000000000005	34.049800000000005	33.6664	33.92044958506224	33.47386390041494	33.53732842323652	34.095098547717846	33.75668511410788	34.092282	0.23976184324449965	32.917602	0.1984145160919437	33.89722400000001	0.2192764370013338	34.323914	0.21028199067918327	33.80775549999999	0.11483337986948773	34.444041999999996	0.31490993106419884	32.979034	0.2397109350191457	33.789995	0.22969407646387618	34.149408	0.261394186900636	33.84061975	0.15445934941724374
4.82	34.0517	32.6984	33.7404	34.0736	33.641025	33.92072132505176	33.47225838509317	33.537748861283646	34.09505403726708	33.756445652173916	34.092282	0.23976184324449965	32.917602	0.1984145160919437	33.89722400000001	0.2192764370013338	34.323914	0.21028199067918327	33.80775549999999	0.11483337986948773	34.438974	0.3171196338063682	32.977053	0.24121374588341116	33.789218999999996	0.2297295879391992	34.149062	0.2614721715999663	33.838577	0.155742284156325
4.83	33.8557	32.8073	33.9495	34.260799999999996	33.718325	33.920586983471075	33.47088450413223	33.53859958677686	34.09539648760331	33.75636689049587	34.092282	0.23976184324449965	32.917602	0.1984145160919437	33.89722400000001	0.2192764370013338	34.323914	0.21028199067918327	33.80775549999999	0.11483337986948773	34.433459	0.3224288943913288	32.976702	0.24143709847761324	33.788615	0.22922235879750935	34.15123	0.26149104876811496	33.8375015	0.1562015591505024
4.84	33.8482	32.8591	33.877700000000004	34.1358	33.6802	33.92043773195876	33.46962309278351	33.539298762886595	34.095479793814434	33.75620984536082	34.092282	0.23976184324449965	32.917602	0.1984145160919437	33.89722400000001	0.2192764370013338	34.323914	0.21028199067918327	33.80775549999999	0.11483337986948773	34.429017	0.3274131255136498	32.978191	0.2402330640644068	33.786933000000005	0.22792883306060913	34.151702	0.2614194466114883	33.83646075	0.15690491769747578
4.85	33.6649	32.7396	33.757000000000005	34.4874	33.66222500000001	33.91991193415638	33.468120987654316	33.53974670781893	34.09628621399177	33.75601646090535	34.092282	0.23976184324449965	32.917602	0.1984145160919437	33.89722400000001	0.2192764370013338	34.323914	0.21028199067918327	33.80775549999999	0.11483337986948773	34.422171	0.3361337093548904	32.977436000000004	0.2408686001316266	33.784155	0.226566153014713	34.156988999999996	0.26281922807405994	33.83518775	0.15780339531167997
4.86	33.6995	32.8017	33.7395	34.4478	33.672125	33.91945934291581	33.46675256673511	33.5401568788501	34.09700800821356	33.75584419917865	34.092282	0.23976184324449965	32.917602	0.1984145160919437	33.89722400000001	0.2192764370013338	34.323914	0.21028199067918327	33.80775549999999	0.11483337986948773	34.414969	0.34381492516570383	32.977552	0.2407802466311414	33.782451	0.22625144343301506	34.16302399999999	0.2624953144824547	33.834499	0.15836793676575592
4.87	33.6398	33.0026	33.646	34.6663	33.738675	33.918886270491804	33.46580143442623	33.540373770491804	34.09817459016393	33.75580901639344	34.092282	0.23976184324449965	32.917602	0.1984145160919437	33.89722400000001	0.2192764370013338	34.323914	0.21028199067918327	33.80775549999999	0.11483337986948773	34.405735	0.35209401647773897	32.978873	0.2405492527552028	33.779538	0.22611282505088634	34.170716999999996	0.2658714461345697	33.83371575	0.15864879616919586
4.88	33.6443	33.0632	33.7145	34.5606	33.745650000000005	33.91832474437628	33.46497811860941	33.54072985685072	34.09912024539877	33.7557882413088	34.092282	0.23976184324449965	32.917602	0.1984145160919437	33.89722400000001	0.2192764370013338	34.323914	0.21028199067918327	33.80775549999999	0.11483337986948773	34.397875	0.36021950809913716	32.980704	0.24048667067385107	33.778709000000006	0.2261986282299229	34.175414	0.2685822632365046	33.833175499999996	0.15885773537388573
4.89	33.75	33.1686	33.9079	34.5433	33.84245	33.91798122448979	33.46437326530612	33.54147918367347	34.10002673469388	33.75596510204082	34.092282	0.23976184324449965	32.917602	0.1984145160919437	33.89722400000001	0.2192764370013338	34.323914	0.21028199067918327	33.80775549999999	0.11483337986948773	34.393195999999996	0.3655798358054063	32.981836	0.24110744724132327	33.779894	0.2265653007835917	34.181416	0.2700406758436434	33.8340855	0.1586453505455974
4.9	34.0294	33.1589	33.987500000000004	34.6571	33.958225	33.91820814663951	33.46375112016293	33.54238757637475	34.10116130346232	33.75637703665988	34.092282	0.23976184324449965	32.917602	0.1984145160919437	33.89722400000001	0.2192764370013338	34.323914	0.21028199067918327	33.80775549999999	0.11483337986948773	34.392148999999996	0.3664781910898349	32.983160999999996	0.24171812321374414	33.782188999999995	0.22750171312257114	34.190618	0.2704184525336573	33.83702925	0.15818510769391772
4.91	34.0647	32.8924	34.0603	34.8159	33.958325	33.91850589430894	33.462589837398376	33.54344024390244	34.10261402439024	33.7567875	34.092282	0.23976184324449965	32.917602	0.1984145160919437	33.89722400000001	0.2192764370013338	34.323914	0.21028199067918327	33.80775549999999	0.11483337986948773	34.392244	0.3663911844800302	32.980450999999995	0.2411955598262003	33.785839	0.22901655574878793	34.19959	0.2761290195805874	33.839531	0.15810453081946577
4.92	34.1341	33.038	34.074200000000005	34.5311	33.94435	33.91894320486816	33.46172860040568	33.5445168356998	34.1034831643002	33.75716795131846	34.092282	0.23976184324449965	32.917602	0.1984145160919437	33.89722400000001	0.2192764370013338	34.323914	0.21028199067918327	33.80775549999999	0.11483337986948773	34.393219	0.36556401854612086	32.979482	0.24076305481051796	33.789734	0.23058589329320497	34.205827	0.2765061633210669	33.842065500000004	0.15772885260528016
4.93	34.3207	33.0951	34.1015	34.4723	33.9974	33.9197564777328	33.46098643724696	33.5456443319838	34.10422975708502	33.75765425101215	34.092282	0.23976184324449965	32.917602	0.1984145160919437	33.89722400000001	0.2192764370013338	34.323914	0.21028199067918327	33.80775549999999	0.11483337986948773	34.394695999999996	0.36496315793589085	32.980294	0.24101709978330377	33.793493	0.23258510824370102	34.210424	0.27708198331681366	33.84472675	0.15808534807480631
4.94	34.0788	32.9741	34.1842	34.544000000000004	33.945275	33.92007777777778	33.46000282828283	33.54693434343434	34.105118181818185	33.75803328282828	34.092282	0.23976184324449965	32.917602	0.1984145160919437	33.89722400000001	0.2192764370013338	34.323914	0.21028199067918327	33.80775549999999	0.11483337986948773	34.39382	0.36562119603481963	32.979862	0.2409888143514145	33.797736	0.23581388377655849	34.215005999999995	0.2787836215425779	33.846606	0.15815313019312735
4.95	34.257	32.8853	34.2956	34.538199999999996	33.994025	33.92075705645161	33.458844153225805	33.54844375	34.10599133064516	33.758509072580644	34.092282	0.23976184324449965	32.917602	0.1984145160919437	33.89722400000001	0.2192764370013338	34.323914	0.21028199067918327	33.80775549999999	0.11483337986948773	34.39526	0.3647866336378583	32.976551	0.23997854975497485	33.804315	0.24043603713776143	34.221064	0.2791623243515591	33.8492975	0.15835066426276673
4.96	34.1399	32.8423	34.196	34.5463	33.931125	33.92119798792756	33.457603621730385	33.54974668008048	34.10687726358149	33.758856388329974	34.092282	0.23976184324449965	32.917602	0.1984145160919437	33.89722400000001	0.2192764370013338	34.323914	0.21028199067918327	33.80775549999999	0.11483337986948773	34.394051	0.365436539695304	32.973241	0.23951968523532394	33.811587	0.24118181106972822	34.226742	0.2799521229558122	33.85140525	0.15801938173435878
4.97	34.2491	33.091	34.2635	34.4163	34.004975	33.92185642570281	33.45686746987952	33.55117991967872	34.10749859437751	33.75935060240963	34.092282	0.23976184324449965	32.917602	0.1984145160919437	33.89722400000001	0.2192764370013338	34.323914	0.21028199067918327	33.80775549999999	0.11483337986948773	34.393838	0.36551553844464324	32.974571	0.23980329240769802	33.820716	0.24083357794674523	34.23137	0.27921381564757203	33.85512375	0.15720401245673124
4.98	34.0355	33.0741	34.5018	34.402499999999996	34.003475	33.922084168336674	33.4561004008016	33.553084969939874	34.108089779559116	33.75983982965932	34.092282	0.23976184324449965	32.917602	0.1984145160919437	33.89722400000001	0.2192764370013338	34.323914	0.21028199067918327	33.80775549999999	0.11483337986948773	34.392733	0.3664382156240395	32.976851	0.2396533201052103	33.831582	0.24679164744465826	34.236624	0.2774176176267263	33.859447499999995	0.1552471530057693
4.99	33.9457	33.0377	34.2896	34.3909	33.915975	33.9221314	33.455263599999995	33.554558	34.1086554	33.7601521	34.092282	0.23976184324449965	32.917602	0.1984145160919437	33.89722400000001	0.2192764370013338	34.323914	0.21028199067918327	33.80775549999999	0.11483337986948773	34.389435000000006	0.3689793028536651	32.979219	0.23906638218280568	33.840745	0.2466148112466598	34.240936	0.27641916220905394	33.862583750000006	0.15315466535456349
5.0	33.8548	32.7967	34.1882	34.453	33.823175	33.921997005988025	33.45394910179641	33.55582275449102	34.10934271457086	33.760277894211576	33.994789999999995	0.17813163138533314	32.779932	0.12498979548747141	33.842248000000005	0.21677286199153228	34.450334000000005	0.14418304978047877	33.766826	0.08749730166696518	34.384510999999996	0.3728142099361781	32.978645	0.23943844757441124	33.847884	0.2462325039551093	34.248491	0.27170037756819343	33.86488275	0.15077832102822358
5.01	33.9366	32.9805	34.204	34.5738	33.923725000000005	33.92202609561753	33.45300597609562	33.55711394422311	34.11026792828685	33.76060348605578	33.994789999999995	0.17813163138533314	32.779932	0.12498979548747141	33.842248000000005	0.21677286199153228	34.450334000000005	0.14418304978047877	33.766826	0.08749730166696518	34.382477	0.3747117140651057	32.978584	0.23943717748861135	33.852518	0.24854273269544563	34.256776	0.268818008776228	33.86758875	0.14936109486327473
5.02	33.7746	32.854	34.4092	34.434	33.86795	33.921733001988066	33.45181510934393	33.55880795228628	34.11091153081511	33.760816898608354	33.994789999999995	0.17813163138533314	32.779932	0.12498979548747141	33.842248000000005	0.21677286199153228	34.450334000000005	0.14418304978047877	33.766826	0.08749730166696518	34.375619	0.3795161357731124	32.977153	0.2397528101837092	33.859256	0.2543999409661842	34.263218	0.26520891112744727	33.8688115	0.14885260099664205
5.03	34.1025	32.9231	34.2935	34.6173	33.9841	33.92209166666667	33.45076607142857	33.56026567460317	34.111916269841274	33.76125992063492	33.994789999999995	0.17813163138533314	32.779932	0.12498979548747141	33.842248000000005	0.21677286199153228	34.450334000000005	0.14418304978047877	33.766826	0.08749730166696518	34.373194	0.3804872691482237	32.976684999999996	0.23981278067026357	33.866138	0.25675818273223766	34.272543999999996	0.2610242925031309	33.87214025	0.14765480084745192
5.04	34.1726	32.942499999999995	34.1417	34.6659	33.980675	33.92258772277228	33.449759603960395	33.561417029702966	34.113013267326735	33.76169440594059	33.994789999999995	0.17813163138533314	32.779932	0.12498979548747141	33.842248000000005	0.21677286199153228	34.450334000000005	0.14418304978047877	33.766826	0.08749730166696518	34.37002	0.3808267524131807	32.977233999999996	0.2396695777714967	33.870739	0.25753914869406136	34.283425	0.25436501545191165	33.8753545	0.1464673740422
5.05	34.152	32.8361	34.2067	34.6386	33.958349999999996	33.92304110671937	33.44854683794466	33.56269229249012	34.114051976284586	33.76208305335968	33.994789999999995	0.17813163138533314	32.779932	0.12498979548747141	33.842248000000005	0.21677286199153228	34.450334000000005	0.14418304978047877	33.766826	0.08749730166696518	34.367322	0.38141146889160926	32.979486	0.2372383236880983	33.877203	0.2577806206344996	34.293702999999994	0.24758664862379104	33.879428499999996	0.14297724266268025
5.06	34.041399999999996	32.8132	33.9448	34.575	33.8436	33.923274556213016	33.44729368836292	33.563445956607495	34.11496114398422	33.76224383629191	33.994789999999995	0.17813163138533314	32.779932	0.12498979548747141	33.842248000000005	0.21677286199153228	34.450334000000005	0.14418304978047877	33.766826	0.08749730166696518	34.362731	0.38255358367536363	32.980033	0.23678628008275673	33.880026	0.2569500409798684	34.302155	0.2425165512939442	33.88123625	0.14134442885322465
5.07	34.030300000000004	32.769400000000005	34.0976	34.6128	33.877525	33.92348523622047	33.4459592519685	33.56449744094488	34.11594114173228	33.762470767716536	33.994789999999995	0.17813163138533314	32.779932	0.12498979548747141	33.842248000000005	0.21677286199153228	34.450334000000005	0.14418304978047877	33.766826	0.08749730166696518	34.358217999999994	0.3837970976935798	32.979938000000004	0.23686968193134803	33.885313000000004	0.25592085371185797	34.310569	0.23847862479440737	33.8835095	0.13940587379560102
5.08	33.8912	32.7391	34.1074	34.6091	33.8367	33.92342180746562	33.44457053045187	33.56556404715128	34.11691001964637	33.76261660117878	33.994789999999995	0.17813163138533314	32.779932	0.12498979548747141	33.842248000000005	0.21677286199153228	34.450334000000005	0.14418304978047877	33.766826	0.08749730166696518	34.352154999999996	0.38635503831495316	32.980551	0.23615812563216265	33.889179	0.25633028657794454	34.319463999999996	0.2327329438118873	33.88533725	0.1375512314793286
5.09	33.984	32.7551	33.976	34.4343	33.78735	33.9235405882353	33.44321862745098	33.56636882352941	34.117532352941176	33.76266509803922	33.994789999999995	0.17813163138533314	32.779932	0.12498979548747141	33.842248000000005	0.21677286199153228	34.450334000000005	0.14418304978047877	33.766826	0.08749730166696518	34.346998	0.38780475744243476	32.97872099999999	0.23719715504765784	33.890635	0.2564065444471199	34.325458	0.22779332125432153	33.885453	0.1374629449279336
5.1	33.8714	32.8369	34.0242	34.1023	33.70870000000001	33.9234385518591	33.44203209393347	33.56726477495108	34.11750254403131	33.76255949119374	33.994789999999995	0.17813163138533314	32.779932	0.12498979548747141	33.842248000000005	0.21677286199153228	34.450334000000005	0.14418304978047877	33.766826	0.08749730166696518	34.339805999999996	0.3899046697320058	32.980208000000005	0.2358195717926741	33.891425	0.25669789553221184	34.328141	0.22348566948158036	33.884895	0.13807079577681158
5.11	33.7534	32.896899999999995	34.0141	34.2624	33.7317	33.9231064453125	33.4409673828125	33.5681375	34.117785546875	33.76249921875	33.994789999999995	0.17813163138533314	32.779932	0.12498979548747141	33.842248000000005	0.21677286199153228	34.450334000000005	0.14418304978047877	33.766826	0.08749730166696518	34.331526	0.39349750031169506	32.98003800000001	0.23587397670138316	33.891588	0.25677128929461696	34.332002	0.21888859441192973	33.8837885	0.13885633578488182
5.12	33.8279	32.9977	34.007200000000005	34.2584	33.772800000000004	33.92292085769981	33.440103313840154	33.56899337231969	34.11805964912281	33.762519298245614	33.994789999999995	0.17813163138533314	32.779932	0.12498979548747141	33.842248000000005	0.21677286199153228	34.450334000000005	0.14418304978047877	33.766826	0.08749730166696518	34.322637	0.3947443828721682	32.982486	0.23476052187362945	33.892131	0.2569596024905091	34.336627	0.21223158441958276	33.88347025	0.13907590311385618
5.13	33.9403	32.9157	33.8155	34.4131	33.77115	33.922954669260704	33.43908307392996	33.56947295719844	34.118633657587544	33.76253608949416	33.994789999999995	0.17813163138533314	32.779932	0.12498979548747141	33.842248000000005	0.21677286199153228	34.450334000000005	0.14418304978047877	33.766826	0.08749730166696518	34.316225	0.3957035647892335	32.982022	0.23484705987384433	33.889443	0.2563342267607866	34.342405	0.206225411818699	33.88252375	0.13951874681125614
5.14	33.9859	32.8891	33.8036	34.499	33.7944	33.923076893203884	33.43801514563106	33.56992757281553	34.119372233009706	33.76259796116505	33.994789999999995	0.17813163138533314	32.779932	0.12498979548747141	33.842248000000005	0.21677286199153228	34.450334000000005	0.14418304978047877	33.766826	0.08749730166696518	34.310395	0.39623761960079906	32.982808	0.23439830414474921	33.886326000000004	0.25545369448141103	34.349439000000004	0.19926485339106795	33.882242	0.13966940023533825
5.15	33.7495	32.8892	33.8528	34.573499999999996	33.76625	33.922740503875964	33.4369515503876	33.5704757751938	34.1202523255814	33.76260503875969	33.994789999999995	0.17813163138533314	32.779932	0.12498979548747141	33.842248000000005	0.21677286199153228	34.450334000000005	0.14418304978047877	33.766826	0.08749730166696518	34.300022999999996	0.39721759267477397	32.984762	0.23277354833424674	33.884431	0.2549874113330767	34.35533	0.19705972970320743	33.8811365	0.1401495921760008
5.16	33.797799999999995	33.0027	33.5589	34.305099999999996	33.666124999999994	33.92249883945841	33.43611160541586	33.57045338491296	34.12060986460348	33.76241842359768	33.994789999999995	0.17813163138533314	32.779932	0.12498979548747141	33.842248000000005	0.21677286199153228	34.450334000000005	0.14418304978047877	33.766826	0.08749730166696518	34.29204	0.3992239099841975	32.986389	0.23231965913212593	33.881243999999995	0.25705691478414633	34.358073	0.19438772296466678	33.879436500000004	0.14172329779042916
5.17	33.7108	32.661699999999996	33.6447	34.5549	33.643025	33.922090154440156	33.4346166023166	33.57059671814672	34.121448262548256	33.762187934362935	33.994789999999995	0.17813163138533314	32.779932	0.12498979548747141	33.842248000000005	0.21677286199153228	34.450334000000005	0.14418304978047877	33.766826	0.08749730166696518	34.283426	0.40239840944426375	32.984038	0.234415542621	33.879063	0.2581379455255701	34.364851	0.18919510024992686	33.8778445	0.14348262682018773
5.18	33.992	32.5191	33.5644	34.3993	33.618700000000004	33.92222485549133	33.43285260115607	33.57058477842004	34.121983622350676	33.761911464354526	33.994789999999995	0.17813163138533314	32.779932	0.12498979548747141	33.842248000000005	0.21677286199153228	34.450334000000005	0.14418304978047877	33.766826	0.08749730166696518	34.276096	0.4009470120209483	32.980619000000004	0.2386827075595443	33.876491	0.2599909474316847	34.368849	0.18558645212165953	33.87551375	0.1457849588761205
5.19	33.6746	32.7061	33.730000000000004	34.644	33.688674999999996	33.92174865384616	33.431455	33.57089134615384	34.1229875	33.761770625000004	33.994789999999995	0.17813163138533314	32.779932	0.12498979548747141	33.842248000000005	0.21677286199153228	34.450334000000005	0.14418304978047877	33.766826	0.08749730166696518	34.264327	0.40115929072677114	32.980717	0.23856677444642854	33.87305	0.259625998098899	34.374151000000005	0.18579987468598333	33.87306125	0.14685138292277294
5.2	33.6663	32.898900000000005	33.7134	34.3835	33.665525	33.92125834932822	33.43043282149712	33.57116487523992	34.123487523992324	33.7615858925144	33.994789999999995	0.17813163138533314	32.779932	0.12498979548747141	33.842248000000005	0.21677286199153228	34.450334000000005	0.14418304978047877	33.766826	0.08749730166696518	34.252714	0.4014974812857875	32.97993	0.2387069301149942	33.870476	0.2599228856581307	34.376038	0.18491609605929904	33.8697895	0.1478005401680606
5.21	33.6694	32.7569	33.613	34.3309	33.59255	33.920775862068965	33.42914252873563	33.57124501915709	34.123884865900386	33.761262068965515	33.994789999999995	0.17813163138533314	32.779932	0.12498979548747141	33.842248000000005	0.21677286199153228	34.450334000000005	0.14418304978047877	33.766826	0.08749730166696518	34.2423	0.4029987319829211	32.977735	0.23974664589363548	33.865356999999996	0.25990232518647255	34.374502	0.18464379575031675	33.8649735	0.1489164265831502
5.22	33.7372	32.725300000000004	33.844	34.318	33.656125	33.92042485659656	33.42779674952199	33.571766539196936	34.12425602294455	33.76106104206501	33.994789999999995	0.17813163138533314	32.779932	0.12498979548747141	33.842248000000005	0.21677286199153228	34.450334000000005	0.14418304978047877	33.766826	0.08749730166696518	34.231746	0.40226062018241365	32.976800000000004	0.24055370974650112	33.864416999999996	0.2598069096735163	34.374279	0.18469897775250968	33.861810500000004	0.1499665121784937
5.23	33.963100000000004	32.8361	33.8125	34.304700000000004	33.7291	33.92050629770993	33.4266675572519	33.57222595419847	34.12460038167939	33.76100004770993	33.994789999999995	0.17813163138533314	32.779932	0.12498979548747141	33.842248000000005	0.21677286199153228	34.450334000000005	0.14418304978047877	33.766826	0.08749730166696518	34.224099	0.3999974809252059	32.977307	0.2401994008585447	33.860166	0.2571028588802659	34.37286	0.18468283158653953	33.858608	0.14933931721129057
5.24	34.0822	32.7445	33.762699999999995	34.5129	33.775575	33.920814285714286	33.42536819047619	33.57258876190477	34.125339999999994	33.76102780952381	33.994789999999995	0.17813163138533314	32.779932	0.12498979548747141	33.842248000000005	0.21677286199153228	34.450334000000005	0.14418304978047877	33.766826	0.08749730166696518	34.218398	0.39789001043007644	32.977071	0.24041852031022357	33.855681	0.2548191942466804	34.373907	0.18518131287299897	33.85626425	0.14877824650126445
5.25	34.0922	32.6914	33.6487	34.612500000000004	33.7612	33.92114011406844	33.42397281368821	33.572733460076044	34.12626615969582	33.76102813688213	33.994789999999995	0.17813163138533314	32.779932	0.12498979548747141	33.842248000000005	0.21677286199153228	34.450334000000005	0.14418304978047877	33.766826	0.08749730166696518	34.213770999999994	0.3966256791391249	32.977005	0.2404967982631454	33.852615	0.2554521937820124	34.374156	0.18548803948479542	33.854386749999996	0.1487814395708661
5.26	34.0105	32.8085	33.6052	34.6113	33.758875	33.92130967741936	33.42280493358634	33.57279506641366	34.12718652751423	33.7610240512334	33.994789999999995	0.17813163138533314	32.779932	0.12498979548747141	33.842248000000005	0.21677286199153228	34.450334000000005	0.14418304978047877	33.766826	0.08749730166696518	34.208716	0.3959555943167799	32.977446	0.24014317884868447	33.849728999999996	0.25660982420347817	34.375192999999996	0.18652857189266486	33.852771	0.14893401819850235
5.27	34.1023	32.6613	33.5589	34.6917	33.75355	33.92165246212121	33.421362689393945	33.57276875	34.12825568181818	33.76100989583334	33.994789999999995	0.17813163138533314	32.779932	0.12498979548747141	33.842248000000005	0.21677286199153228	34.450334000000005	0.14418304978047877	33.766826	0.08749730166696518	34.202116	0.3921169629979747	32.97311	0.2419090456426	33.843135000000004	0.25551296054214767	34.379135	0.18901885020366851	33.849374	0.1472582261734212
5.28	34.2342	32.6246	33.692	34.5285	33.769825000000004	33.92224328922495	33.419856521739135	33.57299413988658	34.1290122873346	33.761026559546316	33.994789999999995	0.17813163138533314	32.779932	0.12498979548747141	33.842248000000005	0.21677286199153228	34.450334000000005	0.14418304978047877	33.766826	0.08749730166696518	34.196537000000006	0.3875805721786782	32.966707	0.2425807503814629	33.839715999999996	0.2552218677182247	34.380362	0.18959107444999804	33.845830500000005	0.14482209033230362
5.29	34.103500000000004	32.6229	33.7744	34.6618	33.79065	33.92258528301887	33.418352830188674	33.573374150943394	34.13001754716981	33.76108245283019	33.994789999999995	0.17813163138533314	32.779932	0.12498979548747141	33.842248000000005	0.21677286199153228	34.450334000000005	0.14418304978047877	33.766826	0.08749730166696518	34.190821	0.3846553930114285	32.959114	0.24132421045053487	33.838229	0.25516431912892634	34.383648	0.19160238947497166	33.842953	0.1430016833127821
5.3	34.3137	32.6515	33.754	34.5608	33.82	33.923321845574385	33.416908662900184	33.5737143126177	34.13082881355932	33.7611934086629	33.994789999999995	0.17813163138533314	32.779932	0.12498979548747141	33.842248000000005	0.21677286199153228	34.450334000000005	0.14418304978047877	33.766826	0.08749730166696518	34.185729	0.3795398583812375	32.952693000000004	0.24087640162472534	33.836861	0.2552463222639181	34.385794000000004	0.19237894098192437	33.84026925	0.1408514258529982
5.31	34.2688	32.54	33.5183	34.562599999999996	33.722425	33.9239712406015	33.41526033834587	33.57361015037594	34.13164041353384	33.761120535714284	33.994789999999995	0.17813163138533314	32.779932	0.12498979548747141	33.842248000000005	0.21677286199153228	34.450334000000005	0.14418304978047877	33.766826	0.08749730166696518	34.179745	0.3733538569508163	32.94430500000001	0.2404926578082523	33.832941	0.25711037998086067	34.388633	0.19287671472163634	33.836406000000004	0.13869471512652556
5.32	34.1202	32.7324	33.6544	34.4842	33.7478	33.92433939962477	33.413979174484055	33.5737617260788	34.132301876172605	33.76109554409006	33.994789999999995	0.17813163138533314	32.779932	0.12498979548747141	33.842248000000005	0.21677286199153228	34.450334000000005	0.14418304978047877	33.766826	0.08749730166696518	34.173881	0.369581361771313	32.9389	0.23910275843450865	33.830733	0.2576912360604984	34.389709	0.19310890217696666	33.83330575	0.1371517507655538
5.33	34.103500000000004	32.7434	33.5796	34.533100000000005	33.739900000000006	33.92467490636704	33.4127234082397	33.57377265917603	34.13305243445693	33.761055852059926	33.994789999999995	0.17813163138533314	32.779932	0.12498979548747141	33.842248000000005	0.21677286199153228	34.450334000000005	0.14418304978047877	33.766826	0.08749730166696518	34.166164	0.36278381923542585	32.931833	0.23423512621856774	33.830201	0.2581584853037117	34.392539	0.1931159482635511	33.830184249999995	0.1356671090033617
5.34	34.096000000000004	32.8511	33.6267	34.474900000000005	33.762175	33.924995140186915	33.41167364485981	33.573871588785046	34.13369140186916	33.76105794392524	33.994789999999995	0.17813163138533314	32.779932	0.12498979548747141	33.842248000000005	0.21677286199153228	34.450334000000005	0.14418304978047877	33.766826	0.08749730166696518	34.157981	0.3548810757397963	32.927614000000005	0.23181510919827616	33.832831999999996	0.25467226904825224	34.392015	0.19281745508340706	33.8276105	0.13447444779900877
5.35	34.0957	32.8296	33.4686	34.2523	33.66155	33.925313619402985	33.41058768656717	33.573675186567165	34.133912686567164	33.76087229477612	33.994789999999995	0.17813163138533314	32.779932	0.12498979548747141	33.842248000000005	0.21677286199153228	34.450334000000005	0.14418304978047877	33.766826	0.08749730166696518	34.149259	0.3453649807352159	32.92373	0.2301484020578482	33.82763	0.25675856973288447	34.38978	0.193131539410695	33.82259975	0.131159743256803
5.36	34.044200000000004	32.8612	33.8275	34.264700000000005	33.7494	33.925535009310984	33.40956461824953	33.574147858473	34.134156238361264	33.760850931098695	33.994789999999995	0.17813163138533314	32.779932	0.12498979548747141	33.842248000000005	0.21677286199153228	34.450334000000005	0.14418304978047877	33.766826	0.08749730166696518	34.140933999999994	0.3375993148959829	32.920168	0.2283064473799109	33.826423	0.2564695929186979	34.387864	0.19341514335956608	33.818847250000005	0.12775452594793385
5.37	34.169200000000004	32.8305	33.8134	34.2992	33.778075	33.92598791821561	33.408488289962825	33.57459256505576	34.13446301115242	33.76088294609666	33.994789999999995	0.17813163138533314	32.779932	0.12498979548747141	33.842248000000005	0.21677286199153228	34.450334000000005	0.14418304978047877	33.766826	0.08749730166696518	34.132009999999994	0.32455977566521427	32.915628	0.22548490826357015	33.825047999999995	0.25616390289702845	34.385584	0.19309963133107108	33.814567499999995	0.12167623257846168
5.38	34.1368	32.5587	33.6742	34.3874	33.689275	33.92637903525046	33.40691168831169	33.57477736549165	34.13493228200371	33.76075009276438	33.994789999999995	0.17813163138533314	32.779932	0.12498979548747141	33.842248000000005	0.21677286199153228	34.450334000000005	0.14418304978047877	33.766826	0.08749730166696518	34.122848	0.31094466508285956	32.910767	0.22789883900379546	33.824098000000006	0.25654897812648036	34.385168	0.1930499578823508	33.81072025	0.1194523829359306
5.39	34.1019	32.5114	33.679199999999994	34.6248	33.729325	33.926704074074074	33.405253333333334	33.57497074074074	34.13583944444444	33.76069189814815	33.994789999999995	0.17813163138533314	32.779932	0.12498979548747141	33.842248000000005	0.21677286199153228	34.450334000000005	0.14418304978047877	33.766826	0.08749730166696518	34.115144	0.3015916907732914	32.901758	0.2256683148323647	33.824776	0.256070331689715	34.386015	0.19392042957111053	33.80692325	0.11585501428087898
5.4	34.1475	32.6272	33.811	34.5006	33.771575	33.927112199630315	33.40381515711645	33.57540702402957	34.136513678373376	33.76071201478743	33.994789999999995	0.17813163138533314	32.779932	0.12498979548747141	33.842248000000005	0.21677286199153228	34.450334000000005	0.14418304978047877	33.766826	0.08749730166696518	34.108547	0.2934047882856516	32.893981	0.22151623270680149	33.826269	0.2555446264353125	34.386082	0.1939592341735903	33.80371975	0.11226831627658385
5.41	33.9665	32.6902	33.9891	34.4896	33.78385	33.927184870848706	33.402498523985244	33.57617029520295	34.13716512915129	33.76075470479705	33.994789999999995	0.17813163138533314	32.779932	0.12498979548747141	33.842248000000005	0.21677286199153228	34.450334000000005	0.14418304978047877	33.766826	0.08749730166696518	34.100622	0.2862745431515448	32.886979000000004	0.21667987759045576	33.832225	0.2522761051051683	34.386138	0.19398859686364253	33.801491	0.11039416303097471
5.42	34.1877	32.71	34.0182	34.300000000000004	33.803975	33.927664640883975	33.40122320441989	33.576984346224684	34.1374650092081	33.76083430018416	33.994789999999995	0.17813163138533314	32.779932	0.12498979548747141	33.842248000000005	0.21677286199153228	34.450334000000005	0.14418304978047877	33.766826	0.08749730166696518	34.096338	0.28165076224787333	32.880252999999996	0.21151746707988128	33.838278	0.2493581548898371	34.385683	0.19413817845631748	33.800138000000004	0.10951402892465334
5.43	34.201100000000004	32.9212	33.9784	34.2635	33.841049999999996	33.92816727941176	33.40034080882353	33.57772224264706	34.13769669117647	33.760981755514706	33.994789999999995	0.17813163138533314	32.779932	0.12498979548747141	33.842248000000005	0.21677286199153228	34.450334000000005	0.14418304978047877	33.766826	0.08749730166696518	34.092439	0.2774004944521247	32.876434	0.20720952272316528	33.845124	0.24358974788921306	34.384484	0.19452229272674743	33.799620250000004	0.10919332479821849
5.44	34.215900000000005	32.8672	34.0564	34.287	33.856625	33.92869522935779	33.39936256880734	33.57860055045872	34.137970642201836	33.76115724770642	33.994789999999995	0.17813163138533314	32.779932	0.12498979548747141	33.842248000000005	0.21677286199153228	34.450334000000005	0.14418304978047877	33.766826	0.08749730166696518	34.085727999999996	0.26586174126934664	32.870303	0.19802854220125646	33.851543	0.2405662664139054	34.384368	0.19457747639227305	33.7979855	0.10706205207586039
5.45	34.2236	32.9337	33.7511	34.4084	33.8292	33.92923534798535	33.39850970695971	33.57891648351649	34.138465934065934	33.76128186813187	33.994789999999995	0.17813163138533314	32.779932	0.12498979548747141	33.842248000000005	0.21677286199153228	34.450334000000005	0.14418304978047877	33.766826	0.08749730166696518	34.078312	0.2510101222476298	32.866723	0.19351812373321545	33.855883	0.23466969353024367	34.386176999999996	0.193944221834067	33.79677375	0.10600033199721752
5.46	34.0637	32.9049	33.7162	34.259499999999996	33.736075	33.929481170018285	33.39760731261426	33.57916745886654	34.13868720292505	33.761235786106035	33.994789999999995	0.17813163138533314	32.779932	0.12498979548747141	33.842248000000005	0.21677286199153228	34.450334000000005	0.14418304978047877	33.766826	0.08749730166696518	34.071268	0.2411472222608098	32.863186	0.18947338024724092	33.860125	0.22811623139359163	34.387071	0.19314252930218653	33.7954125	0.10589593170783627
5.47	33.9484	32.799800000000005	33.9094	34.2782	33.73395	33.92951569343066	33.39651642335767	33.5797700729927	34.13894178832117	33.76118599452555	33.994789999999995	0.17813163138533314	32.779932	0.12498979548747141	33.842248000000005	0.21677286199153228	34.450334000000005	0.14418304978047877	33.766826	0.08749730166696518	34.063182000000005	0.23127612880191611	32.858338	0.184724576184542	33.863507999999996	0.22628784283320075	34.387496	0.19285262281142546	33.793131	0.10471960053572717
5.48	33.7845	32.6517	33.8784	34.3574	33.668	33.92925154826958	33.39515974499089	33.58031402550091	34.139339708561025	33.7610162568306	33.994789999999995	0.17813163138533314	32.779932	0.12498979548747141	33.842248000000005	0.21677286199153228	34.450334000000005	0.14418304978047877	33.766826	0.08749730166696518	34.053551999999996	0.22237185549713392	32.851782	0.18020829720047019	33.866163	0.22487089658798676	34.388667999999996	0.19230377845501145	33.79004125	0.10379456079532286
5.49	33.6461	32.6857	33.799	34.3469	33.619425	33.92873672727273	33.39386981818182	33.58071163636364	34.13971709090909	33.76075881818182	33.994789999999995	0.17813163138533314	32.779932	0.12498979548747141	33.842248000000005	0.21677286199153228	34.450334000000005	0.14418304978047877	33.766826	0.08749730166696518	34.043535999999996	0.21785103404485212	32.848767	0.18044177496527988	33.869735999999996	0.22086127302719677	34.387124	0.1920099372007392	33.787290750000004	0.10464006348936539
5.5	33.7714	32.8097	33.6865	34.473	33.68514999999999	33.928451179673324	33.39280961887477	33.580903629764066	34.1403219600726	33.76062159709619	34.00501	0.17118909573918561	32.764946	0.14095102867308215	33.98312	0.21642441174691954	34.55813199999999	0.18196905389653473	33.827802000000005	0.08211817868779159	34.036803	0.21572148966222407	32.846892	0.17985702777623055	33.872783000000005	0.21611248383107864	34.388583	0.19210352641112366	33.78626525	0.10513733904663088
5.51	33.9449	32.8625	33.6125	34.368500000000004	33.6971	33.928480978260865	33.391848913043475	33.58096086956522	34.140735326086954	33.760506521739124	34.00501	0.17118909573918561	32.764946	0.14095102867308215	33.98312	0.21642441174691954	34.55813199999999	0.18196905389653473	33.827802000000005	0.08211817868779159	34.031549999999996	0.2114140499236511	32.844788	0.1784112773763069	33.875403999999996	0.21124767020163301	34.391016	0.19026598857408533	33.7856895	0.10546920155676269
5.52	33.9418	32.7296	33.8342	34.1097	33.653825000000005	33.92850506329114	33.3906513562387	33.581418806509944	34.14067920433997	33.76031360759494	34.00501	0.17118909573918561	32.764946	0.14095102867308215	33.98312	0.21642441174691954	34.55813199999999	0.18196905389653473	33.827802000000005	0.08211817868779159	34.028261	0.21021092672892056	32.841515	0.1774804962256432	33.87729	0.21001357411627603	34.390817999999996	0.19055097272927793	33.784471	0.10628677508077794
5.53	33.8709	32.6813	33.785599999999995	34.2609	33.649674999999995	33.92840108303249	33.38937093862816	33.581787364620936	34.14089620938628	33.76011389891697	34.00501	0.17118909573918561	32.764946	0.14095102867308215	33.98312	0.21642441174691954	34.55813199999999	0.18196905389653473	33.827802000000005	0.08211817868779159	34.024763	0.20988647371749675	32.838078	0.17721909431547153	33.879825000000004	0.20731746815203778	34.389693	0.19098644473289314	33.78308975	0.10713717589273944
5.54	33.9178	32.570899999999995	33.8947	34.352900000000005	33.684075	33.928381981981985	33.38789621621622	33.58235117117117	34.1412781981982	33.759976891891895	34.00501	0.17118909573918561	32.764946	0.14095102867308215	33.98312	0.21642441174691954	34.55813199999999	0.18196905389653473	33.827802000000005	0.08211817868779159	34.023066	0.2100600689559244	32.832465	0.1766975355395611	33.880305	0.20729556528987772	34.390036	0.19088825147056118	33.781468	0.10739856702015092
5.55	33.8768	32.691	34.0134	34.354	33.7338	33.92828920863309	33.38664280575539	33.58312643884892	34.14166079136691	33.759929811151075	34.00501	0.17118909573918561	32.764946	0.14095102867308215	33.98312	0.21642441174691954	34.55813199999999	0.18196905389653473	33.827802000000005	0.08211817868779159	34.021976	0.21053765234422167	32.828271	0.17500318628873487	33.882192	0.20764285513556643	34.388665	0.19064724491831195	33.780276	0.10725802422951188
5.56	33.7665	32.833600000000004	33.8761	34.405899999999995	33.720525	33.9279987432675	33.3856499102334	33.58365242369839	34.142135188509876	33.75985906642729	34.00501	0.17118909573918561	32.764946	0.14095102867308215	33.98312	0.21642441174691954	34.55813199999999	0.18196905389653473	33.827802000000005	0.08211817868779159	34.019305	0.21207735503884734	32.827022	0.17450936160844668	33.8801	0.20662723426343158	34.391032	0.18935997245371036	33.77936475	0.1073758107585253
5.57	33.9009	32.8892	34.0506	34.4628	33.825874999999996	33.92795017921147	33.38476021505376	33.58448924731183	34.14270985663082	33.759977374551966	34.00501	0.17118909573918561	32.764946	0.14095102867308215	33.98312	0.21642441174691954	34.55813199999999	0.18196905389653473	33.827802000000005	0.08211817868779159	34.015817	0.21111596031103758	32.824953	0.17250188899887392	33.881712	0.20732813219619042	34.393173	0.1889443447823871	33.77891375	0.10708145366674894
5.58	34.060100000000006	32.695	34.0965	34.2783	33.782475	33.92818658318426	33.383526296958856	33.58540518783542	34.14295241502683	33.76001762075134	34.00501	0.17118909573918561	32.764946	0.14095102867308215	33.98312	0.21642441174691954	34.55813199999999	0.18196905389653473	33.827802000000005	0.08211817868779159	34.014137	0.2100754937199678	32.818779	0.16579787639554217	33.88358	0.20842148680396913	34.39254	0.18922469514447193	33.777259	0.10571272981028663
5.59	33.8722	32.403800000000004	34.0857	34.4977	33.714850000000006	33.92808660714286	33.38177678571428	33.58629857142857	34.143585892857146	33.759936964285714	34.00501	0.17118909573918561	32.764946	0.14095102867308215	33.98312	0.21642441174691954	34.55813199999999	0.18196905389653473	33.827802000000005	0.08211817868779159	34.012088999999996	0.21045440298657575	32.809801	0.16368347287377574	33.885009	0.20931956579644773	34.394508	0.1892853645379795	33.77535175	0.10509298770055782
5.6	33.9898	32.6207	34.0844	34.5164	33.802825	33.92819661319073	33.380420142602496	33.58718645276292	34.1442504456328	33.76001341354724	34.00501	0.17118909573918561	32.764946	0.14095102867308215	33.98312	0.21642441174691954	34.55813199999999	0.18196905389653473	33.827802000000005	0.08211817868779159	34.012302	0.21042061723521321	32.804933	0.16197020555015695	33.886911	0.21026591912724577	34.395906	0.18966763850204482	33.775013	0.10494773912754737
5.61	33.9905	32.7515	34.2225	34.5058	33.867574999999995	33.92830747330961	33.37930106761566	33.58831690391459	34.14489377224199	33.760204804270465	34.00501	0.17118909573918561	32.764946	0.14095102867308215	33.98312	0.21642441174691954	34.55813199999999	0.18196905389653473	33.827802000000005	0.08211817868779159	34.009881	0.20924985726814574	32.799104	0.15296142176901065	33.892898	0.21121993132718223	34.393968	0.18751103826361817	33.77396275	0.10346548566273668
5.62	33.9086	32.7179	34.2076	34.4969	33.83275	33.92827246891652	33.37812628774422	33.589416873889874	34.145519005328595	33.760333658969806	34.00501	0.17118909573918561	32.764946	0.14095102867308215	33.98312	0.21642441174691954	34.55813199999999	0.18196905389653473	33.827802000000005	0.08211817868779159	34.009195	0.2094704122571584	32.796459999999996	0.15204520526654888	33.897782	0.212803629487828	34.395425	0.18774128360778825	33.7747155	0.10361803386317799
5.63	33.938	32.6157	34.250600000000006	34.4795	33.820949999999996	33.92828971631206	33.37677446808511	33.59058918439716	34.14611117021276	33.76044113475177	34.00501	0.17118909573918561	32.764946	0.14095102867308215	33.98312	0.21642441174691954	34.55813199999999	0.18196905389653473	33.827802000000005	0.08211817868779159	34.009449999999994	0.20936700679769554	32.795671	0.1527820513385449	33.901979000000004	0.21559171443328617	34.394612	0.18719313705798385	33.775428000000005	0.10368922512768426
5.64	34.2629	32.7074	34.401	34.4651	33.95910000000001	33.928881946902656	33.37558973451328	33.592023539823	34.14667575221239	33.760792743362835	34.00501	0.17118909573918561	32.764946	0.14095102867308215	33.98312	0.21642441174691954	34.55813199999999	0.18196905389653473	33.827802000000005	0.08211817868779159	34.014561	0.20925217877550112	32.796071000000005	0.1524949241052973	33.908121	0.2209593930859006	34.395351	0.1873253554296951	33.778526	0.10450757336388129
5.65	34.158699999999996	32.807900000000004	34.274300000000004	34.390100000000004	33.90775000000001	33.92928798586572	33.37458674911661	33.59322897526501	34.147105830388696	33.76105238515901	34.00501	0.17118909573918561	32.764946	0.14095102867308215	33.98312	0.21642441174691954	34.55813199999999	0.18196905389653473	33.827802000000005	0.08211817868779159	34.019006	0.20752131389638892	32.798305	0.15099314478753528	33.91463	0.22207166442699122	34.39712	0.18642093511861227	33.78226525	0.10233059515974172
5.66	34.280300000000004	32.7771	34.4563	34.4792	33.998225	33.92990705467372	33.37353298059965	33.59475114638448	34.147691534391534	33.76147067901234	34.00501	0.17118909573918561	32.764946	0.14095102867308215	33.98312	0.21642441174691954	34.55813199999999	0.18196905389653473	33.827802000000005	0.08211817868779159	34.02316	0.20856035630553857	32.799391	0.15043963929031182	33.92192	0.22775287954573462	34.400000999999996	0.1854284312889898	33.786118	0.10314107781494855
5.67	34.2181	32.8017	34.2313	34.5469	33.9495	33.93041443661972	33.372526232394364	33.595871830985914	34.14839436619718	33.7618017165493	34.00501	0.17118909573918561	32.764946	0.14095102867308215	33.98312	0.21642441174691954	34.55813199999999	0.18196905389653473	33.827802000000005	0.08211817868779159	34.026399	0.20905189075768602	32.800602	0.149960392063974	33.924917	0.2298438231525349	34.402419	0.18575467295396597	33.78858425	0.10407486395018901
5.68	34.291	32.8269	34.1738	34.4935	33.946299999999994	33.9310481546573	33.371567311072056	33.59688752196837	34.149000878734626	33.76212596660809	34.00501	0.17118909573918561	32.764946	0.14095102867308215	33.98312	0.21642441174691954	34.55813199999999	0.18196905389653473	33.827802000000005	0.08211817868779159	34.030432	0.2102359515624361	32.803604	0.1474048872731866	33.926189	0.23087370980199828	34.403689	0.1859406698548033	33.7909785	0.10492665867045982
5.69	34.0748	32.8204	34.2785	34.4745	33.91205	33.931300350877194	33.3706003508772	33.598083333333335	34.14957192982456	33.76238899122807	34.00501	0.17118909573918561	32.764946	0.14095102867308215	33.98312	0.21642441174691954	34.55813199999999	0.18196905389653473	33.827802000000005	0.08211817868779159	34.029697999999996	0.20994856800690723	32.805786000000005	0.14600174000658295	33.930337	0.2334515261928642	34.403981	0.1860295820371632	33.7924505	0.10558684957312205
5.7	33.9935	32.7792	34.2101	34.377900000000004	33.840175	33.93140928196147	33.3695646234676	33.599155166374786	34.14997180385289	33.762525218914185	34.00501	0.17118909573918561	32.764946	0.14095102867308215	33.98312	0.21642441174691954	34.55813199999999	0.18196905389653473	33.827802000000005	0.08211817868779159	34.025902	0.2070891605083921	32.804717000000004	0.1457989656858065	33.931976	0.23484437921407475	34.4043	0.18595648942585546	33.79172375	0.10499824285295976
5.71	34.181	32.6601	34.1478	34.3992	33.847025	33.93184562937063	33.3683243006993	33.60011433566434	34.15040751748252	33.7626729458042	34.00501	0.17118909573918561	32.764946	0.14095102867308215	33.98312	0.21642441174691954	34.55813199999999	0.18196905389653473	33.827802000000005	0.08211817868779159	34.025367	0.20661337927644052	32.803318	0.14651412892912144	33.93284	0.23548340866722436	34.408364	0.1812538799417314	33.79247225	0.10512419392158719
5.72	34.2293	32.759	34.2072	34.59	33.946375	33.9323647469459	33.36726090750437	33.60117382198953	34.151174694589876	33.762993542757414	34.00501	0.17118909573918561	32.764946	0.14095102867308215	33.98312	0.21642441174691954	34.55813199999999	0.18196905389653473	33.827802000000005	0.08211817868779159	34.026573	0.20745496279178097	32.801921	0.14626127879879683	33.936546	0.2368656647028239	34.414523	0.17675689568647449	33.79489075	0.10585987221864425
5.73	34.264700000000005	32.7235	34.127	34.4738	33.89725	33.932943728222995	33.3661393728223	33.602089895470385	34.15173675958188	33.76322743902439	34.00501	0.17118909573918561	32.764946	0.14095102867308215	33.98312	0.21642441174691954	34.55813199999999	0.18196905389653473	33.827802000000005	0.08211817868779159	34.028556	0.20878299706321063	32.800496	0.14632482471328873	33.93808	0.2376036377811327	34.419587	0.17097720898090724	33.796679749999996	0.1060647705494279
5.74	34.166	32.5005	34.0613	34.6535	33.845325	33.93334904347826	33.36463391304348	33.60288852173913	34.15260939130435	33.763370217391305	34.00501	0.17118909573918561	32.764946	0.14095102867308215	33.98312	0.21642441174691954	34.55813199999999	0.18196905389653473	33.827802000000005	0.08211817868779159	34.028279	0.20857995792392212	32.795571	0.1480580941779867	33.939840999999994	0.23786020302010807	34.425432	0.1688485974612699	33.79728075	0.10616943046536041
5.75	34.2332	32.566	33.9272	34.254799999999996	33.7453	33.93386961805555	33.36324739583333	33.6034515625	34.15278680555556	33.76333884548611	34.00501	0.17118909573918561	32.764946	0.14095102867308215	33.98312	0.21642441174691954	34.55813199999999	0.18196905389653473	33.827802000000005	0.08211817868779159	34.026204	0.20544421588960549	32.792819	0.14974936009071108	33.939992	0.23784720699370515	34.425499	0.16877883531861054	33.7961285	0.1061013544299368
5.76	34.1969	32.7826	33.8417	34.5089	33.832525000000004	33.93432547660312	33.362241074523396	33.60386447140382	34.15340398613518	33.76345875216638	34.00501	0.17118909573918561	32.764946	0.14095102867308215	33.98312	0.21642441174691954	34.55813199999999	0.18196905389653473	33.827802000000005	0.08211817868779159	34.021997999999996	0.1973629784142809	32.791074	0.14882957144827302	33.938578	0.23800859783290024	34.43149	0.1607295328409313	33.795785	0.10592545894889402
5.77	34.2161	32.685	34.0683	34.586600000000004	33.889	33.93481297577854	33.36106937716263	33.60466799307959	34.15415346020761	33.76367595155709	34.00501	0.17118909573918561	32.764946	0.14095102867308215	33.98312	0.21642441174691954	34.55813199999999	0.18196905389653473	33.827802000000005	0.08211817868779159	34.020212	0.1947469792197629	32.790676	0.14906162722583577	33.939614	0.23834868101454457	34.436469	0.15768653772849217	33.79674275	0.10633427550729997
5.78	33.9664	32.6852	33.9669	34.6891	33.8269	33.93486753022452	33.359902072538866	33.60529360967185	34.155077374784106	33.763785146804835	34.00501	0.17118909573918561	32.764946	0.14095102867308215	33.98312	0.21642441174691954	34.55813199999999	0.18196905389653473	33.827802000000005	0.08211817868779159	34.01460899999999	0.1879699761623001	32.790991	0.14880230060640676	33.939924	0.23836396078681685	34.441866	0.15699644287288297	33.796847500000005	0.1063590169478325
5.79	33.973	32.858999999999995	33.9923	34.6614	33.871425	33.934933275862065	33.35903844827587	33.60596086206897	34.15595034482759	33.76397073275862	34.00501	0.17118909573918561	32.764946	0.14095102867308215	33.98312	0.21642441174691954	34.55813199999999	0.18196905389653473	33.827802000000005	0.08211817868779159	34.010434000000004	0.18413413765670197	32.792825	0.1484956254673213	33.941016	0.2383511422546582	34.44801	0.15336763680839804	33.79807125	0.10650742157564584
5.8	34.1129	32.897	33.7643	34.581	33.838800000000006	33.9352395869191	33.358243201376936	33.60623339070568	34.15668192771085	33.764099526678145	34.00501	0.17118909573918561	32.764946	0.14095102867308215	33.98312	0.21642441174691954	34.55813199999999	0.18196905389653473	33.827802000000005	0.08211817868779159	34.009046	0.18281552296907447	32.793536	0.14882543670422616	33.940413	0.23872461910880877	34.452445000000004	0.15068679563511317	33.79886	0.10651413034015218
5.81	34.195	32.9665	33.7311	34.6326	33.881299999999996	33.93568591065292	33.35757010309278	33.606447938144335	34.15749965635739	33.764300902061855	34.00501	0.17118909573918561	32.764946	0.14095102867308215	33.98312	0.21642441174691954	34.55813199999999	0.18196905389653473	33.827802000000005	0.08211817868779159	34.009125	0.1828949322355491	32.797034000000004	0.14873792368974584	33.939604	0.23930057002038302	34.458273	0.1461589282046419	33.801009	0.10598120750843848
5.82	34.2338	32.8809	33.5891	34.4581	33.790475	33.93619725557461	33.35675248713551	33.60641818181818	34.158015265866204	33.76434579759863	34.00501	0.17118909573918561	32.764946	0.14095102867308215	33.98312	0.21642441174691954	34.55813199999999	0.18196905389653473	33.827802000000005	0.08211817868779159	34.010946	0.18422482115986794	32.798859	0.14863506261133633	33.938091	0.2410447257608655	34.462118000000004	0.140900032890972	33.8025035	0.10474897121187556
5.83	34.0298	32.8417	33.4951	34.6131	33.744925	33.936357534246575	33.3558705479452	33.606227568493146	34.15879452054795	33.76431254280822	34.00501	0.17118909573918561	32.764946	0.14095102867308215	33.98312	0.21642441174691954	34.55813199999999	0.18196905389653473	33.827802000000005	0.08211817868779159	34.012687	0.1835643374704932	32.799203	0.148694591381673	33.933547	0.245076765732657	34.465641	0.14021824914368056	33.8027695	0.10456666416595085
5.84	34.0901	32.9545	33.9026	34.4704	33.8544	33.93662034188034	33.35518444444444	33.60673418803419	34.15932717948718	33.76446653846154	34.00501	0.17118909573918561	32.764946	0.14095102867308215	33.98312	0.21642441174691954	34.55813199999999	0.18196905389653473	33.827802000000005	0.08211817868779159	34.015106	0.18296774502978372	32.800157	0.14938718472716486	33.933796	0.24503209681314467	34.468987	0.13620255908759596	33.8045115	0.10395334559721932
5.85	34.0159	32.9707	33.6147	34.731	33.833075	33.936755631399315	33.35452832764505	33.606747781569965	34.16030273037543	33.76458361774744	34.00501	0.17118909573918561	32.764946	0.14095102867308215	33.98312	0.21642441174691954	34.55813199999999	0.18196905389653473	33.827802000000005	0.08211817868779159	34.018616	0.17951581215088763	32.802468	0.1502261008946208	33.932373	0.2464781232141949	34.471423	0.13869088283228226	33.806219999999996	0.10299073392906981
5.86	34.0368	32.9538	33.8102	34.745599999999996	33.8866	33.93692606473595	33.35384565587734	33.607094378194205	34.16129982964225	33.764791482112436	34.00501	0.17118909573918561	32.764946	0.14095102867308215	33.98312	0.21642441174691954	34.55813199999999	0.18196905389653473	33.827802000000005	0.08211817868779159	34.021989	0.17660446812206473	32.803989	0.15098630943054137	33.93308	0.24602026934635365	34.474401	0.14135023733598434	33.80836475	0.10240154258072512
5.87	34.016999999999996	32.9423	33.9965	34.6135	33.892325	33.93706224489796	33.353145748299326	33.60775663265306	34.16206887755102	33.76500837585034	34.00501	0.17118909573918561	32.764946	0.14095102867308215	33.98312	0.21642441174691954	34.55813199999999	0.18196905389653473	33.827802000000005	0.08211817868779159	34.025761	0.17233565844240756	32.803386	0.1503039661032414	33.936585	0.2443802713915627	34.473873	0.14072340149482057	33.809901249999996	0.1024979968007385
5.88	33.6849	32.8038	33.9561	34.688900000000004	33.783424999999994	33.93663412563667	33.352213073005096	33.6083480475382	34.16296332767403	33.765039643463496	34.00501	0.17118909573918561	32.764946	0.14095102867308215	33.98312	0.21642441174691954	34.55813199999999	0.18196905389653473	33.827802000000005	0.08211817868779159	34.026167	0.17147357722969991	32.800792	0.14799539010054025	33.939001	0.2433546144678326	34.475156	0.1421002252075274	33.810279	0.10232827914917406
5.89	33.7009	32.6984	33.9163	34.6342	33.737449999999995	33.93623457627119	33.35110491525424	33.60887	34.1637620338983	33.76499288135593	34.00501	0.17118909573918561	32.764946	0.14095102867308215	33.98312	0.21642441174691954	34.55813199999999	0.18196905389653473	33.827802000000005	0.08211817868779159	34.025676000000004	0.17234045124527392	32.79609000000001	0.1435956524907491	33.939085	0.24334522028865269	34.476065	0.14282940617277082	33.809229	0.10253333701035991
5.9	33.7976	32.7548	34.1779	34.7796	33.877475000000004	33.936	33.350095939086295	33.60983282571912	34.1648040609137	33.76518320642978	34.00501	0.17118909573918561	32.764946	0.14095102867308215	33.98312	0.21642441174691954	34.55813199999999	0.18196905389653473	33.827802000000005	0.08211817868779159	34.023358	0.17384218326660394	32.792049	0.1388914345996668	33.940989	0.24447012992018355	34.477289999999996	0.14490796277899015	33.8084215	0.10166234156346746
5.91	33.900800000000004	33.0359	33.791799999999995	34.687	33.853875	33.935940540540535	33.3495652027027	33.6101402027027	34.16568614864865	33.76533302364865	34.00501	0.17118909573918561	32.764946	0.14095102867308215	33.98312	0.21642441174691954	34.55813199999999	0.18196905389653473	33.827802000000005	0.08211817868779159	34.021719	0.17422069000937873	32.793484	0.14066865194671796	33.938303999999995	0.24462092129520063	34.476001	0.14241739941294088	33.807377	0.10063805537866725
5.92	33.7278	33.1141	33.7821	34.6681	33.823025	33.93558954468803	33.34916812816189	33.61043018549747	34.16653338954469	33.76543031197302	34.00501	0.17118909573918561	32.764946	0.14095102867308215	33.98312	0.21642441174691954	34.55813199999999	0.18196905389653473	33.827802000000005	0.08211817868779159	34.017656	0.17629864831600753	32.794245000000004	0.1422023003234282	33.935382999999995	0.244725755830125	34.477371000000005	0.14360676125366553	33.80616375	0.09969700868172696
5.93	33.8131	32.9266	34.1167	34.9263	33.945675	33.935383333333334	33.34845673400673	33.61128249158249	34.167812457912454	33.76573375420875	34.00501	0.17118909573918561	32.764946	0.14095102867308215	33.98312	0.21642441174691954	34.55813199999999	0.18196905389653473	33.827802000000005	0.08211817868779159	34.01258	0.17478619088853745	32.79256	0.13957540665001517	33.935535	0.24483466999441159	34.481911	0.15045780837161363	33.8056465	0.09882517934960167
5.94	33.9242	32.7574	33.992	34.779399999999995	33.863249999999994	33.935364537815126	33.34746336134454	33.61192235294117	34.16884033613445	33.76589764705882	34.00501	0.17118909573918561	32.764946	0.14095102867308215	33.98312	0.21642441174691954	34.55813199999999	0.18196905389653473	33.827802000000005	0.08211817868779159	34.011034	0.17487825388217904	32.790393	0.1384057125401245	33.933613	0.24361424534768691	34.484265	0.15325453138122178	33.80482625	0.09799144239426671
5.95	33.7606	32.7491	33.958	34.919	33.846675	33.93507130872484	33.346459395973156	33.61250302013423	34.17009899328859	33.766033179530204	34.00501	0.17118909573918561	32.764946	0.14095102867308215	33.98312	0.21642441174691954	34.55813199999999	0.18196905389653473	33.827802000000005	0.08211817868779159	34.00607	0.1748711430360616	32.789031	0.13813221063624112	33.930237000000005	0.2408709481602882	34.488073	0.15922297551010578	33.80335275	0.09620936692455882
5.96	33.6845	32.598	33.8274	34.9411	33.76275	33.934651591289786	33.34520569514238	33.61286298157454	34.171390452261306	33.766027680067	34.00501	0.17118909573918561	32.764946	0.14095102867308215	33.98312	0.21642441174691954	34.55813199999999	0.18196905389653473	33.827802000000005	0.08211817868779159	34.001516	0.17726413135978453	32.786588	0.13933567801457178	33.926550999999996	0.23957979565021342	34.492021	0.1654540140542232	33.801669000000004	0.09542077575641797
5.97	33.9497	32.6218	33.6608	34.8536	33.771475	33.93467675585284	33.34399598662207	33.61294314381271	34.17253127090301	33.76603678929766	34.00501	0.17118909573918561	32.764946	0.14095102867308215	33.98312	0.21642441174691954	34.55813199999999	0.18196905389653473	33.827802000000005	0.08211817868779159	33.998522	0.17556043914849326	32.781896	0.1368592736792922	33.920524	0.23859660945705893	34.496394	0.16916973236209493	33.799334	0.0932272365396821
5.98	34.0559	32.526199999999996	33.9085	34.8504	33.83525	33.93487913188648	33.3426307178631	33.613436560934886	34.17366293823038	33.76615233722872	34.00501	0.17118909573918561	32.764946	0.14095102867308215	33.98312	0.21642441174691954	34.55813199999999	0.18196905389653473	33.827802000000005	0.08211817868779159	33.998726000000005	0.17561568498341376	32.776416999999995	0.13600768476173067	33.914591	0.231260240873893	34.500873	0.17255417703173362	33.79765175000001	0.09099749471068792
5.99	34.0631	32.639900000000004	34.0989	34.7269	33.8822	33.935092833333336	33.3414595	33.61424566666667	34.174585	33.76634575	34.00501	0.17118909573918561	32.764946	0.14095102867308215	33.98312	0.21642441174691954	34.55813199999999	0.18196905389653473	33.827802000000005	0.08211817868779159	33.9999	0.17565003198817272	32.772439	0.13409240662411412	33.912684	0.22891097017536502	34.504233	0.173658920350091	33.797314	0.09061576489481703
6.0	34.089200000000005	32.6538	33.9588	34.8885	33.897574999999996	33.93534925124792	33.3403153078203	33.614818968386025	34.175772878535774	33.7665641014975	34.17504600000001	0.2713178403349101	32.582684	0.24837633652181934	34.150409999999994	0.19001378186857948	34.584942	0.20019542161598047	33.8732705	0.13254158089916573	34.002244	0.17525771748903446	32.771010000000004	0.13459175046426444	33.91039	0.22726557174585502	34.508588	0.17777310319103132	33.798058	0.09113418850321345
6.01	33.9161	32.7325	34.0095	34.9052	33.890825	33.93531727574751	33.33930564784053	33.61547458471761	34.17698455149502	33.76677051495017	34.17504600000001	0.2713178403349101	32.582684	0.24837633652181934	34.150409999999994	0.19001378186857948	34.584942	0.20019542161598047	33.8732705	0.13254158089916573	34.002039	0.17534724388611336	32.76853	0.1329677150004055	33.908445	0.2255532374052759	34.511902	0.18203880593058586	33.797729000000004	0.0907344492839769
6.02	34.384299999999996	32.6904	34.1214	34.9045	34.02515	33.93606185737977	33.338229519071305	33.6163135986733	34.17819104477612	33.767199004975126	34.17504600000001	0.2713178403349101	32.582684	0.24837633652181934	34.150409999999994	0.19001378186857948	34.584942	0.20019542161598047	33.8732705	0.13254158089916573	34.008136	0.17793985394024023	32.766894	0.13291192634885168	33.905567	0.22088705466858513	34.516607	0.18604130433908678	33.799301	0.09328913955865119
6.03	34.323299999999996	32.7199	34.2432	34.6704	33.9892	33.93670298013245	33.33720579470199	33.61735149006623	34.179005960264895	33.76756655629139	34.17504600000001	0.2713178403349101	32.582684	0.24837633652181934	34.150409999999994	0.19001378186857948	34.584942	0.20019542161598047	33.8732705	0.13254158089916573	34.010344	0.1804744819928206	32.764862	0.13205017624589097	33.905064	0.2200504242120885	34.517138	0.18640702547774693	33.799352	0.09339252409354391
6.04	34.1463	32.8279	34.2624	34.7229	33.989875	33.9370494214876	33.336363966942145	33.61841768595041	34.17990495867768	33.76793400826446	34.17504600000001	0.2713178403349101	32.582684	0.24837633652181934	34.150409999999994	0.19001378186857948	34.584942	0.20019542161598047	33.8732705	0.13254158089916573	34.010081	0.18025467208131546	32.763716	0.13098596017025074	33.906271	0.2216864531131748	34.517708	0.18695285727806102	33.799444	0.0935772963540131
6.05	34.279199999999996	32.7785	34.169200000000004	34.5729	33.94995	33.93761402640264	33.33544339933993	33.61932656765676	34.180553465346534	33.76823436468647	34.17504600000001	0.2713178403349101	32.582684	0.24837633652181934	34.150409999999994	0.19001378186857948	34.584942	0.20019542161598047	33.8732705	0.13254158089916573	34.011353	0.18170920183464814	32.76314	0.13079094275666459	33.905896000000006	0.22120431339968752	34.517051	0.18663890025899116	33.79936	0.0934368777638688
6.06	34.0584	32.772	34.1963	34.4694	33.874025	33.937813014827015	33.334515156507415	33.620277100494235	34.181029324546955	33.76840864909391	34.17504600000001	0.2713178403349101	32.582684	0.24837633652181934	34.150409999999994	0.19001378186857948	34.584942	0.20019542161598047	33.8732705	0.13254158089916573	34.011523000000004	0.1817455452084096	32.762728	0.13069651489679077	33.908411	0.2230729354363788	34.515995	0.18660645261231565	33.79966425	0.09363171947639357
6.07	34.159	32.8525	34.059200000000004	34.4784	33.887275	33.938176809210525	33.33372236842106	33.62099901315789	34.18151842105263	33.76860415296053	34.17504600000001	0.2713178403349101	32.582684	0.24837633652181934	34.150409999999994	0.19001378186857948	34.584942	0.20019542161598047	33.8732705	0.13254158089916573	34.01281	0.18233458339849287	32.763559	0.13100319072028074	33.908027	0.22277682851724692	34.514651	0.18638605504202366	33.79976175	0.0937186519612792
6.08	34.0993	32.8198	34.1299	34.7563	33.951325000000004	33.93844137931035	33.33287848932677	33.621834646962235	34.18246223316913	33.76890418719212	34.17504600000001	0.2713178403349101	32.582684	0.24837633652181934	34.150409999999994	0.19001378186857948	34.584942	0.20019542161598047	33.8732705	0.13254158089916573	34.014891000000006	0.18212002374688635	32.764366	0.13109952439683367	33.908252000000005	0.22299148395199292	34.516123	0.18771602604823143	33.800908	0.09486891447057633
6.09	33.8889	32.8859	34.391799999999996	34.796800000000005	33.990849999999995	33.938360163934426	33.33214573770492	33.6230968852459	34.1834693442623	33.76926803278688	34.17504600000001	0.2713178403349101	32.582684	0.24837633652181934	34.150409999999994	0.19001378186857948	34.584942	0.20019542161598047	33.8732705	0.13254158089916573	34.013940000000005	0.18253079552010634	32.765674	0.13165746083699761	33.91241	0.22808590819055796	34.519748	0.18961054848545802	33.802943	0.09673931459536322
6.1	34.2526	32.8065	34.4531	34.592	34.02605	33.93887446808511	33.33128543371522	33.624455319148936	34.1841379705401	33.76968829787234	34.17504600000001	0.2713178403349101	32.582684	0.24837633652181934	34.150409999999994	0.19001378186857948	34.584942	0.20019542161598047	33.8732705	0.13254158089916573	34.017752	0.18350183577666093	32.76537	0.13152636905838294	33.916699	0.23416095840979598	34.524645	0.18498766837138392	33.8061165	0.09879981208957639
6.11	34.2469	32.9777	34.5907	34.6941	34.12735	33.93937777777778	33.330707679738566	33.626034150326795	34.18497124183006	33.770272712418304	34.17504600000001	0.2713178403349101	32.582684	0.24837633652181934	34.150409999999994	0.19001378186857948	34.584942	0.20019542161598047	33.8732705	0.13254158089916573	34.022687	0.18295583319498435	32.766178	0.13258646851179556	33.922465	0.24349662033819094	34.528962	0.18383958245370752	33.810072999999996	0.10359530043012379
6.12	34.1771	32.801	34.138600000000004	34.563199999999995	33.919975	33.93976557911909	33.329843556280586	33.62687030995106	34.185588254486134	33.77051692495922	34.17504600000001	0.2713178403349101	32.582684	0.24837633652181934	34.150409999999994	0.19001378186857948	34.584942	0.20019542161598047	33.8732705	0.13254158089916573	34.026179	0.1825324890385713	32.764211	0.13056061009426662	33.923779	0.24431167926485203	34.53200999999999	0.18182413608933248	33.81154475	0.10410460983584494
6.13	34.1549	32.8329	34.1305	34.609899999999996	33.93205	33.94011596091205	33.3290342019544	33.62769055374593	34.18627931596091	33.77078000814332	34.17504600000001	0.2713178403349101	32.582684	0.24837633652181934	34.150409999999994	0.19001378186857948	34.584942	0.20019542161598047	33.8732705	0.13254158089916573	34.028325	0.18277397333415216	32.763383	0.129850804873782	33.926929	0.24493141579510286	34.533978000000005	0.18158899066655612	33.81315375	0.10471558885946405
6.14	34.197	32.7745	34.249700000000004	34.5593	33.945125000000004	33.94053365853658	33.328132520325205	33.62870195121951	34.18688585365854	33.77106349593496	34.17504600000001	0.2713178403349101	32.582684	0.24837633652181934	34.150409999999994	0.19001378186857948	34.584942	0.20019542161598047	33.8732705	0.13254158089916573	34.030436	0.183496675179935	32.762237	0.12923431906169044	33.93138999999999	0.2467184521806661	34.534580999999996	0.18157178433793672	33.814660999999994	0.10552454967846644
6.15	34.213499999999996	32.7177	34.1937	34.529	33.913475	33.940976785714284	33.327141558441554	33.62961915584415	34.187441233766236	33.77129468344156	34.17504600000001	0.2713178403349101	32.582684	0.24837633652181934	34.150409999999994	0.19001378186857948	34.584942	0.20019542161598047	33.8732705	0.13254158089916573	34.035076	0.18218279150145306	32.760522	0.1286691486497367	33.934799000000005	0.2479735545099969	34.534136	0.18152996331124913	33.81613325	0.105868770376787
6.16	34.391400000000004	32.7645	34.198	34.696799999999996	34.012675	33.94170680713128	33.32622965964344	33.63054035656402	34.18826677471637	33.77168589951378	34.17504600000001	0.2713178403349101	32.582684	0.24837633652181934	34.150409999999994	0.19001378186857948	34.584942	0.20019542161598047	33.8732705	0.13254158089916573	34.041012	0.18403473721305894	32.75814	0.12632399741671876	33.94119	0.24641854248567907	34.538053000000005	0.18076234269434757	33.81959875	0.10657840443826957
6.17	34.4363	32.890100000000004	34.1376	34.5262	33.997550000000004	33.942507119741094	33.32552394822007	33.63136084142395	34.18881359223301	33.77205137540453	34.17504600000001	0.2713178403349101	32.582684	0.24837633652181934	34.150409999999994	0.19001378186857948	34.584942	0.20019542161598047	33.8732705	0.13254158089916573	34.048267	0.1851823780560485	32.760424	0.12662713028952038	33.946118999999996	0.24535541678227213	34.537766000000005	0.1807581079226686	33.823144	0.10654197974731813
6.18	34.4673	32.7506	34.1819	34.3138	33.928399999999996	33.943354927302096	33.324595153473346	33.632250242326336	34.1890155088853	33.77230395799677	34.17504600000001	0.2713178403349101	32.582684	0.24837633652181934	34.150409999999994	0.19001378186857948	34.584942	0.20019542161598047	33.8732705	0.13254158089916573	34.05302	0.1897665333292091	32.762738999999996	0.12426478319512209	33.952294	0.2434142455015502	34.536911	0.1816198354399588	33.826241	0.10502960077704988
6.19	34.4785	32.9067	34.0078	34.4723	33.966325	33.94421806451613	33.32392112903226	33.63285596774193	34.18947241935484	33.77261689516129	34.17504600000001	0.2713178403349101	32.582684	0.24837633652181934	34.150409999999994	0.19001378186857948	34.584942	0.20019542161598047	33.8732705	0.13254158089916573	34.061059	0.1905995686637708	32.764745	0.12495842894640105	33.955072	0.24243490351094563	34.535194	0.1814086969170912	33.829017500000006	0.10502614943139625
6.2	34.425599999999996	32.674	33.877	34.4446	33.8553	33.94499323671497	33.32287455716586	33.633249114331726	34.189883252818035	33.77275004025765	34.17504600000001	0.2713178403349101	32.582684	0.24837633652181934	34.150409999999994	0.19001378186857948	34.584942	0.20019542161598047	33.8732705	0.13254158089916573	34.068652	0.18983728996878801	32.762496	0.12454270203592623	33.956708	0.24133709593575714	34.535805	0.18099504115921988	33.83091525	0.10374889757807533
6.21	34.4179	32.6939	34.059200000000004	34.6729	33.960975000000005	33.94575353697749	33.32186334405145	33.633933922829584	34.190659807073956	33.77305265273312	34.17504600000001	0.2713178403349101	32.582684	0.24837633652181934	34.150409999999994	0.19001378186857948	34.584942	0.20019542161598047	33.8732705	0.13254158089916573	34.076136999999996	0.18868901658781057	32.761866	0.12473049672084104	33.96117	0.23903201826854245	34.539225	0.18031399738095805	33.834599499999996	0.1017205380111311
6.22	34.3972	32.823699999999995	34.1039	34.7125	34.009325000000004	33.946478170144466	33.32106372391654	33.634688282504015	34.1914974317817	33.77343190208668	34.17504600000001	0.2713178403349101	32.582684	0.24837633652181934	34.150409999999994	0.19001378186857948	34.584942	0.20019542161598047	33.8732705	0.13254158089916573	34.082736999999995	0.18825616850683707	32.76285	0.12482721512743156	33.963769	0.23915807362655556	34.54317	0.17973965600105785	33.8381315	0.10159277335877763
6.23	34.4824	32.8999	34.1724	34.6357	34.0476	33.947337019230766	33.32038878205128	33.63555	34.192209294871795	33.77387127403846	34.17504600000001	0.2713178403349101	32.582684	0.24837633652181934	34.150409999999994	0.19001378186857948	34.584942	0.20019542161598047	33.8732705	0.13254158089916573	34.08793	0.1920468926850034	32.763487999999995	0.12536725707927543	33.967368	0.23956634090140028	34.54648	0.1783461139571614	33.841316500000005	0.10312113257022458
6.24	34.5088	32.8127	34.456	34.5343	34.07795	33.94823536	33.31957648	33.636862719999996	34.19275664	33.7743578	34.17504600000001	0.2713178403349101	32.582684	0.24837633652181934	34.150409999999994	0.19001378186857948	34.584942	0.20019542161598047	33.8732705	0.13254158089916573	34.092196	0.19660239675076904	32.76417000000001	0.12544839697316437	33.974301	0.24358178950973378	34.546693999999995	0.1783182507470264	33.84434025	0.105577870747582
6.25	34.457499999999996	32.5858	34.6051	34.4578	34.02654999999999	33.94904888178914	33.318404313099045	33.63840942492013	34.193180031948884	33.7747606629393	34.17504600000001	0.2713178403349101	32.582684	0.24837633652181934	34.150409999999994	0.19001378186857948	34.584942	0.20019542161598047	33.8732705	0.13254158089916573	34.095849	0.19996742941623885	32.763114	0.12650714039058583	33.983865	0.2493754033438037	34.545147	0.17841260908860318	33.84699375	0.10679471376693885
6.26	34.5745	32.584	34.481700000000004	34.222	33.96555	33.95004641148326	33.317233014354066	33.63975438596491	34.193225996810206	33.77506495215311	34.17504600000001	0.2713178403349101	32.582684	0.24837633652181934	34.150409999999994	0.19001378186857948	34.584942	0.20019542161598047	33.8732705	0.13254158089916573	34.101489	0.20541536333488986	32.760869	0.12768013750872925	33.99263	0.25132760764307466	34.541254	0.18118039083804655	33.8490605	0.10707165082949123
6.27	34.6291	32.3795	34.207100000000004	34.5165	33.93305	33.95112770700637	33.31573980891719	33.64065780254777	34.19374076433121	33.77531652070064	34.17504600000001	0.2713178403349101	32.582684	0.24837633652181934	34.150409999999994	0.19001378186857948	34.584942	0.20019542161598047	33.8732705	0.13254158089916573	34.106757	0.21208320277679965	32.758051	0.1329028562184272	33.999112	0.24836973712420451	34.539502	0.1805569072719773	33.8508555	0.10695884608010009
6.28	34.5122	32.3223	34.3352	34.4874	33.914274999999996	33.95201971383148	33.31416041335453	33.64176200317965	34.19420763116057	33.77553744038156	34.17504600000001	0.2713178403349101	32.582684	0.24837633652181934	34.150409999999994	0.19001378186857948	34.584942	0.20019542161598047	33.8732705	0.13254158089916573	34.109537	0.21556406329653705	32.755028	0.13925522174750044	34.00554400000001	0.24866442046258758	34.539091	0.18062896738220272	33.8523	0.10682879315974758
6.29	34.636399999999995	32.537099999999995	34.3188	34.2289	33.9303	33.95310603174603	33.31292698412698	33.64283666666667	34.1942626984127	33.7757830952381	34.17504600000001	0.2713178403349101	32.582684	0.24837633652181934	34.150409999999994	0.19001378186857948	34.584942	0.20019542161598047	33.8732705	0.13254158089916573	34.114866	0.22190695621414439	32.75417	0.140337646590686	34.010988000000005	0.24951070229865896	34.534762	0.1828324423502106	33.8536965	0.10692747329706802
6.3	34.5263	32.3228	34.3103	34.3275	33.871725	33.95401442155309	33.31135784469097	33.64389445324881	34.19447385103011	33.77593514263075	34.17504600000001	0.2713178403349101	32.582684	0.24837633652181934	34.150409999999994	0.19001378186857948	34.584942	0.20019542161598047	33.8732705	0.13254158089916573	34.116992	0.224830306685075	32.750883	0.14648161056405973	34.016551	0.24992430389162054	34.532429	0.18398171203304967	33.85421375000001	0.10688792336503009
6.31	34.4899	32.3356	34.3561	34.200900000000004	33.845625	33.95486234177215	33.30981392405064	33.64502136075949	34.19448401898734	33.7760454113924	34.17504600000001	0.2713178403349101	32.582684	0.24837633652181934	34.150409999999994	0.19001378186857948	34.584942	0.20019542161598047	33.8732705	0.13254158089916573	34.119203	0.22741063000097003	32.748839	0.15081595908341108	34.024929	0.2470793841658001	34.528812	0.18691462658740576	33.85544575	0.10606037434279027
6.32	34.1662	32.4433	34.236200000000004	34.2801	33.78145	33.95519620853081	33.308445023696684	33.64595529225908	34.19461927330174	33.776053949447075	34.17504600000001	0.2713178403349101	32.582684	0.24837633652181934	34.150409999999994	0.19001378186857948	34.584942	0.20019542161598047	33.8732705	0.13254158089916573	34.119663	0.2274591856630296	32.745948	0.15387414342984854	34.030747	0.2451083612991214	34.526771	0.18851416756497005	33.855782250000004	0.1057683736631556
6.33	34.2929	32.2344	34.2766	34.408699999999996	33.80315	33.95572886435331	33.30675094637224	33.646950000000004	34.19495694006309	33.77609668769716	34.17504600000001	0.2713178403349101	32.582684	0.24837633652181934	34.150409999999994	0.19001378186857948	34.584942	0.20019542161598047	33.8732705	0.13254158089916573	34.121557	0.22811085213040647	32.740858	0.1621550574688769	34.037717	0.24204066694567664	34.525527000000004	0.1888820779339134	33.856414750000006	0.10525627168230844
6.34	34.1439	32.3155	34.189	34.2973	33.736425000000004	33.9560251968504	33.305189921259846	33.64780362204724	34.19511811023622	33.776034212598425	34.17504600000001	0.2713178403349101	32.582684	0.24837633652181934	34.150409999999994	0.19001378186857948	34.584942	0.20019542161598047	33.8732705	0.13254158089916573	34.122036	0.22810693554670497	32.735502	0.1672426248048751	34.04334	0.23890690718977226	34.523751000000004	0.19019332402591604	33.856157249999995	0.10552031587231572
6.35	34.102000000000004	32.200199999999995	34.148	34.308299999999996	33.689625	33.956254716981135	33.30345251572327	33.648590094339625	34.19529606918239	33.775898349056604	34.17504600000001	0.2713178403349101	32.582684	0.24837633652181934	34.150409999999994	0.19001378186857948	34.584942	0.20019542161598047	33.8732705	0.13254158089916573	34.122099	0.22810045832913875	32.729208	0.17531420029293768	34.050134	0.23195668187534188	34.524311	0.18946705366162991	33.856438	0.10503353459674997
6.36	33.8409	32.1888	33.9338	34.251999999999995	33.55387499999999	33.95607362637362	33.30170266875981	33.649037833594974	34.19538508634223	33.77554980376766	34.17504600000001	0.2713178403349101	32.582684	0.24837633652181934	34.150409999999994	0.19001378186857948	34.584942	0.20019542161598047	33.8732705	0.13254158089916573	34.120066	0.22970212165100573	32.722484	0.18292984564688583	34.051197	0.23116833319831942	34.524184	0.18964699994960554	33.854482749999995	0.10879863853071439
6.37	33.9366	32.124700000000004	34.0548	34.5055	33.6554	33.95604310344827	33.2998578369906	33.64967382445141	34.195871159874606	33.775361481191226	34.17504600000001	0.2713178403349101	32.582684	0.24837633652181934	34.150409999999994	0.19001378186857948	34.584942	0.20019542161598047	33.8732705	0.13254158089916573	34.117740000000005	0.23037624035754345	32.715426	0.192105984858081	34.053611000000004	0.22991706580951488	34.526247	0.18829211587314656	33.853256	0.1103494237282641
6.38	33.801	32.0766	34.0847	34.4902	33.613125	33.95580046948357	33.29794350547731	33.65035461658842	34.196331768388106	33.77510758998435	34.17504600000001	0.2713178403349101	32.582684	0.24837633652181934	34.150409999999994	0.19001378186857948	34.584942	0.20019542161598047	33.8732705	0.13254158089916573	34.114382	0.23253285480052252	32.710605	0.20187949319541917	34.057716	0.22671685216255313	34.527275	0.18780640654240255	33.8524945	0.11174636129361061
6.39	33.7892	32.1695	34.1016	34.7052	33.691374999999994	33.955540156249995	33.2961803125	33.651059687499995	34.197126874999995	33.774976757812496	34.17504600000001	0.2713178403349101	32.582684	0.24837633652181934	34.150409999999994	0.19001378186857948	34.584942	0.20019542161598047	33.8732705	0.13254158089916573	34.111255	0.23479393603552634	32.707186	0.2080870224041896	34.06194000000001	0.22350558260253076	34.528079000000005	0.18839928922582042	33.852115000000005	0.1122322646896259
6.4	33.7631	32.1473	34.133399999999995	34.7338	33.6944	33.955239937597504	33.29438798751951	33.65181216848674	34.19796411856474	33.77485105304212	34.17504600000001	0.2713178403349101	32.582684	0.24837633652181934	34.150409999999994	0.19001378186857948	34.584942	0.20019542161598047	33.8732705	0.13254158089916573	34.107411	0.2373275369122447	32.702387	0.21535716664031693	34.065164	0.22217056034222746	34.530411	0.1894957993164277	33.85134325	0.11305401463650264
6.41	33.845	32.4524	34.045	34.8181	33.790125	33.95506822429907	33.29307647975078	33.6524246105919	34.198930062305294	33.774874844236756	34.17504600000001	0.2713178403349101	32.582684	0.24837633652181934	34.150409999999994	0.19001378186857948	34.584942	0.20019542161598047	33.8732705	0.13254158089916573	34.106196	0.23836496120734363	32.700009	0.216801163428035	34.065723	0.2220475342024891	34.533696	0.19161665851957604	33.851406000000004	0.11301791016993962
6.42	33.8465	32.4928	33.9979	34.7451	33.770575	33.95489937791602	33.29183188180404	33.65296189735614	34.19977947122862	33.774868157076206	34.17504600000001	0.2713178403349101	32.582684	0.24837633652181934	34.150409999999994	0.19001378186857948	34.584942	0.20019542161598047	33.8732705	0.13254158089916573	34.102784	0.2396251819452367	32.697837	0.2177858203988039	34.06552	0.2221006924250994	34.538147	0.19130266170320923	33.851072	0.11320869033186162
6.43	33.9134	32.5522	34.0416	34.8885	33.848925	33.9548349378882	33.29068338509317	33.65356537267081	34.20084891304347	33.77498315217391	34.17504600000001	0.2713178403349101	32.582684	0.24837633652181934	34.150409999999994	0.19001378186857948	34.584942	0.20019542161598047	33.8732705	0.13254158089916573	34.099907	0.2401593558727144	32.694147	0.21708800964221134	34.066151999999995	0.2219401450294844	34.544397	0.19244529930142895	33.851150749999995	0.11320438734348778
6.44	33.9183	32.5285	34.0408	34.855000000000004	33.83565	33.95477829457364	33.28950170542635	33.65416573643411	34.2018631007752	33.775077209302324	34.17504600000001	0.2713178403349101	32.582684	0.24837633652181934	34.150409999999994	0.19001378186857948	34.584942	0.20019542161598047	33.8732705	0.13254158089916573	34.096931	0.24055105453404207	32.69076	0.21700294649610852	34.065996	0.2219525510853262	34.550077	0.19315244665149414	33.850941	0.11321357328406462
6.45	33.8038	32.6389	33.803200000000004	34.851	33.774225	33.95454458204335	33.28849458204334	33.654396439628485	34.20286795665635	33.77507589009288	34.17504600000001	0.2713178403349101	32.582684	0.24837633652181934	34.150409999999994	0.19001378186857948	34.584942	0.20019542161598047	33.8732705	0.13254158089916573	34.092733	0.2419770128724051	32.687812	0.21566758338082836	34.066517	0.22126600064484622	34.554503	0.19493594464886294	33.85039125	0.11345343259840132
6.46	33.8771	32.4879	33.9905	34.674800000000005	33.757575	33.954424884080375	33.287257187017005	33.654915919629055	34.20359737248841	33.77504884080371	34.17504600000001	0.2713178403349101	32.582684	0.24837633652181934	34.150409999999994	0.19001378186857948	34.584942	0.20019542161598047	33.8732705	0.13254158089916573	34.090866999999996	0.24292080184861378	32.683642	0.21545903225887986	34.06926	0.21856302606705272	34.558656	0.19300186020975751	33.85060625	0.11325480720805492
6.47	33.7378	32.517	33.7574	34.571200000000005	33.64585	33.95409058641975	33.28606851851852	33.65507407407408	34.204164660493824	33.77484945987654	34.17504600000001	0.2713178403349101	32.582684	0.24837633652181934	34.150409999999994	0.19001378186857948	34.584942	0.20019542161598047	33.8732705	0.13254158089916573	34.088761	0.2450717688719906	32.680814	0.2157747137058988	34.06774	0.22020835496390798	34.561586	0.19091394699062053	33.84972525	0.11450717014150084
6.48	33.6808	32.4648	33.785599999999995	34.8699	33.700275	33.953669491525424	33.2848030816641	33.65527519260401	34.20519044684129	33.77473455315871	34.17504600000001	0.2713178403349101	32.582684	0.24837633652181934	34.150409999999994	0.19001378186857948	34.584942	0.20019542161598047	33.8732705	0.13254158089916573	34.087724	0.2465869425300726	32.678945	0.2168362759801122	34.066812	0.22120760087026684	34.566711	0.19225152973602	33.850048	0.11403429412175706
6.49	33.8765	32.1727	33.7943	34.8295	33.66825	33.95355076923077	33.283092153846155	33.65548907692308	34.206150923076926	33.774570730769234	34.17504600000001	0.2713178403349101	32.582684	0.24837633652181934	34.150409999999994	0.19001378186857948	34.584942	0.20019542161598047	33.8732705	0.13254158089916573	34.090028000000004	0.24347567197671086	32.673815	0.22266489219741747	34.066765000000004	0.22126556938873412	34.571537	0.1927346156026356	33.85053625	0.11313788446487869
6.5	33.8308	32.2648	33.732600000000005	34.6256	33.61345	33.95336221198157	33.28152795698925	33.655607526881724	34.20679523809524	33.774323233486946	33.968669999999996	0.14819018759688554	32.57093999999999	0.17826791410682957	33.988302	0.147323102723232	34.536574	0.13225949615812074	33.7661215	0.07151818964606177	34.090621999999996	0.2427618850736475	32.668366	0.22594906783760352	34.067226	0.22051203710691594	34.573063000000005	0.19255058296715297	33.84981925	0.11441656033311377
6.51	33.9329	32.3241	33.714	34.6637	33.658675	33.95333082822086	33.28005950920245	33.65569708588957	34.20749601226994	33.77414585889571	33.968669999999996	0.14819018759688554	32.57093999999999	0.17826791410682957	33.988302	0.147323102723232	34.536574	0.13225949615812074	33.7661215	0.07151818964606177	34.090502	0.24283759879797318	32.662982	0.22768437899979171	34.068241	0.21862333601298337	34.576015000000005	0.19164346598706558	33.849435	0.114997670979881
6.52	33.8613	32.5369	33.978100000000005	34.6594	33.758925000000005	33.95318989280245	33.27892143950995	33.656190811638595	34.20818805513017	33.77412254977029	33.968669999999996	0.14819018759688554	32.57093999999999	0.17826791410682957	33.988302	0.147323102723232	34.536574	0.13225949615812074	33.7661215	0.07151818964606177	34.089697	0.24346813014235755	32.661055000000005	0.22793018706806822	34.06968	0.21753818380710124	34.581512000000004	0.18593135111990186	33.850486000000004	0.11366441376283667
6.53	33.9173	32.7043	33.9985	34.5728	33.798225	33.95313501529052	33.278042813455656	33.65671422018349	34.20874556574923	33.77415940366973	33.968669999999996	0.14819018759688554	32.57093999999999	0.17826791410682957	33.988302	0.147323102723232	34.536574	0.13225949615812074	33.7661215	0.07151818964606177	34.090161	0.24309085839126027	32.661285	0.22796242441367684	34.071809	0.21576444230826594	34.584631	0.18309315655907732	33.8519715	0.11197157738308032
6.54	34.0482	32.5647	34.022800000000004	34.5981	33.80845	33.95328015267175	33.27695374045801	33.65727312977099	34.20934	33.77421175572519	33.968669999999996	0.14819018759688554	32.57093999999999	0.17826791410682957	33.988302	0.147323102723232	34.536574	0.13225949615812074	33.7661215	0.07151818964606177	34.091465	0.2425059771731674	32.661223	0.22798809682537435	34.07309	0.21508150557487385	34.587083	0.18159418128826824	33.853215250000005	0.11077212822999259
6.55	33.9166	32.6524	34.1836	34.502700000000004	33.813825	33.953224237804875	33.276001676829274	33.65807545731707	34.20978719512195	33.77427214176829	33.968669999999996	0.14819018759688554	32.57093999999999	0.17826791410682957	33.988302	0.147323102723232	34.536574	0.13225949615812074	33.7661215	0.07151818964606177	34.091863	0.2421825551755936	32.660837	0.2279698485537328	34.074792	0.21527772134859016	34.58857	0.18027027716254634	33.8540155	0.11018824685366918
6.56	33.8149	32.4758	33.7834	34.425	33.624775	33.95301369863014	33.27478371385084	33.65826621004566	34.210114764079144	33.77404459665144	33.968669999999996	0.14819018759688554	32.57093999999999	0.17826791410682957	33.988302	0.147323102723232	34.536574	0.13225949615812074	33.7661215	0.07151818964606177	34.092347	0.24157334894451474	32.657258999999996	0.22803876956199695	34.073865	0.21633891498367558	34.588761	0.1800848026358206	33.853058000000004	0.11176469407602525
6.57	33.8381	32.3868	34.0449	34.4306	33.6751	33.95283905775076	33.273434194528875	33.6588537993921	34.21044984802431	33.77389422492401	33.968669999999996	0.14819018759688554	32.57093999999999	0.17826791410682957	33.988302	0.147323102723232	34.536574	0.13225949615812074	33.7661215	0.07151818964606177	34.091719000000005	0.24215698960636642	32.652235	0.22841115124982228	34.073808	0.21634585745124407	34.588439	0.1803409071925978	33.85155025	0.11314360860364461
6.58	33.728699999999996	32.5632	34.0728	34.4886	33.713325	33.952498937784526	33.2723564491654	33.659481942336875	34.210871927162366	33.77380231411229	33.968669999999996	0.14819018759688554	32.57093999999999	0.17826791410682957	33.988302	0.147323102723232	34.536574	0.13225949615812074	33.7661215	0.07151818964606177	34.088404999999995	0.244846798678886	32.650917	0.22854211691315912	34.073571	0.21633372895082398	34.590542	0.17789739420414416	33.85085875	0.11377956505416709
6.59	33.8581	32.448899999999995	34.1877	34.4662	33.740224999999995	33.952355909090905	33.27110878787879	33.66028227272727	34.21125878787878	33.77375143939394	33.968669999999996	0.14819018759688554	32.57093999999999	0.17826791410682957	33.988302	0.147323102723232	34.536574	0.13225949615812074	33.7661215	0.07151818964606177	34.088264	0.24497658784048243	32.651368000000005	0.2280935953916805	34.074591	0.21663175061074866	34.590227	0.17809123121970938	33.8511125	0.1135011307122905
6.6	33.9166	32.643499999999996	34.1236	34.430800000000005	33.778625000000005	33.95230181543116	33.27015930408472	33.66098320726172	34.211590922844174	33.77375881240545	33.968669999999996	0.14819018759688554	32.57093999999999	0.17826791410682957	33.988302	0.147323102723232	34.536574	0.13225949615812074	33.7661215	0.07151818964606177	34.087532	0.24538279964101523	32.651596	0.22807402480781752	34.074983	0.21668513956437138	34.589371	0.17865449545545448	33.8508705	0.1136308509833078
6.61	33.699	32.702	34.1507	34.3188	33.717625	33.95191918429003	33.26930105740181	33.66172296072508	34.211752870090635	33.77367401812689	33.968669999999996	0.14819018759688554	32.57093999999999	0.17826791410682957	33.988302	0.147323102723232	34.536574	0.13225949615812074	33.7661215	0.07151818964606177	34.084617	0.24826165939655184	32.651101000000004	0.227908664363681	34.074265	0.21631002740163438	34.587500999999996	0.18050715058719954	33.849371	0.1143950064314591
6.62	33.7438	32.6974	34.0252	34.3214	33.69695	33.951605279034695	33.26843846153846	33.66227119155354	34.211918250377074	33.77355829562594	33.968669999999996	0.14819018759688554	32.57093999999999	0.17826791410682957	33.988302	0.147323102723232	34.536574	0.13225949615812074	33.7661215	0.07151818964606177	34.082969	0.24998290757542807	32.650896	0.22785718676336233	34.072441000000005	0.21594306259236185	34.585746	0.18224175054136998	33.848013	0.11539598138009828
6.63	33.6902	32.5997	34.093900000000005	34.2239	33.651925	33.95121159638554	33.26743132530121	33.66292123493976	34.21193629518072	33.77337511295181	33.968669999999996	0.14819018759688554	32.57093999999999	0.17826791410682957	33.988302	0.147323102723232	34.536574	0.13225949615812074	33.7661215	0.07151818964606177	34.080491	0.2526484238618267	32.650735999999995	0.22788776633369834	34.070873999999996	0.21520447247603386	34.58319	0.18551006697609213	33.84632275	0.11702280804270158
6.64	33.7487	32.4901	33.976600000000005	34.3847	33.650025	33.95090706766918	33.26626240601504	33.66339293233082	34.21219609022557	33.77318962406015	33.968669999999996	0.14819018759688554	32.57093999999999	0.17826791410682957	33.988302	0.147323102723232	34.536574	0.13225949615812074	33.7661215	0.07151818964606177	34.075349	0.2541267398327996	32.648562999999996	0.22837748949535044	34.06663	0.21279968268173213	34.582386	0.18619998210889568	33.843232	0.11809079915232304
6.65	34.0393	32.474199999999996	34.1963	34.2678	33.7444	33.95103978978979	33.26507312312312	33.66419309309309	34.21227957957958	33.77314639639639	33.968669999999996	0.14819018759688554	32.57093999999999	0.17826791410682957	33.988302	0.147323102723232	34.536574	0.13225949615812074	33.7661215	0.07151818964606177	34.074155	0.25401163513291275	32.645226	0.2284637343281177	34.06585	0.21217282430530154	34.581163000000004	0.18786987149926734	33.8415985	0.11831888974054205
6.66	34.0984	32.4331	34.2639	34.3119	33.776825	33.95126071964018	33.26382578710645	33.66509220389805	34.21242893553223	33.773151911544225	33.968669999999996	0.14819018759688554	32.57093999999999	0.17826791410682957	33.988302	0.147323102723232	34.536574	0.13225949615812074	33.7661215	0.07151818964606177	34.072336	0.2531704091411836	32.641786	0.22904711350763493	34.063926	0.20945132392730453	34.57949	0.18952465765320778	33.8393845	0.11742653725309736
6.67	34.100100000000005	32.3956	34.0058	34.327200000000005	33.707175	33.951483532934134	33.26252604790419	33.66560224550898	34.21260074850299	33.77305314371257	33.968669999999996	0.14819018759688554	32.57093999999999	0.17826791410682957	33.988302	0.147323102723232	34.536574	0.13225949615812074	33.7661215	0.07151818964606177	34.071156	0.252758814379504	32.637725	0.22978209544916267	34.061671000000004	0.20884414772587062	34.577293	0.1911724972056881	33.83696125	0.11763137456692162
6.68	33.8665	32.5067	33.904	34.6178	33.723749999999995	33.951356502242156	33.26139626307923	33.66595859491779	34.213206427503735	33.77297944693573	33.968669999999996	0.14819018759688554	32.57093999999999	0.17826791410682957	33.988302	0.147323102723232	34.536574	0.13225949615812074	33.7661215	0.07151818964606177	34.066911	0.25259392688275	32.634523	0.22934990287903892	34.058973	0.20912350121049858	34.578536	0.19102621562111655	33.83473575	0.11764711090898504
6.69	33.7804	32.5074	34.1045	34.5662	33.739625000000004	33.95110134328358	33.26027089552239	33.66661313432836	34.21373328358209	33.7729296641791	33.968669999999996	0.14819018759688554	32.57093999999999	0.17826791410682957	33.988302	0.147323102723232	34.536574	0.13225949615812074	33.7661215	0.07151818964606177	34.063967000000005	0.25421149830360834	32.631392999999996	0.22892296629233042	34.057233	0.20799934637366263	34.579453	0.19074164368945093	33.8330115	0.11776601889897867
6.7	33.864999999999995	32.6955	34.237700000000004	34.8117	33.902474999999995	33.95097302533532	33.25942921013413	33.667464232488825	34.214624441132635	33.77312272727273	33.968669999999996	0.14819018759688554	32.57093999999999	0.17826791410682957	33.988302	0.147323102723232	34.536574	0.13225949615812074	33.7661215	0.07151818964606177	34.062682	0.254895150708314	32.630556	0.2285297643548418	34.057509	0.20822243064858367	34.583791	0.19104413583607543	33.8336345	0.11796891110420783
6.71	33.7335	32.712599999999995	34.0107	34.658500000000004	33.778825	33.950649404761904	33.25861547619048	33.667975	34.215284970238095	33.773131212797615	33.968669999999996	0.14819018759688554	32.57093999999999	0.17826791410682957	33.988302	0.147323102723232	34.536574	0.13225949615812074	33.7661215	0.07151818964606177	34.058206999999996	0.2567186355319027	32.631081	0.22865858882083132	34.056138000000004	0.2080732227272732	34.586383999999995	0.19027156441844204	33.832952500000005	0.11808779468589992
6.72	33.9135	32.638	34.1557	34.5248	33.808	33.950594205052006	33.25769331352154	33.668699702823176	34.21574487369985	33.773183023774145	33.968669999999996	0.14819018759688554	32.57093999999999	0.17826791410682957	33.988302	0.147323102723232	34.536574	0.13225949615812074	33.7661215	0.07151818964606177	34.055049	0.2565350179870276	32.629871	0.22829469847687056	34.055623	0.20775905034669842	34.585732	0.19037073234431848	33.83156875	0.11755482217607076
6.73	33.9477	32.8251	34.0439	34.4948	33.827875	33.950589910979225	33.257051483679525	33.66925637982196	34.216158902077154	33.773264169139466	33.968669999999996	0.14819018759688554	32.57093999999999	0.17826791410682957	33.988302	0.147323102723232	34.536574	0.13225949615812074	33.7661215	0.07151818964606177	34.051879	0.2558759308314427	32.630887	0.22894075836231917	34.054792	0.20763682779925574	34.585942	0.19025756077034575	33.830875	0.11736784847671128
6.74	33.9024	32.7508	34.1602	34.700700000000005	33.878525	33.950518518518514	33.25630148148148	33.66998370370371	34.216876740740744	33.77342011111111	33.968669999999996	0.14819018759688554	32.57093999999999	0.17826791410682957	33.988302	0.147323102723232	34.536574	0.13225949615812074	33.7661215	0.07151818964606177	34.049243000000004	0.2560461256012735	32.633390000000006	0.22886909208814313	34.055781	0.20790350456657286	34.586414	0.1904852665475624	33.831207	0.11745605975522905
6.75	33.7857	32.7592	34.1257	34.727199999999996	33.849450000000004	33.95027470414201	33.255566124260355	33.670657840236686	34.217631656804734	33.773532581360946	33.968669999999996	0.14819018759688554	32.57093999999999	0.17826791410682957	33.988302	0.147323102723232	34.536574	0.13225949615812074	33.7661215	0.07151818964606177	34.044768	0.25670826891505233	32.635322	0.22910979573368215	34.057766	0.20761085451652825	34.591138	0.1880199934457277	33.8322485	0.11714796796886366
6.76	34.0242	32.6939	34.0638	34.6135	33.84885	33.95038389955687	33.2547364844904	33.671238552437224	34.218216395864104	33.77364383308715	33.968669999999996	0.14819018759688554	32.57093999999999	0.17826791410682957	33.988302	0.147323102723232	34.536574	0.13225949615812074	33.7661215	0.07151818964606177	34.043041	0.2562549835318691	32.634434999999996	0.22870519260913633	34.059987	0.20646087097410476	34.592184	0.1878487419239267	33.83241175	0.11715973132704469
6.77	34.0624	32.6554	34.1361	34.6706	33.881125	33.95054911504425	33.25385250737463	33.67192418879056	34.218883628318586	33.773802359882005	33.968669999999996	0.14819018759688554	32.57093999999999	0.17826791410682957	33.988302	0.147323102723232	34.536574	0.13225949615812074	33.7661215	0.07151818964606177	34.041504	0.255666768567143	32.634139	0.22865823815882366	34.060665	0.20659972394535037	34.593024	0.18801126020431327	33.832333	0.117123951968583
6.78	34.193	32.818	33.984899999999996	34.6212	33.904275	33.950906185567014	33.25321060382916	33.67238512518409	34.21947614138439	33.77399451399116	33.968669999999996	0.14819018759688554	32.57093999999999	0.17826791410682957	33.988302	0.147323102723232	34.536574	0.13225949615812074	33.7661215	0.07151818964606177	34.04377	0.2559983646966182	32.635467	0.22934239942245022	34.060845	0.20652503376263762	34.592345	0.187783249957562	33.83310675	0.11734307196662526
6.79	34.0848	32.8331	33.9723	34.5764	33.86665	33.95110308823529	33.252592794117646	33.672826176470586	34.22000102941176	33.774130772058825	33.968669999999996	0.14819018759688554	32.57093999999999	0.17826791410682957	33.988302	0.147323102723232	34.536574	0.13225949615812074	33.7661215	0.07151818964606177	34.04488799999999	0.2559302932560555	32.635208000000006	0.22910190872608996	34.060645	0.2066017534295234	34.591495	0.18765985098495377	33.833059000000006	0.1173282923611147
6.8	34.079	32.7594	33.8177	34.709500000000006	33.84140000000001	33.95129089574156	33.25186857562408	33.6730389133627	34.22071982378855	33.77422955212922	33.968669999999996	0.14819018759688554	32.57093999999999	0.17826791410682957	33.988302	0.147323102723232	34.536574	0.13225949615812074	33.7661215	0.07151818964606177	34.044549	0.25586173842718074	32.633832	0.22792387612799694	34.061179	0.2058958637909323	34.59278	0.18802685333679134	33.833085000000004	0.11732986548978035
6.81	33.991	32.728	33.726600000000005	34.6025	33.762025	33.9513491202346	33.2511004398827	33.67311744868035	34.22127961876833	33.774211656891495	33.968669999999996	0.14819018759688554	32.57093999999999	0.17826791410682957	33.988302	0.147323102723232	34.536574	0.13225949615812074	33.7661215	0.07151818964606177	34.042509	0.25546300848876474	32.631447	0.22564410229412107	34.061133999999996	0.2059692122819143	34.592479	0.1879865524391506	33.83189225	0.11744098059411874
6.82	34.0653	32.591	33.7384	34.6376	33.758075	33.95151595900439	33.25013396778916	33.6732130307467	34.221889165446555	33.77418803074671	33.968669999999996	0.14819018759688554	32.57093999999999	0.17826791410682957	33.988302	0.147323102723232	34.536574	0.13225949615812074	33.7661215	0.07151818964606177	34.040824	0.25474322152552253	32.628548	0.22426489499561178	34.062627	0.20303322505370636	34.594274	0.18754693506560607	33.831568250000004	0.11760098212019952
6.83	34.1785	32.634	33.8587	34.5507	33.805475	33.95184780701754	33.2492331871345	33.67348421052631	34.22236988304093	33.77423377192982	33.968669999999996	0.14819018759688554	32.57093999999999	0.17826791410682957	33.988302	0.147323102723232	34.536574	0.13225949615812074	33.7661215	0.07151818964606177	34.042311	0.2551119543882396	32.626471	0.22323028210257445	34.066263	0.19589741267788732	34.593650000000004	0.1875874683522484	33.832173749999995	0.1173058787812679
6.84	33.9261	32.7582	33.701	34.4883	33.7184	33.9518102189781	33.248516350364966	33.673524379562046	34.22275810218978	33.774152262773725	33.968669999999996	0.14819018759688554	32.57093999999999	0.17826791410682957	33.988302	0.147323102723232	34.536574	0.13225949615812074	33.7661215	0.07151818964606177	34.040670999999996	0.25532868628390365	32.624508	0.22117017292125848	34.064247	0.19861716103480836	34.593829	0.1874771804537463	33.830813750000004	0.11783277615349481
6.85	34.0125	32.6636	33.7727	34.456199999999995	33.72625	33.95189868804665	33.24766370262391	33.67366895043732	34.223098396501456	33.77408243440233	33.968669999999996	0.14819018759688554	32.57093999999999	0.17826791410682957	33.988302	0.147323102723232	34.536574	0.13225949615812074	33.7661215	0.07151818964606177	34.040637000000004	0.25533224450094105	32.621437	0.21842976064278447	34.065827	0.195610579878894	34.591081	0.18746022699772505	33.8297455	0.11829538867623911
6.86	33.9038	32.9574	33.8109	34.4959	33.792	33.951828675400286	33.24724119359534	33.67386870451237	34.22349548762736	33.77410851528384	33.968669999999996	0.14819018759688554	32.57093999999999	0.17826791410682957	33.988302	0.147323102723232	34.536574	0.13225949615812074	33.7661215	0.07151818964606177	34.039307	0.25569856197687135	32.621472999999995	0.2184853811791754	34.065834	0.19560135207427498	34.588584	0.18704377855178175	33.8287995	0.11821436171377799
6.87	34.0006	32.8127	34.0189	34.4431	33.818825000000004	33.95189956395348	33.24660959302325	33.67437020348837	34.22381468023256	33.77417351017442	33.968669999999996	0.14819018759688554	32.57093999999999	0.17826791410682957	33.988302	0.147323102723232	34.536574	0.13225949615812074	33.7661215	0.07151818964606177	34.039142999999996	0.255718272321436	32.620177000000005	0.21694201983670164	34.066058	0.1955339641786712	34.58688	0.1875898857947945	33.8280645	0.11804377185168136
6.88	34.1173	32.661	34.0243	34.4523	33.813725	33.95213962264151	33.24575965166908	33.67487808417997	34.22414629898403	33.77423091436865	33.968669999999996	0.14819018759688554	32.57093999999999	0.17826791410682957	33.988302	0.147323102723232	34.536574	0.13225949615812074	33.7661215	0.07151818964606177	34.043467	0.25331224715089423	32.618749	0.2161898097448042	34.06674	0.195265321699827	34.584514	0.18778212338400452	33.8283675	0.11796689445824735
6.89	34.1573	32.5049	34.0552	34.564499999999995	33.820475	33.95243695652174	33.24468594202898	33.67542927536232	34.224639565217394	33.77429793478261	33.968669999999996	0.14819018759688554	32.57093999999999	0.17826791410682957	33.988302	0.147323102723232	34.536574	0.13225949615812074	33.7661215	0.07151818964606177	34.048030999999995	0.2511803479796559	32.616814	0.2163356034902596	34.068129000000006	0.19467751334183686	34.583816999999996	0.18772518440415856	33.82919775	0.11761218581078801
6.9	34.2038	32.6717	33.9014	34.5065	33.82085000000001	33.952800723589	33.24385672937772	33.67575629522431	34.22504746743849	33.77436530390738	33.968669999999996	0.14819018759688554	32.57093999999999	0.17826791410682957	33.988302	0.147323102723232	34.536574	0.13225949615812074	33.7661215	0.07151818964606177	34.052093	0.2503727214525267	32.615983	0.21595948743514942	34.065364	0.19506586430775882	34.581086	0.18683257887550772	33.8286315	0.1175136754141208
6.91	34.2648	32.537600000000005	33.9368	34.4959	33.808775000000004	33.953251589595375	33.24283612716763	33.67613352601156	34.22543887283237	33.774415028901736	33.968669999999996	0.14819018759688554	32.57093999999999	0.17826791410682957	33.988302	0.147323102723232	34.536574	0.13225949615812074	33.7661215	0.07151818964606177	34.055733000000004	0.2507965733882782	32.611000000000004	0.21188290314838124	34.066814	0.19354480702727145	34.579175	0.1867155922759804	33.8281805	0.11750235902313651
6.92	34.1348	32.3475	33.936	34.578	33.749075	33.953513564213566	33.24154415584416	33.67650851370851	34.225947619047616	33.77437846320346	33.968669999999996	0.14819018759688554	32.57093999999999	0.17826791410682957	33.988302	0.147323102723232	34.536574	0.13225949615812074	33.7661215	0.07151818964606177	34.059803	0.24871484319055406	32.603334	0.2073154036974181	34.068353	0.19186256205454133	34.578274	0.18649941295972985	33.827441	0.11776753544821952
6.93	34.1485	32.227000000000004	33.9417	34.5259	33.710775	33.95379452449568	33.24008227665706	33.676890634005765	34.22637982708934	33.77428681556196	33.968669999999996	0.14819018759688554	32.57093999999999	0.17826791410682957	33.988302	0.147323102723232	34.536574	0.13225949615812074	33.7661215	0.07151818964606177	34.063157000000004	0.24761341866322517	32.596338	0.20809914001958493	34.066603	0.19221490311825232	34.57427	0.18322142066330613	33.825092	0.1177280698594042
6.94	34.0849	32.2082	33.9588	34.686	33.734474999999996	33.953983165467626	33.238597553956836	33.677296258992804	34.227041151079135	33.7742295323741	33.968669999999996	0.14819018759688554	32.57093999999999	0.17826791410682957	33.988302	0.147323102723232	34.536574	0.13225949615812074	33.7661215	0.07151818964606177	34.064764	0.24722364574249522	32.590846	0.21103194952740187	34.066271	0.1923736680015098	34.573336	0.18240140135465793	33.823804249999995	0.11801042252241732
6.95	34.0626	32.3846	34.0083	34.843199999999996	33.824675	33.95413922413793	33.237370545977015	33.677771839080464	34.22792643678161	33.77430201149425	33.968669999999996	0.14819018759688554	32.57093999999999	0.17826791410682957	33.988302	0.147323102723232	34.536574	0.13225949615812074	33.7661215	0.07151818964606177	34.067784	0.24530769123255597	32.587201	0.21141845073750162	34.066774	0.19215334554988014	34.572578	0.18110330696572316	33.82358425	0.11798785974049077
6.96	34.0456	32.2528	34.1476	34.6509	33.774225	33.95427044476327	33.23595796269728	33.67844591104735	34.22853328550933	33.77430190100431	33.968669999999996	0.14819018759688554	32.57093999999999	0.17826791410682957	33.988302	0.147323102723232	34.536574	0.13225949615812074	33.7661215	0.07151818964606177	34.071394999999995	0.24224730763338664	32.583749	0.21404224424712706	34.069976000000004	0.190787193373943	34.569676	0.17742621406761164	33.823699	0.11793366490177613
6.97	34.2126	32.2843	33.9735	34.4954	33.74145	33.95464054441261	33.234594555873926	33.67886862464184	34.228915616045846	33.77425483524355	33.968669999999996	0.14819018759688554	32.57093999999999	0.17826791410682957	33.988302	0.147323102723232	34.536574	0.13225949615812074	33.7661215	0.07151818964606177	34.074024	0.24233981614451622	32.580374	0.21608726521010796	34.073103	0.18652809708180865	34.566094	0.17523857032421747	33.823398749999996	0.11810606084474651
6.98	33.945	32.3894	33.8282	34.4865	33.662275	33.95462675250358	33.23338540772532	33.67908226037196	34.22928412017167	33.77409463519314	33.968669999999996	0.14819018759688554	32.57093999999999	0.17826791410682957	33.988302	0.147323102723232	34.536574	0.13225949615812074	33.7661215	0.07151818964606177	34.072914999999995	0.24267710990488214	32.579006	0.21686531724170952	34.0723	0.18741460600872364	34.562455	0.1730396161652288	33.821669	0.11919241410337765
6.99	33.9574	32.4205	33.804500000000004	34.5572	33.6849	33.95463071428571	33.23222414285714	33.67926142857143	34.22975257142857	33.77396721428571	33.968669999999996	0.14819018759688554	32.57093999999999	0.17826791410682957	33.988302	0.147323102723232	34.536574	0.13225949615812074	33.7661215	0.07151818964606177	34.071858	0.2429503304519995	32.576812	0.21735231199929406	34.069356	0.18929539169542006	34.560758	0.17224089436865178	33.819696	0.11981167085777092
7.0	34.11	32.570100000000004	33.7933	34.3644	33.709450000000004	33.95485235378032	33.231279600570616	33.67942410841655	34.22994465049929	33.773875178316686	34.367816000000005	0.4021559216821254	33.04024	0.23954206144224416	33.782672	0.18960705898251778	34.607898	0.18571097273990003	33.949656499999996	0.12045192918857697	34.072066	0.24297423034175888	32.575975	0.21721396069854176	34.067701	0.190987655476461	34.555517	0.17012830811836419	33.81781475	0.12005318445236214
7.01	34.0736	32.8732	33.7389	34.4953	33.795249999999996	33.95502150997151	33.230769515669515	33.679508831908834	34.23032264957265	33.773905626780625	34.367816000000005	0.4021559216821254	33.04024	0.23954206144224416	33.782672	0.18960705898251778	34.607898	0.18571097273990003	33.949656499999996	0.12045192918857697	34.073641	0.24246295316114705	32.577382	0.21868877446474685	34.064995	0.19371807765684193	34.551418	0.16651775734466465	33.816859	0.11984633545804078
7.02	33.8346	33.044	33.6405	34.4654	33.746125000000006	33.954850213371266	33.230503840682786	33.6794533428165	34.23065704125178	33.77386610953058	34.367816000000005	0.4021559216821254	33.04024	0.23954206144224416	33.782672	0.18960705898251778	34.607898	0.18571097273990003	33.949656499999996	0.12045192918857697	34.068144000000004	0.24157835306743913	32.580918000000004	0.22334378509266553	34.060186	0.1982204797437703	34.547027	0.1628624100802823	33.814068750000004	0.11818453626983168
7.03	33.8376	32.9306	33.7663	34.3824	33.729225	33.95468366477273	33.23007784090909	33.679576704545454	34.230872585227274	33.77380269886363	34.367816000000005	0.4021559216821254	33.04024	0.23954206144224416	33.782672	0.18960705898251778	34.607898	0.18571097273990003	33.949656499999996	0.12045192918857697	34.063287	0.24127893395565306	32.583025	0.22565012131084564	34.055417	0.1995055762643186	34.544146999999995	0.1632047734341861	33.811468999999995	0.11714803351555055
7.04	34.0298	32.8017	34.060700000000004	34.5416	33.858450000000005	33.95479021276596	33.22947021276596	33.68011730496454	34.23131333333333	33.773922765957444	34.367816000000005	0.4021559216821254	33.04024	0.23954206144224416	33.782672	0.18960705898251778	34.607898	0.18571097273990003	33.949656499999996	0.12045192918857697	34.062122	0.2411552869842861	32.582763	0.2253779737275556	34.0534	0.19840841817824248	34.542334000000004	0.16220292703703315	33.81015475	0.11585642028997244
7.05	34.0066	32.7257	33.7944	34.5089	33.7589	33.954863597733706	33.2287566572238	33.68027917847025	34.23170651558074	33.773901487252125	34.367816000000005	0.4021559216821254	33.04024	0.23954206144224416	33.782672	0.18960705898251778	34.607898	0.18571097273990003	33.949656499999996	0.12045192918857697	34.059396	0.24021556183046086	32.582235	0.2249762727671642	34.049652	0.19973443858160206	34.541694	0.16220736685679088	33.80824425	0.11510064276682531
7.06	34.128	32.6898	34.050799999999995	34.5424	33.85275	33.95510848656294	33.22799434229137	33.68080325318246	34.2321459688826	33.774013012729846	34.367816000000005	0.4021559216821254	33.04024	0.23954206144224416	33.782672	0.18960705898251778	34.607898	0.18571097273990003	33.949656499999996	0.12045192918857697	34.060092	0.24031345636305995	32.581413	0.22442541477986544	34.048197	0.19918456821019953	34.542424000000004	0.1620429093440192	33.8080315	0.11499744252863527
7.07	34.1301	32.8946	34.027	34.681799999999996	33.933375	33.95535564971752	33.22752344632768	33.681292231638416	34.23278107344633	33.77423810028249	34.367816000000005	0.4021559216821254	33.04024	0.23954206144224416	33.782672	0.18960705898251778	34.607898	0.18571097273990003	33.949656499999996	0.12045192918857697	34.059803	0.24021066404781374	32.581834	0.22497789171769936	34.047875000000005	0.19919262814173858	34.544458000000006	0.16250704486978407	33.8084925	0.11540998397126617
7.08	34.2096	32.792500000000004	33.9762	34.7112	33.922375	33.955714245416075	33.22690987306065	33.68170818053596	34.233455853314524	33.7744470380818	34.367816000000005	0.4021559216821254	33.04024	0.23954206144224416	33.782672	0.18960705898251778	34.607898	0.18571097273990003	33.949656499999996	0.12045192918857697	34.060906	0.24064670059894921	32.581561	0.22470260970268113	34.046338	0.19914629858055685	34.544007	0.16197489969841028	33.808203	0.11508392613234843
7.09	34.169	32.7087	33.9651	34.7233	33.891525	33.95601464788732	33.22618	33.68210732394366	34.234145774647885	33.77461193661971	34.367816000000005	0.4021559216821254	33.04024	0.23954206144224416	33.782672	0.18960705898251778	34.607898	0.18571097273990003	33.949656499999996	0.12045192918857697	34.063707	0.24025420681013743	32.579789	0.22297037711279472	34.042071	0.19621932857910215	34.543272	0.16097990970701867	33.80720975	0.11391431610123132
7.1	34.2527	32.6627	34.092	34.7278	33.933800000000005	33.95643192686357	33.22538748241912	33.68268382559775	34.23484008438819	33.774835829817164	34.367816000000005	0.4021559216821254	33.04024	0.23954206144224416	33.782672	0.18960705898251778	34.607898	0.18571097273990003	33.949656499999996	0.12045192918857697	34.063708	0.24025500117997228	32.578351000000005	0.2219548750642156	34.03846000000001	0.19185286344507443	34.544630000000005	0.16196490298199334	33.80628725	0.11248881451097315
7.11	34.2175	32.6713	33.9785	34.6402	33.876875	33.95679859550562	33.22460926966292	33.683099297752804	34.23540941011236	33.77497914325843	34.367816000000005	0.4021559216821254	33.04024	0.23954206144224416	33.782672	0.18960705898251778	34.607898	0.18571097273990003	33.949656499999996	0.12045192918857697	34.063414	0.2400464626828189	32.575286999999996	0.21847390277343134	34.032338	0.18364499392548966	34.544091	0.16155161922971986	33.803782500000004	0.10796527543962316
7.12	34.21	32.855	33.9981	34.699200000000005	33.940574999999995	33.957153716690044	33.22409088359046	33.68354109396915	34.236059887798035	33.775211395511924	34.367816000000005	0.4021559216821254	33.04024	0.23954206144224416	33.782672	0.18960705898251778	34.607898	0.18571097273990003	33.949656499999996	0.12045192918857697	34.063743	0.2402263294156445	32.575827	0.21910326003209316	34.030933	0.1833610480730815	34.545451	0.1622848950786661	33.8039885	0.1082085909682753
7.13	34.323899999999995	32.9224	33.9042	34.7208	33.967825	33.95766736694678	33.223668347338936	33.68385014005602	34.23673879551821	33.775481162464985	34.367816000000005	0.4021559216821254	33.04024	0.23954206144224416	33.782672	0.18960705898251778	34.607898	0.18571097273990003	33.949656499999996	0.12045192918857697	34.065433000000006	0.2414653644591758	32.576722	0.2203432545240873	34.028670000000005	0.18351620824009732	34.54656	0.16310661259033454	33.80434625	0.10869430161800485
7.14	34.222100000000005	32.9647	33.8525	34.7979	33.9593	33.9580372027972	33.22330615384615	33.68408601398602	34.23752363636363	33.77573825174825	34.367816000000005	0.4021559216821254	33.04024	0.23954206144224416	33.782672	0.18960705898251778	34.607898	0.18571097273990003	33.949656499999996	0.12045192918857697	34.065684000000005	0.24161650627620576	32.578624	0.22287408372461054	34.024698	0.18298163509979037	34.548946	0.16502871278789769	33.804488	0.10888881680525549
7.15	34.2117	32.8601	34.083999999999996	34.6501	33.951475	33.95839148044693	33.222798882681566	33.68464455307262	34.2380998603352	33.77598369413408	34.367816000000005	0.4021559216821254	33.04024	0.23954206144224416	33.782672	0.18960705898251778	34.607898	0.18571097273990003	33.949656499999996	0.12045192918857697	34.065666	0.24160544980990614	32.580048	0.22422248802807163	34.023601	0.18228572061008616	34.550157	0.16532492540627935	33.804868	0.10933837941513137
7.16	34.0226	32.7965	34.0463	34.7592	33.90615	33.958481032078105	33.22220432357044	33.685148953974895	34.238826638772665	33.77616523709902	34.367816000000005	0.4021559216821254	33.04024	0.23954206144224416	33.782672	0.18960705898251778	34.607898	0.18571097273990003	33.949656499999996	0.12045192918857697	34.061977999999996	0.2393876458084791	32.580368	0.22451103722193352	34.022084	0.18144900539697278	34.550781	0.16600038438249828	33.80380275	0.10780144761206215
7.17	34.079100000000004	32.9095	33.8327	34.7126	33.883475000000004	33.95864902506964	33.22176880222841	33.68535445682451	34.2394864902507	33.776314693593314	34.367816000000005	0.4021559216821254	33.04024	0.23954206144224416	33.782672	0.18960705898251778	34.607898	0.18571097273990003	33.949656499999996	0.12045192918857697	34.058406	0.2363920373389108	32.580562	0.22478958905968022	34.019035	0.18204903123247396	34.552645000000005	0.1667663443596952	33.802662	0.10632395693910282
7.18	33.9539	33.0687	34.021300000000004	34.9523	33.999050000000004	33.958642420027815	33.22155591098748	33.68582169680111	34.240477885952714	33.77662447844228	34.367816000000005	0.4021559216821254	33.04024	0.23954206144224416	33.782672	0.18960705898251778	34.607898	0.18571097273990003	33.949656499999996	0.12045192918857697	34.053272	0.23297222580391194	32.583743000000005	0.22942306835639717	34.017429	0.18130462467415998	34.55903	0.1697261820364527	33.803368500000005	0.10739720882020115
7.19	34.1021	33.028400000000005	33.8913	34.8609	33.970675	33.958841666666665	33.22128763888889	33.68610708333333	34.241339583333335	33.77689399305556	34.367816000000005	0.4021559216821254	33.04024	0.23954206144224416	33.782672	0.18960705898251778	34.607898	0.18571097273990003	33.949656499999996	0.12045192918857697	34.049508	0.2290401202914016	32.58496	0.23146721302853102	34.016264	0.18174089143656508	34.562916	0.17215168359804126	33.803412	0.10746473890103146
7.2	33.935900000000004	32.9808	33.8503	34.8069	33.893474999999995	33.95880984743412	33.220954091539525	33.68633481276005	34.24212399445215	33.77705568654647	34.367816000000005	0.4021559216821254	33.04024	0.23954206144224416	33.782672	0.18960705898251778	34.607898	0.18571097273990003	33.949656499999996	0.12045192918857697	34.044611	0.22613444239978897	32.588028	0.23467040978446185	34.015997	0.18196702634744885	34.566539	0.17344404733091412	33.80379375	0.1077184295645933
7.21	34.1527	32.966899999999995	33.8754	34.7993	33.948575	33.9590783933518	33.22060221606648	33.686596675900276	34.24289570637119	33.77729324792244	34.367816000000005	0.4021559216821254	33.04024	0.23954206144224416	33.782672	0.18960705898251778	34.607898	0.18571097273990003	33.949656499999996	0.12045192918857697	34.041959	0.22324912618528614	32.590758	0.23748556029708234	34.014159	0.18245384256192615	34.567803	0.1746831523881612	33.80366975	0.10754265651773974
7.22	34.036699999999996	32.8853	33.8542	34.8437	33.90497499999999	33.959185753803595	33.220138450899036	33.686828492392806	34.24372669432918	33.77746984785615	34.367816000000005	0.4021559216821254	33.04024	0.23954206144224416	33.782672	0.18960705898251778	34.607898	0.18571097273990003	33.949656499999996	0.12045192918857697	34.038354	0.220346580732431	32.591374	0.2381747684524893	34.011662	0.18292132756112264	34.569115	0.17626644109857742	33.80262625	0.1060225179397596
7.23	33.8174	32.954	33.789	34.788199999999996	33.83715	33.95898991712708	33.21977085635359	33.68696961325967	34.24447872928177	33.777552279005526	34.367816000000005	0.4021559216821254	33.04024	0.23954206144224416	33.782672	0.18960705898251778	34.607898	0.18571097273990003	33.949656499999996	0.12045192918857697	34.031704	0.2168165103856887	32.591915	0.23894284992530562	34.007827999999996	0.18353522496784286	34.57064	0.17750367985937246	33.80052175	0.10316082941426231
7.24	34.0344	33.173	33.7187	34.3757	33.825450000000004	33.95909393103448	33.219706344827586	33.68701337931034	34.24465972413793	33.77761834482759	34.367816000000005	0.4021559216821254	33.04024	0.23954206144224416	33.782672	0.18960705898251778	34.607898	0.18571097273990003	33.949656499999996	0.12045192918857697	34.02696	0.21139428047667655	32.595518	0.2449467158633588	34.000455	0.18012715619513633	34.569054	0.1785371972220402	33.797996749999996	0.09932046576553802
7.25	33.9754	32.937599999999996	33.561299999999996	34.5065	33.7452	33.95911639118457	33.21931776859504	33.686840220385676	34.245020385674934	33.777573691460056	34.367816000000005	0.4021559216821254	33.04024	0.23954206144224416	33.782672	0.18960705898251778	34.607898	0.18571097273990003	33.949656499999996	0.12045192918857697	34.022138999999996	0.20692642956274415	32.599036	0.24732056020297502	33.990017	0.1749025645374493	34.569541	0.1782969201538435	33.79518325	0.0967319668454174
7.26	34.1319	32.8864	33.5867	34.5768	33.79545	33.95935405777167	33.2188598349381	33.68670247592847	34.24547675378267	33.777598280605226	34.367816000000005	0.4021559216821254	33.04024	0.23954206144224416	33.782672	0.18960705898251778	34.607898	0.18571097273990003	33.949656499999996	0.12045192918857697	34.017713	0.19959610816601564	32.60206	0.24897803278242048	33.981066999999996	0.17236917103177612	34.573089	0.17480720976215575	33.793482250000004	0.09518913491169974
7.27	34.0373	33.0166	33.5704	34.5968	33.805275	33.959461126373625	33.218582005494504	33.68654271978022	34.24595934065934	33.77763629807692	34.367816000000005	0.4021559216821254	33.04024	0.23954206144224416	33.782672	0.18960705898251778	34.607898	0.18571097273990003	33.949656499999996	0.12045192918857697	34.011795	0.18981940772896627	32.608431	0.25136531252849287	33.9747	0.1756633770031825	34.573892	0.17472905182452303	33.7922045	0.09414864760422834
7.28	34.214600000000004	32.7398	33.6497	34.6714	33.818875000000006	33.959811111111115	33.21792524005487	33.68649218106996	34.24654293552812	33.77769286694102	34.367816000000005	0.4021559216821254	33.04024	0.23954206144224416	33.782672	0.18960705898251778	34.607898	0.18571097273990003	33.949656499999996	0.12045192918857697	34.008818999999995	0.18414279686000243	32.612606	0.2500285098170494	33.967845	0.17482661620097834	34.575732	0.17477784738156876	33.7912505	0.09337942118181504
7.29	34.3785	33.256299999999996	33.8195	34.6351	34.022349999999996	33.96038465753425	33.21797780821918	33.686674383561645	34.247075205479454	33.77802801369863	34.367816000000005	0.4021559216821254	33.04024	0.23954206144224416	33.782672	0.18960705898251778	34.607898	0.18571097273990003	33.949656499999996	0.12045192918857697	34.00624	0.17692917603776956	32.619798	0.2580497884700051	33.962852	0.17180603491229487	34.579794	0.1713217905673796	33.792170999999996	0.09519991708838015
7.3	34.2521	33.185500000000005	33.8685	34.7076	34.003425	33.96078372093024	33.21793337893297	33.68692311901505	34.24770519835841	33.77833635430917	34.367816000000005	0.4021559216821254	33.04024	0.23954206144224416	33.782672	0.18960705898251778	34.607898	0.18571097273990003	33.949656499999996	0.12045192918857697	34.003498	0.17080682808741263	32.628425	0.2624043465455159	33.958434000000004	0.16842839693142952	34.583595	0.169878203175456	33.793487999999996	0.0972015173141843
7.31	34.2417	33.042	33.8564	34.775	33.978775000000006	33.961167486338795	33.21769303278688	33.68715464480874	34.24842554644809	33.77861017759563	34.367816000000005	0.4021559216821254	33.04024	0.23954206144224416	33.782672	0.18960705898251778	34.607898	0.18571097273990003	33.949656499999996	0.12045192918857697	34.001016	0.16538475295250699	32.635489	0.2639455074215106	33.953437	0.16386185525323785	34.589335999999996	0.1664812996565459	33.794819499999996	0.09882139169641271
7.32	34.3518	33.3738	33.7569	34.746700000000004	34.0573	33.96170040927694	33.21790600272851	33.68724979536153	34.24910532060027	33.77899038199182	34.367816000000005	0.4021559216821254	33.04024	0.23954206144224416	33.782672	0.18960705898251778	34.607898	0.18571097273990003	33.949656499999996	0.12045192918857697	34.002871999999996	0.16827342833287465	32.644794000000005	0.2733363650314458	33.948644	0.1625116824517428	34.594002	0.16425053724672206	33.797578	0.10223548847901386
7.33	34.4823	33.4359	33.732600000000005	34.8249	34.118925000000004	33.962409673024524	33.218202997275206	33.687311580381476	34.249889782016346	33.779453508174385	34.367816000000005	0.4021559216821254	33.04024	0.23954206144224416	33.782672	0.18960705898251778	34.607898	0.18571097273990003	33.949656499999996	0.12045192918857697	34.004766	0.17258155631430835	32.656808999999996	0.28140257516987793	33.943204	0.16051543109671798	34.598164000000004	0.16477994172816382	33.80073575	0.1071670613154715
7.34	34.7384	33.2102	33.6164	34.8169	34.095475	33.96346544217687	33.21819210884354	33.68721510204082	34.2506612244898	33.779883469387755	34.367816000000005	0.4021559216821254	33.04024	0.23954206144224416	33.782672	0.18960705898251778	34.607898	0.18571097273990003	33.949656499999996	0.12045192918857697	34.01071099999999	0.1870553647287564	32.665756	0.2846457732452377	33.937478	0.1618660635877015	34.603359999999995	0.1633833238278223	33.80432625	0.11093902720528952
7.35	34.7811	33.5658	33.4513	34.8231	34.155325000000005	33.96457635869565	33.218664402173914	33.68689456521739	34.25143899456521	33.78039358016304	34.367816000000005	0.4021559216821254	33.04024	0.23954206144224416	33.782672	0.18960705898251778	34.607898	0.18571097273990003	33.949656499999996	0.12045192918857697	34.017502	0.20212344961661202	32.679412	0.2946661625117619	33.930510999999996	0.16760515342166424	34.608508	0.16209773874124855	33.808983250000004	0.11574590285823176
7.36	34.9593	33.4091	33.4559	34.7743	34.14965	33.96592605156038	33.21892279511533	33.686581139755766	34.25214843962008	33.780894606512895	34.367816000000005	0.4021559216821254	33.04024	0.23954206144224416	33.782672	0.18960705898251778	34.607898	0.18571097273990003	33.949656499999996	0.12045192918857697	34.028686	0.2221979738883107	32.691615	0.2993737522065266	33.925731999999996	0.17419419552183724	34.613731	0.15887715456096474	33.814941000000005	0.11779705307701947
7.37	35.059999999999995	33.2816	33.3634	34.8161	34.130275	33.96740853658537	33.219007723577235	33.68614322493225	34.252912601626015	33.781368021680215	34.367816000000005	0.4021559216821254	33.04024	0.23954206144224416	33.782672	0.18960705898251778	34.607898	0.18571097273990003	33.949656499999996	0.12045192918857697	34.039919999999995	0.24474952110449205	32.703184	0.29959813512405165	33.918818	0.18254089198985035	34.616837000000004	0.15977343849166128	33.81968975	0.12083320016160011
7.38	35.0195	33.3532	33.3508	34.524699999999996	34.06205	33.968832205683356	33.21918930987821	33.68568944519621	34.253280378890395	33.781747834912046	34.367816000000005	0.4021559216821254	33.04024	0.23954206144224416	33.782672	0.18960705898251778	34.607898	0.18571097273990003	33.949656499999996	0.12045192918857697	34.052105000000005	0.2624280039316395	32.71595	0.2998275839563818	33.91147900000001	0.19038870568256192	34.617182	0.15953429724022813	33.824179	0.12141920546623786
7.39	34.9549	33.440799999999996	33.5299	34.4186	34.08605	33.97016472972973	33.21948878378378	33.68547891891892	34.253503783783785	33.782159054054056	34.367816000000005	0.4021559216821254	33.04024	0.23954206144224416	33.782672	0.18960705898251778	34.607898	0.18571097273990003	33.949656499999996	0.12045192918857697	34.063762	0.27616252855492074	32.728663	0.3033549661468691	33.905762	0.19318505796823093	34.614316	0.1605084803573976	33.82812575	0.1234561860209813
7.4	34.9962	33.1633	33.5789	34.549	34.071850000000005	33.97154939271255	33.219412955465586	33.685335087719295	34.25390256410257	33.78255	34.367816000000005	0.4021559216821254	33.04024	0.23954206144224416	33.782672	0.18960705898251778	34.607898	0.18571097273990003	33.949656499999996	0.12045192918857697	34.076093	0.2897952273398552	32.738823	0.3006894961619519	33.900217000000005	0.19453833464754897	34.612468	0.16018242433750784	33.83190025	0.12508565976548888
7.41	35.2034	33.1061	33.5005	34.5154	34.08135	33.973209568733154	33.2192602425876	33.68508598382749	34.254254986522916	33.78295269541779	34.367816000000005	0.4021559216821254	33.04024	0.23954206144224416	33.782672	0.18960705898251778	34.607898	0.18571097273990003	33.949656499999996	0.12045192918857697	34.089676999999995	0.3099871404486057	32.74536	0.3015043789153947	33.894772	0.1980337171984664	34.609441000000004	0.15911383073220992	33.8348125	0.12747064197054855
7.42	35.155699999999996	33.1521	33.6497	34.3466	34.076024999999994	33.97480107671602	33.21916985195155	33.68503835800807	34.254379273216685	33.78334713997308	34.367816000000005	0.4021559216821254	33.04024	0.23954206144224416	33.782672	0.18960705898251778	34.607898	0.18571097273990003	33.949656499999996	0.12045192918857697	34.102769	0.3268033207351223	32.751953	0.30312993962003487	33.891290000000005	0.19925949858851263	34.605456	0.16066458902207598	33.837867	0.12955836828985093
7.43	35.0902	33.052800000000005	33.8283	34.366	34.084325	33.976300268817205	33.21894623655914	33.685230913978494	34.254529301075266	33.78375168010753	34.367816000000005	0.4021559216821254	33.04024	0.23954206144224416	33.782672	0.18960705898251778	34.607898	0.18571097273990003	33.949656499999996	0.12045192918857697	34.114537	0.34080343890690973	32.756959	0.303930313682024	33.889157	0.1987752932916971	34.600231	0.15986083322367262	33.840221	0.13187907084621717
7.44	35.1158	33.1004	33.8532	34.2555	34.081225	33.977829798657716	33.218787114093956	33.685456375838925	34.25453060402685	33.78415097315436	34.367816000000005	0.4021559216821254	33.04024	0.23954206144224416	33.782672	0.18960705898251778	34.607898	0.18571097273990003	33.949656499999996	0.12045192918857697	34.126512000000005	0.35459793685850854	32.762678	0.3049669204053442	33.887281	0.19821413463896848	34.594236	0.1614433424836755	33.84267675	0.13406148923021208
7.45	34.998599999999996	33.3209	33.8262	34.307900000000004	34.1134	33.9791981233244	33.21892399463807	33.685645040214474	34.254602144772115	33.784592325737265	34.367816000000005	0.4021559216821254	33.04024	0.23954206144224416	33.782672	0.18960705898251778	34.607898	0.18571097273990003	33.949656499999996	0.12045192918857697	34.13846	0.36362858395727804	32.769498	0.3097590624400536	33.887510999999996	0.19812891063971752	34.588805	0.16185297941163646	33.8460685	0.1365790867117218
7.46	34.6793	33.262100000000004	33.889399999999995	34.4292	34.065	33.98013534136546	33.21898179384203	33.68591780455154	34.254835876840694	33.784967704149935	34.367816000000005	0.4021559216821254	33.04024	0.23954206144224416	33.782672	0.18960705898251778	34.607898	0.18571097273990003	33.949656499999996	0.12045192918857697	34.146482	0.3666406680535794	32.77724	0.31231430749610317	33.8865	0.19785583160720388	34.586349	0.1623973717847857	33.84914275	0.13801938257300403
7.47	34.5542	33.297200000000004	33.5911	34.2645	33.92675	33.98090280748663	33.219086363636364	33.68579104278075	34.25484879679144	33.7851572526738	34.367816000000005	0.4021559216821254	33.04024	0.23954206144224416	33.782672	0.18960705898251778	34.607898	0.18571097273990003	33.949656499999996	0.12045192918857697	34.154646	0.36653800040579965	32.785042	0.31547669339726286	33.884837	0.19964270795439096	34.583282	0.16555185850519988	33.851951750000005	0.13669222013756238
7.48	34.4938	33.3694	33.868700000000004	34.2504	33.995575	33.98158758344459	33.2192870493992	33.686035246996	34.254842857142854	33.78543818424566	34.367816000000005	0.4021559216821254	33.04024	0.23954206144224416	33.782672	0.18960705898251778	34.607898	0.18571097273990003	33.949656499999996	0.12045192918857697	34.162776	0.3649345614842807	32.794088	0.3191492033454908	33.885668	0.19939826746146735	34.577087	0.1663074040972236	33.85490475	0.13657207821015382
7.49	34.4232	33.3229	33.776199999999996	34.3444	33.966675	33.9821764	33.219425199999996	33.68615546666667	34.254962266666666	33.78567983333333	34.367816000000005	0.4021559216821254	33.04024	0.23954206144224416	33.782672	0.18960705898251778	34.607898	0.18571097273990003	33.949656499999996	0.12045192918857697	34.168243	0.3646975235560922	32.80559	0.31724914005996496	33.885487000000005	0.19949023654235767	34.572236000000004	0.16594494676716778	33.857889	0.13571000500542216
7.5	34.2952	33.2544	33.8752	34.4009	33.956425	33.9825932090546	33.219471770972035	33.68640719041278	34.255156591211716	33.785907190412786	34.253392	0.3231960277231148	33.161798000000005	0.1744046117394833	33.63284	0.14581153589479742	34.571016	0.12729714743072604	33.9047615	0.1192538632718035	34.172887	0.36331133813193767	32.815486	0.315640093285039	33.886913	0.19889510796064136	34.569989	0.1667344776564726	33.86131875	0.13379035086476931
7.51	34.3404	33.3268	33.6672	34.2219	33.889075000000005	33.98306901595745	33.21961449468085	33.68638164893617	34.255112367021276	33.786044381648935	34.253392	0.3231960277231148	33.161798000000005	0.1744046117394833	33.63284	0.14581153589479742	34.571016	0.12729714743072604	33.9047615	0.1192538632718035	34.176961999999996	0.3628774453719376	32.825513	0.31579890534526844	33.886445	0.19936059729167496	34.565571	0.1700466527161992	33.86362275	0.13224025498713746
7.52	34.1825	33.127	33.8279	34.3666	33.876	33.983333864541834	33.21949150066401	33.68656958831341	34.2552604249668	33.78616384462151	34.253392	0.3231960277231148	33.161798000000005	0.1744046117394833	33.63284	0.14581153589479742	34.571016	0.12729714743072604	33.9047615	0.1192538632718035	34.180173999999994	0.36147398124238356	32.831414	0.3158647050927497	33.884943	0.19922885183883077	34.562643	0.17093323184351555	33.8647935	0.13182156330914707
7.53	34.2825	33.309799999999996	33.6374	34.474000000000004	33.925925	33.983730636604776	33.219611273209544	33.68650437665782	34.255550530503974	33.78634920424403	34.253392	0.3231960277231148	33.161798000000005	0.1744046117394833	33.63284	0.14581153589479742	34.571016	0.12729714743072604	33.9047615	0.1192538632718035	34.183825999999996	0.36063516683715624	32.837469	0.3191894655028192	33.881332	0.20041874893637346	34.561655	0.17115931522079958	33.8660705	0.1317887103338107
7.54	34.1336	33.2314	33.4519	34.5934	33.852575	33.98392913907285	33.21962688741722	33.686193642384104	34.25599801324503	33.7864369205298	34.253392	0.3231960277231148	33.161798000000005	0.1744046117394833	33.63284	0.14581153589479742	34.571016	0.12729714743072604	33.9047615	0.1192538632718035	34.18468	0.3604118006678938	32.844136	0.3203950117269146	33.875623	0.2044390995509949	34.561608	0.17114985145336706	33.86651175	0.1316676520606471
7.55	34.035000000000004	33.0709	33.7827	34.489399999999996	33.8445	33.983996693121696	33.21943015873016	33.68632129629629	34.25630674603175	33.78651372354497	34.253392	0.3231960277231148	33.161798000000005	0.1744046117394833	33.63284	0.14581153589479742	34.571016	0.12729714743072604	33.9047615	0.1192538632718035	34.185864	0.3597160351773381	32.848321	0.32059841751358736	33.871614	0.20225788220264934	34.561475	0.1712012510426552	33.8668185	0.13157936896069758
7.56	34.0462	32.9589	33.549	34.5463	33.7751	33.984078863936595	33.21908599735799	33.68613989431968	34.25668982826949	33.78649864597094	34.253392	0.3231960277231148	33.161798000000005	0.1744046117394833	33.63284	0.14581153589479742	34.571016	0.12729714743072604	33.9047615	0.1192538632718035	34.188176999999996	0.35804637864905703	32.853152	0.3185616847107499	33.86927	0.20463481861567123	34.562688	0.1706533696760845	33.86832175	0.12963044421097614
7.57	34.143	32.951800000000006	33.7341	34.609899999999996	33.859700000000004	33.98428852242744	33.21873337730871	33.68620316622691	34.25715580474934	33.7865952176781	34.253392	0.3231960277231148	33.161798000000005	0.1744046117394833	33.63284	0.14581153589479742	34.571016	0.12729714743072604	33.9047615	0.1192538632718035	34.191226	0.35632922485947793	32.858802	0.31519960229826244	33.866162	0.2043003472212356	34.564481	0.1701928476549856	33.87016775	0.12815710343275574
7.58	33.9242	32.8099	33.7577	34.6875	33.794825	33.9842093544137	33.21819472990777	33.68629736495389	34.25772279314888	33.78660606060606	34.253392	0.3231960277231148	33.161798000000005	0.1744046117394833	33.63284	0.14581153589479742	34.571016	0.12729714743072604	33.9047615	0.1192538632718035	34.193181	0.35429645057204034	32.861269	0.31382505571582886	33.863011	0.203509521726389	34.56647	0.17045912659158882	33.87098275	0.12740655248983312
7.59	33.7844	32.9836	33.5827	34.5275	33.71955	33.98394644736842	33.217886052631584	33.68616105263158	34.25807776315789	33.78651782894737	34.253392	0.3231960277231148	33.161798000000005	0.1744046117394833	33.63284	0.14581153589479742	34.571016	0.12729714743072604	33.9047615	0.1192538632718035	34.192443999999995	0.35507631597407907	32.866616	0.31127285173358016	33.856961	0.20275096626697756	34.567083	0.17020492939657308	33.870776	0.1276374500213919
7.6	33.952200000000005	32.948499999999996	33.5343	34.667699999999996	33.775675	33.98390473061761	33.2175320630749	33.68596149802891	34.25861603153745	33.78650358081472	34.253392	0.3231960277231148	33.161798000000005	0.1744046117394833	33.63284	0.14581153589479742	34.571016	0.12729714743072604	33.9047615	0.1192538632718035	34.1928	0.35481471078573734	32.869666	0.31055801885451256	33.851068	0.20348549938651023	34.569452	0.16993735000062643	33.8707465	0.12765930244301063
7.61	33.8291	32.9315	33.4667	34.6202	33.711875	33.98370157480315	33.217156692913385	33.68567375328084	34.2590905511811	33.78640564304462	34.253392	0.3231960277231148	33.161798000000005	0.1744046117394833	33.63284	0.14581153589479742	34.571016	0.12729714743072604	33.9047615	0.1192538632718035	34.194101	0.3532207426374623	32.871961	0.31015419556953433	33.844228	0.20480365964999905	34.572466000000006	0.16810987581774323	33.870689	0.12773024295813878
7.62	33.8675	32.972899999999996	33.67	34.5026	33.753249999999994	33.98354927916121	33.21683656618611	33.685653211009175	34.25940969855832	33.7863621887287	34.253392	0.3231960277231148	33.161798000000005	0.1744046117394833	33.63284	0.14581153589479742	34.571016	0.12729714743072604	33.9047615	0.1192538632718035	34.195338	0.35184174322961637	32.874716	0.3098113634998352	33.840676	0.2047134538960081	34.574278	0.1663436533993544	33.871252	0.12707913160856704
7.63	33.7714	32.9441	33.6429	34.5739	33.733075	33.983271596858636	33.21647958115183	33.685597251308906	34.259821335078534	33.78629244109948	34.253392	0.3231960277231148	33.161798000000005	0.1744046117394833	33.63284	0.14581153589479742	34.571016	0.12729714743072604	33.9047615	0.1192538632718035	34.196149999999996	0.35075620630673615	32.87816	0.3086353024186979	33.836166	0.2040452307848274	34.577777999999995	0.16253550634930095	33.872063499999996	0.12591820980637347
7.64	33.9805	33.0032	33.6714	34.5514	33.801625	33.98326797385621	33.21620078431373	33.68557869281046	34.26020248366013	33.78631248366013	34.253392	0.3231960277231148	33.161798000000005	0.1744046117394833	33.63284	0.14581153589479742	34.571016	0.12729714743072604	33.9047615	0.1192538632718035	34.198468	0.34852818702013477	32.883291	0.3063755364127688	33.833114	0.20420592251913838	34.579445	0.16138604471661674	33.8735795	0.12411768697259659
7.65	34.055	33.0546	33.7872	34.6388	33.8839	33.98336161879896	33.215989817232376	33.68571135770235	34.26069673629243	33.78643988250653	34.253392	0.3231960277231148	33.161798000000005	0.1744046117394833	33.63284	0.14581153589479742	34.571016	0.12729714743072604	33.9047615	0.1192538632718035	34.198625	0.3484592923996478	32.889095000000005	0.30403604330967576	33.829023	0.20092805429054353	34.583155	0.1583859270703037	33.8749745	0.12343318598029225
7.66	33.984899999999996	33.0293	33.8681	34.7034	33.896424999999994	33.983363624511085	33.21574641460235	33.68594915254237	34.2612739243807	33.78658327900913	34.253392	0.3231960277231148	33.161798000000005	0.1744046117394833	33.63284	0.14581153589479742	34.571016	0.12729714743072604	33.9047615	0.1192538632718035	34.19749	0.34897350873389676	32.895056999999994	0.30083260060531647	33.825065	0.19611578335200824	34.587070000000004	0.1564399052012412	33.8761705	0.12305140367626757
7.67	33.9016	32.9975	33.800200000000004	34.7425	33.86045	33.98325716145833	33.21546223958333	33.68609791666667	34.26190052083333	33.786679459635415	34.253392	0.3231960277231148	33.161798000000005	0.1744046117394833	33.63284	0.14581153589479742	34.571016	0.12729714743072604	33.9047615	0.1192538632718035	34.195505	0.3500958097941489	32.901075999999996	0.29673202450656583	33.823009	0.1952778145813057	34.591223	0.15497710085321476	33.877703249999996	0.12187408096797231
7.68	33.8082	33.0858	33.6011	34.518499999999996	33.7534	33.98302951885566	33.215293628088425	33.685987386215864	34.26223420026008	33.78663618335501	34.253392	0.3231960277231148	33.161798000000005	0.1744046117394833	33.63284	0.14581153589479742	34.571016	0.12729714743072604	33.9047615	0.1192538632718035	34.194922	0.3506972479407255	32.906867000000005	0.29460085136903535	33.81998	0.19635505976399936	34.59023	0.15512314983954015	33.87799975	0.1215313391480615
7.69	33.9009	33.0951	33.586	34.415	33.74925	33.98292285714286	33.21513753246754	33.68585753246753	34.2624325974026	33.78658762987013	34.253392	0.3231960277231148	33.161798000000005	0.1744046117394833	33.63284	0.14581153589479742	34.571016	0.12729714743072604	33.9047615	0.1192538632718035	34.196127	0.34946340767540707	32.912744	0.2924052184587429	33.814795000000004	0.1956104722232657	34.588718	0.15609358328712122	33.878096	0.12142440693691792
7.7	33.9168	33.096000000000004	33.494299999999996	34.4225	33.7324	33.98283709468223	33.21498300907912	33.685609079118024	34.26264020752269	33.78651734760052	34.253392	0.3231960277231148	33.161798000000005	0.1744046117394833	33.63284	0.14581153589479742	34.571016	0.12729714743072604	33.9047615	0.1192538632718035	34.196645	0.3490057205908204	32.916749	0.2921422818206212	33.807361	0.19349064127650045	34.584826	0.15532787584371743	33.87639525	0.12226765254869303
7.71	34.2635	33.2816	33.5623	34.4734	33.895199999999996	33.9832006476684	33.21506930051814	33.68544935233161	34.26291321243524	33.786658128238344	34.253392	0.3231960277231148	33.161798000000005	0.1744046117394833	33.63284	0.14581153589479742	34.571016	0.12729714743072604	33.9047615	0.1192538632718035	34.201945	0.34591193495236827	32.922439	0.2936631410015805	33.802876999999995	0.19392599122266393	34.582975000000005	0.15554379770672558	33.877559	0.12188281922695099
7.72	34.1196	33.170500000000004	33.4031	34.6605	33.838425	33.98337710219922	33.21501164294955	33.68508408796895	34.263427554980595	33.78672509702458	34.253392	0.3231960277231148	33.161798000000005	0.1744046117394833	33.63284	0.14581153589479742	34.571016	0.12729714743072604	33.9047615	0.1192538632718035	34.204006	0.34478813603658454	32.927764	0.2932809724342929	33.795351000000004	0.19469725864587445	34.584331999999996	0.15562305785889732	33.87786325	0.12174532531282346
7.73	34.2211	33.2769	33.4031	34.6754	33.894124999999995	33.983684237726095	33.21509160206718	33.68471976744186	34.263959819121446	33.78686385658915	34.253392	0.3231960277231148	33.161798000000005	0.1744046117394833	33.63284	0.14581153589479742	34.571016	0.12729714743072604	33.9047615	0.1192538632718035	34.206739999999996	0.3438178249709341	32.932282	0.2951574475847277	33.788942999999996	0.1969662132001344	34.586138	0.1556214753557451	33.87852575	0.12165077638312055
7.74	33.861	33.3118	33.5025	34.5474	33.805675	33.98352593548387	33.215216387096774	33.68448464516129	34.26432554838709	33.786888129032256	34.253392	0.3231960277231148	33.161798000000005	0.1744046117394833	33.63284	0.14581153589479742	34.571016	0.12729714743072604	33.9047615	0.1192538632718035	34.206326	0.34421268901194624	32.937892	0.2969988768745274	33.782366	0.19541888095657622	34.584605	0.15523613448380777	33.87779725	0.1218687151134532
7.75	33.9674	33.2565	33.268100000000004	34.5438	33.75895	33.983505154639175	33.21526958762887	33.683948067010306	34.26468569587629	33.78685212628866	34.253392	0.3231960277231148	33.161798000000005	0.1744046117394833	33.63284	0.14581153589479742	34.571016	0.12729714743072604	33.9047615	0.1192538632718035	34.208143	0.3424449289221722	32.942865	0.29813785889102407	33.77379	0.19898484460836727	34.582771	0.15461659475201095	33.87689225	0.12241614686718512
7.76	34.0007	33.3209	33.4929	34.7909	33.90135	33.98352728442729	33.215405534105535	33.683702187902185	34.26536293436293	33.78699948519948	34.253392	0.3231960277231148	33.161798000000005	0.1744046117394833	33.63284	0.14581153589479742	34.571016	0.12729714743072604	33.9047615	0.1192538632718035	34.207907999999996	0.3425804698450556	32.949135	0.29943933648980875	33.768081	0.19876985305578035	34.584545	0.1559843798026077	33.87741725	0.12240724542895778
7.77	34.0795	33.5363	33.5364	34.629599999999996	33.94545	33.983650642673524	33.21581799485861	33.68351285347044	34.265831105398455	33.78720314910026	34.253392	0.3231960277231148	33.161798000000005	0.1744046117394833	33.63284	0.14581153589479742	34.571016	0.12729714743072604	33.9047615	0.1192538632718035	34.208079	0.34251136626287165	32.957944000000005	0.3036387131864724	33.762084	0.1965890369231266	34.584135	0.15580968796456904	33.878060500000004	0.12259579516506257
7.78	34.304199999999994	33.21	33.4194	34.56	33.8734	33.9840621309371	33.215810526315785	33.68317381258023	34.266208729139926	33.78731379974326	34.253392	0.3231960277231148	33.161798000000005	0.1744046117394833	33.63284	0.14581153589479742	34.571016	0.12729714743072604	33.9047615	0.1192538632718035	34.209191	0.3426424024823182	32.961864	0.3043433336736605	33.756429	0.198241388055983	34.583523	0.15578282140670927	33.87775175	0.12256798393145006
7.79	34.1604	32.935900000000004	33.7568	34.8125	33.9164	33.98428820512821	33.21545166666667	33.6832682051282	34.2669091025641	33.787479294871794	34.253392	0.3231960277231148	33.161798000000005	0.1744046117394833	33.63284	0.14581153589479742	34.571016	0.12729714743072604	33.9047615	0.1192538632718035	34.209947	0.342448522550524	32.962892000000004	0.3040775069591068	33.754274	0.19703869774249919	34.585884	0.1574539456282981	33.878249249999996	0.122623421460077
7.8	34.1532	33.2145	33.6038	34.6984	33.917474999999996	33.98450448143406	33.21545044814341	33.683166453265045	34.26746158770807	33.78764574263764	34.253392	0.3231960277231148	33.161798000000005	0.1744046117394833	33.63284	0.14581153589479742	34.571016	0.12729714743072604	33.9047615	0.1192538632718035	34.210688999999995	0.3422422515802713	32.967442999999996	0.3044066313721067	33.752135	0.19750367922664144	34.585772999999996	0.15736981013651857	33.87901	0.12262848400092839
7.81	34.3578	33.263	33.661699999999996	34.7198	34.000575	33.98498184143222	33.21551125319693	33.683139002557546	34.268040025575445	33.78791803069054	34.253392	0.3231960277231148	33.161798000000005	0.1744046117394833	33.63284	0.14581153589479742	34.571016	0.12729714743072604	33.9047615	0.1192538632718035	34.214357	0.3418292899766278	32.972793	0.30485689746237293	33.751486	0.19769497371021436	34.586946000000005	0.15793190926350437	33.881395499999996	0.12265004258743192
7.82	34.5006	33.3691	33.527300000000004	34.6515	34.012125	33.985640357598975	33.21570740740741	33.68293997445721	34.26852975734355	33.78820437420178	34.253392	0.3231960277231148	33.161798000000005	0.1744046117394833	33.63284	0.14581153589479742	34.571016	0.12729714743072604	33.9047615	0.1192538632718035	34.218709999999994	0.3426825442908975	32.980574000000004	0.30494367773406766	33.749375	0.19895914629370223	34.587085	0.15798305009127087	33.883936	0.12270096293235311
7.83	34.5478	33.1205	33.8063	34.5614	34.009	33.98635739795918	33.21558596938775	33.68309732142857	34.26890331632653	33.78848600127551	34.253392	0.3231960277231148	33.161798000000005	0.1744046117394833	33.63284	0.14581153589479742	34.571016	0.12729714743072604	33.9047615	0.1192538632718035	34.222403	0.3442312596089813	32.985439	0.3032346315925164	33.748851	0.19873718724720077	34.587192	0.1579617801106867	33.885971250000004	0.1230737544934735
7.84	34.3517	33.180299999999995	33.862700000000004	34.5174	33.978025	33.98682280254777	33.21554101910828	33.68332611464968	34.269219872611465	33.7887274522293	34.253392	0.3231960277231148	33.161798000000005	0.1744046117394833	33.63284	0.14581153589479742	34.571016	0.12729714743072604	33.9047615	0.1192538632718035	34.226659	0.34316017613339833	32.98966	0.30297722186622544	33.750468	0.19900157091908138	34.587483	0.15780448525515986	33.8885675	0.122238691535511
7.85	34.4403	33.2757	33.766	34.646300000000004	34.032075	33.98739974554707	33.21561755725191	33.68343129770992	34.26969961832061	33.78903705470738	34.253392	0.3231960277231148	33.161798000000005	0.1744046117394833	33.63284	0.14581153589479742	34.571016	0.12729714743072604	33.9047615	0.1192538632718035	34.230937	0.3431299782160859	32.995781	0.30250605793930396	33.750401000000004	0.19899513800207327	34.589384	0.15735137718815562	33.891625749999996	0.12196205799995131
7.86	34.2303	33.5332	33.5497	34.4976	33.9527	33.987708386277	33.21602109275731	33.683261372299874	34.26998919949174	33.78924501270648	34.253392	0.3231960277231148	33.161798000000005	0.1744046117394833	33.63284	0.14581153589479742	34.571016	0.12729714743072604	33.9047615	0.1192538632718035	34.234201999999996	0.3415353891125018	33.001539	0.3072115090487289	33.747789000000004	0.1999051779739274	34.589400999999995	0.15734126681005545	33.893232749999996	0.12169452336210823
7.87	34.3651	33.4	33.7784	34.7255	34.06725	33.988187309644665	33.216254568527916	33.683382106598984	34.27056725888325	33.789597810913705	34.253392	0.3231960277231148	33.161798000000005	0.1744046117394833	33.63284	0.14581153589479742	34.571016	0.12729714743072604	33.9047615	0.1192538632718035	34.237847	0.34096167575610276	33.007412	0.3091724700199863	33.745384	0.19804864707965228	34.592225	0.1572231447575487	33.895717	0.12269179933771764
7.88	34.552800000000005	33.2805	33.5829	34.5406	33.9892	33.988902915082384	33.21633599493029	33.68325475285171	34.27090950570342	33.789850792141955	34.253392	0.3231960277231148	33.161798000000005	0.1744046117394833	33.63284	0.14581153589479742	34.571016	0.12729714743072604	33.9047615	0.1192538632718035	34.242202	0.34218547129254706	33.013607	0.3083666973776386	33.740970000000004	0.19668366567515028	34.593108	0.1566763624852018	33.89747175	0.12276210686521542
7.89	34.778099999999995	33.2478	33.6258	34.5665	34.05455	33.989901898734175	33.21637582278481	33.683182025316455	34.27128367088608	33.790185854430376	34.253392	0.3231960277231148	33.161798000000005	0.1744046117394833	33.63284	0.14581153589479742	34.571016	0.12729714743072604	33.9047615	0.1192538632718035	34.24841000000001	0.346236959350483	33.021036	0.3049168876726167	33.736675999999996	0.19442850111139745	34.593128	0.15667280134984013	33.8998125	0.123508480033276
7.9	34.8571	33.4132	33.5854	34.536	34.097925000000004	33.99099823008849	33.21662465233881	33.68305840707965	34.27161833122629	33.79057490518331	34.253392	0.3231960277231148	33.161798000000005	0.1744046117394833	33.63284	0.14581153589479742	34.571016	0.12729714743072604	33.9047615	0.1192538632718035	34.254943	0.3515099984943245	33.028451	0.3053515157664752	33.733516	0.19429212709341948	34.593423	0.15653575436598385	33.90258325	0.12482010894335994
7.91	34.8161	33.4693	33.5343	34.6825	34.12555	33.99204002525253	33.21694368686869	33.68287058080808	34.27213712121212	33.79099785353535	34.253392	0.3231960277231148	33.161798000000005	0.1744046117394833	33.63284	0.14581153589479742	34.571016	0.12729714743072604	33.9047615	0.1192538632718035	34.260456	0.3559612015858037	33.037768	0.3044360203407004	33.729491	0.19420743366797225	34.595289	0.15647365860537532	33.905751	0.12642467393980406
7.92	34.7888	33.3489	33.7433	34.6963	34.144325	33.9930447667087	33.217110088272385	33.682946784363175	34.272672005044136	33.7914434110971	34.253392	0.3231960277231148	33.161798000000005	0.1744046117394833	33.63284	0.14581153589479742	34.571016	0.12729714743072604	33.9047615	0.1192538632718035	34.266996	0.3596183459327106	33.047782000000005	0.2979009554680236	33.727564	0.19309048463491524	34.596472	0.15678850651025084	33.9097035	0.1276494797661668
7.93	34.9376	33.18	33.8431	34.811299999999996	34.193	33.99423438287154	33.21706335012595	33.68314848866499	34.27335037783375	33.79194914987406	34.253392	0.3231960277231148	33.161798000000005	0.1744046117394833	33.63284	0.14581153589479742	34.571016	0.12729714743072604	33.9047615	0.1192538632718035	34.274887	0.36559971146224596	33.057312	0.28639997047301274	33.726578	0.19223582717190285	34.599326	0.1580831219914476	33.914525749999996	0.1291582510676439
7.94	34.8417	33.1368	33.9548	34.580799999999996	34.128524999999996	33.99530037735849	33.21696238993711	33.683490188679244	34.27373710691824	33.79237251572327	34.253392	0.3231960277231148	33.161798000000005	0.1744046117394833	33.63284	0.14581153589479742	34.571016	0.12729714743072604	33.9047615	0.1192538632718035	34.282455	0.36944001040486124	33.066598	0.27334762600486834	33.726538	0.19218742891855414	34.598274	0.15785037130519955	33.91846625	0.1296198084869176
7.95	34.5581	33.2221	33.5887	34.5417	33.977650000000004	33.9960074120603	33.21696884422111	33.68337110552764	34.274073743718596	33.792605276381906	34.253392	0.3231960277231148	33.161798000000005	0.1744046117394833	33.63284	0.14581153589479742	34.571016	0.12729714743072604	33.9047615	0.1192538632718035	34.28741	0.36978419791868894	33.074973	0.26494175226262767	33.722342	0.19054715537153288	34.595259	0.1559933980051397	33.919996	0.1294042325446908
7.96	34.6053	33.1535	33.6282	34.4748	33.965450000000004	33.99677189460476	33.21688920953576	33.68330188205772	34.27432559598495	33.7928221455458	34.253392	0.3231960277231148	33.161798000000005	0.1744046117394833	33.63284	0.14581153589479742	34.571016	0.12729714743072604	33.9047615	0.1192538632718035	34.293007	0.37032260417464563	33.083980000000004	0.2516873264650048	33.717148	0.18585957036141795	34.593498	0.15635250317299995	33.92190825	0.1286390022197143
7.97	34.618	33.005	33.614799999999995	34.2915	33.882324999999994	33.99755037593985	33.216623684210525	33.68321604010025	34.274347117794484	33.79293430451128	34.253392	0.3231960277231148	33.161798000000005	0.1744046117394833	33.63284	0.14581153589479742	34.571016	0.12729714743072604	33.9047615	0.1192538632718035	34.29706100000001	0.3716501009748422	33.091187	0.23853213097218487	33.713561	0.1843170938623994	34.591459	0.15895264023397734	33.923317000000004	0.1274082950991649
7.98	34.6437	32.8602	33.6068	34.3161	33.856700000000004	33.9983590738423	33.216177596996246	33.68312040050063	34.27439937421777	33.79301411138924	34.253392	0.3231960277231148	33.161798000000005	0.1744046117394833	33.63284	0.14581153589479742	34.571016	0.12729714743072604	33.9047615	0.1192538632718035	34.304048	0.37153225983356336	33.095895	0.22899635318667808	33.711347	0.18425585935883418	34.589755	0.1609894929596748	33.92526125	0.12484217836796555
7.99	34.613	32.9329	33.4454	34.5274	33.879675	33.999127375	33.2158235	33.68282325	34.274715625	33.7931224375	34.253392	0.3231960277231148	33.161798000000005	0.1744046117394833	33.63284	0.14581153589479742	34.571016	0.12729714743072604	33.9047615	0.1192538632718035	34.310604	0.3711376746158444	33.101019	0.2192567120911916	33.707755999999996	0.18591387020697345	34.589457	0.16107791906741906	33.927209	0.12255267196405739
8.0	34.7362	32.8643	33.5541	34.312	33.86664999999999	34.00004756554307	33.215384644194756	33.68266254681648	34.274762172284646	33.79321423220974	34.041288	0.26761574142041783	33.027178	0.21904421132730287	34.24733	0.28589431771198265	34.35449	0.22105467943475038	33.9175715	0.07907257837107738	34.316866	0.37299691152086584	33.103961	0.2139709325559376	33.705364	0.18634043382140558	34.588933000000004	0.16190057371320798	33.928781	0.12072582992711325
8.01	34.6108	32.9525	33.8121	34.4003	33.943925	34.00080910224439	33.215056857855366	33.682823940149625	34.274918703241894	33.793402150872815	34.041288	0.26761574142041783	33.027178	0.21904421132730287	34.24733	0.28589431771198265	34.35449	0.22105467943475038	33.9175715	0.07907257837107738	34.322238	0.3733262433797329	33.104754	0.21325281028633394	33.706095999999995	0.1866170739966004	34.587983	0.16273212794539307	33.93026775	0.11997792917260713
8.02	34.5337	33.107099999999996	33.8116	34.134	33.8966	34.00147272727273	33.21492241594022	33.68298430884184	34.274743212951435	33.793530666251556	34.041288	0.26761574142041783	33.027178	0.21904421132730287	34.24733	0.28589431771198265	34.35449	0.22105467943475038	33.9175715	0.07907257837107738	34.329229	0.37063845905732307	33.105385	0.21316456362852212	33.707806999999995	0.186793863727491	34.584669	0.168525048760046	33.931772499999994	0.11858058603782796
8.03	34.603100000000005	32.9434	33.7107	34.1797	33.859225	34.002221019900496	33.214584701492534	33.683018781094525	34.274625	33.79361237562189	34.041288	0.26761574142041783	33.027178	0.21904421132730287	34.24733	0.28589431771198265	34.35449	0.22105467943475038	33.9175715	0.07907257837107738	34.336884	0.3682796507487469	33.105513	0.21306236799971348	33.707251	0.18670072281049604	34.582642	0.17216226734964393	33.9330725	0.11704021725792206
8.04	34.5583	32.827799999999996	33.6326	34.2604	33.819775	34.002911801242234	33.21410422360249	33.682956149068325	34.27460732919255	33.7936448757764	34.041288	0.26761574142041783	33.027178	0.21904421132730287	34.24733	0.28589431771198265	34.35449	0.22105467943475038	33.9175715	0.07907257837107738	34.342169000000005	0.36761985682273246	33.105774000000004	0.21270212140116135	33.70297	0.1833931778358992	34.57983	0.17511062910121544	33.93268575	0.11735277393897883
8.05	34.5246	33.0285	33.8624	34.164500000000004	33.895	34.00355905707196	33.213873945409425	33.68317878411911	34.274470719602974	33.79377062655087	34.041288	0.26761574142041783	33.027178	0.21904421132730287	34.24733	0.28589431771198265	34.35449	0.22105467943475038	33.9175715	0.07907257837107738	34.347349	0.3664914571731122	33.108802	0.2093659306700157	33.703649999999996	0.1838610847483244	34.576386	0.1798425613493897	33.93404675	0.11609945137361193
8.06	34.460899999999995	33.0329	33.8322	34.1628	33.8722	34.00412577447336	33.21364969021066	33.6833634448575	34.27433234200743	33.793867812887235	34.041288	0.26761574142041783	33.027178	0.21904421132730287	34.24733	0.28589431771198265	34.35449	0.22105467943475038	33.9175715	0.07907257837107738	34.350677999999995	0.3659904846641637	33.112233	0.20519998772094272	33.701464	0.18096874752227296	34.57259	0.1845127000090482	33.93424125	0.11597810896785093
8.07	34.4638	33.224000000000004	34.0863	34.2215	33.9989	34.004694678217824	33.2136625	33.683862128712875	34.27426695544555	33.79412156559406	34.041288	0.26761574142041783	33.027178	0.21904421132730287	34.24733	0.28589431771198265	34.35449	0.22105467943475038	33.9175715	0.07907257837107738	34.354015	0.36547993668083134	33.115527	0.20431306827945608	33.702056999999996	0.1821396113735156	34.567986999999995	0.18747841123116368	33.9348965	0.11615812639892492
8.08	34.2299	33.471000000000004	34.0299	34.2505	33.995325	34.00497305315204	33.21398059332509	33.684289864029665	34.27423757725587	33.79437027194067	34.041288	0.26761574142041783	33.027178	0.21904421132730287	34.24733	0.28589431771198265	34.35449	0.22105467943475038	33.9175715	0.07907257837107738	34.354218	0.36540454331993566	33.122312	0.20474300584018054	33.702594	0.1830329985261594	34.56338	0.18957242958982867	33.935626	0.11630766935582226
8.09	34.075199999999995	33.4356	34.1044	34.1989	33.953525	34.00505975308642	33.21425419753086	33.684808518518516	34.27414456790123	33.794566759259254	34.041288	0.26761574142041783	33.027178	0.21904421132730287	34.24733	0.28589431771198265	34.35449	0.22105467943475038	33.9175715	0.07907257837107738	34.35328	0.36600470411513336	33.129581	0.2028045980468796	33.703987	0.1855636075730842	34.558136	0.19233688380732603	33.936246000000004	0.11623543493626019
8.1	34.1551	33.3698	34.132400000000004	34.2573	33.97865	34.0052447595561	33.214445992601725	33.685360419235515	34.27412379778052	33.794793742293464	34.041288	0.26761574142041783	33.027178	0.21904421132730287	34.24733	0.28589431771198265	34.35449	0.22105467943475038	33.9175715	0.07907257837107738	34.352304	0.3664055353669451	33.136652	0.19864612944505425	33.704390999999994	0.1864587229729662	34.553430999999996	0.19389304908589416	33.9366945	0.11631240404866153
8.11	34.1413	33.2816	34.286699999999996	34.3754	34.021249999999995	34.00541231527093	33.21452869458128	33.68610098522168	34.27424852216749	33.79507262931035	34.041288	0.26761574142041783	33.027178	0.21904421132730287	34.24733	0.28589431771198265	34.35449	0.22105467943475038	33.9175715	0.07907257837107738	34.351542	0.36676777013274175	33.142755	0.1935135254194612	33.707473	0.19345129204771766	34.550783	0.19450330217390352	33.938138249999994	0.11645833246342759
8.12	33.9861	33.3416	34.0317	34.3399	33.924825	34.005388560885606	33.214684993849936	33.68652607626076	34.27432927429274	33.79523222632226	34.041288	0.26761574142041783	33.027178	0.21904421132730287	34.24733	0.28589431771198265	34.35449	0.22105467943475038	33.9175715	0.07907257837107738	34.349303000000006	0.3683206981119018	33.147621	0.19231890513359115	33.707809	0.1939896030198006	34.54719	0.19505179291454836	33.937980749999994	0.11646565371652193
8.13	33.879000000000005	33.300200000000004	34.1858	33.988299999999995	33.838325	34.005233292383295	33.21479004914005	33.68713943488944	34.27397788697789	33.795285165847666	34.041288	0.26761574142041783	33.027178	0.21904421132730287	34.24733	0.28589431771198265	34.35449	0.22105467943475038	33.9175715	0.07907257837107738	34.344854	0.37130555590037595	33.151399	0.1915592080821904	33.710625	0.19885220204352133	34.539865	0.20209326348608012	33.93668575	0.11684979081840004
8.14	33.9981	33.3396	34.077	34.1008	33.878875	34.005224539877304	33.21494319018405	33.68761779141104	34.27376539877301	33.79538773006135	34.041288	0.26761574142041783	33.027178	0.21904421132730287	34.24733	0.28589431771198265	34.35449	0.22105467943475038	33.9175715	0.07907257837107738	34.342614	0.3727265333873778	33.155148	0.19153699670595306	33.712869999999995	0.20171676687966608	34.532894	0.20510316587146116	33.9358815	0.11696928218542312
8.15	34.0118	33.285	33.9754	34.1792	33.86285	34.005232598039214	33.21502904411765	33.68797046568628	34.27364950980392	33.795470404411766	34.041288	0.26761574142041783	33.027178	0.21904421132730287	34.24733	0.28589431771198265	34.35449	0.22105467943475038	33.9175715	0.07907257837107738	34.340615	0.37396971772162285	33.159397000000006	0.18962905067436597	33.711784	0.19998339159318435	34.528185	0.20777338780943577	33.93499525	0.11718548637019523
8.16	33.8439	33.2128	34.060700000000004	34.171299999999995	33.822175	34.005035128518976	33.21502631578947	33.68842668298654	34.27352423500612	33.795503090575274	34.041288	0.26761574142041783	33.027178	0.21904421132730287	34.24733	0.28589431771198265	34.35449	0.22105467943475038	33.9175715	0.07907257837107738	34.338828	0.375926525993468	33.16356	0.1861188688268827	33.711928	0.20023172640360337	34.522306	0.20948110486858457	33.9341555	0.11769405749192588
8.17	33.7487	33.3086	34.1706	34.3262	33.888525	34.0047217603912	33.21514070904646	33.689016136919314	34.27358863080685	33.795616809290955	34.041288	0.26761574142041783	33.027178	0.21904421132730287	34.24733	0.28589431771198265	34.35449	0.22105467943475038	33.9175715	0.07907257837107738	34.335524	0.3796656599662903	33.167550999999996	0.18489091542072936	33.715307	0.20508273878721778	34.51844199999999	0.20949925154996143	33.934205999999996	0.1176731734893908
8.18	33.5878	33.0605	34.182100000000005	34.3631	33.79837500000001	34.0042126984127	33.214951892551895	33.68961819291819	34.27369792429792	33.79562017704518	34.041288	0.26761574142041783	33.027178	0.21904421132730287	34.24733	0.28589431771198265	34.35449	0.22105467943475038	33.9175715	0.07907257837107738	34.331863	0.38510879130771236	33.167469	0.18493701176964825	33.716915	0.20811417484810724	34.51255	0.20541976019551536	33.93219925	0.11826580283139719
8.19	33.8755	33.157399999999996	34.3204	34.456	33.952325	34.00405573170732	33.214881707317076	33.69038743902439	34.27392024390244	33.795811280487804	34.041288	0.26761574142041783	33.027178	0.21904421132730287	34.24733	0.28589431771198265	34.35449	0.22105467943475038	33.9175715	0.07907257837107738	34.329597	0.3871357135398938	33.168759	0.18440630705011887	33.721206	0.21601959825975087	34.508501	0.20245316829459892	33.93201575	0.11821972809890564
8.2	33.7255	32.9396	34.3097	34.3311	33.826474999999995	34.00371644336175	33.21454640682095	33.69114177831912	34.273989890377585	33.795848629719856	34.041288	0.26761574142041783	33.027178	0.21904421132730287	34.24733	0.28589431771198265	34.35449	0.22105467943475038	33.9175715	0.07907257837107738	34.327493	0.3898591455704374	33.168347	0.18487591276931403	33.7258	0.22354652104357983	34.503743	0.2009549561343197	33.93134575	0.11862950888988814
8.21	33.7296	32.8564	34.357099999999996	34.133300000000006	33.769099999999995	34.00338296836983	33.214110705596106	33.691951946472024	34.27381873479319	33.79581608880778	34.041288	0.26761574142041783	33.027178	0.21904421132730287	34.24733	0.28589431771198265	34.35449	0.22105467943475038	33.9175715	0.07907257837107738	34.323262	0.39404863689454245	33.167242	0.1864159339768703	33.730617	0.23183873795190432	34.497082999999996	0.20209371416260927	33.929551000000004	0.11971885420431568
8.22	33.9421	33.0878	34.5542	34.287800000000004	33.967975	34.0033085054678	33.21395722964763	33.69299963547995	34.27383572296476	33.796025273390036	34.041288	0.26761574142041783	33.027178	0.21904421132730287	34.24733	0.28589431771198265	34.35449	0.22105467943475038	33.9175715	0.07907257837107738	34.322316	0.39485626709053145	33.169267	0.18441139837211706	33.737617	0.24575768309245138	34.491524	0.20009873427531938	33.930181	0.1197539790843693
8.23	34.0029	33.0338	34.3664	34.0686	33.867925	34.00330800970874	33.21373859223301	33.69381686893204	34.273586650485434	33.796112530339805	34.041288	0.26761574142041783	33.027178	0.21904421132730287	34.24733	0.28589431771198265	34.35449	0.22105467943475038	33.9175715	0.07907257837107738	34.324171	0.39289109712625603	33.170065	0.18364151968601744	33.743391	0.2536338126675194	34.484328	0.20224948743489343	33.93048875	0.11955186130959024
8.24	33.804500000000004	32.8988	34.5821	34.0454	33.8327	34.00306703030303	33.21335684848485	33.694893575757575	34.273310060606065	33.796156878787876	34.041288	0.26761574142041783	33.027178	0.21904421132730287	34.24733	0.28589431771198265	34.35449	0.22105467943475038	33.9175715	0.07907257837107738	34.321872	0.3952692495150416	33.167323	0.1856335261513339	33.752024999999996	0.2671217618077794	34.481025	0.20668981853458473	33.930561250000004	0.11948970124744494
8.25	33.89	33.0938	34.3046	34.189099999999996	33.869375	34.002930145278455	33.21321210653753	33.69563171912833	34.27320811138014	33.79624552058111	34.041288	0.26761574142041783	33.027178	0.21904421132730287	34.24733	0.28589431771198265	34.35449	0.22105467943475038	33.9175715	0.07907257837107738	34.321018	0.3961167288882325	33.168885	0.18433362889741245	33.759458	0.2720570291447165	34.477851	0.20872172838011235	33.931803	0.11818201385986653
8.26	33.702600000000004	33.0947	34.2166	34.2329	33.8117	34.00256698911729	33.21306880290206	33.696261668681984	34.27315937122128	33.796264207980656	34.041288	0.26761574142041783	33.027178	0.21904421132730287	34.24733	0.28589431771198265	34.35449	0.22105467943475038	33.9175715	0.07907257837107738	34.316725	0.40048922162959283	33.170967999999995	0.18227467167826178	33.765757	0.27528962572405663	34.474412	0.20990470771088998	33.9319655	0.11800367230086029
8.27	33.8217	33.0077	34.4382	33.9952	33.81569999999999	34.00234855072463	33.21282077294686	33.6971577294686	34.272823671497584	33.79628768115942	34.041288	0.26761574142041783	33.027178	0.21904421132730287	34.24733	0.28589431771198265	34.35449	0.22105467943475038	33.9175715	0.07907257837107738	34.314569	0.4025835333847974	33.170879	0.18235296293168252	33.774435	0.28264868952800176	34.468396000000006	0.21492269548455514	33.932069750000004	0.11789517248648317
8.28	33.7838	32.894	34.4851	33.9996	33.790625	34.00208492159228	33.21243618817853	33.6981082026538	34.27249408926417	33.7962808504222	34.041288	0.26761574142041783	33.027178	0.21904421132730287	34.24733	0.28589431771198265	34.35449	0.22105467943475038	33.9175715	0.07907257837107738	34.310261	0.4059549494573899	33.172421	0.17929724785942347	33.782789	0.2911427307623094	34.461678	0.21897443814660375	33.93178725	0.11820259457731709
8.29	33.787099999999995	32.776399999999995	34.6406	34.082499999999996	33.82164999999999	34.00182590361446	33.211910843373495	33.699243734939756	34.27226518072289	33.79631141566265	34.041288	0.26761574142041783	33.027178	0.21904421132730287	34.24733	0.28589431771198265	34.35449	0.22105467943475038	33.9175715	0.07907257837107738	34.304347	0.40924525270265405	33.167622	0.18340485413771632	33.791	0.30350469418761195	34.456151999999996	0.22151174238890198	33.92978025	0.11835314731111396
8.3	33.9373	32.724199999999996	34.611000000000004	34.2033	33.86895	34.00174825511432	33.211323947051746	33.70034091456077	34.27218219013237	33.7963988267148	34.041288	0.26761574142041783	33.027178	0.21904421132730287	34.24733	0.28589431771198265	34.35449	0.22105467943475038	33.9175715	0.07907257837107738	34.301199000000004	0.41085877995944087	33.163009	0.18867620122354065	33.798425	0.31430981832248805	34.451109	0.22146989675961298	33.9284355	0.11827186688809987
8.31	34.038	32.9398	34.7512	34.283	34.003	34.001791826923075	33.210997596153845	33.701603966346156	34.27219519230769	33.79664714543269	34.041288	0.26761574142041783	33.027178	0.21904421132730287	34.24733	0.28589431771198265	34.35449	0.22105467943475038	33.9175715	0.07907257837107738	34.299162	0.4116609300987408	33.161986999999996	0.18961275830541172	33.807373	0.3283981316937954	34.446189	0.21965945217151545	33.92867775	0.11840075527486513
8.32	33.9855	32.8643	34.5038	34.5272	33.9702	34.00177226890756	33.210581392557025	33.70256698679472	34.272501320528214	33.796855492196876	34.041288	0.26761574142041783	33.027178	0.21904421132730287	34.24733	0.28589431771198265	34.35449	0.22105467943475038	33.9175715	0.07907257837107738	34.295499	0.41281588761790705	33.156892	0.19070585827358208	33.814842	0.33565212275671064	34.443993999999996	0.21771428168242124	33.92780675	0.11776366060141165
8.33	33.9846	32.780300000000004	34.3734	34.611000000000004	33.937325	34.00175167865707	33.210065467625896	33.703371342925664	34.2729071942446	33.79702392086331	34.041288	0.26761574142041783	33.027178	0.21904421132730287	34.24733	0.28589431771198265	34.35449	0.22105467943475038	33.9175715	0.07907257837107738	34.290522	0.41354057941670747	33.150336	0.19227982739826985	33.82125	0.3401528095405919	34.441855000000004	0.21496759040434593	33.925990750000004	0.1161762124709842
8.34	33.9866	32.8144	34.2879	34.5164	33.901325	34.00173353293413	33.20959161676647	33.70407137724551	34.27319880239521	33.79714883233533	34.041288	0.26761574142041783	33.027178	0.21904421132730287	34.24733	0.28589431771198265	34.35449	0.22105467943475038	33.9175715	0.07907257837107738	34.283004	0.41214745716618084	33.146378	0.19508828334642805	33.827965	0.34268663760188106	34.43885	0.21174815014757	33.924049249999996	0.1149308473710902
8.35	33.839999999999996	32.8615	34.4136	34.5352	33.912575000000004	34.001540071770336	33.20917523923445	33.70492009569378	34.27351220095694	33.79728690191388	34.041288	0.26761574142041783	33.027178	0.21904421132730287	34.24733	0.28589431771198265	34.35449	0.22105467943475038	33.9175715	0.07907257837107738	34.273593	0.4114029132386846	33.139335	0.19248939804221069	33.837588000000004	0.34550227886803236	34.435971	0.20840173485340352	33.92162175	0.11253528193398882
8.36	33.804500000000004	32.640299999999996	34.5189	34.600300000000004	33.891000000000005	34.00130465949821	33.20849557945042	33.70589259259259	34.27390262843488	33.79739886499402	34.041288	0.26761574142041783	33.027178	0.21904421132730287	34.24733	0.28589431771198265	34.35449	0.22105467943475038	33.9175715	0.07907257837107738	34.262045	0.40815551932395894	33.131647	0.19690834942120783	33.848218	0.34996408571289356	34.434231	0.20626382473167454	33.91903525	0.11018930399916878
8.37	33.9607	32.7653	34.8521	34.5878	34.041475000000005	34.0012562052506	33.20796670644391	33.70726038186157	34.27427720763723	33.79769012529833	34.041288	0.26761574142041783	33.027178	0.21904421132730287	34.24733	0.28589431771198265	34.35449	0.22105467943475038	33.9175715	0.07907257837107738	34.251052	0.40119133058105727	33.126484	0.19968600286820756	33.863105	0.3606332753194697	34.431948	0.20323569612100098	33.91814725	0.10881905075275401
8.38	34.176500000000004	32.8076	34.5638	34.7235	34.06785000000001	34.001465077473185	33.207489511323004	33.70828128724672	34.2748126340882	33.79801212753278	34.041288	0.26761574142041783	33.027178	0.21904421132730287	34.24733	0.28589431771198265	34.35449	0.22105467943475038	33.9175715	0.07907257837107738	34.242622	0.3936674630070021	33.121028	0.20087901634603067	33.875234999999996	0.36361516658227794	34.433935999999996	0.20511574683580425	33.91820525	0.10889804194315758
8.39	33.854099999999995	32.604600000000005	34.636900000000004	34.658	33.9384	34.00128964285714	33.20677178571429	33.70938678571429	34.27526880952381	33.79817925595238	34.041288	0.26761574142041783	33.027178	0.21904421132730287	34.24733	0.28589431771198265	34.35449	0.22105467943475038	33.9175715	0.07907257837107738	34.231614	0.38891100044448956	33.112666000000004	0.20479940874497396	33.886305	0.3697939061220732	34.436330000000005	0.20632843412211035	33.91672875	0.10759245650429967
8.4	33.806400000000004	32.9274	34.2624	34.665499999999994	33.915425	34.00105790725327	33.20643959571938	33.71004435196195	34.27573281807372	33.79831866825208	34.041288	0.26761574142041783	33.027178	0.21904421132730287	34.24733	0.28589431771198265	34.35449	0.22105467943475038	33.9175715	0.07907257837107738	34.219716	0.3834450932525567	33.110307000000006	0.2055674625706745	33.893139999999995	0.3703708714575326	34.437495	0.20729765569239955	33.9151645	0.10644541175676216
8.41	33.9906	32.9474	34.190999999999995	34.5843	33.928325	34.001045486935865	33.206131947743465	33.710615558194775	34.27609928741093	33.79847307007126	34.041288	0.26761574142041783	33.027178	0.21904421132730287	34.24733	0.28589431771198265	34.35449	0.22105467943475038	33.9175715	0.07907257837107738	34.207588	0.3709955880051148	33.10872	0.20621184850710078	33.900045	0.3694121752558272	34.438184	0.20767336762380237	33.91363425	0.10512394582357926
8.42	34.0745	32.6735	34.2631	34.682	33.923275000000004	34.00113262158956	33.20550011862396	33.7112709371293	34.276580782918145	33.798621115065245	34.041288	0.26761574142041783	33.027178	0.21904421132730287	34.24733	0.28589431771198265	34.35449	0.22105467943475038	33.9175715	0.07907257837107738	34.196776	0.35863434886514783	33.103934	0.2106999725399893	33.906178999999995	0.3703048687462003	34.441538	0.2088841981538866	33.91210675	0.10384245143662352
8.43	33.864999999999995	32.936899999999994	34.5513	34.6825	34.008925	34.00097132701422	33.20518187203792	33.712266232227485	34.27706172985782	33.798870290284356	34.041288	0.26761574142041783	33.027178	0.21904421132730287	34.24733	0.28589431771198265	34.35449	0.22105467943475038	33.9175715	0.07907257837107738	34.184523999999996	0.348591665008219	33.102774999999994	0.21130199336272107	33.913409	0.37578648249132207	34.444703	0.21012221525686464	33.91135275	0.10284832480559467
8.44	34.0453	32.8301	34.4733	34.677	34.006425	34.001023786982245	33.20473798816568	33.71316686390533	34.2775350295858	33.79911591715976	34.041288	0.26761574142041783	33.027178	0.21904421132730287	34.24733	0.28589431771198265	34.35449	0.22105467943475038	33.9175715	0.07907257837107738	34.173819	0.3359104524418197	33.100072	0.2130542706411997	33.919610000000006	0.37987690895810444	34.448918	0.21051573725574563	33.910604750000005	0.10186772045585754
8.45	34.1564	33.2138	34.3936	34.542500000000004	34.076575000000005	34.00120744680851	33.20474869976359	33.71397115839243	34.277848226950354	33.79944388297872	34.041288	0.26761574142041783	33.027178	0.21904421132730287	34.24733	0.28589431771198265	34.35449	0.22105467943475038	33.9175715	0.07907257837107738	34.165397	0.3254165021783189	33.099001	0.21220045911247354	33.925284000000005	0.3826946166859048	34.451264	0.21023536186327996	33.9102365	0.10119153078071312
8.46	34.2566	33.0529	34.327200000000005	34.6396	34.069075	34.001508972845336	33.204569421487605	33.71469515938607	34.27827532467532	33.799762219598584	34.041288	0.26761574142041783	33.027178	0.21904421132730287	34.24733	0.28589431771198265	34.35449	0.22105467943475038	33.9175715	0.07907257837107738	34.16117	0.32139420129544316	33.096909000000004	0.21160666823014795	33.929662	0.38477848691932726	34.453368	0.21106351137595894	33.91027725	0.10125528425499411
8.47	34.0739	33.0979	34.0574	34.743900000000004	33.993275000000004	34.00159433962264	33.204443632075474	33.715099292452834	34.27882441037736	33.79999041863208	34.041288	0.26761574142041783	33.027178	0.21904421132730287	34.24733	0.28589431771198265	34.35449	0.22105467943475038	33.9175715	0.07907257837107738	34.156367	0.3190415827542488	33.094916	0.21063751511017043	33.934325	0.3834573228660041	34.458162	0.2121718441987823	33.910942500000004	0.10158261033986618
8.48	33.9998	33.3577	34.152	34.6209	34.0326	34.00159222614841	33.204624146054186	33.715613898704355	34.279227326266195	33.80026439929328	34.041288	0.26761574142041783	33.027178	0.21904421132730287	34.24733	0.28589431771198265	34.35449	0.22105467943475038	33.9175715	0.07907257837107738	34.151427	0.31758523006370976	33.094798999999995	0.21048670655275037	33.937158	0.38401369798270296	34.461867	0.21174165126352115	33.91131275	0.10196096620748339
8.49	34.0145	33.2918	34.0689	34.433	33.95205	34.00160741176471	33.20472670588235	33.71602952941176	34.27940823529412	33.800442970588236	34.041288	0.26761574142041783	33.027178	0.21904421132730287	34.24733	0.28589431771198265	34.35449	0.22105467943475038	33.9175715	0.07907257837107738	34.14734	0.31668094927929896	33.094488	0.21016901244952732	33.940084999999996	0.38388994171305324	34.462753	0.21143030155385958	33.9111665	0.10189121899263201
8.5	33.953199999999995	33.2709	34.0077	34.7615	33.998324999999994	34.001550528789664	33.2048044653349	33.71637226792009	34.27997473560517	33.800675499412456	34.149788	0.21865907768944842	33.284326	0.13041762428444978	33.833834	0.2106978971038863	34.489972	0.17171859309929086	33.939479999999996	0.07253583080105969	34.14392	0.31691463433331696	33.094653	0.2103022593649663	33.94141	0.3838923908828413	34.466359	0.21343033121330734	33.9115855	0.10216499561007407
8.51	33.8804	33.3564	34.0148	34.6813	33.983225	34.00140833333333	33.2049823943662	33.71672253521127	34.28044577464789	33.80088975938967	34.149788	0.21865907768944842	33.284326	0.13041762428444978	33.833834	0.2106978971038863	34.489972	0.17171859309929086	33.939479999999996	0.07253583080105969	34.139320000000005	0.31737203831961247	33.094949	0.21065284500849057	33.944886000000004	0.38295699735373484	34.470953	0.2130591768011766	33.912527	0.10238902835386599
8.52	33.728699999999996	33.1754	34.2127	34.7551	33.967974999999996	34.001088628370454	33.204947713950766	33.717303985932006	34.28100222743259	33.80108563892146	34.149788	0.21865907768944842	33.284326	0.13041762428444978	33.833834	0.2106978971038863	34.489972	0.17171859309929086	33.939479999999996	0.07253583080105969	34.134782	0.31998202265801995	33.095433	0.2107827921480467	33.948734	0.3837021680702158	34.474838	0.21467305927805752	33.913446750000006	0.10247066417185896
8.53	34.021	33.3006	34.3073	34.5791	34.052	34.00111194379391	33.20505971896955	33.717994847775174	34.28135128805621	33.801379449648714	34.149788	0.21865907768944842	33.284326	0.13041762428444978	33.833834	0.2106978971038863	34.489972	0.17171859309929086	33.939479999999996	0.07253583080105969	34.132167	0.31983112496446453	33.095341	0.21069027010816604	33.955433	0.38405940566764357	34.475888999999995	0.21492604125864637	33.9147075	0.10339713630798957
8.54	33.7971	33.0932	34.103	34.6728	33.916525	34.00087333333333	33.20492888888889	33.71844514619883	34.28180912280702	33.80151412280702	34.149788	0.21865907768944842	33.284326	0.13041762428444978	33.833834	0.2106978971038863	34.489972	0.17171859309929086	33.939479999999996	0.07253583080105969	34.12880199999999	0.32158129530646623	33.093959	0.21024156721476073	33.961944	0.38094317169967945	34.476683	0.21551041553259653	33.915347	0.10320655818551931
8.55	33.9139	33.0387	34.2234	34.772400000000005	33.9871	34.00077172897196	33.20473469626168	33.71903504672897	34.28238224299066	33.801730928738316	34.149788	0.21865907768944842	33.284326	0.13041762428444978	33.833834	0.2106978971038863	34.489972	0.17171859309929086	33.939479999999996	0.07253583080105969	34.127590999999995	0.3221655861009248	33.093637	0.21030189010296216	33.966351	0.38139749632237335	34.479513000000004	0.21752777863013098	33.916773000000006	0.1032029294274141
8.56	33.958	33.285	34.158699999999996	34.9368	34.084624999999996	34.00072182030338	33.204828354725784	33.71954807467911	34.28314585764294	33.802061026837805	34.149788	0.21865907768944842	33.284326	0.13041762428444978	33.833834	0.2106978971038863	34.489972	0.17171859309929086	33.939479999999996	0.07253583080105969	34.126709	0.3225112110165921	33.096898	0.2107194012345224	33.972448	0.37952708357591697	34.483418	0.22219386174685574	33.91986825	0.10355199822566574
8.57	34.201800000000006	33.3217	34.1129	34.7422	34.09465	34.000956177156176	33.20496456876457	33.72000652680653	34.28368088578088	33.80240203962704	34.149788	0.21865907768944842	33.284326	0.13041762428444978	33.833834	0.2106978971038863	34.489972	0.17171859309929086	33.939479999999996	0.07253583080105969	34.127297000000006	0.3225948036852455	33.100597	0.2113921672503907	33.976236	0.37901416527453424	34.484741	0.223345465565992	33.92221775	0.1048305532278801
8.58	33.9411	33.2466	34.17	34.426	33.945925	34.00088649592549	33.20501303841676	33.72053038416764	34.283846565774155	33.802569121071016	34.149788	0.21865907768944842	33.284326	0.13041762428444978	33.833834	0.2106978971038863	34.489972	0.17171859309929086	33.939479999999996	0.07253583080105969	34.127466000000005	0.3224917414087426	33.104964	0.20983117914524393	33.980359	0.3788553814045087	34.482126	0.2224766920580494	33.92372875	0.10406194022648058
8.59	34.1773	33.254999999999995	33.9717	34.6502	34.013549999999995	34.00109162790697	33.205071162790695	33.72082244186046	34.284272558139534	33.80281444767442	34.149788	0.21865907768944842	33.284326	0.13041762428444978	33.833834	0.2106978971038863	34.489972	0.17171859309929086	33.939479999999996	0.07253583080105969	34.131395000000005	0.3206580488904922	33.107678	0.21000067945072476	33.984249	0.3767221424673843	34.483353	0.22306703909431366	33.92666875	0.10237455432575153
8.6	34.2468	33.3164	33.9568	34.7112	34.0578	34.00137700348432	33.20520046457607	33.72109651567944	34.28476840882695	33.80311059814169	34.149788	0.21865907768944842	33.284326	0.13041762428444978	33.833834	0.2106978971038863	34.489972	0.17171859309929086	33.939479999999996	0.07253583080105969	34.134341	0.32034823889118136	33.111357	0.21040610048734565	33.988474000000004	0.3739841725759757	34.483788	0.2234722093223113	33.929489999999994	0.10205834808635522
8.61	34.1488	33.3669	33.9757	34.5178	34.002300000000005	34.001548027842226	33.20538805104408	33.72139187935035	34.28503874709977	33.80334167633411	34.149788	0.21865907768944842	33.284326	0.13041762428444978	33.833834	0.2106978971038863	34.489972	0.17171859309929086	33.939479999999996	0.07253583080105969	34.137538	0.3188630581529015	33.115711000000005	0.21115028727719068	33.993564	0.3702562070956981	34.482763999999996	0.22307508203800747	33.932394249999994	0.09991290530823851
8.62	34.161500000000004	33.3089	34.2291	34.4618	34.040325	34.00173337195829	33.205507995365004	33.721980185399765	34.28524356894554	33.80361628041715	34.149788	0.21865907768944842	33.284326	0.13041762428444978	33.833834	0.2106978971038863	34.489972	0.17171859309929086	33.939479999999996	0.07253583080105969	34.140478	0.31770135000344973	33.119071	0.2115278233700336	33.999155	0.36954153752252056	34.482356	0.22307574712087497	33.935265	0.09883199396084573
8.63	34.1528	33.2746	33.9547	34.5109	33.97325	34.00190821759259	33.205587962962966	33.72224953703704	34.28550474537037	33.80381261574074	34.149788	0.21865907768944842	33.284326	0.13041762428444978	33.833834	0.2106978971038863	34.489972	0.17171859309929086	33.939479999999996	0.07253583080105969	34.144292	0.31550759541366247	33.122376	0.21134824778666164	34.002273	0.3678166577359482	34.481726	0.22290349572871687	33.93766675	0.09676555881035306
8.64	34.2	33.318400000000004	33.9547	34.7066	34.044925000000006	34.00213722543352	33.20571838150289	33.72251826589595	34.28599156069364	33.8040913583815	34.149788	0.21865907768944842	33.284326	0.13041762428444978	33.833834	0.2106978971038863	34.489972	0.17171859309929086	33.939479999999996	0.07253583080105969	34.146487	0.3151198744667072	33.125528	0.21190261441527158	34.005106	0.36633047861126533	34.483278	0.22393144359447184	33.94009975	0.09636833742595796
8.65	34.308299999999996	33.4356	34.094	34.4932	34.082775	34.00249076212471	33.20598383371825	33.722947228637416	34.28623083140877	33.804413163972285	34.149788	0.21865907768944842	33.284326	0.13041762428444978	33.833834	0.2106978971038863	34.489972	0.17171859309929086	33.939479999999996	0.07253583080105969	34.14901999999999	0.31539497379480275	33.129338	0.2140289637627588	34.008174000000004	0.36577138348113025	34.481822	0.22338269946484957	33.9420885	0.09724493140811415
8.66	34.2653	33.1667	33.9559	34.4176	33.951375	34.00279388696655	33.205938523644754	33.72321591695502	34.286382352941175	33.80458267012688	34.149788	0.21865907768944842	33.284326	0.13041762428444978	33.833834	0.2106978971038863	34.489972	0.17171859309929086	33.939479999999996	0.07253583080105969	34.151824	0.31516749406822786	33.130712	0.21382119561212018	34.009052000000004	0.3655370554195718	34.478964	0.22234503286650162	33.942638	0.0971394904871032
8.67	34.1453	33.274699999999996	33.7829	34.568599999999996	33.942874999999994	34.00295806451613	33.20601774193548	33.72328467741935	34.28670748847926	33.80474199308755	34.149788	0.21865907768944842	33.284326	0.13041762428444978	33.833834	0.2106978971038863	34.489972	0.17171859309929086	33.939479999999996	0.07253583080105969	34.154261	0.3141536810740849	33.133484	0.21387359559561425	34.008879	0.3656409776050861	34.477225	0.2209386547588912	33.94346225	0.09678410998514507
8.68	34.2124	33.2923	33.6788	34.6719	33.96385	34.00319907940161	33.20611703107019	33.7232334867664	34.28715074798619	33.8049250863061	34.149788	0.21865907768944842	33.284326	0.13041762428444978	33.833834	0.2106978971038863	34.489972	0.17171859309929086	33.939479999999996	0.07253583080105969	34.158303000000004	0.3122506948841428	33.135549	0.21440478826598072	34.009656	0.36484737623203073	34.478759	0.22175913864990807	33.94556675	0.09487888824712463
8.69	34.2747	33.2978	33.6156	34.6726	33.965175	34.003511149425286	33.2062224137931	33.723109770114945	34.28759379310345	33.8051092816092	34.149788	0.21865907768944842	33.284326	0.13041762428444978	33.833834	0.2106978971038863	34.489972	0.17171859309929086	33.939479999999996	0.07253583080105969	34.162041	0.31137433773688616	33.137575999999996	0.21497592776694485	34.009952	0.3645120461851762	34.481335	0.2225059297246427	33.947726	0.09280022646411186
8.7	34.1559	33.3095	33.468	34.641000000000005	33.893600000000006	34.00368610792193	33.20634098737084	33.722816877152695	34.28799954075775	33.805210878300805	34.149788	0.21865907768944842	33.284326	0.13041762428444978	33.833834	0.2106978971038863	34.489972	0.17171859309929086	33.939479999999996	0.07253583080105969	34.164432000000005	0.3103885918580608	33.139711	0.2156180634172003	34.009689	0.36489713809907004	34.483520000000006	0.22299463054640217	33.949338	0.09039089099696163
8.71	33.8932	33.474	33.5788	34.512100000000004	33.864525	34.003559403669726	33.20664793577982	33.722651720183485	34.28825653669725	33.805278899082566	34.149788	0.21865907768944842	33.284326	0.13041762428444978	33.833834	0.2106978971038863	34.489972	0.17171859309929086	33.939479999999996	0.07253583080105969	34.160729	0.31140197520356294	33.141635	0.21774487544577206	34.009854	0.3646964686231896	34.483907	0.22301047094817397	33.94903125	0.09062820690061171
8.72	33.8381	33.3513	33.6943	34.3114	33.798775	34.00336987399771	33.206813631156926	33.72261924398626	34.28828304696449	33.80527144902634	34.149788	0.21865907768944842	33.284326	0.13041762428444978	33.833834	0.2106978971038863	34.489972	0.17171859309929086	33.939479999999996	0.07253583080105969	34.157914	0.31304553643663846	33.143443	0.21873533624979036	34.012766	0.36094606111482347	34.480416	0.22295055878065784	33.948634750000004	0.09120191793216291
8.73	34.0073	33.503	33.6314	34.2941	33.85895	34.00337437070938	33.20715251716247	33.72251487414187	34.28828970251716	33.80533286613272	34.149788	0.21865907768944842	33.284326	0.13041762428444978	33.833834	0.2106978971038863	34.489972	0.17171859309929086	33.939479999999996	0.07253583080105969	34.155776	0.3133395918525086	33.145704	0.2212825069062003	34.015049	0.3577588775186393	34.476603	0.2228427268276932	33.948283	0.09148167903721013
8.74	34.0979	33.4169	33.6772	34.4529	33.911225	34.0034824	33.20739222857143	33.72246308571429	34.28847782857143	33.805453885714286	34.149788	0.21865907768944842	33.284326	0.13041762428444978	33.833834	0.2106978971038863	34.489972	0.17171859309929086	33.939479999999996	0.07253583080105969	34.158145	0.31198102453801835	33.146755000000006	0.22232649045638295	34.016796	0.3556510646431141	34.475657999999996	0.22273981568392995	33.9493385	0.09042244894356637
8.75	34.1015	33.4776	33.6881	34.3879	33.913775	34.003594292237445	33.20770068493151	33.72242385844749	34.288591324200915	33.80557753995434	34.149788	0.21865907768944842	33.284326	0.13041762428444978	33.833834	0.2106978971038863	34.489972	0.17171859309929086	33.939479999999996	0.07253583080105969	34.159486	0.3114405918089949	33.148966	0.2245175155572175	34.020996	0.34914052709556415	34.474099	0.22280363710241086	33.95088675	0.08843321864411165
8.76	33.8327	33.483200000000004	33.8681	34.5057	33.922425	34.00339942987457	33.20801482326112	33.72258996579247	34.28883888255416	33.80571077537058	34.149788	0.21865907768944842	33.284326	0.13041762428444978	33.833834	0.2106978971038863	34.489972	0.17171859309929086	33.939479999999996	0.07253583080105969	34.157806	0.3127561227009682	33.150589	0.22635207709923247	34.024748	0.3454041069046934	34.471247	0.22052112221836476	33.9510975	0.08833903480011726
8.77	33.8524	33.2211	33.6522	34.5483	33.8185	34.003227448747154	33.20802972665148	33.72250979498861	34.28913439635535	33.80572534168565	34.149788	0.21865907768944842	33.284326	0.13041762428444978	33.833834	0.2106978971038863	34.489972	0.17171859309929086	33.939479999999996	0.07253583080105969	34.15553500000001	0.31415186585997984	33.147437	0.22309793865788996	34.025906	0.34394135417991495	34.470434	0.22008084750469872	33.949828	0.0893276661249221
8.78	33.7478	33.281800000000004	33.7306	34.5693	33.832375	34.00293686006826	33.208113651877134	33.72251899886234	34.289453128555174	33.80575565984073	34.149788	0.21865907768944842	33.284326	0.13041762428444978	33.833834	0.2106978971038863	34.489972	0.17171859309929086	33.939479999999996	0.07253583080105969	34.149971	0.31641136161117883	33.148155	0.2234166300454699	34.029018	0.33978093815768373	34.470527	0.22012103918049633	33.94941775	0.08977530307147726
[truncated: 9,122 more rows]
