# Supplementary material for: Overcoming Clusterin-Induced Chemoresistance in Cancer: A Computational Study Using a Fragment-Based Drug Discovery Approach
Source: Biology (Basel). 2025 May 30;14(6):639. doi: 10.3390/biology14060639 (PMC12189888; doi:10.3390/biology14060639)
Supplement: Supplementary file 1 [file biology-14-00639-s001.zip › Supplemental Tables/Table S13. Summary Statistics for RMSD and radius of gyration for both ligands across all runs.csv]

Run	Dataset	Mean	Median	Standard Deviation	Variance	Minimum	Maximum	25th Percentile (Q1)	75th Percentile (Q3)	Interquartile Range (IQR)	Skewness	Kurtosis
Run 1	Drug	5.306250053494652	5.347302000000001	0.9476089757197681	0.8979627708646681	1e-06	8.01074	4.711579	6.019937	1.3083579999999992	-0.38447850046838095	-0.06658067580871885
Run 2	Drug	6.613041846315368	6.713563000000001	0.9798204860022606	0.9600481847897061	1e-06	9.676872	6.119762	7.225332	1.1055700000000002	-1.0229724519950816	3.0759553160114725
Run 3	Drug	4.921180508649135	4.938427	0.8819503809710265	0.7778364744949388	1e-06	7.5395319999999995	4.334625	5.558568	1.2239430000000002	-0.19073428341721582	0.0149647674928719
Run 4	Drug	3.9182862972702734	3.906235	0.7699794994192477	0.5928684295259152	1e-06	7.221722000000001	3.370416	4.460003	1.0895870000000003	0.10743747013894722	0.0190473864118057
Average RMSD	Drug	5.189689676432357	5.21421375	0.5256443291832846	0.2763019608025453	1e-06	6.79358325	4.941511749999999	5.519085	0.5775732500000004	-1.48340425838072	7.026433487246145
Run 1	Reference	4.725154454654534	4.751492	1.0835437562898402	1.1740670717946968	1e-06	8.017997999999999	3.958435	5.5306869999999995	1.5722519999999993	-0.1200806495501905	-0.5702877428373063
Run 2	Reference	4.931241051694831	4.993716	0.8135384961459741	0.6618448847114531	2e-06	7.7222420000000005	4.330973	5.504553	1.1735799999999994	-0.13587001727212947	0.09164646997464754
Run 3	Reference	4.151271755824418	4.112614	0.6555990258269463	0.42981008266524096	1e-06	6.952779	3.709008	4.565958	0.8569500000000003	0.2829252051824782	0.8463089060070086
Run 4	Reference	5.381901419158083	5.333864999999999	1.0433123943136302	1.08850075212844	0.0	8.713315999999999	4.623361	6.1232310000000005	1.4998700000000005	0.0926423737496238	-0.03106387153025736
Average RMSD	Reference	4.797392170332967	4.8045100000000005	0.5014891890279433	0.25149140671190423	1e-06	6.33337425	4.48327475	5.09809375	0.6148190000000007	-0.6113121892685401	4.069329078664705
