# Supplementary material for: Overcoming Clusterin-Induced Chemoresistance in Cancer: A Computational Study Using a Fragment-Based Drug Discovery Approach
Source: Biology (Basel). 2025 May 30;14(6):639. doi: 10.3390/biology14060639 (PMC12189888; doi:10.3390/biology14060639)
Supplement: Supplementary file 1 [file biology-14-00639-s001.zip › Supplemental Tables/Table S14. ADF results for the MMGBSA energy terms for all runs of both ligands.csv]

Run Type	Term	ADF Statistic	P-Value	Stationary	Critical Value (1%)	Critical Value (5%)	Critical Value (10%)
Reference	Ref Run 1_ΔG_Total	-4.081995244629797	0.0010370647168991911	Yes	-3.431661944885779	-2.8621197374408225	-2.5670785949998973
Reference	Ref Run 1_ΔG_VDW	-3.4299548996911233	0.009979123521579855	Yes	-3.4316627349870146	-2.8621200865028813	-2.5670787808193283
Reference	Ref Run 1_ΔG_Elec	-4.621366158638947	0.00011794986849675996	Yes	-3.4316635260404795	-2.8621204359855366	-2.567078966862675
Reference	Ref Run 1_ΔG_Solv_Polar	-3.9183912770297336	0.0019035901003679185	Yes	-3.4316635260404795	-2.8621204359855366	-2.567078966862675
Reference	Ref Run 1_ΔG_Solv_Nonpolar	-3.8820620295926616	0.0021708993026886402	Yes	-3.4316611557350547	-2.862119388798601	-2.5670784094039782
Reference	Ref Run 2_ΔG_Total	-3.7022390104178777	0.004081770451962599	Yes	-3.4316632622500816	-2.8621203194445384	-2.5670789048233216
Reference	Ref Run 2_ΔG_VDW	-2.3164253735816875	0.16672517150693184	No	-3.4316635260404795	-2.8621204359855366	-2.567078966862675
Reference	Ref Run 2_ΔG_Elec	-6.547651857992814	9.014815319600765e-09	Yes	-3.4316614186797896	-2.8621195049660733	-2.567078471244475
Reference	Ref Run 2_ΔG_Solv_Polar	-4.247299682596839	0.0005474120037568048	Yes	-3.431661944885779	-2.8621197374408225	-2.5670785949998973
Reference	Ref Run 2_ΔG_Solv_Nonpolar	-2.76214794477866	0.06388738844855989	No	-3.4316659049314966	-2.8621214869646976	-2.567079526340265
Reference	Ref Run 3_ΔG_Total	-3.3048152756407982	0.014664598834538809	Yes	-3.4316664347445838	-2.862121721032689	-2.5670796509438927
Reference	Ref Run 3_ΔG_VDW	-2.435130945772099	0.1320654144936541	No	-3.4316669649844727	-2.8621219552891963	-2.5670797756478825
Reference	Ref Run 3_ΔG_Elec	-4.222319093832797	0.0006038668159674552	Yes	-3.4316672302646283	-2.8621220724882153	-2.5670798380375506
Reference	Ref Run 3_ΔG_Solv_Polar	-3.0214909498210085	0.03293557629595434	Yes	-3.4316672302646283	-2.8621220724882153	-2.5670798380375506
Reference	Ref Run 3_ΔG_Solv_Nonpolar	-2.4152524769754087	0.13747770422124161	No	-3.4316672302646283	-2.8621220724882153	-2.5670798380375506
Reference	Ref Run 4_ΔG_Total	-2.6761357468962137	0.07825964429522168	No	-3.4316645822626564	-2.8621209026179866	-2.567079215269484
Reference	Ref Run 4_ΔG_VDW	-2.033071472041888	0.2722632530168768	No	-3.4316648465836668	-2.8621210193933546	-2.5670792774336104
Reference	Ref Run 4_ΔG_Elec	-3.392842702183034	0.011205296712499462	Yes	-3.4316653755446955	-2.862121253084995	-2.5670794018368777
Reference	Ref Run 4_ΔG_Solv_Polar	-3.436276350448664	0.009782651940883489	Yes	-3.4316614186797896	-2.8621195049660733	-2.567078471244475
Reference	Ref Run 4_ΔG_Solv_Nonpolar	-1.9491450289847136	0.3093063334122451	No	-3.4316669649844727	-2.8621219552891963	-2.5670797756478825
Reference	Ref Average_ΔG_Total	-3.6340456863902304	0.005142529698451046	Yes	-3.4316632622500816	-2.8621203194445384	-2.5670789048233216
Reference	Ref Average_ΔG_VDW	-2.040106712077335	0.26926915117571504	No	-3.431665640184842	-2.8621213700013244	-2.567079464076049
Reference	Ref Average_ΔG_Elec	-7.2416320407861905	1.877735228108874e-10	Yes	-3.4316624715142177	-2.862119970102166	-2.5670787188546584
Reference	Ref Average_ΔG_Solv_Polar	-4.464908043084861	0.00022743265405574274	Yes	-3.4316645822626564	-2.8621209026179866	-2.567079215269484
Reference	Ref Average_ΔG_Solv_Nonpolar	-2.7901796738103606	0.05969028181572396	No	-3.431660367533127	-2.862119040575461	-2.5670782240311683
Drug	Drug Run 1_ΔG_Total	-2.5827248505150804	0.09662051154688472	No	-3.431663789936872	-2.8621205525733524	-2.567079028926953
Drug	Drug Run 1_ΔG_VDW	-3.8973137569835843	0.002054705558117351	Yes	-3.4316651110109917	-2.862121136215681	-2.5670793396227367
Drug	Drug Run 1_ΔG_Elec	-3.6228029047728803	0.005339754530445217	Yes	-3.4316629985656144	-2.862120202950329	-2.5670788428088773
Drug	Drug Run 1_ΔG_Solv_Polar	-3.854710031286032	0.00239462747281957	Yes	-3.4316629985656144	-2.862120202950329	-2.5670788428088773
Drug	Drug Run 1_ΔG_Solv_Nonpolar	-4.814275537452421	5.106736343012565e-05	Yes	-3.43166168173001	-2.8621196211801374	-2.5670785331097763
Drug	Drug Run 2_ΔG_Total	-3.8534376486255595	0.002405536149208991	Yes	-3.4316645822626564	-2.8621209026179866	-2.567079215269484
Drug	Drug Run 2_ΔG_VDW	-6.861614423559622	1.597158008468617e-09	Yes	-3.4316632622500816	-2.8621203194445384	-2.5670789048233216
Drug	Drug Run 2_ΔG_Elec	-4.63943523814011	0.00010919360592543843	Yes	-3.431663789936872	-2.8621205525733524	-2.567079028926953
Drug	Drug Run 2_ΔG_Solv_Polar	-4.3625188496234655	0.0003456039519589046	Yes	-3.4316629985656144	-2.862120202950329	-2.5670788428088773
Drug	Drug Run 2_ΔG_Solv_Nonpolar	-3.148334522433939	0.023176917656342496	Yes	-3.4316648465836668	-2.8621210193933546	-2.5670792774336104
Drug	Drug Run 3_ΔG_Total	-4.346328650443474	0.000368936960691098	Yes	-3.4316653755446955	-2.862121253084995	-2.5670794018368777
Drug	Drug Run 3_ΔG_VDW	-3.102249853697876	0.026387136647704854	Yes	-3.431666169784722	-2.862121603975143	-2.567079588629541
Drug	Drug Run 3_ΔG_Elec	-7.169700140515125	2.825505238337064e-10	Yes	-3.43166220814716	-2.862119853748156	-2.567078656914853
Drug	Drug Run 3_ΔG_Solv_Polar	-5.888273008556178	2.96588345885818e-07	Yes	-3.4316653755446955	-2.862121253084995	-2.5670794018368777
Drug	Drug Run 3_ΔG_Solv_Nonpolar	-2.9425397571534804	0.04062013601503462	Yes	-3.431665640184842	-2.8621213700013244	-2.567079464076049
Drug	Drug Run 4_ΔG_Total	-4.072741158959967	0.0010740331664594776	Yes	-3.431665640184842	-2.8621213700013244	-2.567079464076049
Drug	Drug Run 4_ΔG_VDW	-6.358584944547503	2.5069665523885455e-08	Yes	-3.431664053939323	-2.862120669208014	-2.5670790910161703
Drug	Drug Run 4_ΔG_Elec	-5.952762133146706	2.127905591868352e-07	Yes	-3.4316629985656144	-2.862120202950329	-2.5670788428088773
Drug	Drug Run 4_ΔG_Solv_Polar	-5.983837906301627	1.811823456479894e-07	Yes	-3.4316629985656144	-2.862120202950329	-2.5670788428088773
Drug	Drug Run 4_ΔG_Solv_Nonpolar	-4.586100682838577	0.00013700757633387838	Yes	-3.431663789936872	-2.8621205525733524	-2.567079028926953
Drug	Drug Average_ΔG_Total	-5.450039215141741	2.656977586552772e-06	Yes	-3.4316645822626564	-2.8621209026179866	-2.567079215269484
Drug	Drug Average_ΔG_VDW	-3.8449064864893123	0.002479871063770494	Yes	-3.431664318047896	-2.862120785889549	-2.5670791531303423
Drug	Drug Average_ΔG_Elec	-4.785785163257344	5.789548423408521e-05	Yes	-3.4316629985656144	-2.862120202950329	-2.5670788428088773
Drug	Drug Average_ΔG_Solv_Polar	-4.310301509326722	0.00042631559262969887	Yes	-3.4316629985656144	-2.862120202950329	-2.5670788428088773
Drug	Drug Average_ΔG_Solv_Nonpolar	-4.2704938175551135	0.0004994800475772617	Yes	-3.43166220814716	-2.862119853748156	-2.567078656914853
