# Supplementary material for: Overcoming Clusterin-Induced Chemoresistance in Cancer: A Computational Study Using a Fragment-Based Drug Discovery Approach
Source: Biology (Basel). 2025 May 30;14(6):639. doi: 10.3390/biology14060639 (PMC12189888; doi:10.3390/biology14060639)
Supplement: Supplementary file 1 [file biology-14-00639-s001.zip › Supplemental Tables/Table S15. Summary statistics of the MMGBSA energy terms for all runs of both ligands.csv]

Run Type	Run	Energy Term	IQR	Kurtosis	Max	Mean	Median	Min	Q1 (25%)	Q3 (75%)	Skewness	Std Dev	Variance
Drug	drug_avg	ΔG_Elec	24.598749999999995	-0.6973132548178111	-166.8075	-209.8537485	-209.3825	-258.1825	-221.99749999999997	-197.39874999999998	-0.0845207793826056	15.987584045477915	255.60284361121998
Drug	drug_avg	ΔG_Solv_Nonpolar	0.3250000000000002	-0.6563028161835529	-4.5525	-5.183979	-5.175	-5.79	-5.3475	-5.0225	-0.07896634128683912	0.20999118271575903	0.044096296818363294
Drug	drug_avg	ΔG_Solv_Polar	25.289999999999992	-0.7369737607523392	273.13	224.96295300000003	225.29625	182.145	212.07	237.35999999999999	0.05355580966354873	16.07348756431806	258.3570024802873
Drug	drug_avg	ΔG_Total	3.260000000000005	0.03515833576039418	-25.8275	-34.0113085	-33.90375	-43.14	-35.56	-32.3	-0.2503215291234464	2.462242597572305	6.062638609299611
Drug	drug_avg	ΔG_VDW	3.798124999999999	-0.14977791397754414	-34.8175	-43.9365	-43.68124999999999	-53.68	-45.75749999999999	-41.959374999999994	-0.35393589082794724	2.725578193300932	7.428776487797575
Drug	unk1	ΔG_Elec	61.21999999999997	-0.6913621428250774	-68.41	-158.11385	-157.755	-284.19	-187.64249999999998	-126.42250000000001	-0.17400032203450627	38.95771762911783	1517.7037628700784
Drug	unk1	ΔG_Solv_Nonpolar	0.7999999999999998	-0.7480137862983991	-2.8	-4.622146000000001	-4.62	-5.9	-5.03	-4.23	0.1287873967542985	0.4797192937585064	0.23013060080416017
Drug	unk1	ΔG_Solv_Polar	55.60249999999999	-0.5805214076879648	298.97	182.112464	181.66500000000002	92.34	153.58	209.1825	0.16767412772488718	35.86284703991391	1286.1437978082618
Drug	unk1	ΔG_Total	12.02	-0.7327030627341728	-5.77	-24.867134	-23.93	-47.85	-30.65	-18.63	-0.3443275014136381	7.4890723168412014	56.086204166877245
Drug	unk1	ΔG_VDW	6.3825	-0.015264247060603697	-26.27	-44.24349599999999	-43.96	-57.49	-47.5125	-41.13	0.05316230240099057	4.67525409129254	21.858000818147637
Drug	unk2	ΔG_Elec	38.452499999999986	-0.1898293167354197	-140.1	-222.319658	-221.99	-329.82	-240.6675	-202.215	-0.19146860371489133	28.118540502789923	790.6523200070374
Drug	unk2	ΔG_Solv_Nonpolar	0.3700000000000001	1.6099537223491058	-4.58	-6.1841539999999995	-6.26	-7.04	-6.43	-6.06	1.2602350489548562	0.38202051282417	0.14593967221844184
Drug	unk2	ΔG_Solv_Polar	39.254999999999995	-0.2504975180118394	338.36	235.96533	235.375	155.13	215.07750000000001	254.3325	0.25959889491134014	28.49332757953006	811.8697165544083
Drug	unk2	ΔG_Total	8.534999999999997	0.01977829821726651	-22.28	-46.302282	-46.62	-67.31	-50.735	-42.2	0.23813385550561122	6.408211616956892	41.06517612770127
Drug	unk2	ΔG_VDW	5.399999999999999	0.21879896303233792	-35.78	-53.76368999999999	-53.974999999999994	-70.36	-56.53	-51.13	0.19486838761614594	4.064411122346534	16.51943777145421
Drug	unk3	ΔG_Elec	36.6275	0.5491205269293635	-135.18	-284.539692	-287.335	-375.67	-304.2175	-267.59	0.4881254450836481	29.49578707131109	870.0014549561223
Drug	unk3	ΔG_Solv_Nonpolar	0.6599999999999993	-0.5146190548135512	-3.91	-5.314629999999999	-5.27	-6.73	-5.64	-4.98	-0.23804054702169633	0.4628913876789665	0.21426843678735924
Drug	unk3	ΔG_Solv_Polar	32.357500000000016	0.3493333876894451	372.0	294.104218	295.44	168.67	278.365	310.7225	-0.3014022740593439	24.825097022910416	616.2854421969156
Drug	unk3	ΔG_Total	8.444999999999997	0.32492036319637396	-10.88	-34.696918	-35.05	-64.66	-39.08	-30.635	0.11696698281046383	7.062212008214266	49.87483844896578
Drug	unk3	ΔG_VDW	7.962499999999999	0.32617154256046366	-20.95	-38.946723999999996	-38.51	-62.0	-42.5725	-34.61	-0.49173332213612125	6.180839213448316	38.20277338250039
Drug	unk4	ΔG_Elec	30.70750000000001	1.0579043242513837	-85.38	-174.441794	-173.32	-284.62	-188.71	-158.0025	-0.48505210538994137	25.75686288814561	663.4159858387326
Drug	unk4	ΔG_Solv_Nonpolar	0.40000000000000036	0.6032890954342118	-3.59	-4.614986	-4.56	-5.87	-4.79	-4.39	-0.6289280703049257	0.34364781181860193	0.11809381856771325
Drug	unk4	ΔG_Solv_Polar	28.805000000000007	1.041102357659975	287.78	187.6698	186.595	107.78	172.3075	201.1125	0.48988316152131955	24.469857349476737	598.7739187037406
Drug	unk4	ΔG_Total	4.662500000000001	1.4201522964571227	-11.26	-30.1789	-30.45	-47.5	-32.5625	-27.9	0.24135939981150326	4.316824289265063	18.63497194438882
Drug	unk4	ΔG_VDW	4.299999999999997	0.4689013478565953	-26.29	-38.79209	-38.78	-52.74	-40.94	-36.64	-0.10898493223260051	3.3675123340180795	11.340139319763894
Reference	nag1	ΔG_Elec	17.65	-0.7336855656640946	9.98	-20.11419	-19.77	-52.37	-29.05	-11.4	-0.02706272451388787	11.302037205428856	127.73604499289812
Reference	nag1	ΔG_Solv_Nonpolar	0.9300000000000002	0.7437299346326554	0.0	-2.435868	-2.48	-4.02	-2.98	-2.05	0.7404264163588223	0.6644213254521146	0.4414556977155449
Reference	nag1	ΔG_Solv_Polar	16.144999999999996	-0.6878864732510586	53.5	26.634392	26.314999999999998	-3.8	18.935000000000002	35.08	-0.06071550984038927	10.448589069967598	109.17301355304637
Reference	nag1	ΔG_Total	7.51	-0.3619378630965655	2.55	-11.847078	-12.16	-27.87	-15.81	-8.3	0.25129409978242373	5.385023749072197	28.998480778071574
Reference	nag1	ΔG_VDW	6.510000000000002	0.06372930484707418	-0.22	-15.931356	-16.35	-27.79	-19.51	-13.0	0.5096198831465819	4.890120081976234	23.91327441614725
Reference	nag2	ΔG_Elec	10.99	2.459995471144363	12.79	-6.169924	-1.0	-52.46	-10.88	0.11	-1.6135658049472879	9.505354761819985	90.35176914805388
Reference	nag2	ΔG_Solv_Nonpolar	2.07	-1.511454146407833	0.0	-0.984016	-0.23	-3.36	-2.07	0.0	-0.41328030475948924	1.0807611765270022	1.1680447206880302
Reference	nag2	ΔG_Solv_Polar	17.630000000000003	-0.3477055529818882	47.23	9.276244	2.975	-7.36	0.06	17.69	0.8577009823475548	10.961861441092678	120.16240625371444
Reference	nag2	ΔG_Total	7.42	-0.281031082751368	3.8	-3.6941080000000004	0.0	-21.26	-7.41	0.01	-0.9771282104779849	5.008144337604283	25.08150970627784
Reference	nag2	ΔG_VDW	11.7825	-1.1683063326115704	3.81	-5.816454	-1.475	-22.19	-11.7925	-0.01	-0.6048580024764141	6.642301941413115	44.120175080900445
Reference	nag3	ΔG_Elec	3.5675	6.0171085225571215	14.3	-3.1561939999999997	-0.22	-50.43	-3.2975	0.27	-2.3292316867819	7.358402959419005	54.146094113186365
Reference	nag3	ΔG_Solv_Nonpolar	0.905	1.052597249495399	0.0	-0.490708	0.0	-3.49	-0.905	0.0	-1.5202393843256425	0.8496764141352824	0.7219500087377919
Reference	nag3	ΔG_Solv_Polar	7.984999999999999	2.3200119322140837	51.92	5.143578	0.335	-12.19	-0.18	7.805	1.7495619724050555	9.366745768044188	87.7359262831737
Reference	nag3	ΔG_Total	1.0250000000000001	3.4634508317487196	2.61	-1.561518	0.0	-19.36	-1.0150000000000001	0.01	-2.023174366990754	3.373822937250548	11.382681211917914
Reference	nag3	ΔG_VDW	4.9125	0.8097071272908085	2.44	-3.0581739999999997	-0.01	-22.6	-4.9125	0.0	-1.491298546670506	5.267397959332101	27.74548126197598
Reference	nag4	ΔG_Elec	18.78	0.17066054666220554	9.57	-12.278152000000002	-9.17	-54.39	-19.19	-0.41	-1.0171102098572091	13.604930624312397	185.0941372923533
Reference	nag4	ΔG_Solv_Nonpolar	2.7	-1.6127292848592751	0.0	-1.623602	-2.21	-3.66	-2.7	0.0	0.3347066830069905	1.2430614489835767	1.5452017659491493
Reference	nag4	ΔG_Solv_Polar	24.0775	-1.108235636155024	46.73	15.856664000000002	17.35	-6.1	0.8175	24.895	0.2095197521509137	13.285365644165154	176.5009402991638
Reference	nag4	ΔG_Total	12.67	-0.999552709485759	4.39	-7.503073999999999	-8.315000000000001	-28.58	-12.67	0.0	-0.3507780683386523	7.131155704853371	50.85338168686278
Reference	nag4	ΔG_VDW	15.81	-1.5822528033106784	0.28	-9.457870000000002	-12.11	-22.79	-15.88	-0.07	0.24660971050155442	7.3079998833852935	53.40686229555946
Reference	ref_avg	ΔG_Elec	5.48375	0.45101750744627056	2.19	-10.429615	-10.033749999999998	-30.0325	-13.163124999999999	-7.679374999999999	-0.4079324381315683	4.162175940957768	17.323708563487685
Reference	ref_avg	ΔG_Solv_Nonpolar	0.6706249999999998	0.18301100309587603	-0.3525	-1.3835484999999998	-1.3125	-2.965	-1.6925	-1.021875	-0.6529783998822538	0.48076677218335073	0.23113668923559785
Reference	ref_avg	ΔG_Solv_Polar	6.35125	-0.09320326216822705	30.98	14.227719500000001	13.96625	0.7175000000000005	10.798749999999998	17.15	0.37181579897392986	4.459771752386707	19.889564083386393
Reference	ref_avg	ΔG_Total	3.0131249999999996	0.8799382050794362	0.23750000000000002	-6.1514445	-5.94125	-16.765	-7.560625	-4.5475	-0.6496870332124366	2.2673332247731364	5.14079995216015
Reference	ref_avg	ΔG_VDW	4.363125	0.5593154547964074	-2.52	-8.565963499999999	-8.01875	-20.7025	-10.49	-6.126875	-0.8778460804586132	3.101522205049547	9.619439988415403
