# Supplementary material for: Overcoming Clusterin-Induced Chemoresistance in Cancer: A Computational Study Using a Fragment-Based Drug Discovery Approach
Source: Biology (Basel). 2025 May 30;14(6):639. doi: 10.3390/biology14060639 (PMC12189888; doi:10.3390/biology14060639)
Supplement: Supplementary file 1 [file biology-14-00639-s001.zip › Supplemental Tables/Table S16. Docking to clusterin results of known anticancer drugs.csv]

Anticancer Drug pubchem ID	Affinity (kcal/mol)
2123	-5.4
2478	-3.9
2568	-4.7
2578	-4.7
2708	-5.6
2907	-4
3385	-4.6
3657	-3.9
3690	-4.5
3950	-5.5
4033	-3.3
4212	-6.7
4261	-7.5
4915	-6.1
5311	-5.6
5394	-5.8
5453	-3.5
5746	-6
6253	-5.6
6256	-6.1
9444	-6
20279	-6.4
29327	-5.4
30323	-8.2
31703	-7.8
36462	-8.6
41867	-7.8
42890	-8.6
60700	-7.3
60750	-5.8
60838	-8.9
60953	-6.4
65628	-6.3
126941	-6.8
439693	-6.4
451668	-5.9
452548	-7.6
454216	-9.2
457193	-9
460612	-6.1
657237	-5.5
667490	-4.9
5330286	-7.3
5360373	-7.8
6918638	-6.6
9931954	-6.7
11960529	-6.3
23725625	-7
24958200	-8.2
44631912	-7.8
46220502	-6.4
71481097	-7.7
117947097	-5.9
135398738	-5.4
135400182	-7.1
135410875	-6.8
135565082	-7.6
