# Supplementary material for: Overcoming Clusterin-Induced Chemoresistance in Cancer: A Computational Study Using a Fragment-Based Drug Discovery Approach
Source: Biology (Basel). 2025 May 30;14(6):639. doi: 10.3390/biology14060639 (PMC12189888; doi:10.3390/biology14060639)
Supplement: Supplementary file 1 [file biology-14-00639-s001.zip › Supplemental Tables/Table S17. Synthesizability results of all candidate drugs.csv]

smiles	es	hs	HA_num	RingSystem_num	Ring_num	rule_of_five
Cc1cc(N2CC[C@H]3CN(c4cccc(-c5nc6ccccn6c5-c5nnco5)[nH+]4)C[C@H]32)[nH+][nH+]c1C	0.8199556	0.18004435	36	5	7	1
Cc1cc(N2CC[C@H]3CN(c4cccc(-c5nc6nonc6nc5-c5cccn5C)[nH+]4)C[C@H]32)[nH+][nH+]c1C	0.905176	0.09482402	37	5	7	0
Cc1cc(N2CC[C@@H]3[C@H]2CN(c2cccc[nH+]2)[C@H]3C(=O)c2ccccc2-c2nc[nH]n2)[nH+][nH+]c1C	0.77382666	0.22617325	35	5	6	1
CCc1cc(Cc2[nH+][nH+]c(N3CC[C@H]4CN(c5cccc[nH+]5)C[C@H]43)cc2C)no1	0.98552483	0.014475134	29	4	5	1
Cc1cc(C)n2nc(-c3ccc(O)cc3)c(-c3cccc(-c4cccc[nH+]4)c3)c2n1	0.9390577	0.060942333	30	4	5	1
Cc1cc(N2CC[C@H]3CN(c4cc(C(=O)c5ccccc5-c5nn[nH]n5)cc[nH+]4)C[C@H]32)[nH+][nH+]c1C	0.92878145	0.07121854	35	5	6	1
Cc1cc(N2CC[C@H]3CN(c4cc(C(F)(F)c5ccccc5-c5c[nH]nn5)cc[nH+]4)C[C@H]32)[nH+][nH+]c1C	0.9216682	0.07833178	36	5	6	1
Cc1cc(N2CC[C@H]3CN(c4cccc(-c5nc(N)nc(Cl)c5-c5ccco5)[nH+]4)C[C@H]32)[nH+][nH+]c1C	0.87057203	0.12942788	35	5	6	1
Cc1cc(N2CC[C@H]3CN(c4cc(C(=O)c5ccccc5-c5ncn[nH]5)cc[nH+]4)C[C@H]32)[nH+][nH+]c1C	0.9448239	0.055176128	35	5	6	1
CC(=C1NC(=O)NC1=O)c1cccc(N2C[C@@H]3CCN(c4cc(C)c(C)[nH+][nH+]4)[C@@H]3C2)[nH+]1	0.8023512	0.19764885	31	4	5	1
Cc1cc(N2C[C@H](c3cc4cccc(F)c4o3)[C@H]3CN(c4cccc[nH+]4)C[C@H]32)[nH+][nH+]c1C	0.6373258	0.36267418	32	4	6	1
Cc1cc(N2CC[C@H]3CN(c4cc(C(=O)c5ccccc5-c5nnc[nH]5)cc[nH+]4)C[C@H]32)[nH+][nH+]c1C	0.94727594	0.052724198	35	5	6	1
CCc1cccc2cc([C@H]3CN(c4cc(C)c(C)[nH+][nH+]4)[C@@H]4CN(c5cccc[nH+]5)C[C@H]34)oc12	0.48585856	0.51414144	33	4	6	1
Cc1[nH+][nH+]c(N2CC[C@H]3CN(c4cccc[nH+]4)C[C@H]32)c(-c2nnc(C(C)C)o2)c1C	0.9840783	0.01592167	30	4	5	1
C/C(O)=C1/C(=O)N[C@H]([C@@]23CCN(c4cc(C)c(C)[nH+][nH+]4)[C@@H]2CN(c2cccc[nH+]2)C3)C1=O	0.6242942	0.3757058	32	4	5	1
CCS(=O)(=O)c1nc(-c2c(N3CC[C@H]4CN(c5cccc[nH+]5)C[C@H]43)[nH+][nH+]c(C)c2C)n[nH]1	0.97180164	0.0281984	32	4	5	1
Cc1cc(N2CC[C@H]3CN(c4cccc(-c5nc(CN)ccc5Cl)[nH+]4)C[C@H]32)[nH+][nH+]c1C	0.7602164	0.23978359	31	4	5	1
Cc1cc(N2CC[C@H]3CN(c4cccc[nH+]4)[C@H](n4ccnc4-c4c[nH]cn4)[C@H]32)[nH+][nH+]c1C	0.5428551	0.45714498	32	5	6	1
CC(=O)c1ccc2ccc(=O)oc2c1-c1cccc(N2C[C@@H]3CCN(c4cc(C)c(C)[nH+][nH+]4)[C@@H]3C2)[nH+]1	0.91107655	0.08892349	36	4	6	1
Cc1[nH+][nH+]c(N2CC[C@H]3CN(c4cccc[nH+]4)C[C@H]32)cc1Cc1cc2cncc(C)c2o1	0.9261566	0.073843464	32	4	6	1
CC[C@H](O)c1cccc(-c2cccc(N3C[C@@H]4CCN(c5cc(C)c(C)[nH+][nH+]5)[C@@H]4C3)[nH+]2)n1	0.9415785	0.058421507	32	4	5	1
Cc1cc(N2CC[C@H]3CN(c4cccc[nH+]4)C[C@H]32)[nH+][nH+]c1N(C)C(=O)c1cocn1	0.9655115	0.03448854	30	4	5	1
CCOc1nc(-c2cccc(N3C[C@@H]4CCN(c5cc(C)c(C)[nH+][nH+]5)[C@@H]4C3)[nH+]2)ncc1Cl	0.9814973	0.018502701	32	4	5	1
Cc1cc(N2CC[C@H]3CN(c4cccc[nH+]4)C[C@]32C=Cc2ncon2)[nH+][nH+]c1C	0.1749686	0.8250314	29	4	5	1
Cc1[nH+][nH+]c(N2CC[C@H]3CN(c4cccc[nH+]4)C[C@H]32)c(-c2nc(C(C)(C)C)c[nH]2)c1C	0.98699915	0.013000923	31	4	5	1
Cc1cc(N2CC[C@@]3([C@H](NC4=NCCN4)c4ccccc4)CN(c4cccc[nH+]4)C[C@@H]23)[nH+][nH+]c1C	0.3635981	0.63640183	35	5	6	1
Cc1[nH+][nH+]c(N2CC[C@H]3CN(c4cccc[nH+]4)C[C@H]32)c(-c2cc(C=O)no2)c1C	0.5058801	0.49411982	29	4	5	1
Cc1cc(N2CC[C@H]3CN(c4cccc[nH+]4)[C@H](C(=O)C(=O)c4cccn4C)[C@H]32)[nH+][nH+]c1C	0.93270373	0.06729634	32	4	5	1
Cc1[nH+][nH+]c(N2CC[C@H]3CN(c4cccc[nH+]4)C[C@H]32)cc1C[C@@H](F)c1nc(C2(N)CCC2)no1	0.8161743	0.18382564	34	5	6	1
Cc1cc(N2C[C@H](C(=O)N[C@@H]3CONC3=O)[C@H]3CN(c4cccc[nH+]4)C[C@H]32)[nH+][nH+]c1C	0.015665809	0.9843343	31	4	5	1
Cc1[nH+][nH+]c(N2CC[C@H]3CN(c4cccc[nH+]4)C[C@H]32)cc1Cc1cc2cncc(N)c2o1	0.83694154	0.16305849	32	4	6	1
CNC(=O)c1nnc(CCc2cc(N3CC[C@H]4CN(c5cccc[nH+]5)C[C@H]43)[nH+][nH+]c2C)o1	0.9517238	0.048276134	32	4	5	1
Cc1cc(N2[C@H](C=Cc3cnoc3)C[C@H]3CN(c4cccc[nH+]4)C[C@H]32)[nH+][nH+]c1C	0.14975315	0.85024697	29	4	5	1
Cc1cc(-c2cc(-c3c(O)ccc4ccccc34)c(O)c3ccccc23)[nH+][nH+]c1C	0.67684025	0.32315978	30	3	5	1
Cc1cc(N2C[C@@H](C=NN=C3SCC(=O)N3C(=O)c3ccccc3)[C@H]3CN(c4cccc[nH+]4)C[C@H]32)[nH+][nH+]c1C	0.096859656	0.9031403	39	5	6	0
Cc1cc(N2CC[C@H]3CN(c4cccc(-n5ccnc5-c5c[nH]cn5)[nH+]4)C[C@H]32)[nH+][nH+]c1C	0.8768033	0.12319669	32	5	6	1
Cc1cc(N2CC[C@H]3CN(c4cccc[nH+]4)C[C@]32CCc2cnoc2)[nH+][nH+]c1C	0.87970537	0.12029467	29	4	5	1
Cc1cc(N2CC[C@@]3(P4(=S)Oc5ccccc5O4)CN(c4cccc[nH+]4)C[C@@H]23)[nH+][nH+]c1C	0.008289255	0.99171066	32	4	6	1
Cc1[nH+][nH+]c(N2CC[C@H]3CN(c4cccc[nH+]4)C[C@H]32)c(-c2ccc(N(C)C)o2)c1C	0.9625599	0.037440147	30	4	5	1
Cc1cc(N2CC[C@H]3CN(c4cc(CCc5cnoc5)cc[nH+]4)C[C@H]32)[nH+][nH+]c1C	0.8865445	0.11345547	29	4	5	1
Cc1cc(N2CC[C@@]3(Cc4c(O)ccc5[nH]cnc45)CN(c4cccc[nH+]4)C[C@@H]23)[nH+][nH+]c1C	0.6853316	0.31466848	33	4	6	1
Cc1[nH+][nH+]c(N2CC[C@H]3CN(c4cccc[nH+]4)C[C@H]32)cc1Cc1cnc(N(C)C)o1	0.96713424	0.032865766	30	4	5	1
Cc1cc(N2C[C@@H](N=Nc3cn[nH]c3-c3ccco3)[C@H]3CN(c4cccc[nH+]4)C[C@H]32)[nH+][nH+]c1C	0.41383418	0.58616585	34	5	6	1
Cc1cc(N2CC[C@@]3([C@H](C(=O)c4ccco4)c4ccccn4)CN(c4cccc[nH+]4)C[C@@H]23)[nH+][nH+]c1C	0.7201625	0.27983758	36	5	6	1
Cc1cc(N2C[C@H](NCc3cnco3)[C@H]3CN(c4cccc[nH+]4)C[C@H]32)[nH+][nH+]c1C	0.826433	0.17356695	29	4	5	1
Cc1cc(N2[C@@H]3CN(c4cccc[nH+]4)C[C@@H]3C[C@H]2c2cc(C(C)C)no2)[nH+][nH+]c1C	0.61432195	0.38567796	30	4	5	1
Cc1[nH+][nH+]c(N2CC[C@H]3CN(c4cccc[nH+]4)C[C@H]32)c(C(=O)N[C@H]2C(=O)N[C@@H]2C)c1C	0.7938582	0.20614175	31	4	5	1
Cc1cc(N2[C@@H]3CN(c4cccc[nH+]4)C[C@@H]3C[C@H]2OC(=O)C23CCN(CC2)C3)[nH+][nH+]c1C	0.10993741	0.89006263	32	4	6	1
Cc1cc(N2CC[C@H]3CN(c4cccc[nH+]4)C[C@]32CC(=O)c2ncco2)[nH+][nH+]c1C	0.8174301	0.18256995	30	4	5	1
Cc1[nH+][nH+]c(N2CC[C@H]3CN(c4cccc[nH+]4)C[C@H]32)cc1Cc1nc(C(C)(C)C)co1	0.98649174	0.013508247	31	4	5	1
Cc1cc(N2CC[C@@]3(CC(=O)c4c(C)coc4C)CN(c4cccc[nH+]4)C[C@@H]23)[nH+][nH+]c1C	0.84497243	0.15502763	32	4	5	1
Cc1cc(N2CC[C@H]3CN(c4cccc(C/C(=N\N)c5ccco5)[nH+]4)C[C@H]32)[nH+][nH+]c1C	0.9970789	0.0029209706	31	4	5	1
CCC(=O)c1ncc([C@@H]2[C@@H]3[C@@H](CCN3c3cc(C)c(C)[nH+][nH+]3)CN2c2cccc[nH+]2)o1	0.44446826	0.5555318	31	4	5	1
Cc1cc(N2CC[C@H]3CN(c4cccc[nH+]4)[C@H](c4ccccc4-c4ncn[nH]4)[C@H]32)[nH+][nH+]c1C	0.6570934	0.34290668	33	5	6	1
CSc1cc([C@@H]2[C@@H]3[C@@H](CCN3c3cc(C)c(C)[nH+][nH+]3)CN2c2cccc[nH+]2)co1	0.23228684	0.7677131	29	4	5	1
Cc1cc(N2[C@@H]3CN(c4cccc[nH+]4)C[C@@H]3C[C@H]2OC(=O)N2CCC[C@H]2C(=O)O)[nH+][nH+]c1C	0.82154024	0.17845969	33	4	5	1
Cc1[nH+][nH+]c(N2CC[C@H]3CN(c4cccc[nH+]4)C[C@H]32)cc1Cc1nonc1-c1nc[nH]n1	0.9490141	0.05098594	32	5	6	0
Cc1cc(N2[C@H](C=Cc3conc3C)C[C@H]3CN(c4cccc[nH+]4)C[C@H]32)[nH+][nH+]c1C	0.16052029	0.8394798	30	4	5	1
CSC1=N[C@H]([C@@H]2[C@@H]3[C@@H](CCN3c3cc(C)c(C)[nH+][nH+]3)CN2c2cccc[nH+]2)C2=C(O)OCC2=N1	0.03134509	0.96865493	34	4	6	1
Cc1cc(N2CC[C@H]3CN(c4cccc[nH+]4)C[C@H]32)[nH+][nH+]c1-c1ccc(C(=O)CCl)o1	0.9864265	0.013573351	30	4	5	1
Cc1cc(N2CC[C@H]3CN(c4cccc[nH+]4)C[C@]32CN2C(=O)N[C@@H](C)C2=O)[nH+][nH+]c1C	0.6113443	0.3886557	31	4	5	1
C=C(C[C@@]12CN(c3cccc[nH+]3)C[C@@H]1CCN2c1cc(C)c(C)[nH+][nH+]1)c1ccco1	0.25200978	0.74799037	30	4	5	1
Cc1cc(-c2cc(N3C[C@@H]4C[C@H]3CO4)nc(C3CC(F)(F)C3)n2)[nH+][nH+]c1C	0.9297531	0.07024695	27	4	5	1
Cc1cc(N2[C@@H]3CN(c4cccc[nH+]4)C[C@@H]3C[C@H]2c2nnc(C(C)C)o2)[nH+][nH+]c1C	0.665611	0.33438897	30	4	5	1
Cc1cc(N2C[C@H](c3coc(C(C)(C)C)n3)[C@H]3CN(c4cccc[nH+]4)C[C@H]32)[nH+][nH+]c1C	0.92800325	0.07199667	31	4	5	1
CCC(=O)c1ncc([C@@H]2C[C@H]3CN(c4cccc[nH+]4)C[C@H]3N2c2cc(C)c(C)[nH+][nH+]2)o1	0.47992888	0.52007115	31	4	5	1
Cc1cc(N2C[C@H](c3ncc(C(C)C)o3)[C@H]3CN(c4cccc[nH+]4)C[C@H]32)[nH+][nH+]c1C	0.85701716	0.1429829	30	4	5	1
CCc1cc([C@H]2CN(c3cc(C)c(C)[nH+][nH+]3)[C@@H]3CN(c4cccc[nH+]4)C[C@H]23)no1	0.56097513	0.43902493	29	4	5	1
Cc1cc(N2CC[C@H]3CN(c4cccc[nH+]4)[C@H](CC(=O)c4ncon4)[C@H]32)[nH+][nH+]c1C	0.70348793	0.2965121	30	4	5	1
Cc1nonc1COc1cc(N2CC[C@H]3CN(c4cccc[nH+]4)C[C@H]32)[nH+][nH+]c1C	0.98400223	0.015997816	29	4	5	1
Cc1cc(N2C[C@H](NC(=O)N(C)C3CCC3)[C@H]3CN(c4cccc[nH+]4)C[C@H]32)[nH+][nH+]c1C	0.9385235	0.06147651	31	4	5	1
Cc1[nH+][nH+]c(N2CC[C@H]3CN(c4cccc[nH+]4)C[C@H]32)c(-c2ncc(C(C)(C)C)o2)c1C	0.98665065	0.013349185	31	4	5	1
Cc1cc(-c2nc(O)c3cnn(-c4cccc(Cl)c4)c3n2)[nH+][nH+]c1C	0.9808935	0.01910654	25	3	4	1
CO[C@@H]1C(=O)N[C@@H]1C(=O)[C@H]1CN(c2cc(C)c(C)[nH+][nH+]2)[C@@H]2CN(c3cccc[nH+]3)C[C@H]12	0.3345058	0.6654942	31	4	5	1
COc1ccc(Cc2[nH+][nH+]c(N3CC[C@H]4CN(c5cccc[nH+]5)C[C@H]43)cc2C)o1	0.99031997	0.009680171	29	4	5	1
Cc1cc(N2C[C@H](c3cc(C=O)co3)[C@H]3CN(c4cccc[nH+]4)C[C@H]32)[nH+][nH+]c1C	0.20422678	0.79577315	29	4	5	1
Cc1cc(N2CC[C@@H]3[C@H]2CN(c2cccc[nH+]2)[C@H]3CC(=O)c2ccco2)[nH+][nH+]c1C	0.5441361	0.45586383	30	4	5	1
Cc1cc(N2C[C@H](C3=N[C@H](CO)[C@H](C)S3)[C@H]3CN(c4cccc[nH+]4)C[C@H]32)[nH+][nH+]c1C	0.009912598	0.9900874	30	4	5	1
Cc1cc(N2C[C@H](c3sc4ccsc4c3CN)[C@H]3CN(c4cccc[nH+]4)C[C@H]32)[nH+][nH+]c1C	0.20274515	0.7972547	32	4	6	1
CC(=O)N1C[C@H](O)C[C@H]1C(=O)c1cccc(N2C[C@@H]3CCN(c4cc(C)c(C)[nH+][nH+]4)[C@@H]3C2)[nH+]1	0.93658966	0.0634104	33	4	5	1
Cc1[nH+][nH+]c(N2CC[C@H]3CN(c4cccc[nH+]4)C[C@H]32)cc1Cc1ccc(N(C)C)o1	0.9590048	0.04099513	30	4	5	1
Cc1[nH+][nH+]c(N2CC[C@H]3CN(c4cccc[nH+]4)C[C@H]32)cc1C/N=c1\nc(N)ss1	0.7810241	0.21897584	29	4	5	1
Cc1cc(N2CC[C@H]3CN(c4cccc[nH+]4)C[C@]32N(O)Cc2ccoc2C)[nH+][nH+]c1C	0.2052837	0.79471624	31	4	5	1
CCCc1oc([C@H]2CN(c3cc(C)c(C)[nH+][nH+]3)[C@@H]3CN(c4cccc[nH+]4)C[C@H]23)c(C)c1C	0.62937254	0.37062752	32	4	5	1
Cc1cc(N2[C@@H]3CN(c4cccc[nH+]4)C[C@@H]3C[C@H]2c2cc3c(o2)CNCC3)[nH+][nH+]c1C	0.0958344	0.9041656	31	4	6	1
Cc1cc(N2CC[C@@]3(CC(=O)c4ccco4)CN(c4cccc[nH+]4)C[C@@H]23)[nH+][nH+]c1C	0.8752761	0.12472382	30	4	5	1
Cc1cc(N2CC[C@H]3[C@H]([C@@H](C(=O)c4ccco4)c4ccccn4)N(c4cccc[nH+]4)C[C@H]32)[nH+][nH+]c1C	0.6843388	0.31566116	36	5	6	1
Cc1cc(N2[C@@H]3CN(c4cccc[nH+]4)C[C@@H]3C[C@H]2c2ccc(N(C)C)o2)[nH+][nH+]c1C	0.37448135	0.6255187	30	4	5	1
Cc1cc(N2CC[C@H]3CN(c4cccc[nH+]4)C[C@H]32)[nH+][nH+]c1N(C)C(=O)c1ccno1	0.9667778	0.03322215	30	4	5	1
CSCc1ccc([C@H]2CN(c3cc(C)c(C)[nH+][nH+]3)[C@@H]3CN(c4cccc[nH+]4)C[C@H]23)o1	0.7044388	0.29556122	30	4	5	1
Cc1[nH+][nH+]c(N2CC[C@H]3CN(c4cccc[nH+]4)C[C@H]32)cc1NCCc1ccoc1	0.9450519	0.054948095	29	4	5	1
Cc1cc(N2CC[C@H]3CN(c4cccc[nH+]4)C[C@H]32)[nH+][nH+]c1Cc1c(Cl)c(Cl)c(Cl)c2[nH]nnc12	0.9419455	0.05805462	34	4	6	0
Cc1cc(N2CC[C@H]3CN(c4cccc[nH+]4)[C@H](c4nc(N)nc(Cl)c4-c4ccco4)[C@H]32)[nH+][nH+]c1C	0.6817504	0.31824958	35	5	6	1
Cc1ccc(C(=O)N(C)C[C@@]23CCN(c4cc(C)c(C)[nH+][nH+]4)[C@@H]2CN(c2cccc[nH+]2)C3)o1	0.66665274	0.33334732	33	4	5	1
C=C(C[C@@]12CCN(c3cc(C)c(C)[nH+][nH+]3)[C@@H]1CN(c1cccc[nH+]1)C2)c1ccco1	0.54748756	0.45251247	30	4	5	1
CC1=C(C(=O)Nc2c(N3CC[C@H]4CN(c5cccc[nH+]5)C[C@H]43)[nH+][nH+]c(C)c2C)CCO1	0.9229414	0.07705868	31	4	5	1
CCc1nc(SC)nc(-c2cccc(N3C[C@@H]4CCN(c5cc(C)c(C)[nH+][nH+]5)[C@@H]4C3)[nH+]2)c1C	0.98575324	0.014246676	33	4	5	1
Cc1cc(N2CC[C@@]3(NCc4ncoc4C)CN(c4cccc[nH+]4)C[C@@H]23)[nH+][nH+]c1C	0.7384386	0.26156145	30	4	5	1
Cc1cc(N2CC[C@H]3CN(c4cc(S(=O)(=O)Cl)c(C)nc4Cl)C[C@H]32)[nH+][nH+]c1C	0.9671472	0.03285282	28	3	4	1
Cc1cc(N2CC[C@@H]3[C@H]2CN(c2cccc[nH+]2)[C@H]3P2(=S)Oc3ccccc3O2)[nH+][nH+]c1C	0.015985044	0.9840149	32	4	6	1
Cc1cc(N2CC[C@H]3CN(c4ccccc4-c4c[nH]cc4S(C)(=O)=O)C[C@H]32)[nH+][nH+]c1C	0.9781506	0.021849362	31	4	5	1
Cc1[nH+][nH+]c(N2CC[C@H]3CN(c4cccc[nH+]4)C[C@H]32)c(-c2nnc(N(C)C)o2)c1C	0.9748072	0.025192903	30	4	5	1
CCC(=O)C(=O)NC[C@@]12CCN(c3cc(C)c(C)[nH+][nH+]3)[C@@H]1CN(c1cccc[nH+]1)C2	0.82773995	0.17226002	30	3	4	1
Cc1cc(N2CC[C@@]3([C@H](NC4=NCCO4)c4cccs4)CN(c4cccc[nH+]4)C[C@@H]23)[nH+][nH+]c1C	0.56034297	0.43965703	34	5	6	1
Cc1[nH+][nH+]c(N2CC[C@H]3CN(c4cccc[nH+]4)C[C@H]32)cc1Cc1sc2ccsc2c1O	0.90578365	0.09421639	31	4	6	1
Cc1cc(N2CC[C@@H]3[C@H]2CN(c2cccc[nH+]2)[C@H]3CC(=O)c2ncon2)[nH+][nH+]c1C	0.5095827	0.49041724	30	4	5	1
Cc1cc(N2[C@@H]3CN(c4cccc[nH+]4)C[C@@H]3C[C@H]2c2cc(C3(C)CC3)on2)[nH+][nH+]c1C	0.082623184	0.9173768	31	5	6	1
Cc1cc(N2[C@@H]3CN(c4cccc[nH+]4)C[C@@H]3C[C@H]2c2cc3n(C(C)C)ccc(=O)n3n2)[nH+][nH+]c1C	0.49286026	0.5071398	35	4	6	1
Cc1[nH+][nH+]c(N2CC[C@H]3CN(c4cccc[nH+]4)C[C@H]32)cc1NC(=O)CSC1=NCCS1	0.7531096	0.24689037	31	4	5	1
Cc1cc(N2[C@@H](CSc3nnc([C@@H]4CCCN4)o3)C[C@H]3CN(c4cccc[nH+]4)C[C@H]32)[nH+][nH+]c1C	0.8309782	0.16902176	34	5	6	1
CCc1noc(CC)c1Cc1cccc(N2C[C@@H]3CCN(c4cc(C)c(C)[nH+][nH+]4)[C@@H]3C2)[nH+]1	0.97288567	0.027114399	32	4	5	1
Cc1cc(N2CC[C@H]3[C@H]([C@H](Cl)C(=O)c4ccco4)N(c4cccc[nH+]4)C[C@H]32)[nH+][nH+]c1C	0.48589244	0.5141075	31	4	5	1
Cc1cc(N2C[C@H](CSCC(=O)O)[C@H]3CN(c4cccc[nH+]4)C[C@H]32)[nH+][nH+]c1C	0.9350798	0.06492024	28	3	4	1
CCOc1oc(Cc2[nH+][nH+]c(N3CC[C@H]4CN(c5cccc[nH+]5)C[C@H]43)cc2C)nc1C	0.99482	0.005180051	31	4	5	1
Cc1cc(N2CC[C@@]3(CC(=O)N[C@@H](C)CO)CN(c4cccc[nH+]4)C[C@@H]23)[nH+][nH+]c1C	0.94839674	0.051603388	30	3	4	1
Cc1cc(N2CC[C@H]3CN(c4cccc[nH+]4)C[C@]32C[C@@H]2NC(C)(C)NC2=O)[nH+][nH+]c1C	0.5077201	0.4922799	31	4	5	1
Cc1cc(N2CC[C@@]3(C(=O)c4ccccc4-c4ncn[nH]4)CN(c4cccc[nH+]4)C[C@@H]23)[nH+][nH+]c1C	0.79308206	0.20691794	35	5	6	1
CNCc1nc(-c2c(N3CC[C@H]4CN(c5cccc[nH+]5)C[C@H]43)[nH+][nH+]c(C)c2C)no1	0.96125585	0.038744092	30	4	5	1
Cc1[nH+][nH+]c(N2CC[C@H]3CN(c4cccc[nH+]4)C[C@H]32)cc1CC(=O)Nc1ccon1	0.9693312	0.030668752	30	4	5	1
CSC(=NO[C@H]1CN(c2cc(C)c(C)[nH+][nH+]2)[C@@H]2CN(c3cccc[nH+]3)C[C@H]12)C(=O)N(C)C	0.72926855	0.27073145	32	3	4	1
Cc1ncoc1COCc1cc(N2CC[C@H]3CN(c4cccc[nH+]4)C[C@H]32)[nH+][nH+]c1C	0.98669803	0.013301968	30	4	5	1
CCCN1C(=O)S[C@@H]([C@@]23CCN(c4cc(C)c(C)[nH+][nH+]4)[C@@H]2CN(c2cccc[nH+]2)C3)C1=O	0.20933908	0.7906609	32	4	5	1
Cc1cc(N2C[C@@H](SSc3ncnc4nc[nH]c34)[C@H]3CN(c4cccc[nH+]4)C[C@H]32)[nH+][nH+]c1C	0.008107829	0.9918923	33	4	6	1
CSc1ccc([C@@H]2C[C@H]3CN(c4cccc[nH+]4)C[C@H]3N2c2cc(C)c(C)[nH+][nH+]2)o1	0.35097608	0.64902395	29	4	5	1
CC(=O)c1ccc(-c2c(N3CC[C@H]4CN(c5cccc[nH+]5)C[C@H]43)[nH+][nH+]c(C)c2C)o1	0.9107984	0.089201555	30	4	5	1
CCOC(=O)c1cn(C)cc1Cc1cc(N2CC[C@H]3CN(c4cccc[nH+]4)C[C@H]32)[nH+][nH+]c1C	0.9779808	0.022019133	33	4	5	1
Cc1cnc(-c2c(Cl)cccc2Cl)c(N2C[C@@H]3CCN(c4cc(C)c(C)[nH+][nH+]4)[C@@H]3C2)c1	0.96286994	0.037129976	31	4	5	1
Cc1cc(N2CC[C@H]3CN(c4cccc[nH+]4)C[C@]32CCc2occc2F)[nH+][nH+]c1C	0.88525736	0.114742585	30	4	5	1
Cc1cc(N2CC[C@@H]3[C@H]2CN(c2cccc[nH+]2)[C@H]3N(O)Cc2ccoc2C)[nH+][nH+]c1C	0.095036514	0.9049635	31	4	5	1
CSC(=NOCc1cc(N2CC[C@H]3CN(c4cccc[nH+]4)C[C@H]32)[nH+][nH+]c1C)C(=O)N(C)C	0.9315693	0.0684307	32	3	4	1
CC(=O)Oc1c([C@@H]2C[C@H]3CN(c4cccc[nH+]4)C[C@H]3N2c2cc(C)c(C)[nH+][nH+]2)oc2ccccc12	0.49931633	0.50068367	35	4	6	1
Cc1cc(N2CC[C@H]3CN(c4cccc(NC(=O)CSC5=NCCS5)[nH+]4)C[C@H]32)[nH+][nH+]c1C	0.6769355	0.32306448	32	4	5	1
CNC(=O)c1c([C@@H]2C[C@H]3CN(c4cccc[nH+]4)C[C@H]3N2c2cc(C)c(C)[nH+][nH+]2)sc2c1CCC2	0.4740708	0.5259292	34	4	6	1
Cc1cc(N2CC[C@H]3CN(c4cccc[nH+]4)C[C@]32C(=O)[C@@H]2CNC(=O)N2)[nH+][nH+]c1C	0.4546305	0.5453695	30	4	5	1
Cc1[nH+][nH+]c(N2CC[C@H]3CN(c4cccc[nH+]4)C[C@H]32)c(-c2cc(C(=O)O)[nH]c2Cl)c1C	0.9588728	0.041127115	31	4	5	1
COC(=CC(=O)O)C[C@@]12CCN(c3cc(C)c(C)[nH+][nH+]3)[C@@H]1CN(c1cccc[nH+]1)C2	0.40683076	0.5931692	30	3	4	1
CC(CO)=C1CN([C@@H]2C[C@H]3CN(c4cccc[nH+]4)C[C@H]3N2c2cc(C)c(C)[nH+][nH+]2)C1=O	0.25703287	0.742967	31	4	5	1
CCS(=O)(=O)c1nnc(-c2c(N3CC[C@H]4CN(c5cccc[nH+]5)C[C@H]43)[nH+][nH+]c(C)c2C)o1	0.97747123	0.022528803	32	4	5	1
Cc1cc(N2CC[C@@]3(CSCC(=O)O)CN(c4cccc[nH+]4)C[C@@H]23)[nH+][nH+]c1C	0.93589604	0.06410399	28	3	4	1
Cc1cc(N2CC[C@H]3CN(c4cccc[nH+]4)[C@@H](N=Nc4cn[nH]c4-c4ccco4)[C@H]32)[nH+][nH+]c1C	0.29272702	0.7072729	34	5	6	1
Cc1cc(N2[C@@H]3CN(c4cccc[nH+]4)C[C@@H]3C[C@H]2C2=N[C@H](CO)[C@H](C)S2)[nH+][nH+]c1C	0.021384694	0.97861516	30	4	5	1
CCOc1nssc1=NCc1cc(N2CC[C@H]3CN(c4cccc[nH+]4)C[C@H]32)[nH+][nH+]c1C	0.79682255	0.20317739	31	4	5	1
CCNC1=[NH+]C(=O)[C@@H]([C@@]23CCN(c4cc(C)c(C)[nH+][nH+]4)[C@@H]2CN(c2cccc[nH+]2)C3)O1	0.18516903	0.814831	31	4	5	0
Cc1cc(N2CC[C@H]3CN(c4c(Cl)cccc4-n4cccc4C=O)C[C@H]32)[nH+][nH+]c1C	0.22628997	0.77371	30	4	5	1
Cc1[nH+][nH+]c(N2CC[C@H]3CN(c4cccc[nH+]4)C[C@H]32)c(-c2cc(CCO)no2)c1C	0.9644732	0.03552679	30	4	5	1
COCc1cc([C@@H]2C[C@H]3CN(c4cccc[nH+]4)C[C@H]3N2c2cc(C)c(C)[nH+][nH+]2)no1	0.4005813	0.5994187	30	4	5	1
Cc1cc(N2CC[C@H]3CN(c4cccc[nH+]4)[C@H](c4cnn(S(C)(=O)=O)c4)[C@H]32)[nH+][nH+]c1C	0.9673335	0.03266661	31	4	5	1
Cc1cc(N2CC[C@@]3(CN4C(=O)COc5ccsc54)CN(c4cccc[nH+]4)C[C@@H]23)[nH+][nH+]c1C	0.8551849	0.1448152	33	4	6	1
Cc1cc(N2CC[C@H]3CN(c4cccc[nH+]4)[C@H](C(=O)N[C@@H]4CONC4=O)[C@H]32)[nH+][nH+]c1C	0.020791085	0.97920895	31	4	5	1
Cc1[nH+][nH+]c(N2CC[C@H]3CN(c4cccc[nH+]4)C[C@H]32)c(-c2nonc2-c2nc[nH]n2)c1C	0.947042	0.05295799	32	5	6	0
Cc1cc(N2CC[C@H]3CN(c4cccc[nH+]4)C[C@H]32)[nH+][nH+]c1CC1CN(S(=O)(=O)CF)C1	0.9866844	0.013315612	31	4	5	1
Cc1cc(N2CC[C@H]3CN(c4cc(C(=O)Cc5ccoc5)cc[nH+]4)C[C@H]32)[nH+][nH+]c1C	0.92861915	0.07138095	30	4	5	1
Cc1[nH+][nH+]c(N2CC[C@H]3CN(c4cccc[nH+]4)C[C@H]32)c(-c2ccc(CN)o2)c1C	0.8578124	0.14218752	29	4	5	1
Cc1cc(N2C[C@@H](CSc3nnc([C@@H]4CCCN4)o3)[C@H]3CN(c4cccc[nH+]4)C[C@H]32)[nH+][nH+]c1C	0.817129	0.18287098	34	5	6	1
CCCN1C(=O)S[C@@H]([C@H]2[C@@H]3CCN(c4cc(C)c(C)[nH+][nH+]4)[C@@H]3CN2c2cccc[nH+]2)C1=O	0.15685566	0.84314436	32	4	5	1
CC(=O)c1cc(-c2c(N3CC[C@H]4CN(c5cccc[nH+]5)C[C@H]43)[nH+][nH+]c(C)c2C)on1	0.9591277	0.040872265	30	4	5	1
Cc1cc(N2CC[C@H]3CN(c4cccc[nH+]4)C[C@]32[C@H](NC2=NCCO2)c2cccs2)[nH+][nH+]c1C	0.62074924	0.37925074	34	5	6	1
CSC(C)=NOC(=O)[C@H]1[C@@H]2[C@@H](CCN2c2cc(C)c(C)[nH+][nH+]2)CN1c1cccc[nH+]1	0.40795988	0.5920401	30	3	4	1
C=C(C[C@@H]1[C@@H]2[C@@H](CCN2c2cc(C)c(C)[nH+][nH+]2)CN1c1cccc[nH+]1)c1ccco1	0.3790157	0.62098426	30	4	5	1
CC1([C@H](Nc2cccc[nH+]2)C2=CCCCC2)CCCC1	0.99545985	0.0045401254	20	3	3	1
O=C(Cc1ccc(Cl)c(Cl)c1)N1CCn2ncnc2[C@H]1c1cccc[nH+]1	0.99877316	0.00122687	26	3	4	1
Cc1cccc(-c2c(N3CC[C@H]4CN(c5cccc[nH+]5)C[C@H]43)[nH+][nH+]c(C)c2C)c1OC(=O)O	0.96998173	0.030018127	33	4	5	1
Cc1cc2c(C(=O)NN(C(=O)c3cccc(Cl)c3)c3cc(C)c(C)[nH+][nH+]3)cccc2o1	0.99676657	0.0032334265	31	3	4	1
Cc1cc(N2CC[C@H]3CN(c4cccc[nH+]4)[C@H]([C@@H]4CC(=O)N(C(C)C)C4=O)[C@H]32)[nH+][nH+]c1C	0.44899312	0.55100685	32	4	5	1
CC=C1C(=O)Nc2ccc(-c3ncc(-c4ccccc4)o3)cc21	0.5306355	0.46936455	23	3	4	1
C[C@@H](Cc1cccc[nH+]1)C(=O)N1CC2(C[C@H]1C(=O)O)SCCCS2	0.9961059	0.0038940723	24	3	3	1
Cc1cc(NCC2(C)C[C@H](C)C[C@@H](C)C2)[nH+][nH+]c1C	0.99353045	0.006469481	19	2	2	1
CN(C)[C@H](CNc1cccc[nH+]1)c1ccccc1Cl	0.9958181	0.0041819154	19	2	2	1
C=C(C(=O)c1ccco1)[C@@]12CN(c3cccc[nH+]3)C[C@@H]1CCN2c1cc(C)c(C)[nH+][nH+]1	0.2913091	0.7086908	31	4	5	1
Cc1cc(N2CC[C@H]3CN(c4cccc[nH+]4)C[C@]32C(=O)Cc2ccoc2)[nH+][nH+]c1C	0.8534206	0.14657931	30	4	5	1
Cc1cc(NCC(CO)CO)[nH+][nH+]c1C	0.99913013	0.0008700948	15	1	1	1
Cc1[nH+][nH+]c(N2CC[C@H]3CN(c4cccc[nH+]4)C[C@H]32)c(CC(=O)c2ncco2)c1C	0.95977587	0.040224135	30	4	5	1
C[C@H](CO)N(C)c1ncc(Cl)cc1Nc1cccc[nH+]1	0.9561008	0.0438993	20	2	2	1
Cc1cc(NC[C@H]2C[C@H](C)CCN2C)[nH+][nH+]c1C	0.9892842	0.010715764	18	2	2	1
Cc1cc(N[C@@H](CN(C)C)C2=CCCCO2)[nH+][nH+]c1C	0.9962614	0.003738573	20	2	2	1
Cc1[nH+][nH+]c(N2CC[C@H]3CN(c4cccc[nH+]4)C[C@H]32)c(CS(=O)(=O)C2(C(=O)O)CC2)c1C	0.88925	0.11074999	32	4	5	1
C[C@@H]1COCCN1c1nccnc1Nc1cccc[nH+]1	0.99306846	0.006931552	20	3	3	1
O=C(O)[C@@H](O)C(=O)CNc1cccc[nH+]1	0.987849	0.012150856	15	1	1	1
Cc1ccccc1C(C)(C)Nc1cccc[nH+]1	0.9990258	0.00097428897	17	2	2	1
CN(C)[C@H](CNc1cccc[nH+]1)c1ccccc1	0.9956296	0.0043703094	18	2	2	1
C[C@H](Nc1cccc[nH+]1)c1ccccc1Cl	0.9984136	0.001586411	16	2	2	1
C[C@@](O)(CO)C[C@H](Nc1cccc[nH+]1)C(=O)O	0.95007	0.04992995	17	1	1	1
CCc1ccc(N2CCN(C)CC2)cc1	0.9857455	0.014254607	15	2	2	1
C[C@]1(C(=O)O)C[C@H](Nc2cccc[nH+]2)C1	0.9711381	0.028861888	15	2	2	1
F[C@@]1(CNc2cccc[nH+]2)CCSC1	0.9978094	0.0021905946	14	2	2	1
CC(C)O[C@H](CNc1cccc[nH+]1)C(=O)O	0.9979848	0.0020151862	16	1	1	1
CC[C@H](C)[C@H](C)[C@H](C)Nc1cccc[nH+]1	0.99265724	0.0073427665	15	1	1	1
CC(C)Oc1nccc(N)c1Nc1cccc[nH+]1	0.9854937	0.01450611	18	2	2	1
CN(C)[C@H](CNc1cccc[nH+]1)c1ccncc1	0.995071	0.0049289763	18	2	2	1
COC(=O)[C@@](C)(CC(C)C)Nc1cc(C)c(C)[nH+][nH+]1	0.9997969	0.0002030791	19	1	1	1
CCN(CC)c1c(Cl)cccc1Nc1cccc[nH+]1	0.9641362	0.035863906	19	2	2	1
CCNC(=O)CN1CCN(C(C)=O)CC1	0.99872625	0.0012737765	15	1	1	1
