# Supplementary material for: Overcoming Clusterin-Induced Chemoresistance in Cancer: A Computational Study Using a Fragment-Based Drug Discovery Approach
Source: Biology (Basel). 2025 May 30;14(6):639. doi: 10.3390/biology14060639 (PMC12189888; doi:10.3390/biology14060639)
Supplement: Supplementary file 1 [file biology-14-00639-s001.zip › Supplemental Tables/Table S18. Tabular form of similarity analysis.csv]

drug name	compound 1	compound 2	compound 3	compound 4	compound 5	compound 6	compound 7	compound 8	compound 9	compound 10	compound 11	compound 12	compound 13	compound 14	compound 15	compound 16	compound 17	compound 18	compound 19	compound 20	compound 21	compound 22	compound 23	compound 24	compound 25	compound 26	compound 27	compound 28	compound 29	compound 30	compound 31	compound 32	compound 33	compound 34	compound 35	compound 36	compound 37	compound 38	compound 39	compound 40	compound 41	compound 42	compound 43	compound 44	compound 45	compound 46	compound 47	compound 48	compound 49
5-fluorouracil	0.0229885057471264	0.0240963855421687	0.0617283950617284	0.025974025974026	0.0303030303030303	0.0609756097560976	0.0617283950617284	0.0352941176470588	0.0476190476190476	0.0684931506849315	0.0675675675675676	0.0602409638554217	0.038961038961039	0.025974025974026	0.0476190476190476	0.0632911392405063	0.0253164556962025	0.0641025641025641	0.0617283950617284	0.024390243902439	0.0256410256410256	0.0375	0.024390243902439	0.0253164556962025	0.0666666666666667	0.0357142857142857	0.0394736842105263	0.0533333333333333	0.0574712643678161	0.0649350649350649	0.0238095238095238	0.0357142857142857	0.025974025974026	0.0350877192982456	0.0459770114942529	0.0526315789473684	0.0256410256410256	0.0273972602739726	0.027027027027027	0.027027027027027	0.0476190476190476	0.025	0.0352941176470588	0.0344827586206897	0.025974025974026	0.0263157894736842	0.0649350649350649	0.0512820512820513	0.0365853658536585
abemaciclib	0.117647058823529	0.112068965517241	0.092436974789916	0.118181818181818	0.131313131313131	0.0916666666666667	0.101694915254237	0.11864406779661	0.109243697478992	0.0990990990990991	0.118181818181818	0.0909090909090909	0.107142857142857	0.118181818181818	0.1	0.12280701754386	0.126126126126126	0.104347826086957	0.092436974789916	0.12280701754386	0.137614678899083	0.104347826086957	0.142857142857143	0.106194690265487	0.0973451327433628	0.11965811965812	0.108108108108108	0.0884955752212389	0.133333333333333	0.0862068965517241	0.120689655172414	0.129310344827586	0.108108108108108	0.0729166666666667	0.0887096774193548	0.107142857142857	0.127272727272727	0.0917431192660551	0.0810810810810811	0.132075471698113	0.11864406779661	0.135135135135135	0.1	0.126050420168067	0.118181818181818	0.119266055045872	0.0862068965517241	0.105263157894737	0.112068965517241
altretamine	0.0657894736842105	0.0547945205479452	0.04	0.0441176470588235	0.0714285714285714	0.0394736842105263	0.04	0.0526315789473684	0.038961038961039	0.0294117647058824	0.0441176470588235	0.038961038961039	0.0434782608695652	0.0597014925373134	0.038961038961039	0.0555555555555556	0.0579710144927536	0.0416666666666667	0.04	0.0555555555555556	0.0588235294117647	0.0714285714285714	0.0555555555555556	0.0428571428571429	0.0588235294117647	0.0533333333333333	0.0441176470588235	0.0289855072463768	0.05	0.0277777777777778	0.0540540540540541	0.0394736842105263	0.0441176470588235	0.0625	0.0246913580246914	0.0434782608695652	0.0434782608695652	0.0307692307692308	0.0793650793650794	0.0461538461538462	0.038961038961039	0.0882352941176471	0.038961038961039	0.0379746835443038	0.0441176470588235	0.0447761194029851	0.0422535211267606	0.0277777777777778	0.0405405405405405
5-azacytidine	0.07	0.0729166666666667	0.0833333333333333	0.0898876404494382	0.075	0.0714285714285714	0.0505050505050505	0.115789473684211	0.0816326530612245	0.0786516853932584	0.0659340659340659	0.0707070707070707	0.0888888888888889	0.0659340659340659	0.0707070707070707	0.0851063829787234	0.0879120879120879	0.074468085106383	0.0947368421052632	0.0851063829787234	0.101123595505618	0.0978260869565217	0.0851063829787234	0.0760869565217391	0.0769230769230769	0.05	0.0777777777777778	0.0659340659340659	0.111111111111111	0.0869565217391304	0.106382978723404	0.09375	0.0659340659340659	0.0547945205479452	0.0686274509803922	0.0652173913043478	0.0769230769230769	0.0689655172413793	0.0561797752808989	0.0804597701149425	0.0816326530612245	0.0869565217391304	0.06	0.0909090909090909	0.0777777777777778	0.0666666666666667	0.0752688172043011	0.0752688172043011	0.10752688172043
belinostat	0.08	0.0721649484536082	0.129032258064516	0.0769230769230769	0.10126582278481	0.104166666666667	0.0714285714285714	0.0918367346938776	0.103092783505155	0.102272727272727	0.0769230769230769	0.103092783505155	0.0879120879120879	0.0652173913043478	0.103092783505155	0.0957446808510638	0.0752688172043011	0.0736842105263158	0.105263157894737	0.0842105263157895	0.0879120879120879	0.108695652173913	0.0729166666666667	0.0869565217391304	0.0760869565217391	0.0816326530612245	0.101123595505618	0.113636363636364	0.0882352941176471	0.10989010989011	0.0824742268041237	0.115789473684211	0.101123595505618	0.0985915492957746	0.111111111111111	0.0760869565217391	0.0645161290322581	0.0681818181818182	0.0674157303370787	0.0555555555555556	0.07	0.074468085106383	0.0594059405940594	0.09	0.0769230769230769	0.0659340659340659	0.122222222222222	0.0978260869565217	0.106382978723404
belzutifan	0.0530973451327434	0.055045871559633	0.0841121495327103	0.058252427184466	0.0652173913043478	0.073394495412844	0.0740740740740741	0.0630630630630631	0.0727272727272727	0.08	0.0792079207920792	0.0727272727272727	0.0679611650485437	0.058252427184466	0.0727272727272727	0.0754716981132075	0.0571428571428571	0.0560747663551402	0.0841121495327103	0.0555555555555556	0.0679611650485437	0.0761904761904762	0.0654205607476635	0.0673076923076923	0.0576923076923077	0.0636363636363636	0.0686274509803922	0.0792079207920792	0.0701754385964912	0.0769230769230769	0.0545454545454545	0.073394495412844	0.058252427184466	0.072289156626506	0.0707964601769912	0.0576923076923077	0.0679611650485437	0.0606060606060606	0.0495049504950495	0.06	0.0630630630630631	0.0566037735849057	0.0630630630630631	0.0714285714285714	0.058252427184466	0.0588235294117647	0.0666666666666667	0.087378640776699	0.0952380952380952
bendamustine	0.0849056603773585	0.099009900990099	0.108910891089109	0.0824742268041237	0.119047619047619	0.107843137254902	0.0769230769230769	0.106796116504854	0.106796116504854	0.118279569892473	0.0824742268041237	0.106796116504854	0.0927835051546392	0.0606060606060606	0.106796116504854	0.0891089108910891	0.114583333333333	0.0792079207920792	0.108910891089109	0.0891089108910891	0.115789473684211	0.123711340206186	0.111111111111111	0.0808080808080808	0.0707070707070707	0.0970873786407767	0.0824742268041237	0.105263157894737	0.113207547169811	0.0909090909090909	0.087378640776699	0.118811881188119	0.0714285714285714	0.103896103896104	0.0934579439252336	0.104166666666667	0.104166666666667	0.074468085106383	0.0625	0.0967741935483871	0.0961538461538462	0.0909090909090909	0.0654205607476635	0.104761904761905	0.0824742268041237	0.0721649484536082	0.08	0.102040816326531	0.121212121212121
bleomycin	0.050251256281407	0.0512820512820513	0.0842105263157895	0.0698924731182796	0.0561797752808989	0.0725388601036269	0.0673575129533679	0.0721649484536082	0.0721649484536082	0.0531914893617021	0.0585106382978723	0.0833333333333333	0.0752688172043011	0.0756756756756757	0.077720207253886	0.0793650793650794	0.0578947368421053	0.068421052631579	0.0618556701030928	0.0851063829787234	0.0752688172043011	0.0855614973262032	0.0625	0.0691489361702128	0.0810810810810811	0.0615384615384615	0.0756756756756757	0.0529100529100529	0.0871794871794872	0.0860215053763441	0.0957446808510638	0.0952380952380952	0.0641711229946524	0.0467836257309942	0.0820512820512821	0.0638297872340426	0.0752688172043011	0.0540540540540541	0.0594594594594595	0.0769230769230769	0.077720207253886	0.074468085106383	0.0666666666666667	0.0714285714285714	0.087431693989071	0.0702702702702703	0.103825136612022	0.0802139037433155	0.0846560846560847
busulfan	0.0119047619047619	0.0125	0.0379746835443038	0.0273972602739726	0.0158730158730159	0.0246913580246914	0.025	0.024390243902439	0.024390243902439	0.0277777777777778	0.0135135135135135	0.024390243902439	0.0410958904109589	0.0135135135135135	0.024390243902439	0.0666666666666667	0.0266666666666667	0.0128205128205128	0.025	0.0256410256410256	0.027027027027027	0.025974025974026	0.038961038961039	0.0266666666666667	0.0133333333333333	0.0121951219512195	0.0273972602739726	0.0273972602739726	0.0352941176470588	0.0263157894736842	0.025	0.0375	0.0135135135135135	0.0185185185185185	0.0481927710843374	0.0133333333333333	0.0410958904109589	0.0142857142857143	0.0140845070422535	0.0285714285714286	0.024390243902439	0.0263157894736842	0.0120481927710843	0.0238095238095238	0.0273972602739726	0.0136986301369863	0.0263157894736842	0.04	0.051948051948052
capecitabine	0.0789473684210526	0.0818181818181818	0.111111111111111	0.0970873786407767	0.0736842105263158	0.1	0.0909090909090909	0.0990990990990991	0.0990990990990991	0.0980392156862745	0.107843137254902	0.0990990990990991	0.106796116504854	0.0761904761904762	0.0990990990990991	0.113207547169811	0.0849056603773585	0.0934579439252336	0.111111111111111	0.0925925925925926	0.106796116504854	0.10377358490566	0.102803738317757	0.0849056603773585	0.0961538461538462	0.0803571428571429	0.0970873786407767	0.0970873786407767	0.115044247787611	0.12621359223301	0.0909090909090909	0.12037037037037	0.0761904761904762	0.0568181818181818	0.0869565217391304	0.0754716981132075	0.0961538461538462	0.0686274509803922	0.0679611650485437	0.0891089108910891	0.0990990990990991	0.0841121495327103	0.079646017699115	0.0973451327433628	0.107843137254902	0.0769230769230769	0.12621359223301	0.0943396226415094	0.122641509433962
carmustine	0	0	0.0337078651685393	0.0119047619047619	0.0136986301369863	0.0333333333333333	0	0.0217391304347826	0.032967032967033	0.024390243902439	0.0119047619047619	0.032967032967033	0.036144578313253	0	0.032967032967033	0.0227272727272727	0.0235294117647059	0	0.0337078651685393	0.0112359550561798	0.0238095238095238	0.0470588235294118	0.0227272727272727	0	0	0.021978021978022	0.0119047619047619	0.0365853658536585	0.0425531914893617	0.0476190476190476	0.010989010989011	0.0568181818181818	0.0119047619047619	0.015625	0.043010752688172	0	0.0117647058823529	0	0.0123456790123457	0.0123456790123457	0.0217391304347826	0.0232558139534884	0.010752688172043	0.032258064516129	0.0240963855421687	0	0.0476190476190476	0.0352941176470588	0.0459770114942529
chlorambucil	0.0412371134020619	0.043010752688172	0.0769230769230769	0.0459770114942529	0.0526315789473684	0.0760869565217391	0.0315789473684211	0.0638297872340426	0.0752688172043011	0.0714285714285714	0.0340909090909091	0.0752688172043011	0.0574712643678161	0.0340909090909091	0.0752688172043011	0.0549450549450549	0.0689655172413793	0.0326086956521739	0.0769230769230769	0.0434782608695652	0.0697674418604651	0.0919540229885058	0.0666666666666667	0.0449438202247191	0.0337078651685393	0.0760869565217391	0.0459770114942529	0.0705882352941177	0.0612244897959184	0.0681818181818182	0.0425531914893617	0.0879120879120879	0.0340909090909091	0.0597014925373134	0.0729166666666667	0.0454545454545455	0.0823529411764706	0.0481927710843374	0.0476190476190476	0.0731707317073171	0.0638297872340426	0.0561797752808989	0.0309278350515464	0.0967741935483871	0.0459770114942529	0.0344827586206897	0.0681818181818182	0.0804597701149425	0.0898876404494382
cisplatin	0	0	0	0	0	0	0	0.0136986301369863	0	0	0	0	0	0	0	0	0.0151515151515152	0	0	0	0	0	0.0144927536231884	0	0	0	0	0	0	0	0	0.0138888888888889	0	0	0	0	0	0	0	0	0	0	0	0	0	0	0	0	0.0142857142857143
cladribine	0.0857142857142857	0.0891089108910891	0.099009900990099	0.0947368421052632	0.0941176470588235	0.0769230769230769	0.0673076923076923	0.13	0.0865384615384615	0.0729166666666667	0.0833333333333333	0.0761904761904762	0.09375	0.0721649484536082	0.0761904761904762	0.0792079207920792	0.127659574468085	0.08	0.0882352941176471	0.101010101010101	0.105263157894737	0.102040816326531	0.123711340206186	0.0816326530612245	0.0714285714285714	0.0566037735849057	0.0721649484536082	0.0612244897959184	0.10377358490566	0.0808080808080808	0.121212121212121	0.108910891089109	0.0833333333333333	0.05	0.0642201834862385	0.0824742268041237	0.0824742268041237	0.0752688172043011	0.0631578947368421	0.0978260869565217	0.0970873786407767	0.103092783505155	0.0761904761904762	0.0849056603773585	0.0947368421052632	0.0842105263157895	0.0594059405940594	0.07	0.1
cyclophosphamide	0.0319148936170213	0.0333333333333333	0.032967032967033	0.0481927710843374	0	0.043956043956044	0.032967032967033	0.0549450549450549	0.0434782608695652	0.0487804878048781	0.0235294117647059	0.0434782608695652	0.0476190476190476	0.0357142857142857	0.0434782608695652	0.0574712643678161	0.0470588235294118	0.0224719101123596	0.0444444444444444	0.0454545454545455	0.0352941176470588	0.0581395348837209	0.0697674418604651	0.0229885057471264	0.0352941176470588	0.043956043956044	0.0481927710843374	0.0235294117647059	0.0638297872340426	0.0465116279069767	0.0444444444444444	0.0555555555555556	0.0235294117647059	0	0.0206185567010309	0.0352941176470588	0.0352941176470588	0.0375	0.05	0.05	0.032258064516129	0.0588235294117647	0.032258064516129	0.0315789473684211	0.0357142857142857	0.0238095238095238	0.0465116279069767	0.0227272727272727	0.0449438202247191
cytarabine	0.0918367346938776	0.0957446808510638	0.0833333333333333	0.0898876404494382	0.0886075949367089	0.0824742268041237	0.0612244897959184	0.115789473684211	0.0816326530612245	0.0909090909090909	0.0777777777777778	0.0816326530612245	0.101123595505618	0.0777777777777778	0.0816326530612245	0.0967741935483871	0.1	0.0860215053763441	0.106382978723404	0.0967741935483871	0.101123595505618	0.0978260869565217	0.0851063829787234	0.0760869565217391	0.0888888888888889	0.0606060606060606	0.0898876404494382	0.0898876404494382	0.122448979591837	0.0989010989010989	0.118279569892473	0.105263157894737	0.0777777777777778	0.0694444444444445	0.0792079207920792	0.0769230769230769	0.0888888888888889	0.0689655172413793	0.0681818181818182	0.0930232558139535	0.0927835051546392	0.0869565217391304	0.0707070707070707	0.0909090909090909	0.0898876404494382	0.0786516853932584	0.0869565217391304	0.0752688172043011	0.10752688172043
dacarbazine	0.0412371134020619	0.043010752688172	0.113636363636364	0.0459770114942529	0.0666666666666667	0.0879120879120879	0.0537634408602151	0.0638297872340426	0.0989010989010989	0.0843373493975904	0.0340909090909091	0.111111111111111	0.0454545454545455	0.0459770114942529	0.0869565217391304	0.0666666666666667	0.0568181818181818	0.0919540229885058	0.0652173913043478	0.0434782608695652	0.0574712643678161	0.130952380952381	0.0549450549450549	0.0568181818181818	0.0697674418604651	0.0645161290322581	0.0581395348837209	0.0705882352941177	0.0612244897959184	0.0804597701149425	0.0537634408602151	0.0760869565217391	0.0459770114942529	0.0597014925373134	0.0729166666666667	0.0952380952380952	0.0454545454545455	0.0481927710843374	0.0602409638554217	0.0476190476190476	0.111111111111111	0.0804597701149425	0.0752688172043011	0.0851063829787234	0.0459770114942529	0.0465116279069767	0.0804597701149425	0.0681818181818182	0.0898876404494382
dactinomycin	0.118881118881119	0.130434782608696	0.13768115942029	0.102941176470588	0.0775193798449612	0.153284671532847	0.113475177304965	0.143884892086331	0.152173913043478	0.128787878787879	0.111111111111111	0.143884892086331	0.118518518518519	0.136363636363636	0.152173913043478	0.131386861313869	0.125925925925926	0.124087591240876	0.180451127819549	0.131386861313869	0.126865671641791	0.132352941176471	0.123188405797101	0.117647058823529	0.118518518518519	0.112676056338028	0.12781954887218	0.12781954887218	0.156028368794326	0.150375939849624	0.13768115942029	0.144927536231884	0.0869565217391304	0.0743801652892562	0.117241379310345	0.126865671641791	0.102189781021898	0.0977443609022556	0.113636363636364	0.113636363636364	0.111888111888112	0.108695652173913	0.104166666666667	0.125874125874126	0.102941176470588	0.120300751879699	0.224	0.100719424460432	0.130434782608696
daunorubicin	0.078125	0.072	0.134453781512605	0.0666666666666667	0.0833333333333333	0.0967741935483871	0.08	0.104838709677419	0.096	0.114035087719298	0.094017094017094	0.096	0.112068965517241	0.0756302521008403	0.096	0.0813008130081301	0.0743801652892562	0.0645161290322581	0.125	0.0725806451612903	0.0840336134453782	0.1	0.0725806451612903	0.092436974789916	0.075	0.0625	0.103448275862069	0.094017094017094	0.0930232558139535	0.110169491525424	0.0714285714285714	0.0967741935483871	0.094017094017094	0.125	0.102362204724409	0.0661157024793388	0.0840336134453782	0.0782608695652174	0.0869565217391304	0.0593220338983051	0.078740157480315	0.0650406504065041	0.078740157480315	0.103174603174603	0.0756302521008403	0.076271186440678	0.100840336134454	0.110169491525424	0.107438016528926
decitabine	0.0792079207920792	0.0824742268041237	0.104166666666667	0.0879120879120879	0.0864197530864198	0.0808080808080808	0.06	0.125	0.0909090909090909	0.0888888888888889	0.0879120879120879	0.08	0.111111111111111	0.0760869565217391	0.08	0.0947368421052632	0.0978260869565217	0.0842105263157895	0.104166666666667	0.0947368421052632	0.111111111111111	0.10752688172043	0.0947368421052632	0.0860215053763441	0.0752688172043011	0.0594059405940594	0.0879120879120879	0.0760869565217391	0.12	0.108695652173913	0.115789473684211	0.103092783505155	0.0879120879120879	0.0533333333333333	0.0882352941176471	0.0752688172043011	0.0869565217391304	0.0795454545454545	0.0666666666666667	0.0909090909090909	0.0909090909090909	0.0967741935483871	0.08	0.1	0.1	0.0888888888888889	0.0851063829787234	0.0967741935483871	0.117021276595745
doxorubicin	0.0763358778625954	0.0703125	0.121951219512195	0.0737704918032787	0.0810810810810811	0.094488188976378	0.078125	0.102362204724409	0.09375	0.101694915254237	0.0916666666666667	0.09375	0.11864406779661	0.0737704918032787	0.09375	0.088	0.0813008130081301	0.062992125984252	0.112903225806452	0.0793650793650794	0.0909090909090909	0.0975609756097561	0.0793650793650794	0.0813008130081301	0.0731707317073171	0.0610687022900763	0.0916666666666667	0.0916666666666667	0.099236641221374	0.107438016528926	0.078125	0.103174603174603	0.0826446280991736	0.121212121212121	0.0916030534351145	0.0645161290322581	0.0909090909090909	0.076271186440678	0.0847457627118644	0.0666666666666667	0.09375	0.072	0.0769230769230769	0.10077519379845	0.0826446280991736	0.0743801652892562	0.0983606557377049	0.107438016528926	0.113821138211382
entinostat	0.0625	0.055045871559633	0.115384615384615	0.0792079207920792	0.113636363636364	0.10377358490566	0.0740740740740741	0.0925925925925926	0.102803738317757	0.0693069306930693	0.0686274509803922	0.102803738317757	0.0784313725490196	0.0792079207920792	0.102803738317757	0.0961538461538462	0.0776699029126214	0.0865384615384615	0.0740740740740741	0.0961538461538462	0.0784313725490196	0.0970873786407767	0.0961538461538462	0.0882352941176471	0.0784313725490196	0.0934579439252336	0.0792079207920792	0.101010101010101	0.0990990990990991	0.108910891089109	0.12621359223301	0.125	0.0792079207920792	0.0853658536585366	0.12037037037037	0.0679611650485437	0.111111111111111	0.0606060606060606	0.06	0.0816326530612245	0.0825688073394496	0.087378640776699	0.0727272727272727	0.132075471698113	0.123711340206186	0.0693069306930693	0.12	0.108910891089109	0.127450980392157
epirubicin	0.0763358778625954	0.0703125	0.121951219512195	0.0737704918032787	0.0810810810810811	0.094488188976378	0.078125	0.102362204724409	0.09375	0.101694915254237	0.0916666666666667	0.09375	0.11864406779661	0.0737704918032787	0.09375	0.088	0.0813008130081301	0.062992125984252	0.112903225806452	0.0793650793650794	0.0909090909090909	0.0975609756097561	0.0793650793650794	0.0813008130081301	0.0731707317073171	0.0610687022900763	0.0916666666666667	0.0916666666666667	0.099236641221374	0.107438016528926	0.078125	0.103174603174603	0.0826446280991736	0.121212121212121	0.0916030534351145	0.0645161290322581	0.0909090909090909	0.076271186440678	0.0847457627118644	0.0666666666666667	0.09375	0.072	0.0769230769230769	0.10077519379845	0.0826446280991736	0.0743801652892562	0.0983606557377049	0.107438016528926	0.113821138211382
etoposide	0.0625	0.0645161290322581	0.0991735537190083	0.0769230769230769	0.0747663551401869	0.0806451612903226	0.0813008130081301	0.08	0.0887096774193548	0.0869565217391304	0.0956521739130435	0.08	0.114035087719298	0.0677966101694915	0.08	0.0650406504065041	0.0578512396694215	0.0655737704918033	0.0901639344262295	0.0826446280991736	0.076271186440678	0.092436974789916	0.0650406504065041	0.094017094017094	0.0672268907563025	0.0634920634920635	0.0862068965517241	0.0862068965517241	0.094488188976378	0.121739130434783	0.0901639344262295	0.107438016528926	0.0769230769230769	0.0927835051546392	0.104	0.0583333333333333	0.0854700854700855	0.0892857142857143	0.0695652173913044	0.0789473684210526	0.08	0.0840336134453782	0.08	0.0873015873015873	0.0862068965517241	0.0869565217391304	0.0932203389830509	0.0932203389830509	0.1
fludarabine	0.0666666666666667	0.0693069306930693	0.0686274509803922	0.0736842105263158	0.0963855421686747	0.0576923076923077	0.058252427184466	0.0882352941176471	0.0673076923076923	0.0520833333333333	0.0851063829787234	0.0571428571428571	0.0729166666666667	0.0625	0.0571428571428571	0.07	0.0833333333333333	0.0707070707070707	0.0686274509803922	0.0808080808080808	0.0842105263157895	0.0816326530612245	0.0808080808080808	0.0721649484536082	0.0729166666666667	0.0476190476190476	0.0736842105263158	0.0515463917525773	0.0952380952380952	0.0606060606060606	0.101010101010101	0.0784313725490196	0.0625	0.0512820512820513	0.0555555555555556	0.0618556701030928	0.0729166666666667	0.0652173913043478	0.0531914893617021	0.0760869565217391	0.0882352941176471	0.0824742268041237	0.0571428571428571	0.0761904761904762	0.0736842105263158	0.0631578947368421	0.05	0.05	0.0909090909090909
gemcitabine	0.0891089108910891	0.0927835051546392	0.103092783505155	0.0869565217391304	0.0853658536585366	0.08	0.07	0.112244897959184	0.0792079207920792	0.1	0.0869565217391304	0.0792079207920792	0.0978260869565217	0.0752688172043011	0.0792079207920792	0.09375	0.0967741935483871	0.0833333333333333	0.103092783505155	0.09375	0.0978260869565217	0.0947368421052632	0.0824742268041237	0.0967741935483871	0.074468085106383	0.0693069306930693	0.0989010989010989	0.0869565217391304	0.141414141414141	0.0957446808510638	0.114583333333333	0.102040816326531	0.0869565217391304	0.0810810810810811	0.087378640776699	0.074468085106383	0.0978260869565217	0.0786516853932584	0.0659340659340659	0.0898876404494382	0.09	0.0842105263157895	0.0686274509803922	0.099009900990099	0.0869565217391304	0.0760869565217391	0.0842105263157895	0.0842105263157895	0.115789473684211
hydroxyurea	0	0	0.0405405405405405	0	0.0172413793103448	0.04	0	0.025974025974026	0.0394736842105263	0.0298507462686567	0	0.0394736842105263	0.0142857142857143	0	0.0394736842105263	0.0135135135135135	0.0140845070422535	0	0.0405405405405405	0	0.0142857142857143	0.0422535211267606	0	0	0	0.012987012987013	0.0144927536231884	0.0447761194029851	0.0246913580246914	0.0579710144927536	0.0131578947368421	0.0540540540540541	0	0.0204081632653061	0.0379746835443038	0	0	0	0	0	0.0128205128205128	0	0	0.0384615384615385	0.0144927536231884	0	0.0579710144927536	0.0428571428571429	0.0410958904109589
idarubicin	0.0833333333333333	0.0677966101694915	0.154545454545455	0.0810810810810811	0.09	0.11304347826087	0.0948275862068966	0.102564102564103	0.112068965517241	0.11214953271028	0.100917431192661	0.112068965517241	0.12037037037037	0.100917431192661	0.112068965517241	0.0964912280701754	0.0701754385964912	0.0782608695652174	0.123893805309735	0.0775862068965517	0.0900900900900901	0.117117117117117	0.0683760683760684	0.109090909090909	0.0900900900900901	0.0847457627118644	0.121495327102804	0.111111111111111	0.117647058823529	0.128440366972477	0.0854700854700855	0.103448275862069	0.111111111111111	0.149425287356322	0.11864406779661	0.0614035087719298	0.1	0.0943396226415094	0.10377358490566	0.0636363636363636	0.0932203389830509	0.0789473684210526	0.0932203389830509	0.129310344827586	0.0909090909090909	0.101851851851852	0.118181818181818	0.128440366972477	0.125
ifosfamide	0.0416666666666667	0.0549450549450549	0.043010752688172	0.0588235294117647	0.0128205128205128	0.0425531914893617	0.0319148936170213	0.0645161290322581	0.0421052631578947	0.0470588235294118	0.0344827586206897	0.0421052631578947	0.0581395348837209	0.0465116279069767	0.0421052631578947	0.0555555555555556	0.0574712643678161	0.0444444444444444	0.0543478260869565	0.0555555555555556	0.0459770114942529	0.0561797752808989	0.0674157303370787	0.0454545454545455	0.0340909090909091	0.0537634408602151	0.0588235294117647	0.0588235294117647	0.0729166666666667	0.0568181818181818	0.0543478260869565	0.0769230769230769	0.0344827586206897	0.0144927536231884	0.0408163265306122	0.0459770114942529	0.0581395348837209	0.0617283950617284	0.0481927710843374	0.0609756097560976	0.0421052631578947	0.0568181818181818	0.03125	0.0520833333333333	0.0588235294117647	0.0348837209302326	0.0568181818181818	0.0568181818181818	0.0666666666666667
irinotecan	0.104477611940299	0.116279069767442	0.124031007751938	0.121951219512195	0.0854700854700855	0.114503816793893	0.106870229007634	0.122137404580153	0.122137404580153	0.113821138211382	0.0952380952380952	0.105263157894737	0.120967741935484	0.0866141732283465	0.113636363636364	0.108527131782946	0.111111111111111	0.083969465648855	0.124031007751938	0.1171875	0.120967741935484	0.118110236220472	0.1171875	0.111111111111111	0.094488188976378	0.0895522388059701	0.112903225806452	0.104	0.143939393939394	0.110236220472441	0.115384615384615	0.123076923076923	0.0952380952380952	0.0825688073394496	0.102941176470588	0.0859375	0.120967741935484	0.0983606557377049	0.08	0.10655737704918	0.105263157894737	0.1015625	0.0970149253731343	0.111940298507463	0.104	0.0873015873015873	0.110236220472441	0.119047619047619	0.142857142857143
lomustine	0.0416666666666667	0.0434782608695652	0.0659340659340659	0.0588235294117647	0.0128205128205128	0.0769230769230769	0.0543478260869565	0.0645161290322581	0.0760869565217391	0.072289156626506	0.0344827586206897	0.0760869565217391	0.0581395348837209	0.0465116279069767	0.0760869565217391	0.0674157303370787	0.0697674418604651	0.0444444444444444	0.0777777777777778	0.0555555555555556	0.0705882352941177	0.0930232558139535	0.0674157303370787	0.0337078651685393	0.0459770114942529	0.0425531914893617	0.0588235294117647	0.0714285714285714	0.0842105263157895	0.0813953488372093	0.0543478260869565	0.101123595505618	0.0344827586206897	0.0144927536231884	0.0625	0.0581395348837209	0.0459770114942529	0.0238095238095238	0.0609756097560976	0.0609756097560976	0.0421052631578947	0.0689655172413793	0.0421052631578947	0.0520833333333333	0.0465116279069767	0.0229885057471264	0.107142857142857	0.0568181818181818	0.0786516853932584
mechlorethamine	0.0123456790123457	0.012987012987013	0.0128205128205128	0.0285714285714286	0.0166666666666667	0.0126582278481013	0.0128205128205128	0.0253164556962025	0.0125	0.0142857142857143	0.0140845070422535	0.0125	0.028169014084507	0.0140845070422535	0.0125	0.0266666666666667	0.0422535211267606	0.0133333333333333	0.0128205128205128	0.0266666666666667	0.028169014084507	0.0410958904109589	0.0405405405405405	0.0136986301369863	0.0138888888888889	0.0256410256410256	0.0140845070422535	0.0140845070422535	0.0365853658536585	0.0135135135135135	0.025974025974026	0.0256410256410256	0.0140845070422535	0.0196078431372549	0.0120481927710843	0.0138888888888889	0.028169014084507	0.0149253731343284	0.0454545454545455	0.0298507462686567	0.0253164556962025	0.0563380281690141	0.0125	0.0121951219512195	0.0285714285714286	0.0142857142857143	0.0135135135135135	0.0135135135135135	0.0263157894736842
melphalan	0.0408163265306122	0.0425531914893617	0.0760869565217391	0.0574712643678161	0.051948051948052	0.0752688172043011	0.03125	0.074468085106383	0.074468085106383	0.0833333333333333	0.0337078651685393	0.074468085106383	0.0568181818181818	0.0454545454545455	0.074468085106383	0.0543478260869565	0.0804597701149425	0.032258064516129	0.0879120879120879	0.043010752688172	0.0813953488372093	0.103448275862069	0.0659340659340659	0.0444444444444444	0.0333333333333333	0.0869565217391304	0.0454545454545455	0.0697674418604651	0.09375	0.0674157303370787	0.0531914893617021	0.0752688172043011	0.0337078651685393	0.0588235294117647	0.0721649484536082	0.0449438202247191	0.0689655172413793	0.0476190476190476	0.0470588235294118	0.0595238095238095	0.0631578947368421	0.0555555555555556	0.0306122448979592	0.10752688172043	0.0454545454545455	0.0459770114942529	0.0674157303370787	0.0795454545454545	0.0888888888888889
6-mercaptopurine	0.0588235294117647	0.0487804878048781	0.0875	0.0666666666666667	0.0615384615384615	0.0602409638554217	0.0609756097560976	0.0595238095238095	0.072289156626506	0.0533333333333333	0.038961038961039	0.0853658536585366	0.051948051948052	0.0526315789473684	0.0595238095238095	0.0759493670886076	0.0512820512820513	0.0909090909090909	0.0357142857142857	0.0625	0.0657894736842105	0.0769230769230769	0.0759493670886076	0.0789473684210526	0.08	0.0731707317073171	0.0666666666666667	0.038961038961039	0.0449438202247191	0.0641025641025641	0.0481927710843374	0.0602409638554217	0.0526315789473684	0.0344827586206897	0.0337078651685393	0.0945945945945946	0.051948051948052	0.0555555555555556	0.0405405405405405	0.0547945205479452	0.1125	0.0641025641025641	0.0595238095238095	0.0581395348837209	0.0810810810810811	0.0533333333333333	0.0641025641025641	0.0375	0.0617283950617284
methotrexate	0.0847457627118644	0.087719298245614	0.106194690265487	0.0825688073394496	0.0918367346938776	0.0956521739130435	0.0683760683760684	0.114035087719298	0.104347826086957	0.073394495412844	0.0630630630630631	0.0948275862068966	0.0818181818181818	0.0630630630630631	0.0948275862068966	0.0884955752212389	0.100917431192661	0.079646017699115	0.0869565217391304	0.0884955752212389	0.101851851851852	0.14018691588785	0.108108108108108	0.0810810810810811	0.0625	0.105263157894737	0.0630630630630631	0.102803738317757	0.100840336134454	0.0900900900900901	0.106194690265487	0.115044247787611	0.0727272727272727	0.0652173913043478	0.101694915254237	0.0818181818181818	0.0818181818181818	0.0654205607476635	0.0648148148148148	0.0849056603773585	0.0948275862068966	0.110091743119266	0.0672268907563025	0.102564102564103	0.0925925925925926	0.073394495412844	0.0900900900900901	0.0803571428571429	0.107142857142857
mitomycin c	0.0810810810810811	0.0943396226415094	0.135922330097087	0.0891089108910891	0.0531914893617021	0.123809523809524	0.114285714285714	0.11214953271028	0.122641509433962	0.159574468085106	0.1	0.122641509433962	0.11	0.0891089108910891	0.133333333333333	0.138613861386139	0.108910891089109	0.0961538461538462	0.125	0.0952380952380952	0.11	0.117647058823529	0.105769230769231	0.12	0.099009900990099	0.113207547169811	0.1	0.122448979591837	0.128440366972477	0.141414141414141	0.114285714285714	0.134615384615385	0.0891089108910891	0.0588235294117647	0.12962962962963	0.099009900990099	0.13265306122449	0.104166666666667	0.0918367346938776	0.114583333333333	0.122641509433962	0.0970873786407767	0.0917431192660551	0.12037037037037	0.1	0.09	0.141414141414141	0.141414141414141	0.16
mitoxantrone	0.0412371134020619	0.0319148936170213	0.0652173913043478	0.0581395348837209	0.0958904109589041	0.0760869565217391	0.0425531914893617	0.0526315789473684	0.0638297872340426	0.0714285714285714	0.0581395348837209	0.0638297872340426	0.0823529411764706	0.0581395348837209	0.0638297872340426	0.0909090909090909	0.0449438202247191	0.043956043956044	0.0769230769230769	0.0549450549450549	0.0697674418604651	0.0674157303370787	0.0434782608695652	0.0449438202247191	0.0574712643678161	0.0531914893617021	0.0833333333333333	0.0705882352941177	0.0833333333333333	0.105882352941176	0.0537634408602151	0.0879120879120879	0.0459770114942529	0.145161290322581	0.0729166666666667	0.0337078651685393	0.0697674418604651	0.0481927710843374	0.0602409638554217	0.0602409638554217	0.0989010989010989	0.0561797752808989	0.0416666666666667	0.0625	0.0705882352941177	0.0465116279069767	0.0930232558139535	0.0681818181818182	0.0898876404494382
niraparib	0.123809523809524	0.128712871287129	0.161616161616162	0.102040816326531	0.114942528735632	0.16	0.116504854368932	0.147058823529412	0.158415841584158	0.150537634408602	0.11340206185567	0.158415841584158	0.123711340206186	0.11340206185567	0.158415841584158	0.13	0.145833333333333	0.108910891089109	0.161616161616162	0.107843137254902	0.147368421052632	0.131313131313131	0.13	0.1	0.123711340206186	0.104761904761905	0.11340206185567	0.125	0.130841121495327	0.13265306122449	0.116504854368932	0.12621359223301	0.102040816326531	0.1	0.100917431192661	0.135416666666667	0.101010101010101	0.0833333333333333	0.09375	0.09375	0.114285714285714	0.099009900990099	0.0934579439252336	0.11214953271028	0.0909090909090909	0.103092783505155	0.144329896907216	0.11	0.128712871287129
olaparib	0.117117117117117	0.100917431192661	0.174757281553398	0.151515151515152	0.0957446808510638	0.196078431372549	0.130841121495327	0.108108108108108	0.182692307692308	0.141414141414141	0.128712871287129	0.171428571428571	0.105769230769231	0.106796116504854	0.194174757281553	0.155339805825243	0.115384615384615	0.134615384615385	0.141509433962264	0.155339805825243	0.127450980392157	0.156862745098039	0.122641509433962	0.115384615384615	0.116504854368932	0.119266055045872	0.14	0.151515151515152	0.154545454545455	0.135922330097087	0.152380952380952	0.161904761904762	0.117647058823529	0.105882352941176	0.125	0.116504854368932	0.161616161616162	0.1	0.11	0.144329896907216	0.128440366972477	0.17	0.118181818181818	0.146788990825688	0.14	0.107843137254902	0.147058823529412	0.135922330097087	0.153846153846154
oxaliplatin	0.0487804878048781	0.0512820512820513	0.0779220779220779	0.0555555555555556	0.015625	0.0909090909090909	0.0506329113924051	0.0625	0.0897435897435897	0.0869565217391304	0.027027027027027	0.0897435897435897	0.0405405405405405	0.0555555555555556	0.0897435897435897	0.0657894736842105	0.0540540540540541	0.0526315789473684	0.0921052631578947	0.051948051948052	0.0694444444444445	0.0958904109589041	0.051948051948052	0.04	0.0547945205479452	0.037037037037037	0.0704225352112676	0.0857142857142857	0.072289156626506	0.0821917808219178	0.0506329113924051	0.0909090909090909	0.027027027027027	0.0181818181818182	0.0731707317073171	0.0547945205479452	0.0405405405405405	0.0285714285714286	0.0579710144927536	0.0579710144927536	0.0365853658536585	0.0533333333333333	0.0240963855421687	0.0609756097560976	0.027027027027027	0.0273972602739726	0.0972222222222222	0.0675675675675676	0.0789473684210526
palbociclib	0.128205128205128	0.132743362831858	0.151785714285714	0.14018691588785	0.11	0.160714285714286	0.131578947368421	0.139130434782609	0.169642857142857	0.186274509803922	0.0990990990990991	0.15929203539823	0.108108108108108	0.150943396226415	0.169642857142857	0.175925925925926	0.137614678899083	0.125	0.18348623853211	0.154545454545455	0.149532710280374	0.166666666666667	0.154545454545455	0.137614678899083	0.171428571428571	0.150442477876106	0.150943396226415	0.12962962962963	0.163793103448276	0.146788990825688	0.151785714285714	0.171171171171171	0.119266055045872	0.0967741935483871	0.116666666666667	0.149532710280374	0.138888888888889	0.113207547169811	0.133333333333333	0.144230769230769	0.139130434782609	0.157407407407407	0.110169491525424	0.146551724137931	0.12962962962963	0.110091743119266	0.213592233009709	0.146788990825688	0.163636363636364
pemetrexed	0.0504201680672269	0.0614035087719298	0.0892857142857143	0.055045871559633	0.0721649484536082	0.0884955752212389	0.0608695652173913	0.0782608695652174	0.087719298245614	0.0754716981132075	0.0454545454545455	0.0973451327433628	0.0740740740740741	0.055045871559633	0.087719298245614	0.0909090909090909	0.073394495412844	0.0625	0.079646017699115	0.0714285714285714	0.0841121495327103	0.0818181818181818	0.0714285714285714	0.0540540540540541	0.0841121495327103	0.0982142857142857	0.055045871559633	0.0747663551401869	0.103448275862069	0.0925925925925926	0.0892857142857143	0.128440366972477	0.0454545454545455	0.0555555555555556	0.0948275862068966	0.0642201834862385	0.0740740740740741	0.0373831775700935	0.037037037037037	0.087378640776699	0.0782608695652174	0.0630630630630631	0.0508474576271187	0.0956521739130435	0.0648148148148148	0.0555555555555556	0.102803738317757	0.0630630630630631	0.0803571428571429
pentostatin	0.0857142857142857	0.0891089108910891	0.121212121212121	0.0833333333333333	0.0813953488372093	0.0980392156862745	0.0882352941176471	0.0865384615384615	0.107843137254902	0.0842105263157895	0.0833333333333333	0.0970873786407767	0.09375	0.0721649484536082	0.0970873786407767	0.09	0.0927835051546392	0.102040816326531	0.0882352941176471	0.0792079207920792	0.105263157894737	0.102040816326531	0.101010101010101	0.0927835051546392	0.0714285714285714	0.0769230769230769	0.0721649484536082	0.0721649484536082	0.073394495412844	0.103092783505155	0.0776699029126214	0.087378640776699	0.0947368421052632	0.0769230769230769	0.0841121495327103	0.09375	0.09375	0.0869565217391304	0.0631578947368421	0.0978260869565217	0.107843137254902	0.0918367346938776	0.0970873786407767	0.0952380952380952	0.106382978723404	0.0957446808510638	0.07	0.0808080808080808	0.111111111111111
procarbazine	0.0416666666666667	0.0434782608695652	0.102272727272727	0.0714285714285714	0.0675675675675676	0.101123595505618	0.0543478260869565	0.0531914893617021	0.1	0.072289156626506	0.0465116279069767	0.1	0.0705882352941177	0.0714285714285714	0.1	0.0795454545454545	0.0574712643678161	0.0444444444444444	0.0777777777777778	0.0674157303370787	0.0833333333333333	0.0804597701149425	0.0919540229885058	0.0697674418604651	0.0459770114942529	0.0769230769230769	0.0588235294117647	0.0843373493975904	0.0842105263157895	0.0941176470588235	0.0659340659340659	0.126436781609195	0.0465116279069767	0.0769230769230769	0.0967741935483871	0.0459770114942529	0.0833333333333333	0.0487804878048781	0.0481927710843374	0.0740740740740741	0.0645161290322581	0.0689655172413793	0.0421052631578947	0.10989010989011	0.0843373493975904	0.072289156626506	0.120481927710843	0.0941176470588235	0.103448275862069
raltitrexed	0.0826446280991736	0.0854700854700855	0.11304347826087	0.0803571428571429	0.111111111111111	0.102564102564103	0.0847457627118644	0.092436974789916	0.101694915254237	0.100917431192661	0.0707964601769912	0.101694915254237	0.0892857142857143	0.0707964601769912	0.101694915254237	0.0956521739130435	0.0982142857142857	0.0964912280701754	0.11304347826087	0.0862068965517241	0.109090909090909	0.126126126126126	0.0862068965517241	0.0789473684210526	0.079646017699115	0.131578947368421	0.0900900900900901	0.110091743119266	0.116666666666667	0.117117117117117	0.094017094017094	0.121739130434783	0.0707964601769912	0.0978260869565217	0.117647058823529	0.0892857142857143	0.0892857142857143	0.0636363636363636	0.0727272727272727	0.0925925925925926	0.092436974789916	0.0973451327433628	0.0743801652892562	0.11864406779661	0.0900900900900901	0.0810810810810811	0.117117117117117	0.087719298245614	0.104347826086957
ribociclib	0.120689655172414	0.125	0.144144144144144	0.132075471698113	0.112244897959184	0.153153153153153	0.123893805309735	0.131578947368421	0.162162162162162	0.155339805825243	0.0909090909090909	0.151785714285714	0.1	0.121495327102804	0.151785714285714	0.136363636363636	0.12962962962963	0.117117117117117	0.144144144144144	0.146788990825688	0.141509433962264	0.203883495145631	0.146788990825688	0.12962962962963	0.141509433962264	0.153153153153153	0.132075471698113	0.132075471698113	0.146551724137931	0.128440366972477	0.144144144144144	0.163636363636364	0.111111111111111	0.0752688172043011	0.1	0.141509433962264	0.130841121495327	0.104761904761905	0.125	0.135922330097087	0.131578947368421	0.171428571428571	0.112068965517241	0.139130434782609	0.121495327102804	0.101851851851852	0.160377358490566	0.138888888888889	0.155963302752294
rucaparib	0.0540540540540541	0.0560747663551402	0.0961538461538462	0.0808080808080808	0.0786516853932584	0.0952380952380952	0.0961538461538462	0.0642201834862385	0.104761904761905	0.104166666666667	0.0918367346938776	0.0943396226415094	0.0909090909090909	0.0490196078431373	0.0943396226415094	0.0769230769230769	0.0686274509803922	0.099009900990099	0.0754716981132075	0.0769230769230769	0.08	0.0673076923076923	0.0666666666666667	0.058252427184466	0.0588235294117647	0.105769230769231	0.07	0.07	0.100917431192661	0.1	0.0754716981132075	0.0952380952380952	0.0808080808080808	0.10126582278481	0.0818181818181818	0.0909090909090909	0.0909090909090909	0.0618556701030928	0.0505050505050505	0.0947368421052632	0.0841121495327103	0.0784313725490196	0.0740740740740741	0.0925925925925926	0.0918367346938776	0.06	0.0891089108910891	0.0784313725490196	0.0865384615384615
selinexor	0.0521739130434783	0.0540540540540541	0.102803738317757	0.0571428571428571	0.111111111111111	0.0917431192660551	0.0925925925925926	0.0619469026548673	0.100917431192661	0.0679611650485437	0.0471698113207547	0.100917431192661	0.0467289719626168	0.0471698113207547	0.0909090909090909	0.0642201834862385	0.0560747663551402	0.0747663551401869	0.0727272727272727	0.0740740740740741	0.0666666666666667	0.0952380952380952	0.0841121495327103	0.0660377358490566	0.0566037735849057	0.0625	0.0776699029126214	0.0776699029126214	0.0782608695652174	0.0857142857142857	0.0727272727272727	0.0917431192660551	0.0673076923076923	0.0459770114942529	0.0982142857142857	0.087378640776699	0.0566037735849057	0.0388349514563107	0.0384615384615385	0.0693069306930693	0.0619469026548673	0.0754716981132075	0.0526315789473684	0.0892857142857143	0.0776699029126214	0.0476190476190476	0.0857142857142857	0.0754716981132075	0.10377358490566
streptozocin	0.0294117647058824	0.0306122448979592	0.0515463917525773	0.043956043956044	0.024390243902439	0.0510204081632653	0.02	0.04	0.0505050505050505	0.0444444444444444	0.043956043956044	0.0505050505050505	0.0666666666666667	0.0326086956521739	0.0505050505050505	0.0416666666666667	0.0319148936170213	0.0421052631578947	0.0625	0.0526315789473684	0.0434782608695652	0.0879120879120879	0.0309278350515464	0.0319148936170213	0.032258064516129	0.0404040404040404	0.043956043956044	0.0555555555555556	0.0588235294117647	0.0888888888888889	0.0515463917525773	0.0957446808510638	0.043956043956044	0.0273972602739726	0.0594059405940594	0.0434782608695652	0.0434782608695652	0.0340909090909091	0.0574712643678161	0.0454545454545455	0.04	0.0769230769230769	0.04	0.0816326530612245	0.0555555555555556	0.032967032967033	0.0769230769230769	0.0537634408602151	0.074468085106383
talazoparib	0.0789473684210526	0.0917431192660551	0.121495327102804	0.0865384615384615	0.0851063829787234	0.12037037037037	0.111111111111111	0.0892857142857143	0.14018691588785	0.12	0.107843137254902	0.109090909090909	0.0961538461538462	0.0660377358490566	0.119266055045872	0.102803738317757	0.0849056603773585	0.114285714285714	0.0909090909090909	0.0727272727272727	0.0857142857142857	0.0934579439252336	0.0925925925925926	0.0952380952380952	0.0754716981132075	0.0900900900900901	0.0865384615384615	0.0970873786407767	0.0956521739130435	0.104761904761905	0.0714285714285714	0.0803571428571429	0.0970873786407767	0.0813953488372093	0.0869565217391304	0.117647058823529	0.0857142857142857	0.0792079207920792	0.0576923076923077	0.0891089108910891	0.0990990990990991	0.0943396226415094	0.0990990990990991	0.0973451327433628	0.0865384615384615	0.108910891089109	0.0943396226415094	0.0841121495327103	0.101851851851852
TAS-102	0.0666666666666667	0.0693069306930693	0.101010101010101	0.0851063829787234	0.0581395348837209	0.0891089108910891	0.112244897959184	0.0776699029126214	0.0882352941176471	0.10989010989011	0.0967741935483871	0.0882352941176471	0.10752688172043	0.0625	0.0882352941176471	0.0808080808080808	0.0721649484536082	0.0816326530612245	0.101010101010101	0.0808080808080808	0.0842105263157895	0.0927835051546392	0.07	0.0721649484536082	0.0729166666666667	0.0679611650485437	0.0736842105263158	0.0851063829787234	0.105769230769231	0.129032258064516	0.0792079207920792	0.1	0.0851063829787234	0.0379746835443038	0.0961538461538462	0.0729166666666667	0.0842105263157895	0.0769230769230769	0.0645161290322581	0.0879120879120879	0.0882352941176471	0.0824742268041237	0.0882352941176471	0.0865384615384615	0.0967741935483871	0.0860215053763441	0.09375	0.09375	0.102040816326531
temozolomide	0.0736842105263158	0.0652173913043478	0.1	0.0574712643678161	0.125	0.0989010989010989	0.0645161290322581	0.074468085106383	0.0978260869565217	0.0833333333333333	0.0454545454545455	0.0978260869565217	0.0568181818181818	0.0697674418604651	0.0978260869565217	0.0659340659340659	0.0681818181818182	0.0786516853932584	0.0879120879120879	0.0659340659340659	0.0689655172413793	0.103448275862069	0.0659340659340659	0.0681818181818182	0.0568181818181818	0.0638297872340426	0.0697674418604651	0.0952380952380952	0.0824742268041237	0.0919540229885058	0.0645161290322581	0.0989010989010989	0.0574712643678161	0.0588235294117647	0.0833333333333333	0.0813953488372093	0.0568181818181818	0.0476190476190476	0.0470588235294118	0.0595238095238095	0.074468085106383	0.0674157303370787	0.0631578947368421	0.0957446808510638	0.0574712643678161	0.0581395348837209	0.0919540229885058	0.0795454545454545	0.101123595505618
teniposide	0.0735294117647059	0.0757575757575758	0.108527131782946	0.088	0.0869565217391304	0.0909090909090909	0.0916030534351145	0.0902255639097744	0.0984848484848485	0.0975609756097561	0.105691056910569	0.0902255639097744	0.122950819672131	0.0793650793650794	0.0902255639097744	0.0763358778625954	0.0697674418604651	0.0769230769230769	0.1	0.0930232558139535	0.0873015873015873	0.102362204724409	0.0763358778625954	0.104	0.078740157480315	0.0746268656716418	0.105691056910569	0.0967741935483871	0.103703703703704	0.130081300813008	0.1	0.116279069767442	0.088	0.104761904761905	0.112781954887218	0.078740157480315	0.096	0.1	0.0813008130081301	0.0813008130081301	0.0902255639097744	0.094488188976378	0.0902255639097744	0.0970149253731343	0.0967741935483871	0.0975609756097561	0.103174603174603	0.103174603174603	0.109375
thiotepa	0.0384615384615385	0.0405405405405405	0.04	0.0441176470588235	0.0169491525423729	0.0394736842105263	0.04	0.038961038961039	0.038961038961039	0.0447761194029851	0.0289855072463768	0.038961038961039	0.0285714285714286	0.0441176470588235	0.038961038961039	0.0410958904109589	0.0428571428571429	0.0416666666666667	0.04	0.0410958904109589	0.0434782608695652	0.0416666666666667	0.0410958904109589	0.0428571428571429	0.0434782608695652	0.0394736842105263	0.0441176470588235	0.0441176470588235	0.037037037037037	0.0277777777777778	0.04	0.0394736842105263	0.0289855072463768	0	0.0246913580246914	0.0434782608695652	0.0434782608695652	0.0634920634920635	0.0461538461538462	0.0461538461538462	0.038961038961039	0.0422535211267606	0.0256410256410256	0.0379746835443038	0.0289855072463768	0.0294117647058824	0.0422535211267606	0.0422535211267606	0.0405405405405405
topotecan	0.0901639344262295	0.102564102564103	0.092436974789916	0.0982142857142857	0.108910891089109	0.0916666666666667	0.0743801652892562	0.109243697478992	0.0909090909090909	0.0990990990990991	0.0982142857142857	0.0819672131147541	0.127272727272727	0.0695652173913044	0.0909090909090909	0.094017094017094	0.0964912280701754	0.0672268907563025	0.101694915254237	0.103448275862069	0.107142857142857	0.114035087719298	0.094017094017094	0.0869565217391304	0.0782608695652174	0.0916666666666667	0.0982142857142857	0.0789473684210526	0.114754098360656	0.105263157894737	0.101694915254237	0.100840336134454	0.0982142857142857	0.131868131868132	0.0975609756097561	0.0689655172413793	0.0973451327433628	0.0818181818181818	0.0810810810810811	0.0909090909090909	0.137931034482759	0.105263157894737	0.0909090909090909	0.0983606557377049	0.0982142857142857	0.0892857142857143	0.0862068965517241	0.0956521739130435	0.112068965517241
valrubicin	0.0816326530612245	0.0763888888888889	0.122302158273381	0.0875912408759124	0.078125	0.105633802816901	0.106382978723404	0.104895104895105	0.0972222222222222	0.104477611940299	0.103703703703704	0.0972222222222222	0.12781954887218	0.0797101449275362	0.0972222222222222	0.107913669064748	0.0785714285714286	0.0699300699300699	0.114285714285714	0.0845070422535211	0.102941176470588	0.100719424460432	0.0921985815602837	0.0863309352517986	0.0948905109489051	0.0753424657534247	0.103703703703704	0.0875912408759124	0.102040816326531	0.134328358208955	0.0758620689655172	0.113475177304965	0.0875912408759124	0.112068965517241	0.0952380952380952	0.079136690647482	0.0948905109489051	0.082089552238806	0.0895522388059701	0.0735294117647059	0.0896551724137931	0.0780141843971631	0.0821917808219178	0.103448275862069	0.111940298507463	0.0802919708029197	0.117647058823529	0.109489051094891	0.115107913669065
veliparib	0.108910891089109	0.102040816326531	0.135416666666667	0.0736842105263158	0.109756097560976	0.134020618556701	0.0792079207920792	0.121212121212121	0.13265306122449	0.147727272727273	0.0851063829787234	0.13265306122449	0.0957446808510638	0.0736842105263158	0.13265306122449	0.103092783505155	0.118279569892473	0.0816326530612245	0.135416666666667	0.0808080808080808	0.119565217391304	0.104166666666667	0.103092783505155	0.0833333333333333	0.0957446808510638	0.122448979591837	0.0851063829787234	0.0967741935483871	0.127450980392157	0.105263157894737	0.09	0.1	0.0736842105263158	0.0933333333333333	0.0857142857142857	0.10752688172043	0.0842105263157895	0.0888888888888889	0.0645161290322581	0.0645161290322581	0.13265306122449	0.0714285714285714	0.0776699029126214	0.13	0.0736842105263158	0.0860215053763441	0.105263157894737	0.129032258064516	0.11340206185567
Vorinostat	0.0777777777777778	0.0568181818181818	0.0930232558139535	0.0875	0.0857142857142857	0.104651162790698	0.0681818181818182	0.0666666666666667	0.103448275862069	0.0886075949367089	0.0609756097560976	0.116279069767442	0.0864197530864198	0.0740740740740741	0.103448275862069	0.0952380952380952	0.072289156626506	0.0705882352941177	0.0930232558139535	0.0823529411764706	0.0864197530864198	0.109756097560976	0.0697674418604651	0.0595238095238095	0.0731707317073171	0.0795454545454545	0.0875	0.115384615384615	0.0869565217391304	0.111111111111111	0.0804597701149425	0.130952380952381	0.0609756097560976	0.0983606557377049	0.1	0.0602409638554217	0.0731707317073171	0.0641025641025641	0.0769230769230769	0.0632911392405063	0.0786516853932584	0.0843373493975904	0.0549450549450549	0.0888888888888889	0.0875	0.0617283950617284	0.125	0.0975609756097561	0.120481927710843
[truncated: 143 more columns]
