# Supplementary material for: Overcoming Clusterin-Induced Chemoresistance in Cancer: A Computational Study Using a Fragment-Based Drug Discovery Approach
Source: Biology (Basel). 2025 May 30;14(6):639. doi: 10.3390/biology14060639 (PMC12189888; doi:10.3390/biology14060639)
Supplement: Supplementary file 1 [file biology-14-00639-s001.zip › Supplemental Tables/Table S19. Kruskal-Wallis test results for all runs and all quantities.csv]

Metric	H-Statistic	P-Value
RMSD Drug	21736.0906	0.0
RMSD Ref	7924.2045	0.0
RGYR Drug	25953.4613	0.0
RGYR Ref	17321.548	0.0
ΔG_Total (Ref)	6417.9144	0.0
ΔG_VDW (Ref)	7605.0386	0.0
ΔG_Elec (Ref)	5821.4032	0.0
ΔG_Solv_Polar (Ref)	6710.734	0.0
ΔG_Solv_Nonpolar (Ref)	7028.5192	0.0
ΔG_Total (Drug)	11762.2581	0.0
ΔG_VDW (Drug)	12000.5891	0.0
ΔG_Elec (Drug)	14188.5356	0.0
ΔG_Solv_Polar (Drug)	13921.7732	0.0
ΔG_Solv_Nonpolar (Drug)	13223.7076	0.0
