# Supplementary material for: Overcoming Clusterin-Induced Chemoresistance in Cancer: A Computational Study Using a Fragment-Based Drug Discovery Approach
Source: Biology (Basel). 2025 May 30;14(6):639. doi: 10.3390/biology14060639 (PMC12189888; doi:10.3390/biology14060639)
Supplement: Supplementary file 1 [file biology-14-00639-s001.zip › Supplemental Tables/Table S2. Raw results from FTMap.csv]

Residue	Number of Cluster Hits (Non H Bonds)	Number of Cluster Hits (H Bonds)	%Hits (Non-H Bonds)	%Hits (H Bonds)
ALA334	32	0	0.00540846593934067	0
ALA373	10189	157	1.72208935799819	1.21226160142074
ALA435	1023	0	0.172901895498297	0
ALA49	4954	0	0.837298133234178	0
ARG158	79232	1556	13.3913616658075	12.0145162535712
ARG194	595	0	0.100563663559616	0
ARG286	280	1	0.0473240769692309	0.00772141147401745
ARG297	15542	647	2.62682430091352	4.99575322368929
ARG324	787	0	0.13301445919566	0
ARG325	8	0	0.00135211648483517	0
ARG336	34	0	0.00574649506054947	0
ARG339	1839	0	0.310817776951484	0
ARG425	1137	0	0.192169555407198	0
ARG443	5947	192	1.00512959191434	1.48251100301135
ASN155	619	0	0.104620013014121	0
ASN165	8916	516	1.5069338223488	3.984248320593
ASN239	246	0	0.0415775819086814	0
ASN291	3596	90	0.607776359933408	0.694927032661571
ASN342	1	0	0.000169014560604396	0
ASN374	374	0	0.0632114456660441	0
ASN427	564	15	0.0953242121808794	0.115821172110262
ASN43	4224	43	0.713917503992969	0.33202069338275
ASN48	7512	23	1.26963737926022	0.177592463902401
ASN51	10	0	0.00169014560604396	0
ASP157	58077	389	9.81585863622151	3.00362906339279
ASP160	9087	80	1.53583531221215	0.617712917921396
ASP202	1721	0	0.290874058800166	0
ASP300	27	0	0.00456339313631869	0
ASP328	113	0	0.0190986453482968	0
ASP411	66	0	0.0111549609998901	0
CYS295	442	0	0.0747044357871431	0
GLN146	15	0	0.00253521840906594	0
GLN168	1401	0	0.236789399406759	0
GLN169	1	0	0.000169014560604396	0
GLN201	1282	0	0.216676666694836	0
GLN349	2471	13	0.417634979253463	0.100378349162227
GLN361	1	0	0.000169014560604396	0
GLN365	4131	375	0.69819914985676	2.89552930275654
GLN37	882	14	0.149070842453077	0.108099760636244
GLN377	2545	15	0.430142056738188	0.115821172110262
GLN381	714	0	0.120676396271539	0
GLN440	5000	49	0.84507280302198	0.378349162226855
GLN47	3	0	0.000507043681813188	0
GLN55	18	0	0.00304226209087913	0
GLU164	8946	1	1.51200425916693	0.00772141147401745
GLU199	4394	0	0.742649979295716	0
GLU287	14569	492	2.46237313344545	3.79893444521659
GLU30	3277	94	0.553860715100606	0.72581267855764
GLU33	284	0	0.0480001352116485	0
GLU335	13872	489	2.34456998470418	3.77577021079453
GLU432	1301	5	0.219887943346319	0.0386070573700873
GLU436	3802	16	0.642593359417914	0.123542583584279
GLU441	2	0	0.000338029121208792	0
GLU45	13111	289	2.21594990408424	2.23148791599104
GLY156	111	0	0.018760616227088	0
GLY294	5921	46	1.00073521333863	0.355184927804803
GLY378	348	0	0.0588170670903298	0
GLY52	518	0	0.0875495423930772	0
HIS171	209	0	0.0353240431663188	0
HIS213	847	14	0.143155332831923	0.108099760636244
HIS241	744	21	0.125746833089671	0.162149640954366
HIS290	477	78	0.0806199454082969	0.602270094973361
ILE159	725	0	0.122535556438187	0
ILE260	4182	2	0.706818892447584	0.0154428229480349
ILE288	2	0	0.000338029121208792	0
ILE46	30115	0	5.08987349260139	0
ILE56	7	0	0.00118310192423077	0
LEU162	20024	0	3.38434756154243	0
LEU173	32	0	0.00540846593934067	0
LEU211	20685	1232	3.49606618610193	9.5127789359895
LEU296	13832	248	2.33780940228001	1.91491004555633
LEU309	1483	0	0.250648593376319	0
LEU31	26	0	0.0043943785757143	0
LEU372	868	0	0.146704638604616	0
LEU375	324	0	0.0547607176358243	0
LEU439	3340	0	0.564508632418683	0
LYS299	1566	25	0.264676801906484	0.193035286850436
LYS426	417	8	0.0704790717720332	0.0617712917921396
LYS429	12	0	0.00202817472725275	0
LYS437	42	0	0.00709861154538463	0
LYS44	1878	0	0.317409344815056	0
LYS444	16	0	0.00270423296967034	0
LYS54	3031	209	0.512283133191925	1.61377499806965
LYS96	355	0	0.0600001690145606	0
MET154	37	0	0.00625353874236265	0
MET172	10336	13	1.74693449840704	0.100378349162227
MET176	5564	14	0.94039701520286	0.108099760636244
MET298	4	0	0.000676058242417584	0
MET34	2183	26	0.368958785799397	0.200756698324454
MET352	10	0	0.00169014560604396	0
MET431	485	2	0.0819720618931321	0.0154428229480349
PHE143	652	0	0.110197493514066	0
PHE150	397	0	0.0670987805599452	0
PHE195	8596	0	1.45284916295539	0
PHE196	16	0	0.00270423296967034	0
PHE209	9194	186	1.55391987019682	1.43618253416725
PHE240	2079	26	0.351381271496539	0.200756698324454
PHE410	1080	0	0.182535725452748	0
PHE430	4242	0	0.716959766083848	0
PRO208	1	0	0.000169014560604396	0
PRO212	3055	23	0.51633948264643	0.177592463902401
PRO428	334	0	0.0564508632418683	0
PRO99	144	0	0.024338096727033	0
SER147	38	0	0.00642255330296705	0
SER148	424	0	0.0716621736962639	0
SER161	70009	3144	11.8325403733532	24.2761176743109
SER210	7950	0	1.34366575680495	0
SER292	14	0	0.00236620384846155	0
SER310	86	0	0.0145352522119781	0
SER370	7	0	0.00118310192423077	0
SER424	3758	127	0.63515671875132	0.980619257200216
THR197	278	0	0.0469860478480221	0
THR283	728	13	0.12304260012	0.100378349162227
THR293	14452	1150	2.44259842985473	8.87962319512007
THR338	877	0	0.148225769650055	0
THR376	7969	608	1.34687703345643	4.69461817620261
THR403	1202	0	0.203155501846484	0
THR433	10	0	0.00169014560604396	0
TRP153	104	0	0.0175775143028572	0
TRP368	5580	35	0.94310124817253	0.270249401590611
TYR151	2800	85	0.473240769692309	0.656319975291483
TYR382	366	0	0.061859329181209	0
TYR383	1121	3	0.189465322437528	0.0231642344220524
TYR41	4299	52	0.726593596038299	0.401513396648907
VAL175	2724	0	0.460395663086375	0
VAL26	1391	0	0.235099253800715	0
VAL284	231	0	0.0390423634996155	0
VAL389	2805	0	0.474085842495331	0
VAL42	122	0	0.0206197763937363	0
VAL423	5	0	0.00084507280302198	0
VAL50	2553	0	0.431494173223023	0
	591665	12951
