# Supplementary material for: Overcoming Clusterin-Induced Chemoresistance in Cancer: A Computational Study Using a Fragment-Based Drug Discovery Approach
Source: Biology (Basel). 2025 May 30;14(6):639. doi: 10.3390/biology14060639 (PMC12189888; doi:10.3390/biology14060639)
Supplement: Supplementary file 1 [file biology-14-00639-s001.zip › Supplemental Tables/Table S20. Dunn’s Pairwise tests results for all runs and all quantities.csv]

Test	Group	Run 1	Run 2	Run 3	Run 4
RMSD Drug Run 1	Run 1	1	0.00E+00	8.10E-114	0.00E+00
RMSD Drug Run 1	Run 2	1.00E-10	1	0.00E+00	0.00E+00
RMSD Drug Run 1	Run 3	8.10E-114	0.00E+00	1	0.00E+00
RMSD Drug Run 1	Run 4	0.00E+00	0.00E+00	0.00E+00	1
RMSD Ref Run 2	Run 1	1	4.34E-48	0.00E+00	0.00E+00
RMSD Ref Run 2	Run 2	4.34E-48	1	0.00E+00	5.91E-149
RMSD Ref Run 2	Run 3	0.00E+00	0.00E+00	1	0.00E+00
RMSD Ref Run 2	Run 4	0.00E+00	5.91E-149	0.00E+00	1
RGYR Drug Run 3	Run 1	1	0.00E+00	0.00E+00	6.78E-35
RGYR Drug Run 3	Run 2	0.00E+00	1	0.00E+00	0.00E+00
RGYR Drug Run 3	Run 3	0.00E+00	0.00E+00	1	0.00E+00
RGYR Drug Run 3	Run 4	6.78E-35	0.00E+00	0.00E+00	1
RGYR Ref Run 4	Run 1	1	0.00E+00	0.00E+00	3.44E-25
RGYR Ref Run 4	Run 2	0.00E+00	1	0.00E+00	0.00E+00
RGYR Ref Run 4	Run 3	0.00E+00	0.00E+00	1	0.00E+00
RGYR Ref Run 4	Run 4	3.44E-25	0.00E+00	0.00E+00	1
Kruskal-Wallis ΔG_Total Reference	H=6417.9144	p=0.0000e+00
Dunn's Test ΔG_Total Reference	Run 1	1.000000e+00	0.000000e+00	0.000000e+00	6.587217e-268
Dunn's Test ΔG_Total Reference	Run 2	0.000000e+00	1.000000e+00	3.803888e-45	1.086622e-140
Dunn's Test ΔG_Total Reference	Run 3	0.000000e+00	3.803888e-45	1.000000e+00	0.000000e+00
Dunn's Test ΔG_Total Reference	Run 4	6.587217e-268	1.086622e-140	0.000000e+00	1.000000e+00
Kruskal-Wallis ΔG_VDW Reference	H=7605.0386	p=0.0000e+00
Dunn's Test ΔG_VDW Reference	Run 1	1.0	0.000000e+00	0.000000e+00	0.000000e+00
Dunn's Test ΔG_VDW Reference	Run 2	0.0	1.000000e+00	3.674025e-91	1.136637e-122
Dunn's Test ΔG_VDW Reference	Run 3	0.0	3.674025e-91	1.000000e+00	0.000000e+00
Dunn's Test ΔG_VDW Reference	Run 4	0.0	1.136637e-122	0.000000e+00	1.000000e+00
Kruskal-Wallis ΔG_Elec Reference	H=5821.4032	p=0.0000e+00
Dunn's Test ΔG_Elec Reference	Run 1	1.000000e+00	0.000000e+00	0.000000e+00	5.795168e-249
Dunn's Test ΔG_Elec Reference	Run 2	0.000000e+00	1.000000e+00	5.044447e-50	1.176758e-114
Dunn's Test ΔG_Elec Reference	Run 3	0.000000e+00	5.044447e-50	1.000000e+00	0.000000e+00
Dunn's Test ΔG_Elec Reference	Run 4	5.795168e-249	1.176758e-114	0.000000e+00	1.000000e+00
Kruskal-Wallis ΔG_Solv_Polar Reference	H=6710.7340	p=0.0000e+00
Dunn's Test ΔG_Solv_Polar Reference	Run 1	1.000000e+00	0.000000e+00	0.000000e+00	2.937596e-306
Dunn's Test ΔG_Solv_Polar Reference	Run 2	0.000000e+00	1.000000e+00	6.474028e-64	4.721729e-115
Dunn's Test ΔG_Solv_Polar Reference	Run 3	0.000000e+00	6.474028e-64	1.000000e+00	0.000000e+00
Dunn's Test ΔG_Solv_Polar Reference	Run 4	2.937596e-306	4.721729e-115	0.000000e+00	1.000000e+00
Kruskal-Wallis ΔG_Solv_Nonpolar Reference	H=7028.5192	p=0.0000e+00
Dunn's Test ΔG_Solv_Nonpolar Reference	Run 1	1.000000e+00	0.000000e+00	0.000000e+00	2.345272e-213
Dunn's Test ΔG_Solv_Nonpolar Reference	Run 2	0.000000e+00	1.000000e+00	1.440216e-80	1.008678e-173
Dunn's Test ΔG_Solv_Nonpolar Reference	Run 3	0.000000e+00	1.440216e-80	1.000000e+00	0.000000e+00
Dunn's Test ΔG_Solv_Nonpolar Reference	Run 4	2.345272e-213	1.008678e-173	0.000000e+00	1.000000e+00
Kruskal-Wallis ΔG_Total Drug	H=11762.2581	p=0.0000e+00
Dunn's Test ΔG_Total Drug	Run 1	1.000000e+00	0.0	0.000000e+00	4.044530e-124
Dunn's Test ΔG_Total Drug	Run 2	0.000000e+00	1.0	0.000000e+00	0.000000e+00
Dunn's Test ΔG_Total Drug	Run 3	0.000000e+00	0.0	1.000000e+00	9.091279e-169
Dunn's Test ΔG_Total Drug	Run 4	4.044530e-124	0.0	9.091279e-169	1.000000e+00
Kruskal-Wallis ΔG_VDW Drug	H=12000.5891	p=0.0000e+00
Dunn's Test ΔG_VDW Drug	Run 1	1.0	0.0	0.000000	0.000000
Dunn's Test ΔG_VDW Drug	Run 2	0.0	1.0	0.000000	0.000000
Dunn's Test ΔG_VDW Drug	Run 3	0.0	0.0	1.000000	0.011665
Dunn's Test ΔG_VDW Drug	Run 4	0.0	0.0	0.011665	1.000000
Kruskal-Wallis ΔG_Elec Drug	H=14188.5356	p=0.0000e+00
Dunn's Test ΔG_Elec Drug	Run 1	1.000000e+00	0.0	0.0	4.672973e-29
Dunn's Test ΔG_Elec Drug	Run 2	0.000000e+00	1.0	0.0	0.000000e+00
Dunn's Test ΔG_Elec Drug	Run 3	0.000000e+00	0.0	1.0	0.000000e+00
Dunn's Test ΔG_Elec Drug	Run 4	4.672973e-29	0.0	0.0	1.000000e+00
Kruskal-Wallis ΔG_Solv_Polar Drug	H=13921.7732	p=0.0000e+00
Dunn's Test ΔG_Solv_Polar Drug	Run 1	1.00000	0.0	0.0	0.02828
Dunn's Test ΔG_Solv_Polar Drug	Run 2	0.00000	1.0	0.0	0.00000
Dunn's Test ΔG_Solv_Polar Drug	Run 3	0.00000	0.0	1.0	0.00000
Dunn's Test ΔG_Solv_Polar Drug	Run 4	0.02828	0.0	0.0	1.00000
Kruskal-Wallis ΔG_Solv_Nonpolar Drug	H=13223.7076	p=0.0000e+00
Dunn's Test ΔG_Solv_Nonpolar Drug	Run 1	1.000000	0.0	0.0	0.015842
Dunn's Test ΔG_Solv_Nonpolar Drug	Run 2	0.000000	1.0	0.0	0.000000
Dunn's Test ΔG_Solv_Nonpolar Drug	Run 3	0.000000	0.0	1.0	0.000000
Dunn's Test ΔG_Solv_Nonpolar Drug	Run 4	0.015842	0.0	0.0	1.000000
