# Supplementary material for: Overcoming Clusterin-Induced Chemoresistance in Cancer: A Computational Study Using a Fragment-Based Drug Discovery Approach
Source: Biology (Basel). 2025 May 30;14(6):639. doi: 10.3390/biology14060639 (PMC12189888; doi:10.3390/biology14060639)
Supplement: Supplementary file 1 [file biology-14-00639-s001.zip › Supplemental Tables/Table S21. Complete MMGBSA results.csv]

Time (ns)	ΔG_Total	ΔG_VDW	ΔG_Elec	ΔG_Solv_Polar	ΔG_Solv_Nonpolar	ΔG_Total Cumulative Avg	ΔG_Total Block Avg	ΔG_Total Block Std	ΔG_Total Moving Avg	ΔG_Total Moving Std	ΔG_VDW Cumulative Avg	ΔG_VDW Block Avg	ΔG_VDW Block Std	ΔG_VDW Moving Avg	ΔG_VDW Moving Std	ΔG_Elec Cumulative Avg	ΔG_Elec Block Avg	ΔG_Elec Block Std	ΔG_Elec Moving Avg	ΔG_Elec Moving Std	ΔG_Solv_Polar Cumulative Avg	ΔG_Solv_Polar Block Avg	ΔG_Solv_Polar Block Std	ΔG_Solv_Polar Moving Avg	ΔG_Solv_Polar Moving Std	ΔG_Solv_Nonpolar Cumulative Avg	ΔG_Solv_Nonpolar Block Avg	ΔG_Solv_Nonpolar Block Std	ΔG_Solv_Nonpolar Moving Avg	ΔG_Solv_Nonpolar Moving Std	Run
0.002	-5.64	-4.58	-18.64	19.31	-1.74	-5.64	-4.6240000000000006	1.9227022650426144	-5.64		-4.58	-6.837999999999999	1.9782861269290648	-4.58		-18.64	-12.462	7.454156961052	-18.64		19.31	16.218	5.584419038718352	19.31		-1.74	-1.544	0.22738513583785552	-1.74		nag1
0.022	-6.09	-9.75	-13.81	19.32	-1.85	-5.865	-4.6240000000000006	1.9227022650426144	-5.865	0.3181980515339462	-7.165	-6.837999999999999	1.9782861269290648	-7.165	3.6557420587344507	-16.225	-12.462	7.454156961052	-16.225	3.4153257531310253	19.314999999999998	16.218	5.584419038718352	19.314999999999998	0.007071067811867836	-1.795	-1.544	0.22738513583785552	-1.795	0.07778174593052038	nag1
0.042	-6.65	-6.32	-19.63	20.73	-1.44	-6.126666666666666	-4.6240000000000006	1.9227022650426144	-6.126666666666666	0.5059973649470255	-6.883333333333333	-6.837999999999999	1.9782861269290648	-6.883333333333333	2.6306336372314054	-17.36	-12.462	7.454156961052	-17.36	3.1139845857036605	19.786666666666665	16.218	5.584419038718352	19.786666666666665	0.8169659315622262	-1.6766666666666667	-1.544	0.22738513583785552	-1.6766666666666667	0.21221058723196007	nag1
0.062	-1.65	-5.08	-11.38	16.3	-1.48	-5.0075	-4.6240000000000006	1.9227022650426144	-5.0075	2.2761425702270937	-6.4325	-6.837999999999999	1.9782861269290648	-6.4325	2.329483132943157	-15.865	-12.462	7.454156961052	-15.865	3.9248821638362594	18.915	16.218	5.584419038718352	18.915	1.8665922604218268	-1.6275	-1.544	0.22738513583785552	-1.6275	0.1992276754536544	nag1
0.082	-3.09	-8.46	1.15	5.43	-1.21	-4.6240000000000006	-4.6240000000000006	1.9227022650426144	-4.6240000000000006	2.149646482564052	-6.837999999999999	-6.837999999999999	1.9782861269290648	-6.837999999999999	2.2117911293790833	-12.462	-12.462	7.454156961052	-12.462	8.334000839932763	16.218	16.218	5.584419038718352	16.218	6.243570292709132	-1.544	-1.544	0.22738513583785552	-1.544	0.25422431040323423	nag1
0.10200000000000001	-1.44	-9.62	-0.05	9.63	-1.4	-4.093333333333333	-1.1780000000000002	0.44489998876151926	-4.093333333333333	2.3208676538455757	-7.301666666666667	-8.772	1.0332744069219948	-7.301666666666667	2.281126183854516	-10.393333333333333	-2.278	5.567029369421361	-10.393333333333333	9.01336489146349	15.12	11.3	4.92010568992171	15.12	6.198335260374353	-1.5199999999999998	-1.4280000000000002	0.18004443895883043	-1.5199999999999998	0.23486166140943482	nag1
0.122	-0.62	-8.75	-1.11	10.67	-1.43	-3.597142857142857	-1.1780000000000002	0.44489998876151926	-3.597142857142857	2.492413250150105	-7.508571428571429	-8.772	1.0332744069219948	-7.508571428571429	2.1531250820720143	-9.067142857142857	-2.278	5.567029369421361	-9.067142857142857	8.944947762630616	14.484285714285715	11.3	4.92010568992171	14.484285714285715	5.902970600025203	-1.5071428571428573	-1.4280000000000002	0.18004443895883043	-1.5071428571428573	0.21708019145884666	nag1
0.14200000000000002	-0.88	-6.94	-2.54	9.73	-1.13	-3.2575	-1.1780000000000002	0.44489998876151926	-3.2575	2.4995070942659305	-7.4375	-8.772	1.0332744069219948	-7.4375	2.0035165513238393	-8.25125	-2.278	5.567029369421361	-8.25125	8.596932073212429	13.89	11.3	4.92010568992171	13.89	5.7177443104776895	-1.46	-1.4280000000000002	0.18004443895883043	-1.46	0.24118753817606037	nag1
0.162	-1.89	-8.66	-12.32	20.58	-1.49	-3.1055555555555556	-1.1780000000000002	0.44489998876151926	-3.1055555555555556	2.3820952495183265	-7.573333333333333	-8.772	1.0332744069219948	-7.573333333333333	1.9179090176543827	-8.703333333333333	-2.278	5.567029369421361	-8.703333333333333	8.155259039417448	14.633333333333333	11.3	4.92010568992171	14.633333333333333	5.794732521868459	-1.4633333333333334	-1.4280000000000002	0.18004443895883043	-1.4633333333333334	0.2258317958127243	nag1
0.182	-1.06	-9.89	4.63	5.89	-1.69	-2.901	-1.1780000000000002	0.44489998876151926	-2.901	2.337160908262654	-7.805	-8.772	1.0332744069219948	-7.805	1.9509897772953888	-7.37	-2.278	5.567029369421361	-7.37	8.769049105930597	13.759	11.3	4.92010568992171	13.759	6.123113677787724	-1.486	-1.4280000000000002	0.18004443895883043	-1.486	0.22465776441314264	nag1
0.202	0.04	-9.64	-7.86	19.46	-1.92	-2.6336363636363633	-0.89	0.7387827826905552	-2.6336363636363633	2.387970991144041	-7.971818181818182	-9.692	0.687994186021946	-7.971818181818182	1.9317961496069826	-7.414545454545455	-5.414	2.9368731671626547	-7.414545454545455	8.320362208024797	14.27727272727273	15.992	3.49932222008777	14.27727272727273	6.057882618389185	-1.5254545454545456	-1.7720000000000002	0.17057549648176315	-1.5254545454545456	0.2500945275836173	nag1
0.222	-1.22	-10.42	-8.21	19.28	-1.87	-2.515833333333333	-0.89	0.7387827826905552	-2.515833333333333	2.313122479692895	-8.175833333333333	-9.692	0.687994186021946	-8.175833333333333	1.972826575492559	-7.480833333333333	-5.414	2.9368731671626547	-7.480833333333333	7.936476729556251	14.694166666666668	15.992	3.49932222008777	14.694166666666668	5.953769559673684	-1.5541666666666665	-1.7720000000000002	0.17057549648176315	-1.5541666666666665	0.2583675441668088	nag1
0.242	-1.85	-10.5	-2.11	12.71	-1.94	-2.4646153846153847	-0.89	0.7387827826905552	-2.4646153846153847	2.222332166083697	-8.354615384615384	-9.692	0.687994186021946	-8.354615384615384	1.9958023256517474	-7.067692307692307	-5.414	2.9368731671626547	-7.067692307692307	7.7432294660627585	14.541538461538462	15.992	3.49932222008777	14.541538461538462	5.726802258028829	-1.583846153846154	-1.7720000000000002	0.17057549648176315	-1.583846153846154	0.2695223695582756	nag1
0.262	-1.33	-9.15	-1.57	10.97	-1.57	-2.3835714285714285	-0.89	0.7387827826905552	-2.3835714285714285	2.1565735184916237	-8.411428571428571	-9.692	0.687994186021946	-8.411428571428571	1.9292519759775257	-6.675	-5.414	2.9368731671626547	-6.675	7.583164297918829	14.286428571428571	15.992	3.49932222008777	14.286428571428571	5.584318162556583	-1.582857142857143	-1.7720000000000002	0.17057549648176315	-1.582857142857143	0.25897515685511585	nag1
0.28200000000000003	-0.09	-8.75	-7.32	17.54	-1.56	-2.2306666666666666	-0.89	0.7387827826905552	-2.2306666666666666	2.1608578543408794	-8.434000000000001	-9.692	0.687994186021946	-8.434000000000001	1.8611279222173696	-6.718	-5.414	2.9368731671626547	-6.718	7.309217468375119	14.503333333333334	15.992	3.49932222008777	14.503333333333334	5.44636138912507	-1.5813333333333333	-1.7720000000000002	0.17057549648176315	-1.5813333333333333	0.24962447987403188	nag1
0.302	-0.61	-9.84	-6.28	17.48	-1.97	-2.129375	-0.3320000000000001	0.9999479986479298	-2.129375	2.1265416956489083	-8.521875	-9.388	0.5335691145484345	-8.521875	1.8320561081291518	-6.690625	-6.55	2.707559786966855	-6.690625	7.0622238884079565	14.689375	17.532	1.3873341342301064	14.689375	5.314048637024944	-1.605625	-1.9240000000000002	0.12467557900406961	-1.605625	0.25999919871671395	nag1
0.322	-1.86	-8.36	-11.0	19.32	-1.81	-2.1135294117647057	-0.3320000000000001	0.9999479986479298	-2.1135294117647057	2.060051398559241	-8.512352941176472	-9.388	0.5335691145484345	-8.512352941176472	1.7743151122748912	-6.944117647058824	-6.55	2.707559786966855	-6.944117647058824	6.917384855224849	14.961764705882352	17.532	1.3873341342301064	14.961764705882352	5.266450696738408	-1.6176470588235294	-1.9240000000000002	0.12467557900406961	-1.6176470588235294	0.25657672857657765	nag1
0.342	1.16	-9.63	-2.54	15.13	-1.8	-1.9316666666666669	-0.3320000000000001	0.9999479986479298	-1.9316666666666669	2.142313894724443	-8.574444444444445	-9.388	0.5335691145484345	-8.574444444444445	1.741379514746595	-6.6994444444444445	-6.55	2.707559786966855	-6.6994444444444445	6.790660084195421	14.971111111111112	17.532	1.3873341342301064	14.971111111111112	5.109361522088517	-1.6277777777777778	-1.9240000000000002	0.12467557900406961	-1.6277777777777778	0.25259955650735494	nag1
0.362	-0.57	-9.71	-7.05	18.33	-2.14	-1.8599999999999999	-0.3320000000000001	0.9999479986479298	-1.8599999999999999	2.1052606067236006	-8.63421052631579	-9.388	0.5335691145484345	-8.63421052631579	1.7122510063574006	-6.717894736842105	-6.55	2.707559786966855	-6.717894736842105	6.599825400844891	15.147894736842105	17.532	1.3873341342301064	15.147894736842105	5.02484447404137	-1.6547368421052633	-1.9240000000000002	0.12467557900406961	-1.6547368421052633	0.27215943899471523	nag1
0.382	0.22	-9.4	-5.88	17.4	-1.9	-1.7559999999999998	-0.3320000000000001	0.9999479986479298	-1.7559999999999998	2.1012312180193184	-8.6725	-9.388	0.5335691145484345	-8.6725	1.6753565999040643	-6.676	-6.55	2.707559786966855	-6.676	6.426530045137316	15.260499999999999	17.532	1.3873341342301064	15.260499999999999	4.916682102265392	-1.6670000000000003	-1.9240000000000002	0.12467557900406961	-1.6670000000000003	0.2705180215808181	nag1
0.402	0.8	-10.3	-5.92	18.89	-1.87	-1.6342857142857143	-4.918	3.8161467477024518	-1.6342857142857143	2.1226200117509766	-8.75	-11.374	1.431413287628699	-8.75	1.671110409278813	-6.64	-16.041999999999998	5.9595147453463015	-6.64	6.265978774301745	15.433333333333334	24.625999999999998	3.80968555132835	15.433333333333334	4.857198094923999	-1.6766666666666667	-2.128	0.26633813095386843	-1.6766666666666667	0.26736367242640374	nag1
0.422	-5.38	-10.76	-22.45	29.97	-2.14	-1.8045454545454547	-4.918	3.8161467477024518	-1.8045454545454547	2.220070198960314	-8.841363636363637	-11.374	1.431413287628699	-8.841363636363637	1.6861997154902744	-7.358636363636363	-16.041999999999998	5.9595147453463015	-7.358636363636363	6.9824414446623555	16.09409090909091	24.625999999999998	3.80968555132835	16.09409090909091	5.663403535895143	-1.6977272727272728	-2.128	0.26633813095386843	-1.6977272727272728	0.278993630549957	nag1
0.442	-2.29	-9.67	-12.85	22.1	-1.86	-1.8256521739130436	-4.918	3.8161467477024518	-1.8256521739130436	2.1713879643443743	-8.877391304347826	-11.374	1.431413287628699	-8.877391304347826	1.656467263324695	-7.597391304347826	-16.041999999999998	5.9595147453463015	-7.597391304347826	6.917330815614374	16.355217391304347	24.625999999999998	3.80968555132835	16.355217391304347	5.673140760368679	-1.7047826086956521	-2.128	0.26633813095386843	-1.7047826086956521	0.27467120121101807	nag1
0.462	-7.88	-12.9	-19.38	26.57	-2.18	-2.0779166666666664	-4.918	3.8161467477024518	-2.0779166666666664	2.457076699209266	-9.045	-11.374	1.431413287628699	-9.045	1.8162622871304066	-8.088333333333333	-16.041999999999998	5.9595147453463015	-8.088333333333333	7.180085785285436	16.780833333333334	24.625999999999998	3.80968555132835	16.780833333333334	5.927290543613143	-1.7245833333333334	-2.128	0.26633813095386843	-1.7245833333333334	0.28561115504135687	nag1
0.482	-9.84	-13.24	-19.61	25.6	-2.59	-2.3884	-4.918	3.8161467477024518	-2.3884	2.862808469551069	-9.2128	-11.374	1.431413287628699	-9.2128	1.9660313663147226	-8.549199999999999	-16.041999999999998	5.9595147453463015	-8.549199999999999	7.396993713665032	17.1336	24.625999999999998	3.80968555132835	17.1336	6.064652971660181	-1.7592	-2.128	0.26633813095386843	-1.7592	0.32883531845996516	nag1
0.502	-10.47	-12.34	-15.61	19.86	-2.38	-2.6992307692307693	-9.07	1.783905827110837	-2.6992307692307693	3.221778295385234	-9.333076923076923	-13.978	1.1515797844700122	-9.333076923076923	2.021583081113946	-8.820769230769232	-12.913999999999998	4.203496639703665	-8.820769230769232	7.378644278227227	17.23846153846154	20.302	2.7988597678340374	17.23846153846154	5.966130197914016	-1.783076923076923	-2.48	0.10881176406988365	-1.783076923076923	0.344427283829481	nag1
0.522	-11.08	-12.97	-16.31	20.82	-2.62	-3.0096296296296297	-9.07	1.783905827110837	-3.0096296296296297	3.5471131073045017	-9.467777777777778	-13.978	1.1515797844700122	-9.467777777777778	2.1022631273012085	-9.098148148148148	-12.913999999999998	4.203496639703665	-9.098148148148148	7.37751523577763	17.37111111111111	20.302	2.7988597678340374	17.37111111111111	5.890736099578031	-1.8140740740740742	-2.48	0.10881176406988365	-1.8140740740740742	0.3741786827301719	nag1
0.542	-7.58	-14.99	-11.74	21.63	-2.48	-3.172857142857143	-9.07	1.783905827110837	-3.172857142857143	3.586366010883603	-9.665000000000001	-13.978	1.1515797844700122	-9.665000000000001	2.311910385293866	-9.192499999999999	-12.913999999999998	4.203496639703665	-9.192499999999999	7.256800450458713	17.523214285714285	20.302	2.7988597678340374	17.523214285714285	5.836381459857944	-1.8378571428571429	-2.48	0.10881176406988365	-1.8378571428571429	0.3881519093884568	nag1
0.562	-9.82	-15.33	-15.75	23.84	-2.58	-3.402068965517241	-9.07	1.783905827110837	-3.402068965517241	3.7317913922235646	-9.860344827586207	-13.978	1.1515797844700122	-9.860344827586207	2.5021326371697703	-9.418620689655173	-12.913999999999998	4.203496639703665	-9.418620689655173	7.229328028512911	17.74103448275862	20.302	2.7988597678340374	17.74103448275862	5.850019136005079	-1.863448275862069	-2.48	0.10881176406988365	-1.863448275862069	0.4053065494348424	nag1
0.582	-6.4	-14.26	-5.16	15.36	-2.34	-3.5020000000000002	-9.07	1.783905827110837	-3.5020000000000002	3.707510922624411	-10.007	-13.978	1.1515797844700122	-10.007	2.5865062976119364	-9.276666666666667	-12.913999999999998	4.203496639703665	-9.276666666666667	7.146015206626231	17.66166666666667	20.302	2.7988597678340374	17.66166666666667	5.764686242222067	-1.8793333333333335	-2.48	0.10881176406988365	-1.8793333333333335	0.4076504023973393	nag1
0.602	-6.65	-10.74	-14.93	21.32	-2.3	-3.6035483870967746	-7.519999999999999	0.5445365001540299	-3.6035483870967746	3.68878349268617	-10.030645161290321	-11.044	1.0560037878719946	-10.030645161290321	2.5464379506595365	-9.459032258064516	-14.3	2.2623615979767693	-9.459032258064516	7.09889585538423	17.779677419354837	20.092000000000002	1.9265035686445018	17.779677419354837	5.70575235113417	-1.8929032258064515	-2.264	0.09645724441429994	-1.8929032258064515	0.40785776563557957	nag1
0.622	-7.99	-12.03	-12.54	18.79	-2.21	-3.740625	-7.519999999999999	0.5445365001540299	-3.740625	3.7107228558467185	-10.093125	-11.044	1.0560037878719946	-10.093125	2.5298405374966406	-9.5553125	-14.3	2.2623615979767693	-9.5553125	7.004665258459145	17.81125	20.092000000000002	1.9265035686445018	17.81125	5.615810486417328	-1.9028125	-2.264	0.09645724441429994	-1.9028125	0.4051223182471382	nag1
0.642	-8.2	-9.37	-17.84	21.14	-2.12	-3.875757575757576	-7.519999999999999	0.5445365001540299	-3.875757575757576	3.733868662579596	-10.071212121212122	-11.044	1.0560037878719946	-10.071212121212122	2.493177888729259	-9.806363636363637	-14.3	2.2623615979767693	-9.806363636363637	7.043573231225495	17.912121212121214	20.092000000000002	1.9265035686445018	17.912121212121214	5.557657868639314	-1.9093939393939394	-2.264	0.09645724441429994	-1.9093939393939394	0.40053042482703016	nag1
0.662	-7.42	-12.32	-14.92	22.23	-2.41	-3.98	-7.519999999999999	0.5445365001540299	-3.98	3.7267623449527307	-10.137352941176472	-11.044	1.0560037878719946	-10.137352941176472	2.485218493929024	-9.956764705882351	-14.3	2.2623615979767693	-9.956764705882351	6.991253722303723	18.039117647058823	20.092000000000002	1.9265035686445018	18.039117647058823	5.5226741259005365	-1.9241176470588235	-2.264	0.09645724441429994	-1.9241176470588235	0.40365089662455983	nag1
0.682	-7.34	-10.76	-11.27	16.98	-2.28	-4.076	-7.519999999999999	0.5445365001540299	-4.076	3.7152152973794603	-10.155142857142858	-11.044	1.0560037878719946	-10.155142857142858	2.4506594207761014	-9.994285714285715	-14.3	2.2623615979767693	-9.994285714285715	6.891249901874407	18.008857142857142	20.092000000000002	1.9265035686445018	18.008857142857142	5.443796670052432	-1.9342857142857144	-2.264	0.09645724441429994	-1.9342857142857144	0.4021946098615454	nag1
0.7020000000000001	-9.54	-8.99	-28.99	30.97	-2.52	-4.227777777777778	-5.922	2.4041414267883656	-4.227777777777778	3.7732972402783305	-10.122777777777777	-9.49	1.2514311806887342	-10.122777777777777	2.4231898824378595	-10.521944444444443	-17.029999999999998	7.715773454424384	-10.521944444444443	7.4937134870100826	18.36888888888889	22.670000000000005	5.068853913854689	18.36888888888889	5.783998013128376	-1.9505555555555556	-2.072	0.2422725737676471	-1.9505555555555556	0.4082502344987129	nag1
0.722	-5.09	-7.32	-17.58	21.76	-1.95	-4.251081081081081	-5.922	2.4041414267883656	-4.251081081081081	3.723220517377533	-10.047027027027028	-9.49	1.2514311806887342	-10.047027027027028	2.4333217635168607	-10.712702702702703	-17.029999999999998	7.715773454424384	-10.712702702702703	7.479454692187959	18.46054054054054	22.670000000000005	5.068853913854689	18.46054054054054	5.730282592384828	-1.9505405405405405	-2.072	0.2422725737676471	-1.9505405405405405	0.40254017015521404	nag1
0.742	-2.82	-10.28	-8.56	17.82	-1.8	-4.2134210526315785	-5.922	2.4041414267883656	-4.2134210526315785	3.6798922401347935	-10.053157894736842	-9.49	1.2514311806887342	-10.053157894736842	2.400511325331355	-10.656052631578948	-17.029999999999998	7.715773454424384	-10.656052631578948	7.385948872955444	18.443684210526317	22.670000000000005	5.068853913854689	18.443684210526317	5.653270959916076	-1.946578947368421	-2.072	0.2422725737676471	-1.946578947368421	0.3978134583607198	nag1
0.762	-4.43	-10.92	-8.91	17.4	-2.01	-4.218974358974359	-5.922	2.4041414267883656	-4.218974358974359	3.6313154024343324	-10.075384615384616	-9.49	1.2514311806887342	-10.075384615384616	2.3727785690307943	-10.61128205128205	-17.029999999999998	7.715773454424384	-10.61128205128205	7.293478406114522	18.416923076923077	22.670000000000005	5.068853913854689	18.416923076923077	5.580892757221853	-1.9482051282051283	-2.072	0.2422725737676471	-1.9482051282051283	0.39267551754377644	nag1
0.782	-7.73	-9.94	-21.11	25.4	-2.08	-4.30675	-5.922	2.4041414267883656	-4.30675	3.6271917423672875	-10.072	-9.49	1.2514311806887342	-10.072	2.342258607544305	-10.87375	-17.029999999999998	7.715773454424384	-10.87375	7.388263280018639	18.5915	22.670000000000005	5.068853913854689	18.5915	5.618436022002326	-1.9515	-2.072	0.2422725737676471	-1.9515	0.38816828230113737	nag1
0.802	-8.58	-9.5	-24.03	26.99	-2.05	-4.410975609756098	-10.882	1.5208734332612952	-4.410975609756098	3.643211361476334	-10.058048780487805	-10.169999999999998	1.6641514354168614	-10.058048780487805	2.3145196256590648	-11.194634146341464	-28.894000000000005	5.628259411221199	-11.194634146341464	7.57914279373366	18.796341463414635	30.598000000000003	4.3032239077231385	18.796341463414635	5.700702919858901	-1.9539024390243902	-2.4240000000000004	0.21095971179350817	-1.9539024390243902	0.3835940435459113	nag1
0.8220000000000001	-9.9	-11.63	-21.85	25.93	-2.36	-4.541666666666667	-10.882	1.5208734332612952	-4.541666666666667	3.696839729247109	-10.095476190476191	-10.169999999999998	1.6641514354168614	-10.095476190476191	2.2989511949974615	-11.448333333333332	-28.894000000000005	5.628259411221199	-11.448333333333332	7.66456812035386	18.966190476190476	30.598000000000003	4.3032239077231385	18.966190476190476	5.7373359809197035	-1.9635714285714285	-2.4240000000000004	0.21095971179350817	-1.9635714285714285	0.38403392525808056	nag1
0.842	-12.52	-11.59	-28.27	29.82	-2.48	-4.727209302325582	-10.882	1.5208734332612952	-4.727209302325582	3.849876513530689	-10.130232558139536	-10.169999999999998	1.6641514354168614	-10.130232558139536	2.2828235319363492	-11.83953488372093	-28.894000000000005	5.628259411221199	-11.83953488372093	7.9954713233978865	19.21860465116279	30.598000000000003	4.3032239077231385	19.21860465116279	5.905331562561696	-1.9755813953488373	-2.4240000000000004	0.21095971179350817	-1.9755813953488373	0.3875214422674626	nag1
0.862	-10.91	-7.22	-33.4	32.28	-2.58	-4.867727272727273	-10.882	1.5208734332612952	-4.867727272727273	3.917353083359224	-10.06409090909091	-10.169999999999998	1.6641514354168614	-10.06409090909091	2.2983860041562822	-12.329545454545455	-28.894000000000005	5.628259411221199	-12.329545454545455	8.54433906286154	19.515454545454546	30.598000000000003	4.3032239077231385	19.515454545454546	6.159481801876946	-1.9893181818181818	-2.4240000000000004	0.21095971179350817	-1.9893181818181818	0.3936791145630272	nag1
0.882	-12.5	-10.91	-36.92	37.97	-2.65	-5.037333333333334	-10.882	1.5208734332612952	-5.037333333333334	4.036256929383956	-10.08288888888889	-10.169999999999998	1.6641514354168614	-10.08288888888889	2.2756144247435706	-12.876	-28.894000000000005	5.628259411221199	-12.876	9.207826809049708	19.925555555555555	30.598000000000003	4.3032239077231385	19.925555555555555	6.681705537427467	-2.004	-2.4240000000000004	0.21095971179350817	-2.004	0.4014485136239879	nag1
0.902	-11.59	-12.34	-30.62	33.81	-2.43	-5.179782608695652	-8.89	2.182649765766372	-5.179782608695652	4.106429370379216	-10.13195652173913	-10.276	1.7603476929288713	-10.13195652173913	2.2746639503356367	-13.261739130434782	-27.962	7.094207214340444	-13.261739130434782	9.473359442691635	20.227391304347826	31.75	4.547742297008484	20.227391304347826	6.916928166874402	-2.0132608695652174	-2.4	0.128062484748657	-2.0132608695652174	0.40190133862720373	nag1
0.922	-9.09	-11.2	-25.68	30.26	-2.47	-5.262978723404256	-8.89	2.182649765766372	-5.262978723404256	4.10140162409708	-10.15468085106383	-10.276	1.7603476929288713	-10.15468085106383	2.2551909695130417	-13.525957446808512	-27.962	7.094207214340444	-13.525957446808512	9.543306705105682	20.440851063829786	31.75	4.547742297008484	20.440851063829786	6.996096684949535	-2.0229787234042553	-2.4	0.128062484748657	-2.0229787234042553	0.4030531030587552	nag1
0.9420000000000001	-10.74	-7.13	-40.46	39.36	-2.51	-5.377083333333334	-8.89	2.182649765766372	-5.377083333333334	4.133829278471246	-10.091666666666667	-10.276	1.7603476929288713	-10.091666666666667	2.273383768496918	-14.087083333333332	-27.962	7.094207214340444	-14.087083333333332	10.210305173577753	20.835	31.75	4.547742297008484	20.835	7.440493291814185	-2.033125	-2.4	0.128062484748657	-2.033125	0.40489113982203057	nag1
0.962	-7.46	-9.87	-21.14	25.99	-2.44	-5.419591836734694	-8.89	2.182649765766372	-5.419591836734694	4.101350366639258	-10.087142857142856	-10.276	1.7603476929288713	-10.087142857142856	2.249800917118372	-14.231020408163264	-27.962	7.094207214340444	-14.231020408163264	10.153503140316063	20.94020408163265	31.75	4.547742297008484	20.94020408163265	7.399318518675642	-2.0414285714285714	-2.4	0.128062484748657	-2.0414285714285714	0.40484564959994335	nag1
0.982	-5.57	-10.84	-21.91	29.33	-2.15	-5.4226	-8.89	2.182649765766372	-5.4226	4.059339852835228	-10.1022	-10.276	1.7603476929288713	-10.1022	2.2292693870414135	-14.3846	-27.962	7.094207214340444	-14.3846	10.107868668537801	21.108	31.75	4.547742297008484	21.108	7.418917903383406	-2.0436	-2.4	0.128062484748657	-2.0436	0.4009873528465172	nag1
1.002	-2.78	-3.57	-27.46	30.03	-1.78	-5.3707843137254905	-5.867999999999999	2.5662688869251404	-5.365400000000001	4.076328485091375	-9.974117647058824	-7.780000000000001	2.517276305851227	-10.082	2.284227194819075	-14.640980392156862	-18.220000000000002	7.196146190844097	-14.561	10.259473720440448	21.28294117647059	22.362000000000002	4.95820290024521	21.322400000000002	7.520105991437152	-2.0384313725490193	-2.228	0.28280028288528986	-2.0444	0.40040877072495495	nag1
1.022	-5.52	-11.5	-8.88	16.97	-2.1	-5.373653846153847	-5.867999999999999	2.5662688869251404	-5.354	4.0750575305817485	-10.003461538461538	-7.780000000000001	2.517276305851227	-10.117	2.292428753928186	-14.530192307692309	-18.220000000000002	7.196146190844097	-14.4624	10.290481942661621	21.200000000000003	22.362000000000002	4.95820290024521	21.2754	7.540193038724172	-2.039615384615385	-2.228	0.28280028288528986	-2.0494	0.39949156462193514	nag1
1.042	-8.61	-8.1	-18.75	20.61	-2.37	-5.434716981132076	-5.867999999999999	2.5662688869251404	-5.3932	4.097146064951922	-9.96754716981132	-7.780000000000001	2.517276305851227	-10.152600000000001	2.2456032415293996	-14.609811320754716	-18.220000000000002	7.196146190844097	-14.4448	10.282212546779164	21.188867924528303	22.362000000000002	4.95820290024521	21.273000000000003	7.5403892743122505	-2.0458490566037737	-2.228	0.28280028288528986	-2.068	0.39212138895177545	nag1
1.062	-3.43	-7.82	-11.45	18.11	-2.26	-5.397592592592593	-5.867999999999999	2.5662688869251404	-5.428800000000001	4.0716113442684465	-9.927777777777779	-7.780000000000001	2.517276305851227	-10.2074	2.1507168335136972	-14.551296296296297	-18.220000000000002	7.196146190844097	-14.4462	10.281791492036508	21.13185185185185	22.362000000000002	4.95820290024521	21.309199999999997	7.520345693313489	-2.0498148148148148	-2.228	0.28280028288528986	-2.0835999999999997	0.3836758836224523	nag1
1.082	-9.0	-7.91	-24.56	26.09	-2.63	-5.463090909090909	-5.867999999999999	2.5662688869251404	-5.547000000000001	4.088080858060517	-9.89109090909091	-7.780000000000001	2.517276305851227	-10.1964	2.16121730626468	-14.733272727272729	-18.220000000000002	7.196146190844097	-14.960400000000002	10.12762839857347	21.222	22.362000000000002	4.95820290024521	21.722400000000004	7.190405614286245	-2.060363636363636	-2.228	0.28280028288528986	-2.112	0.370002757849623	nag1
1.102	-5.4	-5.2	-14.95	16.98	-2.23	-5.461964285714286	-8.059999999999999	2.0148647597295457	-5.6262	4.045023089664429	-9.807321428571429	-6.04	3.173212882868088	-10.107999999999999	2.2727902477360473	-14.737142857142857	-20.306	8.054021604142864	-15.2584	9.896519561369615	21.146250000000002	20.642	4.018762993758155	21.8694	7.01103864616072	-2.063392857142857	-2.3579999999999997	0.15561490931141528	-2.1286	0.35575163315127056	nag1
1.122	-7.35	-10.74	-9.47	15.06	-2.2	-5.495087719298246	-8.059999999999999	2.0148647597295457	-5.7608	3.9865896836923715	-9.823684210526316	-6.04	3.173212882868088	-10.1478	2.265937919066016	-14.644736842105264	-20.306	8.054021604142864	-15.4256	9.721682511640815	21.039473684210527	20.642	4.018762993758155	21.957199999999997	6.894443796660183	-2.0657894736842106	-2.3579999999999997	0.15561490931141528	-2.144	0.3412641564679716	nag1
1.1420000000000001	-7.63	-5.18	-24.59	24.51	-2.37	-5.531896551724138	-8.059999999999999	2.0148647597295457	-5.8958	3.931849069081977	-9.743620689655172	-6.04	3.173212882868088	-10.1126	2.329563163044146	-14.816206896551725	-20.306	8.054021604142864	-15.8666	9.624869913777687	21.099310344827586	20.642	4.018762993758155	22.2528	6.672786353112595	-2.0710344827586207	-2.3579999999999997	0.15561490931141528	-2.1688	0.3096649934417283	nag1
1.162	-11.59	-1.2	-32.93	25.17	-2.64	-5.63457627118644	-8.059999999999999	2.0148647597295457	-6.0898	3.9692905293165985	-9.598813559322034	-6.04	3.173212882868088	-9.9634	2.6423849848504797	-15.123220338983051	-20.306	8.054021604142864	-16.2788	9.907072023642135	21.168305084745764	20.642	4.018762993758155	22.3446	6.680871631389276	-2.080677966101695	-2.3579999999999997	0.15561490931141528	-2.1918	0.30079954678645904	nag1
1.182	-8.33	-7.88	-19.59	21.49	-2.35	-5.6795	-8.059999999999999	2.0148647597295457	-6.2352	3.914052777219175	-9.570166666666667	-6.04	3.173212882868088	-9.9232	2.6587632847024265	-15.197666666666667	-20.306	8.054021604142864	-16.763199999999998	9.445231696253849	21.17366666666667	20.642	4.018762993758155	22.656600000000005	6.246921726836703	-2.085166666666667	-2.3579999999999997	0.15561490931141528	-2.205	0.2927020495246297	nag1
1.202	-14.49	-13.07	-23.13	24.31	-2.61	-5.823934426229508	-9.35	3.7539259449275235	-6.525799999999999	3.977517988260866	-9.627540983606558	-10.488000000000001	1.5214125015918598	-9.991800000000001	2.69530558640048	-15.327704918032786	-25.445999999999998	5.357841356367319	-17.0686	9.398234095959143	21.225081967213114	29.048000000000002	4.823548071699918	22.753600000000002	6.23391407822516	-2.0937704918032787	-2.476	0.21841245385737518	-2.2188	0.29524559130268807	nag1
1.222	-11.97	-11.14	-36.08	37.86	-2.62	-5.923064516129033	-9.35	3.7539259449275235	-6.7408	3.9754049158416493	-9.651935483870966	-10.488000000000001	1.5214125015918598	-10.0062	2.699559971702116	-15.66241935483871	-25.445999999999998	5.357841356367319	-17.625999999999998	9.68423629684144	21.493387096774192	29.048000000000002	4.823548071699918	23.1252	6.56747652590912	-2.1022580645161293	-2.476	0.21841245385737518	-2.2338	0.2962134503415836	nag1
1.242	-9.29	-9.74	-21.94	25.1	-2.72	-5.976507936507936	-9.35	3.7539259449275235	-6.889599999999999	3.9275577705256377	-9.653333333333332	-10.488000000000001	1.5214125015918598	-9.991	2.698862383165416	-15.762063492063492	-25.445999999999998	5.357841356367319	-18.0226	9.43877906537164	21.55063492063492	29.048000000000002	4.823548071699918	23.373	6.398036768399811	-2.112063492063492	-2.476	0.21841245385737518	-2.2494	0.300926528425469	nag1
1.262	-3.56	-8.6	-22.26	29.55	-2.26	-5.93875	-9.35	3.7539259449275235	-6.9342	3.8754523580598725	-9.636875	-10.488000000000001	1.5214125015918598	-9.98	2.703476975138136	-15.86359375	-25.445999999999998	5.357841356367319	-18.4364	9.151940746561431	21.675625	29.048000000000002	4.823548071699918	23.744600000000002	6.199449353427631	-2.114375	-2.476	0.21841245385737518	-2.2632	0.28450773813944863	nag1
1.282	-7.44	-9.89	-23.82	28.42	-2.17	-5.961846153846153	-9.35	3.7539259449275235	-7.0812	3.747842176451915	-9.64076923076923	-10.488000000000001	1.5214125015918598	-10.0028	2.697692922117122	-15.985999999999999	-25.445999999999998	5.357841356367319	-18.7664	9.039715942801001	21.77938461538462	29.048000000000002	4.823548071699918	23.962200000000003	6.168088146885961	-2.1152307692307692	-2.476	0.21841245385737518	-2.2754	0.2662299911040563	nag1
1.302	-6.07	-5.48	-17.37	18.72	-1.94	-5.963484848484848	-5.344	3.5436342926436413	-7.1903999999999995	3.6332354502199116	-9.577727272727273	-8.59	1.5702611247814804	-9.9156	2.772491813719719	-16.006969696969698	-17.068	9.823246713790711	-18.988200000000003	8.861389233232964	21.733030303030304	22.384	7.1063031176554805	23.987000000000002	6.143938858247007	-2.1125757575757578	-2.072	0.2040980156689428	-2.2748000000000004	0.2669651051110226	nag1
1.322	-0.81	-9.27	-0.15	10.42	-1.81	-5.886567164179104	-5.344	3.5436342926436413	-7.1693999999999996	3.667546257516106	-9.573134328358208	-8.59	1.5702611247814804	-9.9338	2.7650485400027662	-15.770298507462686	-17.068	9.823246713790711	-18.7712	9.187834378754797	21.56417910447761	22.384	7.1063031176554805	23.809	6.405274691810727	-2.1080597014925373	-2.072	0.2040980156689428	-2.2748	0.2669651051110226	nag1
1.342	-6.22	-9.72	-22.47	27.97	-2.0	-5.891470588235294	-5.344	3.5436342926436413	-7.317	3.4685968756421195	-9.57529411764706	-8.59	1.5702611247814804	-9.9356	2.764876024087053	-15.868823529411763	-17.068	9.823246713790711	-19.1698	8.8970115344928	21.658382352941175	22.384	7.1063031176554805	24.0658	6.306849561211611	-2.106470588235294	-2.072	0.2040980156689428	-2.2788	0.26114066894988314	nag1
1.362	-11.09	-9.05	-29.89	30.08	-2.24	-5.966811594202898	-5.344	3.5436342926436413	-7.5274	3.368604028680249	-9.567681159420289	-8.59	1.5702611247814804	-9.9224	2.767549243703991	-16.072028985507245	-17.068	9.823246713790711	-19.6266	8.84824867025177	21.780434782608694	22.384	7.1063031176554805	24.3008	6.307674573930731	-2.108405797101449	-2.072	0.2040980156689428	-2.2808	0.2604379357300844	nag1
1.3820000000000001	-2.53	-9.43	-15.46	24.73	-2.37	-5.917714285714286	-5.344	3.5436342926436413	-7.5824	3.2602357245438287	-9.565714285714286	-8.59	1.5702611247814804	-9.923	2.76743692662672	-16.063285714285715	-17.068	9.823246713790711	-19.8182	8.645914144135082	21.82257142857143	22.384	7.1063031176554805	24.4474	6.2287020988914445	-2.112142857142857	-2.072	0.2040980156689428	-2.2902	0.25483480043001333	nag1
1.4020000000000001	-4.98	-9.18	-22.88	28.98	-1.9	-5.90450704225352	-5.404000000000001	1.6877511664934495	-7.6979999999999995	3.0528253892325456	-9.560281690140844	-9.469999999999999	1.354385469502682	-9.9006	2.768855513952084	-16.159295774647887	-24.973999999999997	5.027196435390206	-20.1574	8.419246126996095	21.92338028169014	31.008	4.771412369519114	24.6492	6.208393541597289	-2.109154929577465	-1.9679999999999995	0.2296432015105172	-2.2908	0.2538587105024364	nag1
1.422	-3.91	-10.91	-26.56	35.71	-2.15	-5.876805555555555	-5.404000000000001	1.6877511664934495	-7.6686000000000005	3.082538054451695	-9.579027777777778	-9.469999999999999	1.354385469502682	-9.9036	2.7698867286941393	-16.303749999999997	-24.973999999999997	5.027196435390206	-20.2396	8.462041284103826	22.11486111111111	31.008	4.771412369519114	24.764	6.360007059423626	-2.1097222222222225	-1.9679999999999995	0.2296432015105172	-2.2910000000000004	0.25374139173093474	nag1
1.442	-8.23	-11.18	-26.58	31.84	-2.31	-5.909041095890411	-5.404000000000001	1.6877511664934495	-7.7874	2.9839029433797255	-9.60095890410959	-9.469999999999999	1.354385469502682	-9.9338	2.775513844685488	-16.444520547945206	-24.973999999999997	5.027196435390206	-20.514200000000002	8.440095291559937	22.24808219178082	31.008	4.771412369519114	24.958799999999997	6.425571249122604	-2.1124657534246576	-1.9679999999999995	0.2296432015105172	-2.3	0.24600481163371468	nag1
1.462	-6.26	-8.03	-32.05	35.61	-1.79	-5.913783783783784	-5.404000000000001	1.6877511664934495	-7.755	2.9916620525611983	-9.57972972972973	-9.469999999999999	1.354385469502682	-9.8364	2.7546700680251117	-16.655405405405407	-24.973999999999997	5.027196435390206	-20.767599999999998	8.594140044358177	22.42864864864865	31.008	4.771412369519114	25.1396	6.596733873358722	-2.108108108108108	-1.9679999999999995	0.2296432015105172	-2.2922	0.2558721779103232	nag1
1.482	-3.64	-8.05	-16.8	22.9	-1.69	-5.883466666666666	-5.404000000000001	1.6877511664934495	-7.631	3.03170070812959	-9.559333333333335	-9.469999999999999	1.354385469502682	-9.7326	2.721382309318077	-16.657333333333334	-24.973999999999997	5.027196435390206	-20.711399999999998	8.611035636594115	22.434933333333333	31.008	4.771412369519114	25.0856	6.603935178114235	-2.102533333333333	-1.9679999999999995	0.2296432015105172	-2.2742	0.2659529649991466	nag1
1.502	-6.97	-7.72	-20.02	22.46	-1.7	-5.897763157894737	-3.378	2.415519819831748	-7.561	3.005101954194238	-9.535131578947368	-8.858	0.8371475377733608	-9.6402	2.709451702948818	-16.70157894736842	-6.112	8.267300405815673	-20.7996	8.580247358596012	22.435263157894735	13.116	5.889884888518621	25.1376	6.572108213301646	-2.097236842105263	-1.5299999999999998	0.14764823060233404	-2.2606	0.27756528924906815	nag1
1.522	-5.52	-9.89	-10.75	16.83	-1.72	-5.892857142857143	-3.378	2.415519819831748	-7.4498	2.9749474287929227	-9.53974025974026	-8.858	0.8371475377733608	-9.5786	2.66688078137003	-16.624285714285712	-6.112	8.267300405815673	-20.6884	8.675124267768412	22.362467532467534	13.116	5.889884888518621	25.0578	6.649372930385763	-2.0923376623376626	-1.5299999999999998	0.14764823060233404	-2.2426	0.28291348645182496	nag1
1.542	-1.72	-8.72	2.83	5.58	-1.41	-5.839358974358974	-3.378	2.415519819831748	-7.3326	3.0831740933323744	-9.529230769230768	-8.858	0.8371475377733608	-9.4532	2.552182291486954	-16.374871794871794	-6.112	8.267300405815673	-20.397000000000002	9.210050909473953	22.14730769230769	13.116	5.889884888518621	24.7368	7.184133151804548	-2.083589743589744	-1.5299999999999998	0.14764823060233404	-2.2212	0.304253116966242	nag1
1.562	-1.9	-9.72	-0.71	9.96	-1.43	-5.789493670886076	-3.378	2.415519819831748	-7.1742	3.155376422448981	-9.531645569620252	-8.858	0.8371475377733608	-9.341000000000001	2.4077809667146797	-16.176582278481014	-6.112	8.267300405815673	-20.0962	9.602174687782652	21.993037974683546	13.116	5.889884888518621	24.4592	7.481505316172566	-2.0753164556962025	-1.5299999999999998	0.14764823060233404	-2.1982	0.31965344755001845	nag1
1.582	-0.78	-8.24	-1.91	10.75	-1.39	-5.726875	-3.378	2.415519819831748	-7.0618	3.281109624402533	-9.5155	-8.858	0.8371475377733608	-9.220600000000001	2.3051135790335597	-15.998249999999999	-6.112	8.267300405815673	-20.031200000000002	9.715675035104617	21.8525	13.116	5.889884888518621	24.367000000000004	7.622998030931914	-2.06675	-1.5299999999999998	0.14764823060233404	-2.1792000000000002	0.33871811168532684	nag1
1.602	-3.29	-9.49	-7.2	15.11	-1.71	-5.69679012345679	-3.908	0.7179805011279904	-6.9946	3.3238453327311066	-9.515185185185185	-11.164	1.3972773525682007	-9.1956	2.2950551636249705	-15.88962962962963	-3.9099999999999993	1.8667726160408504	-19.8766	9.858949236141564	21.769259259259258	12.872	1.1978547491244504	24.2428	7.723580918465323	-2.062345679012346	-1.704	0.11324310133513653	-2.1673999999999998	0.34464894887288383	nag1
1.622	-4.71	-12.92	-2.34	12.42	-1.87	-5.684756097560975	-3.908	0.7179805011279904	-6.928999999999999	3.336143594276578	-9.55670731707317	-11.164	1.3972773525682007	-9.2134	2.32079385608653	-15.724390243902441	-3.9099999999999993	1.8667726160408504	-19.6726	10.116031893252716	21.655243902439025	12.872	1.1978547491244504	24.1154	7.866572837270474	-2.06	-1.704	0.11324310133513653	-2.1606	0.34713644908841573	nag1
1.6420000000000001	-3.32	-12.23	-2.15	12.85	-1.78	-5.656265060240964	-3.908	0.7179805011279904	-6.8313999999999995	3.3694182929183865	-9.588915662650603	-11.164	1.3972773525682007	-9.2706	2.359651833536086	-15.560843373493976	-3.9099999999999993	1.8667726160408504	-19.3588	10.413031991946731	21.549156626506022	12.872	1.1978547491244504	23.9496	8.016497265524592	-2.0566265060240965	-1.704	0.11324310133513653	-2.1538	0.35125367308704797	nag1
1.6620000000000001	-4.86	-11.61	-3.21	11.54	-1.58	-5.6467857142857145	-3.908	0.7179805011279904	-6.7802	3.3797261632823896	-9.612976190476191	-11.164	1.3972773525682007	-9.2564	2.3430041417298586	-15.413809523809524	-3.9099999999999993	1.8667726160408504	-19.1246	10.644025671229656	21.43	12.872	1.1978547491244504	23.735799999999998	8.203661225952963	-2.050952380952381	-1.704	0.11324310133513653	-2.1372	0.3584378806511863	nag1
1.682	-3.36	-9.57	-4.65	12.44	-1.58	-5.619882352941176	-3.908	0.7179805011279904	-6.7006	3.4129778786274008	-9.612470588235295	-11.164	1.3972773525682007	-9.2326	2.3334434658168326	-15.287176470588236	-3.9099999999999993	1.8667726160408504	-18.9922	10.783974938277062	21.324235294117646	12.872	1.1978547491244504	23.645	8.304467509253373	-2.0454117647058827	-1.704	0.11324310133513653	-2.1231999999999998	0.36633006194648293	nag1
1.702	-6.61	-13.54	-1.53	10.38	-1.93	-5.631395348837209	-4.610000000000001	1.203445054832168	-6.642	3.388295580195964	-9.658139534883722	-11.322	1.1811587530895238	-9.3236	2.41121424233704	-15.127209302325582	-3.07	0.9836259451641156	-18.442999999999998	10.962182720608157	21.196976744186045	11.52	0.7002856560004638	23.2332	8.443171964156987	-2.04406976744186	-1.738	0.15065191668213185	-2.1114	0.36277282484907725	nag1
1.722	-4.9	-10.56	-3.95	11.09	-1.48	-5.622988505747126	-4.610000000000001	1.203445054832168	-6.638199999999999	3.390177702885625	-9.668505747126437	-11.322	1.1811587530895238	-9.3884	2.3997792075309685	-14.998735632183907	-3.07	0.9836259451641156	-18.1704	11.151910051462862	21.08080459770115	11.52	0.7002856560004638	23.0198	8.614274458651732	-2.037586206896552	-1.738	0.15065191668213185	-2.102	0.372985746841536	nag1
1.742	-4.46	-10.68	-4.27	12.31	-1.82	-5.609772727272728	-4.610000000000001	1.203445054832168	-6.671	3.3602843963703117	-9.68	-11.322	1.1811587530895238	-9.396400000000002	2.403476020182403	-14.876818181818182	-3.07	0.9836259451641156	-18.084600000000002	11.243486134156951	20.981136363636363	11.52	0.7002856560004638	22.9096	8.716785580541881	-2.0351136363636364	-1.738	0.15065191668213185	-2.1024000000000003	0.37266585131279933	nag1
1.762	-4.19	-11.52	-3.03	12.05	-1.69	-5.593820224719101	-4.610000000000001	1.203445054832168	-6.6662	3.3637205409413866	-9.700674157303371	-11.322	1.1811587530895238	-9.4084	2.4127183077709398	-14.74370786516854	-3.07	0.9836259451641156	-17.967	11.371427898420656	20.880786516853934	11.52	0.7002856560004638	22.8026	8.818044998288268	-2.0312359550561796	-1.738	0.15065191668213185	-2.096	0.3770075514861083	nag1
1.782	-2.89	-10.31	-2.57	11.77	-1.77	-5.563777777777778	-4.610000000000001	1.203445054832168	-6.569400000000001	3.4019072741685377	-9.707444444444445	-11.322	1.1811587530895238	-9.4158	2.4149484213024146	-14.608444444444444	-3.07	0.9836259451641156	-17.5962	11.567436505385388	20.779555555555557	11.52	0.7002856560004638	22.53	8.945862343073724	-2.0283333333333333	-1.738	0.15065191668213185	-2.0898	0.3798146164343105	nag1
1.802	-1.76	-8.02	-2.92	10.34	-1.16	-5.521978021978022	-4.886	2.121542834825637	-6.433	3.455942087808433	-9.6889010989011	-11.088	2.03742386360816	-9.3862	2.4229522302769584	-14.48	-6.328000000000001	5.284041634960875	-17.174	11.712158517662626	20.664835164835164	14.296000000000001	4.690716789574915	22.197	9.085258580215962	-2.018791208791209	-1.766	0.3576926054589331	-2.072	0.4019290220617437	nag1
1.822	-6.54	-11.38	-3.06	9.62	-1.73	-5.53304347826087	-4.886	2.121542834825637	-6.3658	3.419627673968531	-9.707282608695653	-11.088	2.03742386360816	-9.3812	2.418481257284567	-14.355869565217391	-6.328000000000001	5.284041634960875	-16.798199999999998	11.859584032695729	20.54478260869565	14.296000000000001	4.690716789574915	21.8708	9.239974785724057	-2.0156521739130433	-1.766	0.3576926054589331	-2.0594	0.4025906413340917	nag1
1.842	-7.06	-9.77	-14.22	18.96	-2.03	-5.549462365591398	-4.886	2.121542834825637	-6.256600000000001	3.3043271629788715	-9.707956989247313	-11.088	2.03742386360816	-9.3448	2.3981695740965554	-14.354408602150539	-6.328000000000001	5.284041634960875	-16.5172	11.748151229283803	20.52774193548387	14.296000000000001	4.690716789574915	21.653599999999997	9.176727165465243	-2.015806451612903	-1.766	0.3576926054589331	-2.0504	0.3979998974464017	nag1
1.862	-2.95	-12.38	-0.51	11.65	-1.7	-5.521808510638297	-4.886	2.121542834825637	-6.0974	3.2670980757753036	-9.736382978723405	-11.088	2.03742386360816	-9.448	2.415827065036583	-14.207127659574468	-6.328000000000001	5.284041634960875	-15.8594	11.704264251693463	20.433297872340425	14.296000000000001	4.690716789574915	21.241	9.152944714067463	-2.012446808510638	-1.766	0.3576926054589331	-2.0328	0.3935346884588541	nag1
1.8820000000000001	-6.12	-13.89	-10.93	20.91	-2.21	-5.528105263157895	-4.886	2.121542834825637	-5.9698	3.133804162772818	-9.780105263157894	-11.088	2.03742386360816	-9.5076	2.4883037087419173	-14.17263157894737	-6.328000000000001	5.284041634960875	-15.3396	11.320687936116732	20.438315789473684	14.296000000000001	4.690716789574915	20.8998	8.828840377318148	-2.0145263157894737	-1.766	0.3576926054589331	-2.024	0.3842618155075287	nag1
1.9020000000000001	-5.31	-11.43	-6.08	13.9	-1.7	-5.525833333333334	-5.366	0.4831811254591801	-5.844200000000001	3.02801753021103	-9.797291666666666	-13.082000000000003	1.1489368999209661	-9.4894	2.47042788163657	-14.088333333333333	-2.724	2.7909109623920285	-14.8488	11.175726363646445	20.370208333333334	12.282	2.038719205776019	20.5016	8.682457650754355	-2.01125	-1.8399999999999999	0.11882760622010352	-2.0094	0.38238462312179744	nag1
1.922	-5.79	-14.35	-4.08	14.65	-2.01	-5.528556701030928	-5.366	0.4831811254591801	-5.778199999999999	2.9915716229952114	-9.84422680412371	-13.082000000000003	1.1489368999209661	-9.5524	2.553702841773419	-13.985154639175256	-2.724	2.7909109623920285	-14.416799999999999	11.165971527962334	20.31123711340206	12.282	2.038719205776019	20.1894	8.604709059578944	-2.011237113402062	-1.8399999999999999	0.11882760622010352	-2.0002	0.3765660632611481	nag1
1.942	-4.5	-14.42	1.76	10.07	-1.9	-5.518061224489796	-5.366	0.4831811254591801	-5.6533999999999995	2.909383559085593	-9.89091836734694	-13.082000000000003	1.1489368999209661	-9.6982	2.6198268286749222	-13.824489795918367	-2.724	2.7909109623920285	-13.5724	10.744772921884266	20.20673469387755	12.282	2.038719205776019	19.6036	8.263198659213792	-2.0101020408163266	-1.8399999999999999	0.11882760622010352	-1.9879999999999998	0.36952810503148764	nag1
1.962	-5.85	-12.7	-0.92	9.65	-1.88	-5.521414141414142	-5.366	0.4831811254591801	-5.6212	2.8978673650300357	-9.91929292929293	-13.082000000000003	1.1489368999209661	-9.7548	2.653962182342869	-13.694141414141415	-2.724	2.7909109623920285	-13.168000000000001	10.834275542490715	20.10010101010101	12.282	2.038719205776019	19.276799999999998	8.328326739850823	-2.008787878787879	-1.8399999999999999	0.11882760622010352	-1.9768000000000001	0.363993944780313	nag1
1.982	-5.38	-12.51	-4.3	13.14	-1.71	-5.52	-5.366	0.4831811254591801	-5.6174	2.898060442180358	-9.9452	-13.082000000000003	1.1489368999209661	-9.7882	2.6782949876397724	-13.6002	-2.724	2.7909109623920285	-12.8158	10.830523210833741	20.0305	12.282	2.038719205776019	18.953	8.243787333006395	-2.0058000000000002	-1.8399999999999999	0.11882760622010352	-1.9679999999999997	0.3650384380096	nag1
2.0020000000000002	-7.39	-13.38	-4.99	12.86	-1.89	-5.538514851485148	-6.936	3.138704191222869	-5.709599999999999	2.879218970059593	-9.97920792079208	-13.462	2.120475418390885	-9.9844	2.5706357190391644	-13.514950495049504	-6.1659999999999995	3.8330489169850153	-12.3664	10.675552800292685	19.95950495049505	14.551999999999998	2.9765375858537393	18.6096	8.129776450976811	-2.0046534653465344	-1.864	0.2171266911275535	-1.9702000000000002	0.3642128218388742	nag1
2.0220000000000002	-4.04	-12.66	-2.14	12.7	-1.94	-5.523823529411764	-6.936	3.138704191222869	-5.68	2.888799623599069	-10.005490196078432	-13.462	2.120475418390885	-10.0076	2.589756556205267	-13.40343137254902	-6.1659999999999995	3.8330489169850153	-12.231599999999998	10.762671385252782	19.888333333333332	14.551999999999998	2.9765375858537393	18.5242	8.169680654713497	-2.004019607843137	-1.864	0.2171266911275535	-1.9669999999999999	0.3637517094426468	nag1
2.0420000000000003	-4.12	-10.89	-3.43	11.7	-1.51	-5.510194174757281	-6.936	3.138704191222869	-5.590199999999999	2.865553684432966	-10.014077669902914	-13.462	2.120475418390885	-10.0634	2.5778456517180453	-13.306601941747573	-6.1659999999999995	3.8330489169850153	-11.9252	10.791345973434806	19.80883495145631	14.551999999999998	2.9765375858537393	18.346	8.220273345671115	-1.9992233009708738	-1.864	0.2171266911275535	-1.9498	0.36463842868445456	nag1
2.062	-6.49	-13.04	-7.23	15.58	-1.8	-5.519615384615384	-6.936	3.138704191222869	-5.6514	2.851116508832772	-10.043173076923077	-13.462	2.120475418390885	-10.1678	2.5908057922316803	-13.248173076923077	-6.1659999999999995	3.8330489169850153	-11.8408	10.811621834575876	19.768173076923077	14.551999999999998	2.9765375858537393	18.2954	8.229537197789185	-1.9973076923076922	-1.864	0.2171266911275535	-1.9406	0.3624486452011676	nag1
2.082	-12.64	-17.34	-13.04	19.92	-2.18	-5.587428571428571	-6.936	3.138704191222869	-5.724200000000001	2.9818389682632196	-10.112666666666666	-13.462	2.120475418390885	-10.3564	2.7607517166192843	-13.246190476190476	-6.1659999999999995	3.8330489169850153	-11.6104	10.656676542842792	19.76961904761905	14.551999999999998	2.9765375858537393	18.171999999999997	8.156205850611606	-1.9990476190476192	-1.864	0.2171266911275535	-1.9316000000000002	0.35036633889198027	nag1
2.102	-11.24	-17.53	-8.5	17.01	-2.22	-5.640754716981132	-13.684000000000001	1.8111719962499424	-5.841	3.081590001732143	-10.182641509433962	-17.305999999999997	1.9579846781831565	-10.603	2.8402976633315262	-13.201415094339621	-14.925999999999998	3.7320321542023183	-11.4814	10.654464046701236	19.743584905660377	20.934	2.2624376234495394	18.172600000000003	8.156117476208532	-2.0011320754716984	-2.3879999999999995	0.13687950905814925	-1.9314000000000002	0.35019533907549744	nag1
2.122	-15.31	-20.13	-15.24	22.6	-2.55	-5.731121495327103	-13.684000000000001	1.8111719962499424	-6.000200000000001	3.3546534782572808	-10.275607476635514	-17.305999999999997	1.9579846781831565	-10.790799999999999	3.143762103478141	-13.220467289719625	-14.925999999999998	3.7320321542023183	-11.5968	10.663477711232836	19.770280373831778	20.934	2.2624376234495394	18.3234	8.167090409387054	-2.0062616822429904	-2.3879999999999995	0.13687950905814925	-1.9384000000000001	0.3590597699093363	nag1
2.142	-16.19	-17.92	-19.06	23.34	-2.55	-5.827962962962963	-13.684000000000001	1.8111719962499424	-6.1714	3.645353771919672	-10.346388888888889	-17.305999999999997	1.9579846781831565	-11.0456	3.1955869825847807	-13.274537037037037	-14.925999999999998	3.7320321542023183	-11.486199999999998	10.554080918811293	19.803333333333335	20.934	2.2624376234495394	18.3	8.150662674949583	-2.011296296296296	-2.3879999999999995	0.13687950905814925	-1.942	0.36433893168704296	nag1
2.162	-13.04	-16.9	-13.77	19.96	-2.33	-5.8941284403669725	-13.684000000000001	1.8111719962499424	-6.200399999999999	3.694772899044027	-10.40651376146789	-17.305999999999997	1.9579846781831565	-11.3596	2.971927815202702	-13.27908256880734	-14.925999999999998	3.7320321542023183	-11.103	10.097564517430614	19.804770642201834	20.934	2.2624376234495394	18.195800000000002	8.094149585361272	-2.0142201834862385	-2.3879999999999995	0.13687950905814925	-1.9357999999999997	0.35472950315439206	nag1
2.182	-12.64	-14.05	-18.06	21.76	-2.29	-5.955454545454546	-13.684000000000001	1.8111719962499424	-6.286600000000001	3.7944043709931923	-10.439636363636362	-17.305999999999997	1.9579846781831565	-11.482999999999999	2.9525314285769575	-13.322545454545455	-14.925999999999998	3.7320321542023183	-11.0724	10.073610211531804	19.822545454545455	20.934	2.2624376234495394	18.2012	8.096481886521792	-2.0167272727272727	-2.3879999999999995	0.13687950905814925	-1.9346	0.35339871683584684	nag1
2.202	-10.61	-13.3	-13.86	18.72	-2.16	-5.997387387387388	-11.116	1.379399869508476	-6.209	3.660524803458473	-10.465405405405406	-15.410000000000002	1.843898044903784	-11.4876	2.955232343502221	-13.327387387387386	-10.488	4.5314253828127855	-10.887	9.931469104388778	19.81261261261261	16.932	3.307962514902489	18.0894	8.04886185641631	-2.018018018018018	-2.148	0.17080983578236938	-1.9256	0.34137273900939136	nag1
2.222	-8.65	-14.05	-11.79	19.13	-1.95	-6.021071428571429	-11.116	1.379399869508476	-6.1426	3.583185112580762	-10.497410714285715	-15.410000000000002	1.843898044903784	-11.545800000000002	2.97682277549986	-13.313660714285714	-10.488	4.5314253828127855	-10.4012	9.244300977977128	19.806517857142858	16.932	3.307962514902489	17.7148	7.529011437399319	-2.017410714285714	-2.148	0.17080983578236938	-1.9122	0.3263795836952116	nag1
2.242	-12.08	-15.82	-14.55	20.26	-1.96	-6.074690265486726	-11.116	1.379399869508476	-6.1984	3.65421889808233	-10.544513274336284	-15.410000000000002	1.843898044903784	-11.6674	3.0253377682904916	-13.324601769911505	-10.488	4.5314253828127855	-10.2534	9.114212182865067	19.81053097345133	16.932	3.307962514902489	17.618000000000002	7.462946564767257	-2.0169026548672564	-2.148	0.17080983578236938	-1.8969999999999998	0.30498745373994285	nag1
2.262	-12.46	-15.23	-10.3	15.38	-2.31	-6.1307017543859645	-11.116	1.379399869508476	-6.3764	3.7388603305591093	-10.585614035087719	-15.410000000000002	1.843898044903784	-11.8	3.0334354471860605	-13.298070175438596	-10.488	4.5314253828127855	-10.014199999999999	8.948101175839573	19.771666666666665	16.932	3.307962514902489	17.334600000000002	7.2670675134402	-2.019473684210526	-2.148	0.17080983578236938	-1.8980000000000001	0.30628118333535354	nag1
2.282	-11.78	-18.65	-1.94	11.17	-2.36	-6.179826086956521	-11.116	1.379399869508476	-6.4632000000000005	3.8136855814665314	-10.655739130434783	-15.410000000000002	1.843898044903784	-11.9752	3.170734956325631	-13.199304347826088	-10.488	4.5314253828127855	-9.5766	8.792825370721308	19.69686956521739	16.932	3.307962514902489	16.9896	7.1383817293757605	-2.0224347826086957	-2.148	0.17080983578236938	-1.9018000000000002	0.31086902550818163	nag1
2.302	-9.26	-14.64	-1.37	8.77	-2.01	-6.206379310344828	-10.408	2.6008798511273064	-6.527	3.8336045009087405	-10.69008620689655	-15.078	2.68278511998259	-12.158399999999999	3.0501250292205313	-13.097327586206896	-5.01	4.943638336286343	-9.256599999999999	8.794555739379993	19.6026724137931	11.866	3.371946618794551	16.790599999999998	7.2272947517429635	-2.0223275862068966	-2.184	0.13778243719719874	-1.9032000000000002	0.31120201457823077	nag1
2.322	-11.56	-12.84	-14.67	18.19	-2.24	-6.252136752136752	-10.408	2.6008798511273064	-6.742000000000001	3.8077938333831858	-10.70846153846154	-15.078	2.68278511998259	-12.229800000000001	3.0227933358105057	-13.11076923076923	-5.01	4.943638336286343	-9.546999999999999	8.727185358734776	19.59059829059829	11.866	3.371946618794551	16.946	7.170833782961163	-2.0241880341880343	-2.184	0.13778243719719874	-1.9118000000000002	0.3144979153754578	nag1
2.342	-13.14	-17.87	-4.04	11.11	-2.34	-6.310508474576271	-10.408	2.6008798511273064	-6.8804	3.9127462874819883	-10.76915254237288	-15.078	2.68278511998259	-12.3928	3.103358970206183	-13.033898305084746	-5.01	4.943638336286343	-9.1784	8.557791857096555	19.51872881355932	11.866	3.371946618794551	16.608800000000002	7.037026169208298	-2.026864406779661	-2.184	0.13778243719719874	-1.9186	0.3200702091346658	nag1
2.362	-12.2	-18.41	-3.47	11.98	-2.3	-6.36	-10.408	2.6008798511273064	-6.9026	3.940170829198311	-10.833361344537815	-15.078	2.68278511998259	-12.58	3.17898456384155	-12.953529411764706	-5.01	4.943638336286343	-8.65	8.05365856778961	19.455378151260504	11.866	3.371946618794551	16.2468	6.791151938593421	-2.029159663865546	-2.184	0.13778243719719874	-1.9198	0.3214094597492815	nag1
2.382	-5.88	-11.63	-1.5	9.28	-2.03	-6.356	-10.408	2.6008798511273064	-6.969600000000001	3.892494064326409	-10.84	-15.078	2.68278511998259	-12.623999999999999	3.1495850066771824	-12.858083333333333	-5.01	4.943638336286343	-8.3708	8.054733895197865	19.370583333333332	11.866	3.371946618794551	15.9378	6.748643186385158	-2.029166666666667	-2.184	0.13778243719719874	-1.913	0.3152274850753614	nag1
2.402	-6.46	-14.46	4.87	5.24	-2.11	-6.356859504132231	-8.186	1.2494254679651762	-6.999200000000001	3.8826704674983263	-10.8699173553719	-15.220000000000002	0.5527024515957927	-12.7296	3.120134063053792	-12.711570247933883	0.6	3.1334198569614	-7.815799999999999	7.990375355797187	19.253801652892562	8.548	2.2551576441570553	15.463000000000001	6.646676705278342	-2.0298347107438017	-2.114	0.026532998322843223	-1.9172	0.31644737125706807	nag1
2.422	-8.13	-15.59	-0.39	9.96	-2.11	-6.37139344262295	-8.186	1.2494254679651762	-7.083600000000001	3.8599480592889024	-10.908606557377048	-15.220000000000002	0.5527024515957927	-12.8232	3.1345978748054253	-12.610573770491804	0.6	3.1334198569614	-7.2924	7.584300260998375	19.17762295081967	8.548	2.2551576441570553	14.948	6.013281219135533	-2.0304918032786885	-2.114	0.026532998322843223	-1.9163999999999999	0.3158969090428958	nag1
2.442	-10.36	-15.65	-4.44	11.86	-2.13	-6.403821138211382	-8.186	1.2494254679651762	-7.1262	3.884533901596569	-10.947154471544716	-15.220000000000002	0.5527024515957927	-12.9126	3.150479594199807	-12.544146341463415	0.6	3.1334198569614	-6.849600000000001	7.063675391806788	19.118130081300816	8.548	2.2551576441570553	14.548399999999999	5.510713261734925	-2.03130081300813	-2.114	0.026532998322843223	-1.9128	0.3123253144412325	nag1
2.462	-8.09	-14.64	0.27	8.35	-2.07	-6.417419354838709	-8.186	1.2494254679651762	-7.1628	3.8848271256155495	-10.97693548387097	-15.220000000000002	0.5527024515957927	-13.0448	3.079295069078144	-12.440806451612904	0.6	3.1334198569614	-6.203199999999999	6.127250753471645	19.031290322580645	8.548	2.2551576441570553	14.0032	4.668603531975644	-2.0316129032258066	-2.114	0.026532998322843223	-1.9184	0.31258866497265414	nag1
2.482	-7.89	-15.76	2.69	7.33	-2.15	-6.4292	-8.186	1.2494254679651762	-7.2478	3.8525360266627877	-11.0152	-15.220000000000002	0.5527024515957927	-13.198999999999998	3.0164726325390614	-12.31976	0.6	3.1334198569614	-5.813399999999999	6.058922450841124	18.93768	8.548	2.2551576441570553	13.6918	4.58152264592264	-2.03256	-2.114	0.026532998322843223	-1.9276	0.31249855509869806	nag1
2.5020000000000002	-11.22	-17.95	-6.43	15.39	-2.23	-6.467222222222222	-12.328	1.3079357782398948	-7.3328	3.8929544103182523	-11.070238095238095	-16.154000000000003	1.6046258130791735	-13.4036	2.984024648363483	-12.273015873015874	-8.726	6.201434027706818	-5.5416	5.702980731555236	18.909523809523808	14.806000000000001	4.6188682596497594	13.5504	4.411325850025364	-2.034126984126984	-2.25	0.16358484037342827	-1.9382	0.31360764515878664	nag1
2.5220000000000002	-14.49	-17.39	-6.95	12.13	-2.28	-6.530393700787402	-12.328	1.3079357782398948	-7.5122	4.012555951672964	-11.12	-16.154000000000003	1.6046258130791735	-13.5536	2.9922919752768307	-12.231102362204723	-8.726	6.201434027706818	-5.465599999999999	5.657292263539382	18.856141732283465	14.806000000000001	4.6188682596497594	13.4564	4.390039635356377	-2.0360629921259843	-2.25	0.16358484037342827	-1.9494	0.31564905596344006	nag1
2.5420000000000003	-11.23	-15.13	-8.33	14.18	-1.95	-6.567109375	-12.328	1.3079357782398948	-7.7024	3.9574092535394927	-11.151328125000001	-16.154000000000003	1.6046258130791735	-13.6818	2.9173525110053773	-12.200625	-8.726	6.201434027706818	-5.6888	5.542304331785015	18.819609375	14.806000000000001	4.6188682596497594	13.6284	4.241093120546024	-2.035390625	-2.25	0.16358484037342827	-1.9602000000000002	0.30590441350866515	nag1
2.562	-11.5	-16.74	-1.64	9.27	-2.38	-6.605348837209303	-12.328	1.3079357782398948	-7.894399999999999	3.9026522431049693	-11.194651162790697	-16.154000000000003	1.6046258130791735	-13.8222	2.89160451892674	-12.11875968992248	-8.726	6.201434027706818	-5.7074	5.526793294709824	18.745581395348836	14.806000000000001	4.6188682596497594	13.614600000000001	4.254375039837437	-2.038062015503876	-2.25	0.16358484037342827	-1.9791999999999998	0.3017759677208847	nag1
2.582	-13.2	-13.56	-20.28	23.06	-2.41	-6.656076923076923	-12.328	1.3079357782398948	-8.142800000000001	3.835264959050737	-11.212846153846154	-16.154000000000003	1.6046258130791735	-13.9286	2.777641056136427	-12.18153846153846	-8.726	6.201434027706818	-6.074799999999999	5.869182830858254	18.778769230769228	14.806000000000001	4.6188682596497594	13.8608	4.437467028908836	-2.040923076923077	-2.25	0.16358484037342827	-1.9995999999999998	0.29554487901197535	nag1
2.602	-14.64	-17.5	-13.85	19.16	-2.44	-6.717022900763358	-11.012	2.1668170204241983	-8.3698	3.8778310211471863	-11.26083969465649	-15.122	1.578168558804794	-14.088799999999999	2.7472425061787122	-12.194274809160305	-12.450000000000001	4.810958324492118	-6.2078	5.969687473445551	18.781679389312977	18.688	3.094681889952504	13.9418	4.497295191647561	-2.0439694656488547	-2.126	0.19520245900090502	-2.0142	0.2989579862639893	nag1
2.622	-12.38	-14.01	-19.69	23.44	-2.11	-6.759924242424242	-11.012	2.1668170204241983	-8.523200000000001	3.8818049872686387	-11.281666666666666	-15.122	1.578168558804794	-14.110600000000002	2.7420984144056	-12.251060606060605	-12.450000000000001	4.810958324492118	-6.5548	6.2384761483123174	18.816969696969696	18.688	3.094681889952504	14.1622	4.6872137365651305	-2.044469696969697	-2.126	0.19520245900090502	-2.019	0.2985218687507637	nag1
2.642	-9.23	-16.53	-5.02	14.54	-2.23	-6.778496240601504	-11.012	2.1668170204241983	-8.6414	3.8094399449102165	-11.321127819548872	-15.122	1.578168558804794	-14.1966	2.749334323884563	-12.196691729323309	-12.450000000000001	4.810958324492118	-6.612199999999999	6.210260203559819	18.784812030075187	18.688	3.094681889952504	14.196	4.683650242261551	-2.0458646616541354	-2.126	0.19520245900090502	-2.028	0.29795219449448757	nag1
2.662	-9.63	-13.74	-10.2	16.24	-1.93	-6.799776119402985	-11.012	2.1668170204241983	-8.7368	3.772356725616776	-11.339179104477612	-15.122	1.578168558804794	-14.2392	2.724830524593244	-12.18179104477612	-12.450000000000001	4.810958324492118	-6.752000000000001	6.210786206763433	18.76582089552239	18.688	3.094681889952504	14.29	4.676415424712581	-2.045	-2.126	0.19520245900090502	-2.035	0.29124819347779823	nag1
2.682	-9.18	-13.83	-13.49	20.06	-1.92	-6.817407407407408	-11.012	2.1668170204241983	-8.853200000000001	3.691999314568667	-11.35762962962963	-15.122	1.578168558804794	-14.324399999999999	2.6411710142530724	-12.19148148148148	-12.450000000000001	4.810958324492118	-6.9288	6.275216441506664	18.775407407407407	18.688	3.094681889952504	14.442400000000003	4.738645531097226	-2.044074074074074	-2.126	0.19520245900090502	-2.0418000000000003	0.2842942568709318	nag1
2.702	-7.71	-13.02	-13.68	21.09	-2.1	-6.823970588235294	-10.498000000000001	4.504892451546429	-8.8752	3.681622446250388	-11.36985294117647	-16.098000000000003	3.2988022068623644	-14.313999999999998	2.6453432322340555	-12.202426470588236	-11.453999999999999	4.061091478900715	-7.171799999999999	6.297096736284341	18.792426470588236	19.326	3.217735849941694	14.656600000000001	4.793015160265046	-2.044485294117647	-2.27	0.19152023391798584	-2.0452	0.2839462438345585	nag1
2.722	-5.91	-12.65	-4.34	13.07	-1.99	-6.817299270072993	-10.498000000000001	4.504892451546429	-8.8954	3.66208550485894	-11.379197080291972	-16.098000000000003	3.2988022068623644	-14.355800000000002	2.600954369583029	-12.145036496350365	-11.453999999999999	4.061091478900715	-7.179600000000001	6.29326493246586	18.75065693430657	19.326	3.217735849941694	14.696200000000001	4.77107564563029	-2.044087591240876	-2.27	0.19152023391798584	-2.0554	0.2721434945624323	nag1
2.742	-16.49	-19.62	-16.47	22.09	-2.49	-6.887391304347826	-10.498000000000001	4.504892451546429	-9.136	3.7586455441462703	-11.43891304347826	-16.098000000000003	3.2988022068623644	-14.534600000000001	2.6499327754276534	-12.176376811594203	-11.453999999999999	4.061091478900715	-7.4236	6.413510853611164	18.774855072463765	19.326	3.217735849941694	14.891799999999998	4.870687706545538	-2.04731884057971	-2.27	0.19152023391798584	-2.0688	0.2767717692339622	nag1
2.762	-6.96	-14.76	-10.46	20.63	-2.36	-6.887913669064748	-10.498000000000001	4.504892451546429	-9.1914	3.7042777312458743	-11.462805755395683	-16.098000000000003	3.2988022068623644	-14.599400000000001	2.614083060061013	-12.164028776978418	-11.453999999999999	4.061091478900715	-7.5722000000000005	6.395685500429847	18.78820143884892	19.326	3.217735849941694	15.063400000000001	4.919422402631244	-2.049568345323741	-2.27	0.19152023391798584	-2.0822	0.27426554985403184	nag1
2.782	-15.42	-20.44	-12.32	19.75	-2.41	-6.948857142857143	-10.498000000000001	4.504892451546429	-9.442	3.6930983618371287	-11.526928571428572	-16.098000000000003	3.2988022068623644	-14.802	2.6668769474914313	-12.165142857142856	-11.453999999999999	4.061091478900715	-7.7672	6.3886909137817245	18.79507142857143	19.326	3.217735849941694	15.223000000000003	4.939799322537175	-2.052142857142857	-2.27	0.19152023391798584	-2.095	0.2743322133204666	nag1
2.802	-11.47	-16.69	-10.61	18.13	-2.3	-6.980921985815603	-10.452000000000002	0.7384686858628469	-9.6362	3.532715259123047	-11.56354609929078	-16.86	1.0246170016157257	-14.9754	2.4931131346252227	-12.154113475177304	-9.026	1.1539254741966656	-7.920999999999999	6.362127500021595	18.79035460992908	17.71	0.5745607017539575	15.378800000000002	4.905375077714362	-2.0539007092198585	-2.276	0.10855413396089535	-2.1178	0.2402998976619144	nag1
2.822	-11.12	-18.5	-8.65	18.41	-2.37	-7.010070422535211	-10.452000000000002	0.7384686858628469	-9.7278	3.5101004637055793	-11.612394366197183	-16.86	1.0246170016157257	-15.117799999999999	2.4868924055404333	-12.129436619718309	-9.026	1.1539254741966656	-8.0328	6.323964476013283	18.78767605633803	17.71	0.5745607017539575	15.5546	4.851996521525743	-2.05612676056338	-2.276	0.10855413396089535	-2.1306	0.23623241755110774	nag1
2.842	-9.9	-17.43	-7.18	17.06	-2.36	-7.0302797202797205	-10.452000000000002	0.7384686858628469	-9.7846	3.488964064718632	-11.653076923076924	-16.86	1.0246170016157257	-15.270999999999999	2.3845628102271403	-12.094825174825175	-9.026	1.1539254741966656	-7.892	6.26146034997317	18.775594405594404	17.71	0.5745607017539575	15.516599999999999	4.832181494935797	-2.058251748251748	-2.276	0.10855413396089535	-2.1372	0.23796792786818502	nag1
2.862	-10.27	-16.09	-8.9	17.0	-2.28	-7.052777777777778	-10.452000000000002	0.7384686858628469	-9.931000000000001	3.3470146612850598	-11.68388888888889	-16.86	1.0246170016157257	-15.3452	2.350242922746148	-12.07263888888889	-9.026	1.1539254741966656	-8.059800000000001	6.171366894533105	18.763263888888886	17.71	0.5745607017539575	15.6236	4.80396594662436	-2.059791666666667	-2.276	0.10855413396089535	-2.1488	0.23023182637843811	nag1
2.882	-9.5	-15.59	-9.79	17.95	-2.07	-7.069655172413793	-10.452000000000002	0.7384686858628469	-9.9986	3.302307177395457	-11.710827586206896	-16.86	1.0246170016157257	-15.3792	2.341040096771917	-12.056896551724138	-9.026	1.1539254741966656	-8.037	6.1626462809148705	18.757655172413795	17.71	0.5745607017539575	15.564400000000001	4.755484979237665	-2.059862068965517	-2.276	0.10855413396089535	-2.146	0.23032364097468797	nag1
2.902	-11.03	-19.07	2.48	7.83	-2.28	-7.096780821917809	-9.842	1.340677440699291	-10.113	3.234958442151766	-11.761232876712329	-17.04	1.9476344626238262	-15.532	2.3273064048467718	-11.957328767123288	-2.6339999999999995	5.161110733165875	-7.8658	6.334621774061067	18.68280821917808	12.070000000000002	4.632118305915772	15.443000000000001	4.87482296905147	-2.0613698630136983	-2.238	0.17244129435839897	-2.1576	0.22185268140119083	nag1
2.922	-10.72	-16.54	-10.05	18.3	-2.42	-7.121428571428571	-9.842	1.340677440699291	-10.2116	3.175084353692233	-11.79374149659864	-17.04	1.9476344626238262	-15.575800000000001	2.3252141354099396	-11.944353741496599	-2.6339999999999995	5.161110733165875	-7.9852	6.318049699076481	18.680204081632652	12.070000000000002	4.632118305915772	15.515999999999998	4.890011059626067	-2.0638095238095238	-2.238	0.17244129435839897	-2.1658	0.22385390644027597	nag1
2.942	-10.15	-18.59	-4.31	15.05	-2.31	-7.141891891891892	-9.842	1.340677440699291	-10.3246	3.06634077608834	-11.839662162162162	-17.04	1.9476344626238262	-15.659199999999998	2.3574725656853723	-11.892770270270269	-2.6339999999999995	5.161110733165875	-8.1066	6.183868286080505	18.655675675675674	12.070000000000002	4.632118305915772	15.615599999999999	4.827135103363319	-2.065472972972973	-2.238	0.17244129435839897	-2.174	0.22141474611217485	nag1
2.962	-10.05	-17.43	3.9	5.76	-2.27	-7.161409395973154	-9.842	1.340677440699291	-10.4086	2.998027930054648	-11.877181208053692	-17.04	1.9476344626238262	-15.753800000000002	2.331057297118406	-11.786778523489932	-2.6339999999999995	5.161110733165875	-8.0102	6.3339346800083645	18.569127516778526	12.070000000000002	4.632118305915772	15.537799999999999	4.954903277541941	-2.0668456375838926	-2.238	0.17244129435839897	-2.1818	0.2176843811483013	nag1
2.982	-7.26	-13.57	-5.19	13.41	-1.91	-7.162066666666666	-9.842	1.340677440699291	-10.4462	2.9449942933315003	-11.888466666666666	-17.04	1.9476344626238262	-15.775	2.305635730649785	-11.7428	-2.6339999999999995	5.161110733165875	-8.027999999999999	6.3245388635642925	18.534733333333335	12.070000000000002	4.632118305915772	15.543200000000002	4.952383239926207	-2.0658	-2.238	0.17244129435839897	-2.1858	0.21055892577729962	nag1
3.0020000000000002	-15.12	-18.06	-15.77	21.1	-2.4	-7.21476821192053	-13.772	0.9273920422345662	-10.6008	2.9839214302727237	-11.92933774834437	-17.556	0.5988188373790525	-15.8686	2.3014148354649033	-11.769470198675497	-15.12	0.7660809356719432	-8.2436	6.402127758545209	18.551721854304635	21.28	0.9887365675446622	15.708000000000002	4.998161702882693	-2.0680132450331126	-2.376	0.1017054570807289	-2.1959999999999997	0.20827767964123128	nag1
3.0220000000000002	-12.55	-16.43	-14.11	20.24	-2.24	-7.249868421052632	-13.772	0.9273920422345662	-10.771	2.8413580038640767	-11.958947368421052	-17.556	0.5988188373790525	-15.943999999999999	2.255446016798865	-11.78486842105263	-15.12	0.7660809356719432	-8.482999999999999	6.393028489323861	18.562828947368423	21.28	0.9887365675446622	15.858799999999999	5.01925542896797	-2.069144736842105	-2.376	0.1017054570807289	-2.202	0.2050485258644509	nag1
3.0420000000000003	-14.12	-17.96	-14.31	20.42	-2.28	-7.294771241830065	-13.772	0.9273920422345662	-10.971000000000002	2.7126779072664395	-11.998169934640522	-17.556	0.5988188373790525	-16.0854	2.1513471906444726	-11.801372549019607	-15.12	0.7660809356719432	-8.7006	6.4026835604698284	18.574967320261436	21.28	0.9887365675446622	16.0332	5.0232957065159916	-2.0705228758169936	-2.376	0.1017054570807289	-2.2173999999999996	0.17931627514147486	nag1
3.0620000000000003	-14.15	-17.87	-15.43	21.66	-2.51	-7.339285714285714	-13.772	0.9273920422345662	-11.1242	2.6704185179901097	-12.036298701298701	-17.556	0.5988188373790525	-16.182000000000002	2.1200221408162245	-11.824935064935065	-15.12	0.7660809356719432	-8.8646	6.468922318221488	18.595000000000002	21.28	0.9887365675446622	16.1548	5.085308266296671	-2.0733766233766233	-2.376	0.1017054570807289	-2.2316	0.1736094608538376	nag1
3.082	-12.92	-17.46	-15.98	22.98	-2.45	-7.375290322580645	-13.772	0.9273920422345662	-11.1298	2.673953344730592	-12.071290322580644	-17.556	0.5988188373790525	-16.1844	2.1214272823468874	-11.85174193548387	-15.12	0.7660809356719432	-8.9234	6.5208033216149115	18.623290322580647	21.28	0.9887365675446622	16.215999999999998	5.149553180537475	-2.075806451612903	-2.376	0.1017054570807289	-2.237	0.17615218374103608	nag1
3.102	-15.03	-18.84	-16.56	22.88	-2.51	-7.424358974358975	-13.725999999999999	1.3066996594474185	-11.205600000000002	2.7302666087952003	-12.114679487179489	-16.857999999999997	1.801281765854526	-16.2106	2.1463280556450277	-11.881923076923076	-14.904000000000002	1.9547337414594346	-9.0846	6.609149567077476	18.650576923076922	20.486	1.8746156939490295	16.333399999999997	5.234240334332287	-2.0785897435897436	-2.448	0.12319090875547599	-2.2428	0.1803063153273891	nag1
3.122	-13.3	-14.77	-16.98	20.77	-2.32	-7.461783439490445	-13.725999999999999	1.3066996594474185	-11.1654	2.682988898331753	-12.131592356687898	-16.857999999999997	1.801281765854526	-16.1034	2.0793863007520006	-11.914394904458598	-14.904000000000002	1.9547337414594346	-9.1194	6.6466960980932885	18.66407643312102	20.486	1.8746156939490295	16.2968	5.195784178012954	-2.0801273885350318	-2.448	0.12319090875547599	-2.2382	0.17516977187743576	nag1
3.142	-11.43	-14.73	-11.55	17.13	-2.28	-7.486898734177216	-13.725999999999999	1.3066996594474185	-11.0702	2.5836744045199334	-12.148037974683545	-16.857999999999997	1.801281765854526	-16.0396	2.071434443341428	-11.912088607594937	-14.904000000000002	1.9547337414594346	-8.969199999999999	6.500728637339581	18.654367088607593	20.486	1.8746156939490295	16.1726	5.097275706949058	-2.081392405063291	-2.448	0.12319090875547599	-2.2328	0.16942929414445046	nag1
3.162	-14.0	-17.3	-15.32	21.19	-2.57	-7.527861635220126	-13.725999999999999	1.3066996594474185	-11.089399999999998	2.602112493450549	-12.180440251572328	-16.857999999999997	1.801281765854526	-16.0476	2.0755934091242403	-11.933522012578617	-14.904000000000002	1.9547337414594346	-9.000200000000001	6.527729076636038	18.670314465408804	20.486	1.8746156939490295	16.1972	5.1188495359239194	-2.0844654088050314	-2.448	0.12319090875547599	-2.2376	0.1755290545168887	nag1
3.182	-14.87	-18.65	-14.11	20.46	-2.56	-7.5737499999999995	-13.725999999999999	1.3066996594474185	-11.133999999999999	2.647939514692394	-12.220875	-16.857999999999997	1.801281765854526	-16.1396	2.0871579739356703	-11.947125	-14.904000000000002	1.9547337414594346	-8.9212	6.439148644448776	18.6815	20.486	1.8746156939490295	16.1712	5.093255500349132	-2.0874375	-2.448	0.12319090875547599	-2.243	0.18123442931007355	nag1
3.202	-13.14	-17.85	-19.47	26.76	-2.59	-7.60832298136646	-13.792000000000002	2.50348077683852	-11.1846	2.6618584960627096	-12.25583850931677	-16.366000000000003	2.5782055775286814	-16.230600000000003	2.0598359455182265	-11.993850931677018	-20.416000000000004	4.516647429233324	-9.0334	6.574417211697914	18.73167701863354	25.648000000000003	2.8321821975289647	16.331999999999997	5.298160635772469	-2.09055900621118	-2.658	0.13257450735341245	-2.2516	0.18731573258397324	nag1
3.222	-18.38	-18.53	-26.86	29.79	-2.78	-7.674814814814814	-13.792000000000002	2.50348077683852	-11.3792	2.8235350834276782	-12.294567901234569	-16.366000000000003	2.5782055775286814	-16.3202	2.060483884123989	-12.085617283950617	-20.416000000000004	4.516647429233324	-9.3348	7.0328265981171505	18.79993827160494	25.648000000000003	2.8321821975289647	16.5452	5.61788515659167	-2.0948148148148147	-2.658	0.13257450735341245	-2.2681999999999998	0.1965902192015555	nag1
3.242	-14.17	-17.98	-19.1	25.42	-2.51	-7.714662576687116	-13.792000000000002	2.50348077683852	-11.421	2.8494727403432365	-12.329447852760737	-16.366000000000003	2.5782055775286814	-16.363400000000002	2.0723915101709323	-12.128650306748467	-20.416000000000004	4.516647429233324	-9.425799999999999	7.130444383209309	18.840552147239265	25.648000000000003	2.8321821975289647	16.6484	5.733718514193032	-2.097361963190184	-2.658	0.13257450735341245	-2.2792	0.19436804978059452	nag1
3.262	-12.09	-11.51	-23.28	25.26	-2.56	-7.741341463414634	-13.792000000000002	2.50348077683852	-11.4136	2.8471989529274255	-12.324451219512195	-16.366000000000003	2.5782055775286814	-16.289	2.177995942725927	-12.196646341463415	-20.416000000000004	4.516647429233324	-9.685400000000001	7.394321652043406	18.87969512195122	25.648000000000003	2.8321821975289647	16.846	5.858012827377065	-2.100182926829268	-2.658	0.13257450735341245	-2.2842	0.19835126541012396	nag1
3.282	-11.18	-15.96	-13.37	21.01	-2.85	-7.762181818181818	-13.792000000000002	2.50348077683852	-11.4016	2.8468875665060147	-12.346484848484849	-16.366000000000003	2.5782055775286814	-16.2352	2.15154831766923	-12.203757575757574	-20.416000000000004	4.516647429233324	-9.914000000000001	7.326351376353462	18.892606060606063	25.648000000000003	2.8321821975289647	17.0428	5.828649873421694	-2.104727272727273	-2.658	0.13257450735341245	-2.294	0.21368487192545368	nag1
3.302	-15.13	-16.91	-18.42	22.84	-2.66	-7.806566265060241	-13.082000000000003	2.0368740756364887	-11.518999999999998	2.8776373883405673	-12.373975903614458	-17.734	1.0974078549017223	-16.280600000000003	2.141125405014846	-12.241204819277108	-11.558	4.5204619232994325	-10.255	7.317345690835168	18.916385542168673	18.824	2.9483052759169968	17.3242	5.7603390950356275	-2.1080722891566266	-2.618	0.15689486925964155	-2.307	0.21581596468344658	nag1
3.322	-13.12	-18.24	-12.27	20.28	-2.89	-7.838383233532934	-13.082000000000003	2.0368740756364887	-11.5502	2.886534176312558	-12.409101796407187	-17.734	1.0974078549017223	-16.3886	2.099828962908497	-12.241377245508982	-11.558	4.5204619232994325	-10.207	7.295632814449041	18.924550898203595	18.824	2.9483052759169968	17.366	5.77431610934249	-2.112754491017964	-2.618	0.15689486925964155	-2.32	0.23075740419721882	nag1
3.342	-9.23	-16.36	-4.26	13.82	-2.43	-7.846666666666667	-13.082000000000003	2.0368740756364887	-11.472000000000001	2.8955349158626285	-12.432619047619047	-17.734	1.0974078549017223	-16.358400000000003	2.0889186344193678	-12.19386904761905	-11.558	4.5204619232994325	-10.2114	7.291902976617867	18.894166666666667	18.824	2.9483052759169968	17.4202	5.726920492422657	-2.114642857142857	-2.618	0.15689486925964155	-2.3217999999999996	0.23126705121913443	nag1
3.362	-14.24	-19.52	-10.62	18.41	-2.51	-7.8844970414201185	-13.082000000000003	2.0368740756364887	-11.5128	2.9202690957918147	-12.47455621301775	-17.734	1.0974078549017223	-16.3806	2.116878150022056	-12.184556213017752	-11.558	4.5204619232994325	-10.3544	7.226818861514601	18.89130177514793	18.824	2.9483052759169968	17.5488	5.6742172489035925	-2.11698224852071	-2.618	0.15689486925964155	-2.326	0.23276510012615	nag1
3.382	-13.69	-17.64	-12.22	18.77	-2.6	-7.91864705882353	-13.082000000000003	2.0368740756364887	-11.668999999999999	2.8199813648248093	-12.50494117647059	-17.734	1.0974078549017223	-16.5008	2.0095332385244786	-12.184764705882353	-11.558	4.5204619232994325	-10.568800000000001	7.11695349865665	18.890588235294118	18.824	2.9483052759169968	17.738599999999998	5.5493286999787745	-2.119823529411765	-2.618	0.15689486925964155	-2.3373999999999997	0.23192900039557762	nag1
3.402	-15.53	-17.31	-11.28	15.66	-2.59	-7.963157894736843	-14.1	1.1473098971071414	-11.850400000000002	2.769332019952593	-12.533040935672515	-17.454	2.907071378552649	-16.5578	1.9907974917256674	-12.179473684210526	-11.446000000000002	5.617553204020412	-10.8918	6.759472775600323	18.87169590643275	17.336	2.443363255842241	17.947	5.258407165517643	-2.1225730994152046	-2.532	0.08997777503361588	-2.347	0.23225821309702385	nag1
3.422	-14.71	-19.45	-11.25	18.5	-2.51	-8.002383720930233	-14.1	1.1473098971071414	-11.982000000000001	2.745165695158958	-12.573255813953487	-17.454	2.907071378552649	-16.635	2.027014744768816	-12.17406976744186	-11.446000000000002	5.617553204020412	-11.109000000000002	6.58742594738227	18.86953488372093	17.336	2.443363255842241	18.117800000000003	5.130832088303738	-2.1248255813953487	-2.532	0.08997777503361588	-2.355	0.23081267252020757	nag1
3.442	-13.69	-18.78	-9.49	16.95	-2.37	-8.035260115606937	-14.1	1.1473098971071414	-12.0486	2.7454058173685056	-12.60913294797688	-17.454	2.907071378552649	-16.6976	2.0442328634477978	-12.158554913294797	-11.446000000000002	5.617553204020412	-11.21	6.52147222642252	18.85843930635838	17.336	2.443363255842241	18.2196	5.054058769030716	-2.126242774566474	-2.532	0.08997777503361588	-2.3598000000000003	0.22852222684734097	nag1
3.462	-14.44	-11.9	-21.3	21.33	-2.56	-8.072068965517241	-14.1	1.1473098971071414	-12.1756	2.7051245095641927	-12.605057471264368	-17.454	2.907071378552649	-16.6428	2.135217849613033	-12.211091954022988	-11.446000000000002	5.617553204020412	-11.641399999999999	6.459706826607116	18.87264367816092	17.336	2.443363255842241	18.479200000000002	4.8666460981766395	-2.1287356321839077	-2.532	0.08997777503361588	-2.3695999999999997	0.22633693503992594	nag1
3.482	-12.13	-19.83	-3.91	14.24	-2.63	-8.095257142857143	-14.1	1.1473098971071414	-12.260399999999999	2.6335488278312678	-12.646342857142859	-17.454	2.907071378552649	-16.7242	2.17802671410314	-12.163657142857142	-11.446000000000002	5.617553204020412	-11.773399999999999	6.224010653288214	18.846171428571427	17.336	2.443363255842241	18.6174	4.636235194153782	-2.1315999999999997	-2.532	0.08997777503361588	-2.3792	0.22701110284814038	nag1
3.5020000000000002	-11.9	-15.12	-12.85	18.62	-2.55	-8.116875	-12.282	1.1854180697121164	-12.274000000000001	2.6298195794404187	-12.660397727272727	-16.702	1.310135870816459	-16.6676	2.182289155722416	-12.167556818181817	-13.85	3.7769458561117872	-11.901799999999998	6.177576200605379	18.844886363636363	20.94	2.880097220581277	18.682000000000002	4.612791443145802	-2.1339772727272726	-2.6659999999999995	0.10892199043352088	-2.3856	0.22722963302010474	nag1
3.5220000000000002	-10.36	-17.67	-11.53	21.67	-2.83	-8.12954802259887	-12.282	1.1854180697121164	-12.191399999999998	2.6236491256823755	-12.688700564971752	-16.702	1.310135870816459	-16.673199999999998	2.1845388435968944	-12.163954802259887	-13.85	3.7769458561117872	-11.993400000000001	6.136472299759411	18.860847457627116	20.94	2.880097220581277	18.872799999999998	4.532858736661729	-2.137909604519774	-2.6659999999999995	0.10892199043352088	-2.3966	0.23518650870650215	nag1
3.5420000000000003	-13.92	-16.78	-19.41	24.99	-2.71	-8.162078651685393	-12.282	1.1854180697121164	-12.2452	2.631102228872061	-12.711685393258426	-16.702	1.310135870816459	-16.7062	2.173184337157179	-12.204662921348314	-13.85	3.7769458561117872	-12.215	6.201198781407582	18.895280898876404	20.94	2.880097220581277	19.089000000000002	4.56216527986616	-2.141123595505618	-2.6659999999999995	0.10892199043352088	-2.4118	0.23024113357920964	nag1
3.5620000000000003	-12.24	-15.39	-16.7	22.55	-2.7	-8.18486033519553	-12.282	1.1854180697121164	-12.26	2.628905258304847	-12.726648044692737	-16.702	1.310135870816459	-16.6792	2.1811276244836515	-12.22977653631285	-13.85	3.7769458561117872	-12.5162	6.04074089590249	18.915698324022344	20.94	2.880097220581277	19.354599999999998	4.360988565142779	-2.1442458100558657	-2.6659999999999995	0.10892199043352088	-2.4182	0.23375977552407087	nag1
3.5820000000000003	-12.99	-18.55	-8.76	16.87	-2.54	-8.211555555555556	-12.282	1.1854180697121164	-12.2558	2.627540240279058	-12.758999999999999	-16.702	1.310135870816459	-16.779	2.1494235107515243	-12.2105	-13.85	3.7769458561117872	-12.2858	5.957699902013296	18.904333333333334	20.94	2.880097220581277	19.2308	4.341470098047993	-2.1464444444444446	-2.6659999999999995	0.10892199043352088	-2.4208000000000003	0.23438882748327064	nag1
3.602	-9.36	-16.88	-3.93	13.91	-2.46	-8.217900552486189	-9.687999999999999	1.5863845687600466	-12.150200000000002	2.6358520986038463	-12.781767955801104	-17.233999999999998	0.5868423979229854	-16.7666	2.1469661651469254	-12.16475138121547	-7.682	3.2545807717738393	-12.0874	6.068688057125209	18.876740331491714	17.762	4.097581725847576	19.1258	4.406221061274193	-2.1481767955801105	-2.5300000000000002	0.15401298646542763	-2.4212	0.2344393224661131	nag1
3.622	-10.39	-16.75	-4.9	13.64	-2.37	-8.229835164835164	-9.687999999999999	1.5863845687600466	-12.110400000000002	2.6473105027478736	-12.803571428571429	-17.233999999999998	0.5868423979229854	-16.821399999999997	2.109816715126826	-12.124835164835163	-7.682	3.2545807717738393	-11.7916	6.05098081440743	18.847967032967034	17.762	4.097581725847576	18.9298	4.428307130362153	-2.1493956043956044	-2.5300000000000002	0.15401298646542763	-2.4263999999999997	0.23024175404588396	nag1
3.642	-10.09	-18.24	-13.2	24.16	-2.81	-8.24	-9.687999999999999	1.5863845687600466	-12.1276	2.6309574264118853	-12.833278688524588	-17.233999999999998	0.5868423979229854	-16.8556	2.1188369547504844	-12.130710382513662	-7.682	3.2545807717738393	-11.9552	5.974255735389724	18.876994535519128	17.762	4.097581725847576	19.1222	4.442648267942558	-2.1530054644808745	-2.5300000000000002	0.15401298646542763	-2.438	0.23471215545508148	nag1
3.662	-6.9	-16.74	-8.49	20.78	-2.44	-8.232717391304348	-9.687999999999999	1.5863845687600466	-12.073000000000002	2.7109590516257986	-12.854510869565217	-17.233999999999998	0.5868423979229854	-16.915599999999998	2.0707409301986517	-12.110923913043477	-7.682	3.2545807717738393	-11.921000000000001	5.989383890497868	18.88733695652174	17.762	4.097581725847576	19.213	4.428912544466256	-2.1545652173913044	-2.5300000000000002	0.15401298646542763	-2.4482	0.22297332136562753	nag1
3.682	-11.7	-17.56	-7.89	16.32	-2.57	-8.25145945945946	-9.687999999999999	1.5863845687600466	-12.123399999999998	2.6793173132919765	-12.879945945945945	-17.233999999999998	0.5868423979229854	-16.9902	2.023971131922864	-12.08810810810811	-7.682	3.2545807717738393	-11.809000000000001	6.01176270459229	18.87345945945946	17.762	4.097581725847576	19.138199999999998	4.445865628162127	-2.1568108108108106	-2.5300000000000002	0.15401298646542763	-2.4612	0.2101276579916705	nag1
3.702	-12.04	-18.38	-10.57	19.68	-2.77	-8.271827956989247	-8.425999999999998	3.623631327825721	-12.209999999999997	2.602636810495647	-12.909516129032259	-16.834	2.368228029561342	-17.0974	1.9499919518410511	-12.07994623655914	-13.008000000000001	2.9502162632593567	-11.746799999999999	6.008097067071005	18.877795698924732	24.137999999999998	4.130319116000602	19.11	4.437697049376036	-2.1601075268817205	-2.722	0.17428711943227465	-2.4746	0.20797576389413816	nag1
3.722	-12.34	-19.95	-12.59	23.18	-2.98	-8.293582887700536	-8.425999999999998	3.623631327825721	-12.3386	2.43868566976525	-12.94716577540107	-16.834	2.368228029561342	-17.243399999999998	1.8823190321450511	-12.082673796791443	-13.008000000000001	2.9502162632593567	-11.911800000000001	5.913066364986526	18.90080213903743	24.137999999999998	4.130319116000602	19.3122	4.386909232277874	-2.1644919786096257	-2.722	0.17428711943227465	-2.4944	0.20802433138693932	nag1
3.742	-8.64	-15.23	-12.97	22.01	-2.45	-8.295425531914894	-8.425999999999998	3.623631327825721	-12.181599999999998	2.4185729980587296	-12.959308510638298	-16.834	2.368228029561342	-17.1556	1.871555241078429	-12.087393617021275	-13.008000000000001	2.9502162632593567	-11.841800000000001	5.87862079132202	18.917340425531915	24.137999999999998	4.130319116000602	19.3106	4.385889903417311	-2.1660106382978723	-2.722	0.17428711943227465	-2.4936	0.2081184905827748	nag1
3.762	-6.46	-17.39	-10.38	23.94	-2.64	-8.285714285714286	-8.425999999999998	3.623631327825721	-12.171600000000002	2.4415279257556963	-12.982751322751321	-16.834	2.368228029561342	-17.208199999999998	1.839537086844819	-12.078359788359789	-13.008000000000001	2.9502162632593567	-11.8402	5.879015428467894	18.943915343915343	24.137999999999998	4.130319116000602	19.3768	4.430959927323984	-2.1685185185185185	-2.722	0.17428711943227465	-2.4992	0.20821731191136686	nag1
3.782	-2.65	-13.22	-18.53	31.88	-2.77	-8.256052631578948	-8.425999999999998	3.623631327825721	-11.916199999999998	2.743969930518891	-12.984	-16.834	2.368228029561342	-17.0638	1.8638865363557238	-12.112315789473685	-13.008000000000001	2.9502162632593567	-11.964400000000001	5.9544705071407	19.012	24.137999999999998	4.130319116000602	19.6194	4.770840173301095	-2.171684210526316	-2.722	0.17428711943227465	-2.5063999999999997	0.21127175651762942	nag1
3.802	-1.4	-14.72	5.83	9.81	-2.33	-8.220157068062827	-7.274000000000001	3.413552987724081	-11.7148	3.1210360917032496	-12.993089005235602	-16.096	1.7310875194512845	-17.0244	1.8925505519897503	-12.018376963350784	-6.874	6.826432743388013	-11.6356	6.462973082198685	18.963821989528796	18.229999999999997	4.674565220424248	19.453	4.964992652644742	-2.1725130890052355	-2.536	0.13676256797823003	-2.507	0.2107154963645696	nag1
3.822	-7.63	-15.53	-6.8	17.19	-2.49	-8.217083333333333	-7.274000000000001	3.413552987724081	-11.645	3.1731997949665125	-13.006302083333333	-16.096	1.7310875194512845	-16.965	1.891900297239221	-11.991197916666666	-6.874	6.826432743388013	-11.598600000000001	6.48566992118246	18.954583333333336	18.229999999999997	4.674565220424248	19.4286	4.973213969222863	-2.174166666666667	-2.536	0.13676256797823003	-2.5094	0.20980467106335765	nag1
3.842	-6.73	-14.09	-11.79	21.66	-2.52	-8.20937823834197	-7.274000000000001	3.413552987724081	-11.581599999999998	3.2397463745528876	-13.011917098445597	-16.096	1.7310875194512845	-16.8982	1.933651183114255	-11.990155440414508	-6.874	6.826432743388013	-11.6908	6.454265110951769	18.96860103626943	18.229999999999997	4.674565220424248	19.5206	4.971050236014472	-2.175958549222798	-2.536	0.13676256797823003	-2.5126	0.20869673339708983	nag1
3.862	-11.88	-18.76	-13.68	23.16	-2.59	-8.228298969072165	-7.274000000000001	3.413552987724081	-11.6138	3.234440865788973	-13.041546391752577	-16.096	1.7310875194512845	-16.9516	1.9476928895071495	-11.998865979381444	-6.874	6.826432743388013	-11.7864	6.447481318076	18.99020618556701	18.229999999999997	4.674565220424248	19.643800000000002	4.983623339683356	-2.178092783505155	-2.536	0.13676256797823003	-2.5188	0.2062358467623893	nag1
3.882	-8.73	-17.38	-7.93	19.33	-2.75	-8.230871794871796	-7.274000000000001	3.413552987724081	-11.5984	3.2465211270791747	-13.063794871794872	-16.096	1.7310875194512845	-16.9874	1.9385843877869757	-11.978	-6.874	6.826432743388013	-11.7492	6.464578159130761	18.991948717948716	18.229999999999997	4.674565220424248	19.671400000000002	4.97786939506107	-2.181025641025641	-2.536	0.13676256797823003	-2.5324	0.19830465121595478	nag1
3.902	-10.7	-16.85	-2.06	10.47	-2.27	-8.243469387755102	-13.124	2.7060716915854246	-11.591800000000001	3.2480353182456985	-13.08311224489796	-16.956	0.7688328817109733	-16.942999999999998	1.9151940808562753	-11.927397959183674	-11.094000000000001	5.916048005214291	-11.839999999999998	6.290170498321921	18.948469387755104	17.305999999999997	3.735524595020089	19.7242	4.862366136869944	-2.1814795918367347	-2.3840000000000003	0.10762899237658968	-2.5322	0.1985692702863279	nag1
3.922	-13.31	-18.27	-11.17	18.6	-2.47	-8.269187817258883	-13.124	2.7060716915854246	-11.6436	3.2544943868880343	-13.109441624365482	-16.956	0.7688328817109733	-16.9776	1.9233745429980702	-11.923553299492387	-11.094000000000001	5.916048005214291	-11.862400000000001	6.285658623130186	18.946700507614214	17.305999999999997	3.735524595020089	19.7302	4.860757684281954	-2.182944162436548	-2.3840000000000003	0.10762899237658968	-2.5332	0.19811808476312306	nag1
3.942	-13.06	-15.88	-12.19	17.34	-2.33	-8.293383838383837	-13.124	2.7060716915854246	-11.7018	3.2532587681039007	-13.123434343434344	-16.956	0.7688328817109733	-16.9234	1.9151763493160536	-11.92489898989899	-11.094000000000001	5.916048005214291	-12.02	6.190500292993392	18.93858585858586	17.305999999999997	3.735524595020089	19.776	4.826426404363236	-2.183686868686869	-2.3840000000000003	0.10762899237658968	-2.5336000000000003	0.1976779487666122	nag1
3.962	-18.02	-16.73	-20.56	21.82	-2.55	-8.342261306532663	-13.124	2.7060716915854246	-11.861200000000002	3.364040719013919	-13.141557788944723	-16.956	0.7688328817109733	-16.909399999999998	1.913955632522677	-11.968291457286432	-11.094000000000001	5.916048005214291	-12.5092	5.864649837312194	18.953065326633165	17.305999999999997	3.735524595020089	20.0972	4.389217790942536	-2.1855276381909547	-2.3840000000000003	0.10762899237658968	-2.5392	0.19398969044772454	nag1
3.982	-10.53	-17.05	-9.49	18.3	-2.3	-8.353200000000001	-13.124	2.7060716915854246	-11.9266	3.3040140151405097	-13.1611	-16.956	0.7688328817109733	-16.979	1.8523236923454993	-11.9559	-11.094000000000001	5.916048005214291	-12.5952	5.786131991976302	18.9498	17.305999999999997	3.735524595020089	20.195	4.290543588604389	-2.1860999999999997	-2.3840000000000003	0.10762899237658968	-2.5469999999999997	0.17509472654911734	nag1
4.002	-9.99	-16.64	-8.76	18.13	-2.72	-8.361343283582091	-11.456	1.937200041296716	-11.824000000000002	3.2824057876962827	-13.178407960199005	-16.788	1.0849036823607892	-16.950599999999998	1.8462874054906628	-11.94	-9.989999999999998	1.010207899394971	-12.455	5.79255935468522	18.945721393034827	17.802	1.7761689108865744	20.1356	4.298310612606879	-2.1887562189054726	-2.482	0.15954936540143316	-2.5534	0.17545986226288401	nag1
4.022	-10.9	-16.9	-10.35	18.75	-2.41	-8.373910891089109	-11.456	1.937200041296716	-11.790999999999999	3.2832520277235844	-13.196831683168318	-16.788	1.0849036823607892	-16.96	1.8447786217498512	-11.932128712871286	-9.989999999999998	1.010207899394971	-12.3798	5.795041332105972	18.944752475247526	17.802	1.7761689108865744	20.105800000000002	4.30273481613254	-2.189851485148515	-2.482	0.15954936540143316	-2.5568	0.17084949815674705	nag1
4.042	-11.57	-18.09	-11.26	20.41	-2.62	-8.389655172413793	-11.456	1.937200041296716	-11.74	3.2660967155156397	-13.220935960591133	-16.788	1.0849036823607892	-16.9626	1.8463077440433002	-11.928817733990149	-9.989999999999998	1.010207899394971	-12.318800000000001	5.7903595602289615	18.951970443349754	17.802	1.7761689108865744	20.1056	4.302720145798605	-2.1919704433497533	-2.482	0.15954936540143316	-2.5636	0.16631369425866105	nag1
4.062	-15.1	-17.45	-10.73	15.4	-2.32	-8.422549019607843	-11.456	1.937200041296716	-11.759	3.2831214925271786	-13.241666666666667	-16.788	1.0849036823607892	-16.9542	1.8430477088623702	-11.922941176470589	-9.989999999999998	1.010207899394971	-12.2248	5.7769560659360515	18.93455882352941	17.802	1.7761689108865744	19.9804	4.347411596782237	-2.1925980392156865	-2.482	0.15954936540143316	-2.5598	0.1696994943049363	nag1
4.082	-9.72	-14.86	-8.85	16.32	-2.34	-8.428878048780488	-11.456	1.937200041296716	-11.695	3.2912073648385265	-13.249560975609755	-16.788	1.0849036823607892	-16.9022	1.8650330084073454	-11.907951219512196	-9.989999999999998	1.010207899394971	-12.082199999999998	5.7703656340842615	18.92180487804878	17.802	1.7761689108865744	19.8472	4.355651285680354	-2.1933170731707317	-2.482	0.15954936540143316	-2.5576	0.17185138334964842	nag1
4.102	-9.42	-14.45	-6.21	13.55	-2.31	-8.43368932038835	-11.855999999999998	1.8099790054031015	-11.582799999999999	3.2707554142111945	-13.255388349514563	-17.003999999999998	1.7106443230549122	-16.8144	1.8752514498061248	-11.880291262135923	-7.1	1.305005747113782	-11.8752	5.79205727787669	18.895728155339807	14.638	1.262891919366023	19.6606	4.422412957577219	-2.193883495145631	-2.3880000000000003	0.1548418548067672	-2.5536000000000003	0.1752754101058081	nag1
4.122	-13.52	-17.95	-7.17	14.06	-2.46	-8.458260869565217	-11.855999999999998	1.8099790054031015	-11.587200000000001	3.273259649751893	-13.278067632850242	-17.003999999999998	1.7106443230549122	-16.878	1.8583490588395308	-11.857536231884056	-7.1	1.305005747113782	-11.678999999999998	5.781751111762562	18.872367149758453	14.638	1.262891919366023	19.526400000000002	4.489362829204701	-2.1951690821256036	-2.3880000000000003	0.1548418548067672	-2.5564	0.17256480592780818	nag1
4.142	-14.21	-19.56	-9.08	17.08	-2.65	-8.48591346153846	-11.855999999999998	1.8099790054031015	-11.642800000000001	3.294079438468171	-13.30826923076923	-17.003999999999998	1.7106443230549122	-16.9746	1.869913465202846	-11.844182692307694	-7.1	1.305005747113782	-11.6296	5.7934160237713	18.86375	14.638	1.262891919366023	19.5254	4.489913053110242	-2.1973557692307693	-2.3880000000000003	0.1548418548067672	-2.5638	0.16835203640963037	nag1
4.162	-11.73	-16.19	-7.77	14.56	-2.32	-8.501435406698564	-11.855999999999998	1.8099790054031015	-11.5974	3.2765249199449733	-13.322057416267942	-17.003999999999998	1.7106443230549122	-16.952399999999997	1.8725586119270115	-11.824688995215311	-7.1	1.305005747113782	-11.478599999999998	5.79365804222206	18.84315789473684	14.638	1.262891919366023	19.3928	4.537399704856582	-2.1979425837320576	-2.3880000000000003	0.1548418548067672	-2.5587999999999997	0.17184045756790514	nag1
4.182	-10.4	-16.87	-5.27	13.94	-2.2	-8.51047619047619	-11.855999999999998	1.8099790054031015	-11.508000000000003	3.2462518418028146	-13.33895238095238	-17.003999999999998	1.7106443230549122	-16.9168	1.856477287328698	-11.793476190476191	-7.1	1.305005747113782	-11.301799999999998	5.846360699492609	18.819809523809525	14.638	1.262891919366023	19.2624	4.59936932677531	-2.197952380952381	-2.3880000000000003	0.1548418548067672	-2.5516	0.1791745244282393	nag1
4.202	-7.17	-13.29	-9.68	18.4	-2.6	-8.504123222748815	-11.352	2.6233291825464833	-11.388599999999999	3.29443377811231	-13.338720379146919	-16.366	2.0432190288855483	-16.825599999999998	1.920596378466742	-11.78345971563981	-14.232	4.257353168342979	-11.106000000000002	5.729997328773845	18.81781990521327	21.863999999999997	3.308296238247114	19.095200000000002	4.4714232040132025	-2.1998578199052132	-2.62	0.08602325267042624	-2.5518	0.17922383678928838	nag1
4.222	-14.79	-19.23	-18.88	26.04	-2.72	-8.53377358490566	-11.352	2.6233291825464833	-11.316799999999999	3.175941088231702	-13.366509433962264	-16.366	2.0432190288855483	-16.8396	1.9357653762366729	-11.816933962264152	-14.232	4.257353168342979	-10.9464	5.382859326660186	18.85188679245283	21.863999999999997	3.308296238247114	19.0202	4.317165306739391	-2.202311320754717	-2.62	0.08602325267042624	-2.5506	0.17786041305084255	nag1
4.242	-11.78	-15.12	-19.84	25.67	-2.49	-8.549014084507043	-11.352	2.6233291825464833	-11.269	3.150001781664543	-13.374741784037559	-16.366	2.0432190288855483	-16.7824	1.9436191362864144	-11.854600938967135	-14.232	4.257353168342979	-10.961199999999998	5.4066994118974785	18.883896713615023	21.863999999999997	3.308296238247114	19.025199999999998	4.324866514396355	-2.2036619718309858	-2.62	0.08602325267042624	-2.5502000000000002	0.1779760359929369	nag1
4.2620000000000005	-9.95	-16.55	-10.84	20.15	-2.71	-8.555560747663552	-11.352	2.6233291825464833	-11.226199999999999	3.1531557823480747	-13.389579439252335	-16.366	2.0432190288855483	-16.8832	1.789156043205497	-11.849859813084112	-14.232	4.257353168342979	-10.7124	5.10612739555058	18.88981308411215	21.863999999999997	3.308296238247114	18.923	4.23394747540516	-2.2060280373831773	-2.62	0.08602325267042624	-2.5532000000000004	0.17940309191248405	nag1
4.282	-13.07	-17.64	-11.92	19.06	-2.58	-8.576558139534884	-11.352	2.6233291825464833	-11.264000000000001	3.1639009762878327	-13.409348837209304	-16.366	2.0432190288855483	-16.916800000000002	1.787238709317143	-11.850186046511627	-14.232	4.257353168342979	-10.6834	5.094830757638561	18.89060465116279	21.863999999999997	3.308296238247114	18.884	4.223298836362924	-2.207767441860465	-2.62	0.08602325267042624	-2.5478	0.17427740027009245	nag1
4.3020000000000005	-10.9	-19.0	-3.64	14.3	-2.56	-8.587314814814814	-11.936	1.6627880201637246	-11.179400000000001	3.114586754781639	-13.435231481481482	-16.886000000000003	1.342439570334546	-16.9586	1.8113542233502962	-11.812175925925926	-8.010000000000002	5.283131647044204	-10.3878	5.065475898830531	18.869351851851853	15.384	2.7348754999085423	18.7132	4.232722113462666	-2.209398148148148	-2.4240000000000004	0.07337574531137657	-2.5458000000000003	0.17353574001118194	nag1
4.322	-11.53	-16.32	-5.99	13.22	-2.44	-8.600875576036866	-11.936	1.6627880201637246	-11.1476	3.102462195332827	-13.44852534562212	-16.886000000000003	1.342439570334546	-16.9202	1.8039712315005487	-11.785345622119817	-8.010000000000002	5.283131647044204	-10.2622	5.095621285546505	18.84331797235023	15.384	2.7348754999085423	18.572	4.296663157115557	-2.2104608294930874	-2.4240000000000004	0.07337574531137657	-2.5368	0.16686105670557744	nag1
4.3420000000000005	-9.73	-17.16	-2.47	12.26	-2.36	-8.606055045871559	-11.936	1.6627880201637246	-11.1576	3.096956082929145	-13.465550458715596	-16.886000000000003	1.342439570334546	-16.9362	1.8024483235820234	-11.742614678899082	-8.010000000000002	5.283131647044204	-10.2264	5.144702748201034	18.813119266055047	15.384	2.7348754999085423	18.5408	4.337345111037953	-2.2111467889908254	-2.4240000000000004	0.07337574531137657	-2.5354	0.1680647348554859	nag1
4.362	-13.03	-17.09	-11.28	17.71	-2.37	-8.626255707762558	-11.936	1.6627880201637246	-11.1334	3.0770417877021594	-13.482100456621005	-16.886000000000003	1.342439570334546	-16.8876	1.763702691406191	-11.740502283105023	-8.010000000000002	5.283131647044204	-10.2396	5.146579589337766	18.808082191780823	15.384	2.7348754999085423	18.5268	4.338905363695084	-2.211872146118721	-2.4240000000000004	0.07337574531137657	-2.5326	0.1696552326313209	nag1
4.382	-14.49	-14.86	-16.67	19.43	-2.39	-8.652909090909091	-11.936	1.6627880201637246	-11.1494	3.0926472446096778	-13.488363636363637	-16.886000000000003	1.342439570334546	-16.831999999999997	1.7832108165683893	-11.762909090909092	-8.010000000000002	5.283131647044204	-10.328600000000002	5.2194862558982305	18.81090909090909	15.384	2.7348754999085423	18.54	4.340663919875168	-2.212681818181818	-2.4240000000000004	0.07337574531137657	-2.5284	0.17054965163691568	nag1
4.402	-13.97	-16.34	-15.66	20.45	-2.42	-8.676968325791854	-12.824000000000002	1.1986759361895944	-11.1182	3.055194098513519	-13.501266968325792	-17.255999999999997	0.8016133731419404	-16.8126	1.7831808428668467	-11.78054298642534	-11.059999999999999	3.7062056068167615	-10.416199999999998	5.272268183231833	18.818325791855205	17.99	2.072988181345952	18.6358	4.328645963526118	-2.2136199095022624	-2.496	0.07812809993849847	-2.525	0.17099051173104518	nag1
4.422	-12.98	-16.85	-9.28	15.57	-2.42	-8.696351351351352	-12.824000000000002	1.1986759361895944	-11.0836	3.0233167082473087	-13.516351351351352	-17.255999999999997	0.8016133731419404	-16.7606	1.742138505236751	-11.76927927927928	-11.059999999999999	3.7062056068167615	-10.376800000000001	5.273270851131021	18.803693693693695	17.99	2.072988181345952	18.577199999999998	4.350300500997549	-2.2145495495495497	-2.496	0.07812809993849847	-2.5232	0.17162417412142444	nag1
4.442	-10.76	-18.13	-6.13	15.97	-2.47	-8.705605381165919	-12.824000000000002	1.1986759361895944	-11.025	3.0000729582965207	-13.537040358744395	-17.255999999999997	0.8016133731419404	-16.7476	1.7291387026670804	-11.743991031390134	-11.059999999999999	3.7062056068167615	-10.3096	5.306109286011962	18.790986547085204	17.99	2.072988181345952	18.5576	4.359978262443464	-2.215695067264574	-2.496	0.07812809993849847	-2.5252	0.1703806063506409	nag1
4.462	-14.01	-16.66	-15.1	20.31	-2.55	-8.729285714285714	-12.824000000000002	1.1986759361895944	-11.0164	2.990685376365785	-13.550982142857142	-17.255999999999997	0.8016133731419404	-16.8428	1.5815350848115155	-11.758973214285714	-11.059999999999999	3.7062056068167615	-10.1856	5.112959189497773	18.797767857142855	17.99	2.072988181345952	18.5372	4.34911440199411	-2.2171875	-2.496	0.07812809993849847	-2.525	0.1703447884109737	nag1
4.482	-12.4	-18.3	-9.13	17.65	-2.62	-8.7456	-12.824000000000002	1.1986759361895944	-11.0218	2.992980011115806	-13.572088888888889	-17.255999999999997	0.8016133731419404	-16.8122	1.5367249697499656	-11.747288888888889	-11.059999999999999	3.7062056068167615	-10.29	5.034901454155936	18.79266666666667	17.99	2.072988181345952	18.6054	4.306884953188318	-2.2189777777777775	-2.496	0.07812809993849847	-2.5248	0.17022482132733247	nag1
4.502	-11.74	-19.17	-9.13	18.97	-2.41	-8.758849557522124	-10.947999999999999	2.4894127821636975	-11.0186	2.992107311455473	-13.596858407079646	-16.598	1.5924496852334147	-16.8932	1.5523667776156738	-11.73570796460177	-9.7	3.0903203717414156	-10.2156	5.023773344035859	18.793451327433626	17.694	1.7146031610842203	18.6124	4.307193584159935	-2.2198230088495574	-2.342	0.1530228741071085	-2.522	0.17095171773317236	nag1
4.522	-13.4	-16.99	-13.33	19.3	-2.37	-8.779295154185023	-10.947999999999999	2.4894127821636975	-11.0794	3.0092886202556235	-13.611806167400882	-16.598	1.5924496852334147	-16.8796	1.5483960891773025	-11.74273127753304	-9.7	3.0903203717414156	-10.251600000000002	5.039808208206988	18.79568281938326	17.694	1.7146031610842203	18.565	4.285846307490331	-2.2204845814977974	-2.342	0.1530228741071085	-2.5128	0.1663539378946739	nag1
4.542	-7.33	-15.12	-4.75	14.78	-2.24	-8.772938596491228	-10.947999999999999	2.4894127821636975	-10.9476	3.0266014887045443	-13.618421052631579	-16.598	1.5924496852334147	-16.846400000000003	1.568244514462853	-11.712061403508772	-9.7	3.0903203717414156	-9.9584	4.9211676729518645	18.778070175438597	17.694	1.7146031610842203	18.360799999999998	4.216140434480953	-2.2205701754385965	-2.342	0.1530228741071085	-2.5034	0.16825163370648644	nag1
4.562	-8.77	-14.71	-8.65	16.71	-2.12	-8.77292576419214	-10.947999999999999	2.4894127821636975	-10.8782	3.0361305193637897	-13.623187772925764	-16.598	1.5924496852334147	-16.8328	1.58400170067935	-11.698689956331878	-9.7	3.0903203717414156	-9.7974	4.826887622728473	18.76903930131004	17.694	1.7146031610842203	18.244	4.178442733060885	-2.2201310043668125	-2.342	0.1530228741071085	-2.4918	0.17430550238953715	nag1
4.582	-13.5	-17.0	-12.64	18.71	-2.57	-8.793478260869565	-10.947999999999999	2.4894127821636975	-10.888399999999999	3.04421590052013	-13.637869565217391	-16.598	1.5924496852334147	-16.8018	1.5647594716382462	-11.702782608695651	-9.7	3.0903203717414156	-9.875	4.841037268678589	18.768782608695652	17.694	1.7146031610842203	18.280800000000003	4.174195188223436	-2.2216521739130437	-2.342	0.1530228741071085	-2.4924	0.17452629765004532	nag1
4.602	-9.43	-14.88	-6.54	13.8	-1.81	-8.796233766233767	-11.116000000000001	1.3386948868207424	-10.889799999999997	3.0435146774472317	-13.643246753246753	-16.266	1.2094726123397745	-16.7618	1.5881084757069381	-11.6804329004329	-9.139999999999999	3.0382429132641775	-9.9272	4.789421608810309	18.747272727272726	16.472	2.229981165839747	18.278599999999997	4.176574130718583	-2.2198701298701295	-2.182	0.2106561178793533	-2.4794	0.199421714986525	nag1
4.622	-12.98	-16.51	-14.02	19.83	-2.28	-8.81426724137931	-11.116000000000001	1.3386948868207424	-10.9416	3.0568460203020904	-13.655603448275862	-16.266	1.2094726123397745	-16.757	1.588507514130465	-11.69051724137931	-9.139999999999999	3.0382429132641775	-10.1096	4.767672156925086	18.751939655172414	16.472	2.229981165839747	18.4024	4.127727822857482	-2.2201293103448276	-2.182	0.2106561178793533	-2.4776	0.20083052048726857	nag1
4.642	-12.34	-15.09	-11.11	15.99	-2.13	-8.829399141630901	-11.116000000000001	1.3386948868207424	-10.986600000000001	3.060612590409218	-13.661759656652361	-16.266	1.2094726123397745	-16.694000000000003	1.5909540200387688	-11.688025751072962	-9.139999999999999	3.0382429132641775	-10.0678	4.749150424560416	18.74008583690987	16.472	2.229981165839747	18.239	4.056246002482221	-2.2197424892703865	-2.182	0.2106561178793533	-2.464	0.2008857935266199	nag1
4.662	-10.7	-18.22	-8.17	18.13	-2.44	-8.83739316239316	-11.116000000000001	1.3386948868207424	-11.0626	3.003715936730939	-13.681239316239315	-16.266	1.2094726123397745	-16.723599999999998	1.6055284081534416	-11.672991452991454	-9.139999999999999	3.0382429132641775	-10.061399999999999	4.751535094588104	18.73747863247863	16.472	2.229981165839747	18.186	4.0396458725376085	-2.2206837606837606	-2.182	0.2106561178793533	-2.464	0.2008857935266199	nag1
4.682	-10.13	-16.63	-5.86	14.61	-2.25	-8.842893617021277	-11.116000000000001	1.3386948868207424	-11.031200000000002	3.0051225924940836	-13.693787234042553	-16.266	1.2094726123397745	-16.705	1.601021676356455	-11.648255319148937	-9.139999999999999	3.0382429132641775	-10.020800000000001	4.779060551520809	18.719914893617023	16.472	2.229981165839747	18.151799999999998	4.062937356049637	-2.2208085106382978	-2.182	0.2106561178793533	-2.4576000000000002	0.20253052176129244	nag1
4.702	-12.41	-14.37	-12.17	16.26	-2.13	-8.85800847457627	-11.352	1.8184432902898022	-11.0386	3.008111489738017	-13.696652542372881	-15.585999999999999	1.4578971157115317	-16.6248	1.6157720590908675	-11.650466101694914	-8.556000000000001	2.9452307210132114	-10.0528	4.78816101207461	18.709491525423726	14.95	1.92889605733435	18.0834	4.065472139159934	-2.220423728813559	-2.16	0.21945386758952323	-2.4448	0.20260789516619723	nag1
4.722	-12.92	-16.92	-9.91	16.16	-2.25	-8.875147679324893	-11.352	1.8184432902898022	-11.0502	3.0143442716045388	-13.710253164556962	-15.585999999999999	1.4578971157115317	-16.5642	1.5437287088509357	-11.643122362869198	-8.556000000000001	2.9452307210132114	-9.9992	4.7741591160440455	18.69873417721519	14.95	1.92889605733435	17.942999999999998	4.00666192683115	-2.220548523206751	-2.16	0.21945386758952323	-2.4302	0.18910627613453912	nag1
4.742	-12.89	-17.76	-7.42	14.66	-2.37	-8.89201680672269	-11.352	1.8184432902898022	-11.1352	3.0049002428346525	-13.727268907563026	-15.585999999999999	1.4578971157115317	-16.6148	1.5405647519990866	-11.625378151260504	-8.556000000000001	2.9452307210132114	-9.8882	4.768193381402366	18.681764705882355	14.95	1.92889605733435	17.796	3.9891966354039634	-2.2211764705882353	-2.16	0.21945386758952323	-2.4286000000000003	0.18927369234061048	nag1
4.7620000000000005	-10.25	-14.53	-9.79	16.37	-2.3	-8.897698744769876	-11.352	1.8184432902898022	-11.210999999999999	2.931464250687909	-13.730627615062762	-15.585999999999999	1.4578971157115317	-16.5576	1.5641096574115667	-11.617698744769875	-8.556000000000001	2.9452307210132114	-9.8764	4.767681488471157	18.672092050209205	14.95	1.92889605733435	17.6446	3.893766452122341	-2.221506276150628	-2.16	0.21945386758952323	-2.4218	0.18762413577824608	nag1
4.782	-8.29	-14.35	-3.49	11.3	-1.75	-8.895166666666666	-11.352	1.8184432902898022	-11.3238	2.694234123123691	-13.733208333333332	-15.585999999999999	1.4578971157115317	-16.5802	1.5225106681707827	-11.583833333333333	-8.556000000000001	2.9452307210132114	-9.5756	4.68428948721152	18.641375	14.95	1.92889605733435	17.233	3.416783455777291	-2.2195416666666667	-2.16	0.21945386758952323	-2.4014	0.20375064792685985	nag1
4.8020000000000005	-9.64	-16.36	-1.63	10.75	-2.4	-8.898257261410789	-11.112	1.1049597277729177	-11.488600000000002	2.2976536479013303	-13.744107883817428	-16.896	0.826234833446279	-16.613000000000003	1.4991034735767117	-11.542531120331951	-6.970000000000001	4.182329494432499	-9.7248	4.28541153216355	18.60863070539419	15.16	4.208738528347894	17.2518	3.377466560507576	-2.2202904564315356	-2.406	0.045431266766402294	-2.4028	0.20349035979774374	nag1
4.822	-12.88	-16.94	-11.72	18.22	-2.44	-8.914710743801653	-11.112	1.1049597277729177	-11.593600000000002	2.236877159919926	-13.757314049586777	-16.896	0.826234833446279	-16.641199999999998	1.491558067722381	-11.543264462809917	-6.970000000000001	4.182329494432499	-9.8232	4.273351425773876	18.60702479338843	15.16	4.208738528347894	17.2724	3.380221922433185	-2.2211983471074377	-2.406	0.045431266766402294	-2.4018	0.20317570560217507	nag1
4.8420000000000005	-10.79	-15.65	-2.49	9.82	-2.47	-8.922427983539094	-11.112	1.1049597277729177	-11.6748	2.1277507909930233	-13.765102880658436	-16.896	0.826234833446279	-16.6724	1.4529190322539256	-11.506008230452675	-6.970000000000001	4.182329494432499	-9.6372	4.386883994781925	18.570864197530867	15.16	4.208738528347894	17.0356	3.4798329540015334	-2.2222222222222223	-2.406	0.045431266766402294	-2.4008000000000003	0.2027045703903733	nag1
4.862	-10.53	-17.94	-10.82	20.61	-2.38	-8.929016393442621	-11.112	1.1049597277729177	-11.6478	2.1336509765648	-13.782213114754098	-16.896	0.826234833446279	-16.656	1.4333705105129417	-11.503196721311475	-6.970000000000001	4.182329494432499	-9.58	4.351598345811072	18.57922131147541	15.16	4.208738528347894	16.9846	3.406148827742944	-2.2228688524590163	-2.406	0.045431266766402294	-2.3966	0.20087167189883068	nag1
4.882	-11.72	-17.59	-8.19	16.4	-2.34	-8.940408163265307	-11.112	1.1049597277729177	-11.7076	2.0916925672570468	-13.797755102040815	-16.896	0.826234833446279	-16.6602	1.4358407762331609	-11.489673469387755	-6.970000000000001	4.182329494432499	-9.5852	4.349741366930226	18.570326530612242	15.16	4.208738528347894	16.926	3.3901411685735274	-2.2233469387755105	-2.406	0.045431266766402294	-2.3884	0.19441550286719647	nag1
4.902	-13.35	-17.79	-11.65	18.53	-2.44	-8.958333333333334	-13.408000000000001	1.4046408793709515	-11.7606	2.0992004405954017	-13.813983739837397	-16.496	1.0695531777335803	-16.679000000000002	1.4445043638365467	-11.490325203252032	-13.602	2.6604540965782513	-9.777	4.220667444074425	18.570162601626016	19.028	1.8114679130473161	17.0872	3.2662573226797553	-2.2242276422764227	-2.342	0.0738647412504775	-2.3918	0.19378812330660708	nag1
4.922	-13.74	-17.46	-9.73	15.8	-2.34	-8.977692307692307	-13.408000000000001	1.4046408793709515	-11.769200000000001	2.106545523081886	-13.828744939271255	-16.496	1.0695531777335803	-16.6628	1.4307740733531484	-11.483198380566801	-13.602	2.6604540965782513	-9.748199999999999	4.215878483513899	18.558947368421055	19.028	1.8114679130473161	17.031200000000002	3.2637931106900284	-2.2246963562753037	-2.342	0.0738647412504775	-2.3892	0.19358950890786028	nag1
4.942	-15.22	-16.69	-15.69	19.54	-2.39	-9.002862903225807	-13.408000000000001	1.4046408793709515	-11.8124	2.1551443533261248	-13.840282258064516	-16.496	1.0695531777335803	-16.679	1.426308564949727	-11.50016129032258	-13.602	2.6604540965782513	-9.8182	4.285727471408328	18.562903225806455	19.028	1.8114679130473161	17.0752	3.2828150190011516	-2.225362903225806	-2.342	0.0738647412504775	-2.3904	0.19340092649041213	nag1
4.962	-10.9	-15.08	-13.85	20.24	-2.22	-9.010481927710844	-13.408000000000001	1.4046408793709515	-11.67	1.9632958544867622	-13.845261044176706	-16.496	1.0695531777335803	-16.646	1.4440815172875099	-11.509598393574297	-13.602	2.6604540965782513	-9.684	4.040545022844444	18.56963855421687	19.028	1.8114679130473161	17.0436	3.2435800075389016	-2.2253413654618472	-2.342	0.0738647412504775	-2.3838	0.19347403981318903	nag1
4.982	-13.83	-15.46	-17.09	21.03	-2.32	-9.02976	-13.408000000000001	1.4046408793709515	-11.736	1.9795907637278833	-13.851719999999998	-16.496	1.0695531777335803	-16.614199999999997	1.4524856808454916	-11.53192	-13.602	2.6604540965782513	-9.836	4.173850079937739	18.57948	19.028	1.8114679130473161	17.0982	3.2878363892458085	-2.22572	-2.342	0.0738647412504775	-2.3842	0.19331786238827015	nag1
5.002	-14.86	-15.46	-13.2	16.22	-2.41	-9.052988047808766	-12.937999999999999	1.4068887660366043	-11.8334	2.0114809347891964	-13.85812749003984	-16.712	1.0331969802511034	-16.5906	1.4616155584887198	-11.538565737051792	-9.982	3.606124789854061	-9.9248	4.197653980353294	18.5700796812749	16.122	1.878173580902468	17.06	3.2866992312553687	-2.2264541832669322	-2.37	0.10862780491200219	-2.378	0.1872028257243635	nag1
5.022	-14.21	-16.18	-15.03	19.38	-2.39	-9.073452380952382	-12.937999999999999	1.4068887660366043	-11.8996	2.0344712595960806	-13.86734126984127	-16.712	1.0331969802511034	-16.5762	1.4620518011984802	-11.552420634920635	-9.982	3.606124789854061	-10.0184	4.259057268495796	18.57329365079365	16.122	1.878173580902468	17.0726	3.2945086097310137	-2.2271031746031746	-2.37	0.10862780491200219	-2.3776	0.18715441621881868	nag1
5.042	-11.56	-16.28	-8.82	15.7	-2.17	-9.083280632411068	-12.937999999999999	1.4068887660366043	-11.8994	2.03450481364255	-13.876877470355732	-16.712	1.0331969802511034	-16.54	1.4461264234682336	-11.541620553359685	-9.982	3.606124789854061	-9.9696	4.258519413110275	18.56193675889328	16.122	1.878173580902468	16.9784	3.2643331412622083	-2.2268774703557312	-2.37	0.10862780491200219	-2.3686	0.18607667938849173	nag1
5.062	-12.75	-18.47	-7.57	15.78	-2.5	-9.097716535433072	-12.937999999999999	1.4068887660366043	-11.8524	1.9856141393040325	-13.894960629921261	-16.712	1.0331969802511034	-16.5604	1.4662794232133043	-11.525984251968504	-9.982	3.606124789854061	-9.9064	4.2704359859626075	18.550984251968504	16.122	1.878173580902468	16.986	3.2610240034413036	-2.2279527559055117	-2.37	0.10862780491200219	-2.3722	0.18685681520286537	nag1
5.082	-11.31	-17.17	-5.29	13.53	-2.38	-9.106392156862746	-12.937999999999999	1.4068887660366043	-11.8842	1.9633739078537304	-13.907803921568627	-16.712	1.0331969802511034	-16.6066	1.4478860170494476	-11.501529411764706	-9.982	3.606124789854061	-9.8352	4.317823166592112	18.531294117647057	16.122	1.878173580902468	16.9302	3.2963315973973155	-2.228549019607843	-2.37	0.10862780491200219	-2.373	0.18680176112442398	nag1
5.102	-13.05	-17.07	-8.49	14.92	-2.41	-9.121796875	-14.838	2.5653335065835	-11.956799999999998	1.9373361049837179	-13.92015625	-17.586	1.1790945678782512	-16.659000000000002	1.4152871634767301	-11.489765625	-9.586	5.414069079721832	-9.8808	4.290710820707814	18.5171875	14.716	3.9721309142574848	16.9576	3.273274314000251	-2.2292578125	-2.38	0.05477225575051664	-2.375	0.18664874792519642	nag1
5.122	-18.97	-17.87	-17.26	18.5	-2.33	-9.16011673151751	-14.838	2.5653335065835	-12.0658	2.1668071969078015	-13.935525291828792	-17.586	1.1790945678782512	-16.6574	1.4138423691833282	-11.512217898832684	-9.586	5.414069079721832	-10.0826	4.39658439320013	18.517120622568093	14.716	3.9721309142574848	17.0464	3.253226191499933	-2.2296498054474707	-2.38	0.05477225575051664	-2.3724000000000003	0.1863457396719341	nag1
5.142	-14.48	-17.88	-10.22	15.92	-2.3	-9.180736434108528	-14.838	2.5653335065835	-12.0712	2.172588637491027	-13.950813953488371	-17.586	1.1790945678782512	-16.623800000000003	1.362484060944016	-11.507209302325581	-9.586	5.414069079721832	-10.1054	4.394234260334128	18.50705426356589	14.716	3.9721309142574848	17.023200000000003	3.2571155637954115	-2.2299224806201554	-2.38	0.05477225575051664	-2.3653999999999997	0.18223342286245378	nag1
5.162	-16.14	-19.36	-11.46	17.1	-2.42	-9.207606177606177	-14.838	2.5653335065835	-12.1594	2.2467058970312777	-13.971698841698842	-17.586	1.1790945678782512	-16.6872	1.4146421484471732	-11.507027027027029	-9.586	5.414069079721832	-10.179200000000002	4.385188353760819	18.501621621621624	14.716	3.9721309142574848	17.073999999999998	3.237663556659707	-2.2306563706563707	-2.38	0.05477225575051664	-2.3674	0.18227373449215584	nag1
5.182	-11.55	-15.75	-0.5	7.14	-2.44	-9.216615384615386	-14.838	2.5653335065835	-12.1824	2.2341784409761156	-13.978538461538461	-17.586	1.1790945678782512	-16.6648	1.4205435004724993	-11.464692307692308	-9.586	5.414069079721832	-10.0838	4.543206585841435	18.457923076923077	14.716	3.9721309142574848	16.938000000000002	3.503870745915375	-2.2314615384615384	-2.38	0.05477225575051664	-2.3722	0.1809305876600833	nag1
5.202	-15.01	-18.48	-3.03	8.97	-2.47	-9.238812260536399	-12.809999999999999	1.4765500330161523	-12.3392	2.1486966528857603	-13.995785440613027	-17.595999999999997	0.8023116601421171	-16.7686	1.357114300451427	-11.432375478927202	-8.762	3.6960595233302183	-9.9508	4.651320128606056	18.421570881226053	15.831999999999999	3.740408533836912	16.749399999999998	3.6732665827237523	-2.232375478927203	-2.282	0.182362276800878	-2.3695999999999997	0.17850810305738365	nag1
5.222	-13.78	-17.4	-11.55	17.53	-2.36	-9.25614503816794	-12.809999999999999	1.4765500330161523	-12.319	2.1298512451649363	-14.0087786259542	-17.595999999999997	0.8023116601421171	-16.732	1.3133490451078433	-11.432824427480917	-8.762	3.6960595233302183	-9.8042	4.476369743624068	18.418167938931298	15.831999999999999	3.740408533836912	16.5792	3.42260542837869	-2.232862595419847	-2.282	0.182362276800878	-2.3623999999999996	0.17119698643161885	nag1
5.242	-11.8	-18.55	-7.31	16.51	-2.45	-9.265817490494296	-12.809999999999999	1.4765500330161523	-12.319399999999998	2.1297498272169504	-14.026045627376426	-17.595999999999997	0.8023116601421171	-16.8006	1.3170055862773267	-11.417148288973385	-8.762	3.6960595233302183	-9.5536	4.247977074383778	18.410912547528515	15.831999999999999	3.740408533836912	16.396	3.161248784507627	-2.2336882129277567	-2.282	0.182362276800878	-2.3616	0.17068122812030512	nag1
5.2620000000000005	-10.79	-16.51	-8.14	15.9	-2.03	-9.271590909090909	-12.809999999999999	1.4765500330161523	-12.336200000000002	2.1139322967167278	-14.035454545454545	-17.595999999999997	0.8023116601421171	-16.7998	1.3171730551232923	-11.404734848484848	-8.762	3.6960595233302183	-9.499600000000001	4.248451799641597	18.401401515151516	15.831999999999999	3.740408533836912	16.311	3.1150505286300407	-2.2329166666666667	-2.282	0.182362276800878	-2.348	0.16944085717923849	nag1
5.282	-12.67	-17.04	-13.78	20.25	-2.1	-9.284415094339622	-12.809999999999999	1.4765500330161523	-12.328199999999999	2.1118544805309845	-14.04679245283019	-17.595999999999997	0.8023116601421171	-16.7878	1.3120855652785055	-11.413698113207548	-8.762	3.6960595233302183	-9.536800000000001	4.27811728569992	18.40837735849057	15.831999999999999	3.740408533836912	16.3348	3.1409209880321973	-2.232415094339623	-2.282	0.182362276800878	-2.3384	0.16962575853680364	nag1
5.3020000000000005	-13.21	-16.98	-8.94	15.03	-2.32	-9.299172932330826	-14.0	1.2412574269667034	-12.374400000000001	2.1052297950095467	-14.05781954887218	-17.261999999999997	2.2095646630049095	-16.7474	1.2730997203515335	-11.404398496240603	-10.334	5.036513079502524	-9.642800000000001	4.193858989581094	18.395676691729324	16.026	2.6772045121730987	16.3494	3.1329560990169134	-2.2327443609022555	-2.43	0.05932958789676537	-2.3335999999999997	0.16659568556532875	nag1
5.322	-13.04	-18.61	-3.38	11.37	-2.42	-9.313183520599251	-14.0	1.2412574269667034	-12.4046	2.103699569223476	-14.074868913857678	-17.261999999999997	2.2095646630049095	-16.7932	1.2983512936153387	-11.37434456928839	-10.334	5.036513079502524	-9.5906	4.256034568104249	18.36936329588015	16.026	2.6772045121730987	16.3124	3.181220764269644	-2.2334456928838953	-2.43	0.05932958789676537	-2.3331999999999997	0.16635884498915207	nag1
5.3420000000000005	-15.81	-13.12	-18.06	17.83	-2.45	-9.337425373134328	-14.0	1.2412574269667034	-12.5262	2.1215895946585164	-14.071305970149254	-17.261999999999997	2.2095646630049095	-16.7124	1.397019509600367	-11.399291044776119	-10.334	5.036513079502524	-9.9024	4.294620536324572	18.367350746268656	16.026	2.6772045121730987	16.4238	3.133586254808771	-2.2342537313432835	-2.43	0.05932958789676537	-2.335	0.16713980461193734	nag1
5.362	-12.77	-19.36	-7.76	16.83	-2.48	-9.350185873605946	-14.0	1.2412574269667034	-12.521	2.1206480045457083	-14.090966542750929	-17.261999999999997	2.2095646630049095	-16.7578	1.4455819956413467	-11.385762081784387	-10.334	5.036513079502524	-9.832	4.300424279020872	18.361635687732342	16.026	2.6772045121730987	16.4062	3.128682248526499	-2.2351672862453533	-2.43	0.05932958789676537	-2.3372	0.16832960863395205	nag1
5.382	-15.17	-18.24	-13.53	19.07	-2.48	-9.37174074074074	-14.0	1.2412574269667034	-12.534600000000001	2.1356604962170516	-14.106333333333334	-17.261999999999997	2.2095646630049095	-16.8254	1.4340071015678095	-11.393703703703704	-10.334	5.036513079502524	-9.7692	4.22071801609974	18.36425925925926	16.026	2.6772045121730987	16.399	3.1219886715531264	-2.2360740740740743	-2.43	0.05932958789676537	-2.339	0.16938363653710162	nag1
5.402	-13.23	-16.08	-15.43	20.94	-2.66	-9.385977859778597	-13.687999999999999	1.9566134007514107	-12.5198	2.1280608112379102	-14.113616236162361	-18.182	1.2424556330106926	-16.8202	1.4362727982595713	-11.40859778597786	-8.224	5.809983132505636	-9.7646	4.214287268764888	18.373763837638375	15.23	4.498448621469406	16.4088	3.1357033127045124	-2.2376383763837637	-2.508	0.10979981785048645	-2.3438	0.17503224192784625	nag1
5.422	-15.96	-18.82	-12.46	17.92	-2.6	-9.41014705882353	-13.687999999999999	1.9566134007514107	-12.5794	2.18225254342052	-14.130919117647059	-18.182	1.2424556330106926	-16.8596	1.4638626008904274	-11.412463235294117	-8.224	5.809983132505636	-9.8282	4.230787879536506	18.372095588235293	15.23	4.498448621469406	16.4558	3.140482278054669	-2.238970588235294	-2.508	0.10979981785048645	-2.3474	0.1784492153218445	nag1
5.442	-11.63	-18.24	-5.57	14.53	-2.35	-9.418278388278388	-13.687999999999999	1.9566134007514107	-12.5968	2.1708885042671366	-14.145970695970696	-18.182	1.2424556330106926	-16.861800000000002	1.4658920666339592	-11.39106227106227	-8.224	5.809983132505636	-9.817	4.241505436439672	18.358021978021977	15.23	4.498448621469406	16.427	3.151611346856174	-2.2393772893772894	-2.508	0.10979981785048645	-2.345	0.17757148603608525	nag1
5.462	-15.99	-19.86	-8.99	15.33	-2.46	-9.442262773722627	-13.687999999999999	1.9566134007514107	-12.636399999999998	2.214808012133844	-14.166824817518249	-18.182	1.2424556330106926	-16.925800000000002	1.5255431819519152	-11.382299270072993	-8.224	5.809983132505636	-9.6948	4.173666835906193	18.346970802919707	15.23	4.498448621469406	16.3274	3.1047355600693463	-2.2401824817518246	-2.508	0.10979981785048645	-2.3432000000000004	0.1758993218536496	nag1
5.482	-11.63	-17.91	1.33	7.43	-2.47	-9.450218181818181	-13.687999999999999	1.9566134007514107	-12.621000000000002	2.2191580035900964	-14.180436363636364	-18.182	1.2424556330106926	-16.918	1.5193580814251164	-11.336072727272727	-8.224	5.809983132505636	-9.4856	4.455206154326799	18.30727272727273	15.23	4.498448621469406	16.123	3.343147881129695	-2.241018181818182	-2.508	0.10979981785048645	-2.3402000000000003	0.17232491854349666	nag1
5.502	-16.32	-15.87	-13.02	14.63	-2.06	-9.475108695652175	-14.056000000000001	1.4103701641767667	-12.7126	2.2758508702622615	-14.186557971014492	-16.202	0.9405827980566093	-16.852	1.4909454608894688	-11.342173913043478	-15.272	2.205007029467253	-9.5634	4.482749525249298	18.29394927536232	19.869999999999997	2.7486214726658886	16.036199999999997	3.324007226348381	-2.24036231884058	-2.45	0.22378561169118977	-2.3332	0.17649004134477342	nag1
5.522	-12.15	-16.17	-14.75	21.24	-2.47	-9.484765342960289	-14.056000000000001	1.4103701641767667	-12.6876	2.275011154940139	-14.193718411552346	-16.202	0.9405827980566093	-16.8356	1.4939034747388151	-11.35447653429603	-15.272	2.205007029467253	-9.591800000000001	4.511505332740647	18.304584837545125	19.869999999999997	2.7486214726658886	16.075	3.3738310144827413	-2.241191335740072	-2.45	0.22378561169118977	-2.3352	0.17747940380650512	nag1
5.542	-13.62	-15.22	-18.22	22.58	-2.76	-9.499640287769784	-14.056000000000001	1.4103701641767667	-12.8134	2.142772960251202	-14.197410071942446	-16.202	0.9405827980566093	-16.8376	1.4916250007482155	-11.379172661870504	-15.272	2.205007029467253	-9.8612	4.6174123153338025	18.319964028776976	19.869999999999997	2.7486214726658886	16.231	3.4910242050149027	-2.243057553956835	-2.45	0.22378561169118977	-2.3456	0.18677892639947677	nag1
5.562	-14.8	-15.77	-17.45	20.91	-2.48	-9.518637992831541	-14.056000000000001	1.4103701641767667	-12.934000000000001	2.079308165948381	-14.203046594982078	-16.202	0.9405827980566093	-16.8588	1.4681164386897219	-11.400931899641577	-15.272	2.205007029467253	-10.037199999999999	4.736481101460254	18.329247311827956	19.869999999999997	2.7486214726658886	16.315	3.5527685381564362	-2.243906810035842	-2.45	0.22378561169118977	-2.3528000000000002	0.18483351582283725	nag1
5.582	-13.39	-17.98	-12.92	19.99	-2.48	-9.532464285714287	-14.056000000000001	1.4103701641767667	-12.9318	2.0787552103337767	-14.216535714285715	-16.202	0.9405827980566093	-16.8784	1.4765574413313534	-11.406357142857141	-15.272	2.205007029467253	-10.0428	4.739785597493247	18.33517857142857	19.869999999999997	2.7486214726658886	16.3406	3.5749208125952197	-2.24475	-2.45	0.22378561169118977	-2.351	0.1831053003613238	nag1
5.602	-15.57	-18.42	-14.36	19.85	-2.64	-9.553950177935942	-14.975999999999999	1.715804184631801	-13.0546	2.048809719155528	-14.231494661921708	-17.689999999999998	0.8838099343184592	-16.949199999999998	1.4635933415357318	-11.416868327402135	-13.166	2.317296700899563	-10.199200000000001	4.750850338494767	18.34056939501779	18.342000000000002	1.8131673943682087	16.4616	3.589531468487948	-2.246156583629893	-2.464	0.11926441212700463	-2.3676000000000004	0.1702286577470725	nag1
5.622	-14.76	-18.16	-10.18	16.07	-2.49	-9.57241134751773	-14.975999999999999	1.715804184631801	-13.0902	2.0629031356170864	-14.245425531914893	-17.689999999999998	0.8838099343184592	-16.9822	1.4720654516282645	-11.412482269503547	-13.166	2.317296700899563	-10.1224	4.7187539690482385	18.332517730496455	18.342000000000002	1.8131673943682087	16.3864	3.556760025297034	-2.2470212765957447	-2.464	0.11926441212700463	-2.3718	0.17061341909566446	nag1
5.642	-14.75	-18.54	-10.65	16.92	-2.49	-9.59070671378092	-14.975999999999999	1.715804184631801	-13.138399999999999	2.073146440381224	-14.260600706713781	-17.689999999999998	0.8838099343184592	-17.051199999999998	1.462386419800288	-11.409787985865723	-13.166	2.317296700899563	-10.113199999999999	4.717237361690733	18.327526501766783	18.342000000000002	1.8131673943682087	16.405	3.5570764480318378	-2.2478798586572437	-2.464	0.11926441212700463	-2.3789999999999996	0.16777353540912276	nag1
5.662	-12.23	-16.26	-14.65	20.95	-2.27	-9.6	-14.975999999999999	1.715804184631801	-13.168999999999999	2.0475542902273935	-14.267640845070423	-17.689999999999998	0.8838099343184592	-17.012	1.4566749949169522	-11.421197183098592	-13.166	2.317296700899563	-10.242799999999999	4.751650213883843	18.336760563380285	18.342000000000002	1.8131673943682087	16.461399999999998	3.60699208171448	-2.247957746478873	-2.464	0.11926441212700463	-2.3756	0.16823404494202024	nag1
5.682	-17.57	-17.07	-15.99	17.92	-2.43	-9.627964912280701	-14.975999999999999	1.715804184631801	-13.3178	2.0920532732125205	-14.277473684210525	-17.689999999999998	0.8838099343184592	-17.0208	1.4556488699727823	-11.43722807017544	-13.166	2.317296700899563	-10.4454	4.7768571385848775	18.335298245614037	18.342000000000002	1.8131673943682087	16.527600000000003	3.6026914882048415	-2.2485964912280703	-2.464	0.11926441212700463	-2.3792	0.16741540660091483	nag1
5.702	-13.35	-17.67	-7.43	14.29	-2.54	-9.640979020979021	-14.296000000000001	1.2811494838620514	-13.3366	2.0879485195780574	-14.289335664335665	-16.288000000000004	1.2981586959998384	-17.0868	1.4070064328356124	-11.423216783216784	-12.404	3.7068617454661026	-10.3506	4.788951745040542	18.321153846153848	16.86	2.7894443891212464	16.4882	3.6164238114017295	-2.2496153846153844	-2.4619999999999997	0.1711607431626774	-2.3874	0.16498373451059956	nag1
5.722	-13.83	-16.01	-9.15	13.47	-2.15	-9.655574912891986	-14.296000000000001	1.2811494838620514	-13.354800000000001	2.088209114557852	-14.295331010452962	-16.288000000000004	1.2981586959998384	-17.0686	1.4150705037602271	-11.415296167247387	-12.404	3.7068617454661026	-10.3354	4.791584123039435	18.30425087108014	16.86	2.7894443891212464	16.4344	3.6413291809559833	-2.2492682926829266	-2.4619999999999997	0.1711607431626774	-2.3853999999999997	0.1672735752580024	nag1
5.742	-13.97	-15.39	-14.02	17.98	-2.52	-9.670555555555556	-14.296000000000001	1.2811494838620514	-13.3764	2.088888738843059	-14.299131944444444	-16.288000000000004	1.2981586959998384	-17.0212	1.4310416357553273	-11.424340277777778	-12.404	3.7068617454661026	-10.4674	4.8005317775158085	18.303125	16.86	2.7894443891212464	16.500799999999998	3.63858171516858	-2.250208333333333	-2.4619999999999997	0.1711607431626774	-2.3884	0.16833348824672084	nag1
5.7620000000000005	-16.82	-17.86	-13.6	17.3	-2.66	-9.695294117647059	-14.296000000000001	1.2811494838620514	-13.507800000000001	2.094843318869525	-14.311453287197233	-16.288000000000004	1.2981586959998384	-17.0878	1.3896252467951893	-11.431868512110727	-12.404	3.7068617454661026	-10.543600000000001	4.8197598212664285	18.299653979238755	16.86	2.7894443891212464	16.5194	3.640276066005796	-2.2516262975778547	-2.4619999999999997	0.1711607431626774	-2.3956	0.1721314163358879	nag1
5.782	-13.51	-14.51	-17.82	21.26	-2.44	-9.708448275862068	-14.296000000000001	1.2811494838620514	-13.6122	1.9548978677847677	-14.312137931034485	-16.288000000000004	1.2981586959998384	-17.090999999999998	1.3833621421473514	-11.453896551724139	-12.404	3.7068617454661026	-10.8302	4.8178238334123655	18.309862068965515	16.86	2.7894443891212464	16.7186	3.6212975518705477	-2.2522758620689656	-2.4619999999999997	0.1711607431626774	-2.4093999999999998	0.14480683826451796	nag1
5.8020000000000005	-14.18	-17.76	-11.58	17.76	-2.6	-9.723814432989691	-14.734	1.0808441145697187	-13.703	1.8702365342056593	-14.323986254295532	-16.01	1.5704903692796086	-17.119	1.3824324170660498	-11.454329896907216	-14.924000000000001	4.722823731624969	-11.029200000000001	4.631961650822918	18.307972508591064	18.686	2.3630878104717143	16.8588	3.519779468973025	-2.2534707903780067	-2.488	0.14551975810865	-2.4134	0.1472830123072201	nag1
5.822	-13.58	-17.78	-7.87	14.73	-2.66	-9.737020547945205	-14.734	1.0808441145697187	-13.717	1.8665664756882652	-14.33582191780822	-16.01	1.5704903692796086	-17.1358	1.3853137712799721	-11.442054794520548	-14.924000000000001	4.722823731624969	-10.9522	4.65219995797471	18.295719178082194	18.686	2.3630878104717143	16.789	3.526832567500706	-2.25486301369863	-2.488	0.14551975810865	-2.4178	0.15132462739800795	nag1
5.8420000000000005	-16.13	-14.07	-21.22	21.67	-2.52	-9.758839590443687	-14.734	1.0808441145697187	-13.8238	1.8483549111442499	-14.33491467576792	-16.01	1.5704903692796086	-17.104200000000002	1.436955525990087	-11.47542662116041	-14.924000000000001	4.722823731624969	-11.3268	4.710621710343495	18.307235494880548	18.686	2.3630878104717143	17.026	3.4461975496219543	-2.2557679180887376	-2.488	0.14551975810865	-2.4188	0.1518409479336547	nag1
5.862	-15.94	-14.47	-18.1	19.04	-2.41	-9.779863945578231	-14.734	1.0808441145697187	-13.932	1.8095449873447578	-14.335374149659865	-16.01	1.5704903692796086	-17.0348	1.478946453474525	-11.49795918367347	-14.924000000000001	4.722823731624969	-11.472399999999999	4.806176536287391	18.309727891156463	18.686	2.3630878104717143	16.994600000000002	3.419927920233377	-2.256292517006803	-2.488	0.14551975810865	-2.4194	0.15174374209603905	nag1
5.882000000000001	-13.84	-15.97	-15.85	20.23	-2.25	-9.793627118644068	-14.734	1.0808441145697187	-13.974400000000001	1.7812735182837096	-14.340915254237288	-16.01	1.5704903692796086	-17.0024	1.4842706722735597	-11.51271186440678	-14.924000000000001	4.722823731624969	-11.625599999999999	4.821472025201038	18.316237288135593	18.686	2.3630878104717143	17.071199999999997	3.4491061486260106	-2.256271186440678	-2.488	0.14551975810865	-2.4175999999999997	0.153231317734649	nag1
5.902	-10.05	-14.49	-8.25	14.94	-2.24	-9.794493243243243	-11.126000000000001	2.044716117215297	-13.908399999999999	1.8640917906802985	-14.34141891891892	-15.404	1.8596838440982377	-16.936400000000003	1.52143830982798	-11.50168918918919	-11.700000000000001	6.024539816450714	-11.5576	4.845039356635528	18.30483108108108	18.365999999999996	4.631883418222008	16.9994	3.4554791805691574	-2.2562162162162163	-2.386	0.12043255373859671	-2.4136	0.15523201857812638	nag1
5.922	-9.77	-12.26	-18.24	23.15	-2.43	-9.794410774410775	-11.126000000000001	2.044716117215297	-13.829	1.953802415176895	-14.334410774410774	-15.404	1.8596838440982377	-16.8324	1.6566360801457845	-11.524377104377104	-11.700000000000001	6.024539816450714	-11.7278	4.928285411990775	18.32114478114478	18.365999999999996	4.631883418222008	17.1464	3.558225170973149	-2.2568013468013466	-2.386	0.12043255373859671	-2.4154	0.1548825756658928	nag1
5.942	-14.53	-17.54	-19.46	24.84	-2.37	-9.810302013422818	-11.126000000000001	2.044716117215297	-13.815199999999999	1.946199058552401	-14.345167785234898	-15.404	1.8596838440982377	-16.8494	1.6595037492809483	-11.551006711409395	-11.700000000000001	6.024539816450714	-11.803199999999999	5.018161888051654	18.34302013422819	18.365999999999996	4.631883418222008	17.2524	3.706826884414805	-2.2571812080536913	-2.386	0.12043255373859671	-2.415	0.15497531073941603	nag1
5.962	-8.93	-16.65	-4.31	14.63	-2.59	-9.807357859531773	-11.126000000000001	2.044716117215297	-13.775799999999998	2.02477521050147	-14.352876254180602	-15.404	1.8596838440982377	-16.8808	1.6400806849241287	-11.526789297658862	-11.700000000000001	6.024539816450714	-11.612400000000001	5.1190997135777	18.330602006688963	18.365999999999996	4.631883418222008	17.1402	3.6994470022489763	-2.258294314381271	-2.386	0.12043255373859671	-2.4224	0.15430634782663658	nag1
5.982	-12.35	-16.08	-8.24	14.27	-2.3	-9.815833333333334	-11.126000000000001	2.044716117215297	-13.746199999999998	2.034760067087098	-14.358633333333334	-15.404	1.8596838440982377	-16.8932	1.6314403802424682	-11.515833333333333	-11.700000000000001	6.024539816450714	-11.4354	5.078679809974751	18.317066666666665	18.365999999999996	4.631883418222008	17.005	3.6778516632869813	-2.258433333333333	-2.386	0.12043255373859671	-2.422	0.15460284866822357	nag1
6.002	-11.23	-17.21	-8.21	16.44	-2.25	-9.820531561461793	-11.57	1.392623423614582	-13.6736	2.0588254626641693	-14.36810631229236	-16.5	1.1768772238428278	-16.9282	1.6187885240865347	-11.50485049833887	-7.037999999999999	2.642736460565071	-11.3356	5.092306786532362	18.310830564784055	14.156	2.2949910675207437	17.0094	3.6770248676818844	-2.2584053156146178	-2.184	0.1402283851436649	-2.4188	0.15650050531314072	nag1
6.022	-9.17	-14.27	-5.92	12.98	-1.96	-9.818377483443708	-11.57	1.392623423614582	-13.572799999999999	2.1532415430827045	-14.367781456953642	-16.5	1.1768772238428278	-16.89	1.658845184741105	-11.48635761589404	-7.037999999999999	2.642736460565071	-11.1534	5.120323893613615	18.29317880794702	14.156	2.2949910675207437	16.8814	3.704112998011909	-2.2574172185430466	-2.184	0.1402283851436649	-2.4101999999999997	0.1693985760005775	nag1
6.042	-11.74	-17.46	-2.52	10.4	-2.15	-9.824719471947194	-11.57	1.392623423614582	-13.5764	2.1499556331445167	-14.377986798679867	-16.5	1.1768772238428278	-16.9136	1.658383476492098	-11.456765676567658	-7.037999999999999	2.642736460565071	-11.027399999999998	5.254667821886332	18.267128712871287	14.156	2.2949910675207437	16.7754	3.8128494941849036	-2.257062706270627	-2.184	0.1402283851436649	-2.4098	0.16999987995194726	nag1
6.062	-12.36	-16.35	-8.29	14.45	-2.17	-9.833059210526315	-11.57	1.392623423614582	-13.568599999999998	2.153719146793599	-14.384473684210526	-16.5	1.1768772238428278	-16.871199999999998	1.6448244618207917	-11.446348684210527	-7.037999999999999	2.642736460565071	-11.0418	5.245979097735507	18.254572368421055	14.156	2.2949910675207437	16.7488	3.8245568717573124	-2.2567763157894736	-2.184	0.1402283851436649	-2.4032	0.17280920232489422	nag1
6.082	-13.35	-17.21	-10.25	16.51	-2.39	-9.844590163934425	-11.57	1.392623423614582	-13.6094	2.129242856711556	-14.393737704918033	-16.5	1.1768772238428278	-16.872	1.644982476179838	-11.442426229508197	-7.037999999999999	2.642736460565071	-11.141000000000002	5.181494249061897	18.24885245901639	14.156	2.2949910675207437	16.8084	3.7964894417912727	-2.2572131147540984	-2.184	0.1402283851436649	-2.4034	0.17278758931245938	nag1
6.102	-14.66	-19.79	-6.38	13.72	-2.21	-9.860326797385621	-12.132000000000001	3.426966005083797	-13.6416	2.1327814167018184	-14.411372549019609	-18.419999999999998	0.8228730157199224	-16.926399999999997	1.6958529970947005	-11.425882352941176	-5.436000000000001	2.8938113276438737	-11.0988	5.212027941723491	18.234052287581697	13.968	0.603503106868556	16.7844	3.812430345967923	-2.2570588235294116	-2.248	0.17915356541246955	-2.3994	0.17493334007384265	nag1
6.122	-12.58	-18.65	-4.78	13.34	-2.5	-9.869185667752443	-12.132000000000001	3.426966005083797	-13.513800000000002	1.9939069329191117	-14.425179153094462	-18.419999999999998	0.8228730157199224	-16.942	1.7082524785909783	-11.404234527687295	-5.436000000000001	2.8938113276438737	-10.849200000000002	5.2097795950089605	18.21811074918567	13.968	0.603503106868556	16.6812	3.8348156116702876	-2.2578501628664496	-2.248	0.17915356541246955	-2.4028	0.17520879672260337	nag1
6.142	-7.82	-17.29	-2.22	13.65	-1.97	-9.862532467532468	-12.132000000000001	3.426966005083797	-13.3806	2.144790946475127	-14.434480519480518	-18.419999999999998	0.8228730157199224	-16.930200000000003	1.703672491761151	-11.374415584415585	-5.436000000000001	2.8938113276438737	-10.689200000000001	5.350444513290108	18.20327922077922	13.968	0.603503106868556	16.6358	3.8573820507844747	-2.2569155844155846	-2.248	0.17915356541246955	-2.3962	0.18509666531357874	nag1
6.162	-16.84	-18.0	-10.5	14.04	-2.37	-9.885113268608414	-12.132000000000001	3.426966005083797	-13.3946	2.1653563688413215	-14.446019417475727	-18.419999999999998	0.8228730157199224	-16.903000000000002	1.6746979624117593	-11.3715857605178	-5.436000000000001	2.8938113276438737	-10.67	5.349344419112123	18.18980582524272	13.968	0.603503106868556	16.5746	3.874105142231065	-2.2572815533980584	-2.248	0.17915356541246955	-2.3952	0.18510052426083387	nag1
6.182	-8.76	-18.37	-3.3	15.09	-2.19	-9.881483870967743	-12.132000000000001	3.426966005083797	-13.338799999999999	2.24822346191252	-14.458677419354837	-18.419999999999998	0.8228730157199224	-16.9554	1.6788689219658672	-11.345548387096773	-5.436000000000001	2.8938113276438737	-10.725999999999999	5.2545218621678895	18.1798064516129	13.968	0.603503106868556	16.7336	3.6347364724955997	-2.2570645161290326	-2.248	0.17915356541246955	-2.3902	0.18722996882041254	nag1
6.202	-12.85	-18.55	-11.26	19.18	-2.22	-9.891028938906754	-10.824	1.7465577574188604	-13.2956	2.236175817263554	-14.471832797427652	-16.390000000000004	1.3824326385035908	-16.9568	1.6801948866553644	-11.345273311897106	-8.824000000000002	4.026281659298068	-10.8906	5.136090949827335	18.183022508038587	16.712	3.4887384539400483	16.937800000000003	3.4728705353211775	-2.2569453376205786	-2.322	0.13347658970770873	-2.3852	0.18838995596954447	nag1
6.222	-11.35	-16.96	-3.7	11.72	-2.41	-9.895705128205128	-10.824	1.7465577574188604	-13.247	2.2517850062307794	-14.479807692307691	-16.390000000000004	1.3824326385035908	-16.948	1.6789780662470701	-11.32076923076923	-8.824000000000002	4.026281659298068	-10.733600000000001	5.2345585393651985	18.162307692307692	16.712	3.4887384539400483	16.8216	3.5490161672077516	-2.2574358974358977	-2.322	0.13347658970770873	-2.3862	0.18838616440380737	nag1
6.242	-8.98	-15.48	-6.14	14.76	-2.11	-9.892779552715655	-10.824	1.7465577574188604	-13.190600000000002	2.3229585375867075	-14.48300319488818	-16.390000000000004	1.3824326385035908	-16.886599999999998	1.67532830775806	-11.304217252396166	-8.824000000000002	4.026281659298068	-10.7102	5.252758843635224	18.15143769968051	16.712	3.4887384539400483	16.7866	3.5607615615144947	-2.2569648562300317	-2.322	0.13347658970770873	-2.3794	0.1921352627283088	nag1
6.2620000000000005	-8.57	-14.46	-7.82	16.12	-2.42	-9.888566878980892	-10.824	1.7465577574188604	-13.146199999999999	2.390026803709325	-14.482929936305734	-16.390000000000004	1.3824326385035908	-16.8456	1.7094696158010274	-11.29312101910828	-8.824000000000002	4.026281659298068	-10.703800000000001	5.256148155120033	18.144968152866245	16.712	3.4887384539400483	16.791	3.5597794302227057	-2.257484076433121	-2.322	0.13347658970770873	-2.3872	0.185461806398665	nag1
6.282	-12.37	-16.5	-15.2	21.78	-2.45	-9.896444444444445	-10.824	1.7465577574188604	-13.1402	2.3916227007739277	-14.489333333333335	-16.390000000000004	1.3824326385035908	-16.8348	1.7099221130370337	-11.305523809523809	-8.824000000000002	4.026281659298068	-10.7322	5.276903966284402	18.156507936507936	16.712	3.4887384539400483	16.8216	3.596506445461325	-2.258095238095238	-2.322	0.13347658970770873	-2.3941999999999997	0.18095088971817413	nag1
6.3020000000000005	-11.55	-17.25	-12.86	21.0	-2.45	-9.901677215189872	-11.206	0.8196731055731912	-13.106999999999998	2.402132768340403	-14.498069620253165	-15.89	0.9532470823453908	-16.8402	1.710816119844076	-11.310443037974684	-14.030000000000001	2.367107940082158	-10.810599999999999	5.278853234310275	18.165506329113924	21.096	2.0942645487139395	16.941000000000003	3.6347092352057206	-2.2587025316455698	-2.386	0.08890444308357155	-2.3968000000000003	0.18079687553739568	nag1
6.322	-11.16	-15.31	-13.28	19.81	-2.39	-9.90564668769716	-11.206	0.8196731055731912	-13.0694	2.417864979940882	-14.500630914826498	-15.89	0.9532470823453908	-16.7742	1.7047904772811653	-11.316656151419558	-14.030000000000001	2.367107940082158	-11.0086	5.179181642865618	18.170694006309148	21.096	2.0942645487139395	17.1098	3.5660384983099283	-2.2591167192429022	-2.386	0.08890444308357155	-2.3962	0.18076808911093584	nag1
6.3420000000000005	-11.03	-14.82	-18.65	24.81	-2.37	-9.909182389937106	-11.206	0.8196731055731912	-12.9738	2.401737372853929	-14.501635220125788	-15.89	0.9532470823453908	-16.8082	1.6463759706502845	-11.339716981132074	-14.030000000000001	2.367107940082158	-11.0204	5.196219174966159	18.191572327044025	21.096	2.0942645487139395	17.2494	3.727763683716098	-2.259465408805031	-2.386	0.08890444308357155	-2.3946	0.18063617736054832	nag1
6.362	-9.88	-15.27	-13.42	21.3	-2.49	-9.909090909090908	-11.206	0.8196731055731912	-12.915999999999999	2.441193251218744	-14.504043887147335	-15.89	0.9532470823453908	-16.726399999999998	1.6183700038581184	-11.346238244514106	-14.030000000000001	2.367107940082158	-11.133600000000001	5.185382027923351	18.20131661442006	21.096	2.0942645487139395	17.338800000000003	3.770851492646163	-2.260188087774295	-2.386	0.08890444308357155	-2.3948	0.1807381689469289	nag1
6.382000000000001	-12.41	-16.8	-11.94	18.56	-2.23	-9.91690625	-11.206	0.8196731055731912	-12.8608	2.4203009089358996	-14.511218750000001	-15.89	0.9532470823453908	-16.6976	1.6036305238872288	-11.34809375	-14.030000000000001	2.367107940082158	-11.101799999999999	5.1752514244356025	18.2024375	21.096	2.0942645487139395	17.328599999999998	3.7667606447851183	-2.2600937500000002	-2.386	0.08890444308357155	-2.3898	0.18178805780134882	nag1
6.402	-14.09	-15.89	-18.99	23.22	-2.42	-9.929906542056075	-9.85	2.810957132366127	-12.878	2.426027238772337	-14.515514018691588	-15.924000000000001	1.393909609694976	-16.6938	1.6053480644904505	-11.37190031152648	-9.35	7.217650587275613	-11.173	5.259811143501865	18.218068535825545	17.848000000000003	4.175295917656616	17.374200000000002	3.8247267956318725	-2.2605919003115265	-2.4200000000000004	0.055136195008360936	-2.3850000000000002	0.17762894138154786	nag1
6.422	-9.26	-14.4	-14.18	21.64	-2.32	-9.927826086956522	-9.85	2.810957132366127	-12.743999999999998	2.437329585879616	-14.515155279503105	-15.924000000000001	1.393909609694976	-16.6054	1.6075716380393565	-11.380621118012423	-9.35	7.217650587275613	-11.2074	5.274005490930742	18.228695652173915	17.848000000000003	4.175295917656616	17.4486	3.8714565154500145	-2.260776397515528	-2.4200000000000004	0.055136195008360936	-2.3794	0.1751082464054348	nag1
6.442	-10.59	-14.8	-10.62	17.25	-2.42	-9.929876160990712	-9.85	2.810957132366127	-12.723199999999999	2.4514272727269324	-14.516037151702788	-15.924000000000001	1.393909609694976	-16.5366	1.6097973126313354	-11.378266253869969	-9.35	7.217650587275613	-11.3084	5.211831657343708	18.225665634674925	17.848000000000003	4.175295917656616	17.503	3.848651632423369	-2.2612693498452012	-2.4200000000000004	0.055136195008360936	-2.3808000000000002	0.17514821711677933	nag1
6.462	-10.0	-18.39	-4.54	15.42	-2.48	-9.930092592592592	-9.85	2.810957132366127	-12.6034	2.4348302627007246	-14.527993827160493	-15.924000000000001	1.393909609694976	-16.5072	1.5605324052242777	-11.357160493827159	-9.35	7.217650587275613	-11.2194	5.289644257163917	18.217006172839508	17.848000000000003	4.175295917656616	17.5048	3.847635499729083	-2.2619444444444445	-2.4200000000000004	0.055136195008360936	-2.3812	0.17535549897397276	nag1
6.482	-5.31	-16.14	1.58	11.71	-2.46	-9.915876923076922	-9.85	2.810957132366127	-12.476999999999999	2.6416555183352415	-14.532953846153847	-15.924000000000001	1.393909609694976	-16.4718	1.5480872859428585	-11.317353846153846	-9.35	7.217650587275613	-11.214399999999998	5.301852645008915	18.19698461538462	17.848000000000003	4.175295917656616	17.5904	3.6620569440171806	-2.262553846153846	-2.4200000000000004	0.055136195008360936	-2.381	0.1752578275639972	nag1
6.502	-11.62	-15.66	-13.38	19.83	-2.41	-9.921104294478528	-11.434000000000001	1.5475477375512523	-12.383	2.58513351804553	-14.536411042944785	-17.8	1.5618322573183079	-16.4676	1.5500369449184788	-11.323680981595093	-8.38	3.941537770972137	-11.221599999999999	5.30459845178635	18.201993865030676	17.19	2.158990504842483	17.6944	3.6500864736751213	-2.2630061349693253	-2.44	0.08988882021697685	-2.388	0.16905499648557432	nag1
6.522	-10.27	-18.03	-6.17	16.33	-2.39	-9.922171253822631	-11.434000000000001	1.5475477375512523	-12.3454	2.602207234214048	-14.54709480122324	-17.8	1.5618322573183079	-16.5048	1.5649962378516324	-11.307920489296636	-8.38	3.941537770972137	-11.05	5.3268595488394	18.19626911314985	17.19	2.158990504842483	17.5962	3.6186635767410893	-2.263394495412844	-2.44	0.08988882021697685	-2.3864	0.16864114781006653	nag1
6.542	-13.7	-17.84	-12.4	18.98	-2.44	-9.933689024390244	-11.434000000000001	1.5475477375512523	-12.347000000000001	2.60303139608027	-14.557134146341463	-17.8	1.5618322573183079	-16.5572	1.5649620716535766	-11.311250000000001	-8.38	3.941537770972137	-10.933599999999998	5.229688311623836	18.198658536585366	17.19	2.158990504842483	17.524199999999997	3.55269089736848	-2.2639329268292685	-2.44	0.08988882021697685	-2.38	0.1600255081707567	nag1
6.562	-9.27	-17.03	-7.03	17.14	-2.35	-9.931671732522796	-11.434000000000001	1.5475477375512523	-12.236399999999998	2.614137201089961	-14.564650455927053	-17.8	1.5618322573183079	-16.5824	1.5621695536290812	-11.29823708206687	-8.38	3.941537770972137	-10.7252	5.172011506213849	18.195440729483284	17.19	2.158990504842483	17.448800000000002	3.5192146851250716	-2.2641945288753798	-2.44	0.08988882021697685	-2.3774	0.15942255493000654	nag1
6.582	-12.31	-20.44	-2.92	13.67	-2.61	-9.938878787878787	-11.434000000000001	1.5475477375512523	-12.2148	2.6088673279210433	-14.582454545454546	-17.8	1.5618322573183079	-16.631600000000002	1.6436958852735735	-11.272848484848485	-8.38	3.941537770972137	-10.525200000000002	5.277676220242634	18.181727272727272	17.19	2.158990504842483	17.322400000000002	3.5395189111585394	-2.265242424242424	-2.44	0.08988882021697685	-2.38	0.1621664551739239	nag1
6.602	-12.43	-19.45	-6.71	16.27	-2.54	-9.946404833836858	-12.706	3.294823819265607	-12.152000000000001	2.563857903031831	-14.59716012084592	-17.622	2.1325796585356422	-16.6522	1.6727641672344742	-11.259063444108762	-11.742	3.9409004047298635	-10.3722	5.275122704830733	18.17595166163142	19.236	2.684970018454583	17.250799999999998	3.5235185568417426	-2.2660725075528703	-2.58	0.11384199576606176	-2.3779999999999997	0.1594889798508986	nag1
6.622	-15.15	-18.11	-12.77	18.25	-2.52	-9.962078313253011	-12.706	3.294823819265607	-12.1598	2.572532691527864	-14.607740963855424	-17.622	2.1325796585356422	-16.6512	1.6718590898537176	-11.263614457831325	-11.742	3.9409004047298635	-10.424	5.285902313258014	18.17617469879518	19.236	2.684970018454583	17.2944	3.522096523147442	-2.2668373493975906	-2.58	0.11384199576606176	-2.3786	0.15997461533325594	nag1
6.642	-6.64	-14.48	-7.96	18.22	-2.42	-9.952102102102103	-12.706	3.294823819265607	-11.9976	2.6600671773011864	-14.607357357357357	-17.622	2.1325796585356422	-16.57	1.6768374022156578	-11.253693693693693	-11.742	3.9409004047298635	-10.3702	5.297232427197754	18.176306306306305	19.236	2.684970018454583	17.3204	3.524074033830493	-2.267297297297297	-2.58	0.11384199576606176	-2.3772	0.15928462523651638	nag1
6.662	-16.04	-20.15	-17.46	24.26	-2.7	-9.970329341317365	-12.706	3.294823819265607	-12.0738	2.720738862732636	-14.623952095808383	-17.622	2.1325796585356422	-16.6478	1.7507727623269937	-11.272275449101796	-11.742	3.9409004047298635	-10.426400000000001	5.3581209621375905	18.19452095808383	19.236	2.684970018454583	17.3866	3.623339090295754	-2.2685928143712575	-2.58	0.11384199576606176	-2.3857999999999997	0.16488821197703135	nag1
6.682	-13.27	-15.92	-13.81	19.18	-2.72	-9.980179104477612	-12.706	3.294823819265607	-11.9878	2.6091341045469862	-14.627820895522387	-17.622	2.1325796585356422	-16.6248	1.7526658878079653	-11.279850746268657	-11.742	3.9409004047298635	-10.3828	5.320663622872188	18.197462686567164	19.236	2.684970018454583	17.4118	3.6314969590053714	-2.2699402985074624	-2.58	0.11384199576606176	-2.3916000000000004	0.17144476114029225	nag1
6.702	-13.88	-16.36	-14.95	19.97	-2.54	-9.991785714285713	-13.062000000000001	1.3426451504399812	-11.998399999999998	2.6158491499912992	-14.63297619047619	-16.932	0.7508768207902013	-16.5986	1.7465032236454792	-11.29077380952381	-14.065999999999999	3.9004133114325206	-10.533199999999999	5.341735726468398	18.202738095238097	20.407999999999998	2.5588231670047077	17.5254	3.6206726232701447	-2.270744047619048	-2.47	0.0894427190999916	-2.3916	0.17144476114029225	nag1
6.722	-11.71	-17.66	-8.25	16.72	-2.52	-9.996884272997033	-13.062000000000001	1.3426451504399812	-11.956000000000001	2.602703461042469	-14.641958456973294	-16.932	0.7508768207902013	-16.631600000000002	1.7507378735952408	-11.281750741839762	-14.065999999999999	3.9004133114325206	-10.5152	5.348004487657082	18.19833827893175	20.407999999999998	2.5588231670047077	17.5904	3.5752704821325225	-2.2714836795252227	-2.47	0.0894427190999916	-2.399	0.16876804514251928	nag1
6.742	-15.25	-16.51	-18.94	22.77	-2.56	-10.012426035502958	-13.062000000000001	1.3426451504399812	-11.9816	2.6290786467148988	-14.647485207100592	-16.932	0.7508768207902013	-16.654	1.7416693844980824	-11.304408284023669	-14.065999999999999	3.9004133114325206	-10.613599999999998	5.457939268737312	18.211863905325444	20.407999999999998	2.5588231670047077	17.6862	3.649330321568373	-2.2723372781065088	-2.47	0.0894427190999916	-2.3998	0.1694467588407509	nag1
6.7620000000000005	-11.81	-16.13	-17.07	23.72	-2.33	-10.017728613569322	-13.062000000000001	1.3426451504399812	-11.8814	2.534689941993066	-14.651858407079645	-16.932	0.7508768207902013	-16.6194	1.734390924085741	-11.32141592920354	-14.065999999999999	3.9004133114325206	-10.683	5.518413795315355	18.22811209439528	20.407999999999998	2.5588231670047077	17.8146	3.747097494415246	-2.2725073746312683	-2.47	0.0894427190999916	-2.3931999999999998	0.1654855564324512	nag1
6.782	-12.66	-18.0	-11.12	18.86	-2.4	-10.025500000000001	-13.062000000000001	1.3426451504399812	-11.864399999999998	2.5263809398151382	-14.66170588235294	-16.932	0.7508768207902013	-16.6892	1.717915015360181	-11.320823529411765	-14.065999999999999	3.9004133114325206	-10.549000000000001	5.422078918267297	18.229970588235293	20.407999999999998	2.5588231670047077	17.7666	3.7173150338953573	-2.2728823529411764	-2.47	0.0894427190999916	-2.3924000000000003	0.16535132664872296	nag1
6.8020000000000005	-7.57	-11.93	-5.97	12.46	-2.13	-10.018299120234603	-12.164000000000001	2.8431855373858386	-11.7322	2.575209355467976	-14.653695014662755	-15.363999999999999	1.915375681165447	-16.5726	1.8374447763463306	-11.305131964809386	-14.735999999999999	5.598426921912975	-10.4368	5.458232666049973	18.213049853372432	20.401999999999997	4.478135326226754	17.6606	3.7923157590483525	-2.2724633431085044	-2.4639999999999995	0.17861690849412887	-2.383	0.16666292512807918	nag1
6.822	-10.6	-16.97	-11.37	20.26	-2.51	-10.02	-12.164000000000001	2.8431855373858386	-11.6726	2.5660394401028324	-14.660467836257311	-15.363999999999999	1.915375681165447	-16.5564	1.8301385695278478	-11.305321637426902	-14.735999999999999	5.598426921912975	-10.5068	5.447074271794839	18.2190350877193	20.401999999999997	4.478135326226754	17.7712	3.785736194006682	-2.273157894736842	-2.4639999999999995	0.17861690849412887	-2.38	0.16288220358559974	nag1
6.8420000000000005	-12.56	-14.6	-15.99	20.71	-2.67	-10.02740524781341	-12.164000000000001	2.8431855373858386	-11.601199999999999	2.4879609223258305	-14.660291545189503	-15.363999999999999	1.915375681165447	-16.567	1.8169308613984212	-11.318979591836735	-14.735999999999999	5.598426921912975	-10.4022	5.284953725204349	18.226297376093296	20.401999999999997	4.478135326226754	17.752	3.7679518606916607	-2.2743148688046646	-2.4639999999999995	0.17861690849412887	-2.383	0.16684650161763548	nag1
6.862	-15.28	-16.78	-22.15	26.14	-2.5	-10.042674418604651	-12.164000000000001	2.8431855373858386	-11.588	2.466126434681872	-14.666453488372094	-15.363999999999999	1.915375681165447	-16.6132	1.791714991912739	-11.35046511627907	-14.735999999999999	5.598426921912975	-10.4832	5.434268979995292	18.249302325581397	20.401999999999997	4.478135326226754	17.894	3.9470138544660434	-2.2749709302325583	-2.4639999999999995	0.17861690849412887	-2.3848000000000003	0.16762738074525008	nag1
6.882000000000001	-14.81	-16.54	-18.2	22.44	-2.51	-10.056492753623187	-12.164000000000001	2.8431855373858386	-11.6074	2.4879225084723307	-14.671884057971015	-15.363999999999999	1.915375681165447	-16.624599999999997	1.7893508228815578	-11.37031884057971	-14.735999999999999	5.598426921912975	-10.5302	5.491493789563694	18.261449275362317	20.401999999999997	4.478135326226754	17.938200000000002	3.98588975036199	-2.2756521739130435	-2.4639999999999995	0.17861690849412887	-2.39	0.16739297525066033	nag1
6.902	-9.43	-17.9	-5.85	16.64	-2.33	-10.054682080924856	-14.085999999999999	2.9081031618565394	-11.595	2.4973702495355576	-14.68121387283237	-15.63	2.155615921262412	-16.6928	1.7712246887278742	-11.35436416184971	-15.788	5.185338561752743	-10.4822	5.522234201066527	18.256763005780346	19.75	2.5084576934841856	17.9722	3.966998706162359	-2.2758092485549133	-2.4200000000000004	0.0948683298050514	-2.3918	0.16622691645790982	nag1
6.922	-15.01	-14.91	-18.52	20.81	-2.39	-10.068962536023054	-14.085999999999999	2.9081031618565394	-11.699799999999998	2.528968887244968	-14.681873198847262	-15.63	2.155615921262412	-16.7458	1.672788323581372	-11.375014409221903	-15.788	5.185338561752743	-10.4878	5.530397738215348	18.264121037463976	19.75	2.5084576934841856	17.9254	3.918170236219957	-2.2761383285302594	-2.4200000000000004	0.0948683298050514	-2.391	0.1661355482976661	nag1
6.942	-18.37	-17.86	-19.69	21.74	-2.56	-10.092816091954024	-14.085999999999999	2.9081031618565394	-11.776599999999998	2.670989734773479	-14.691005747126438	-15.63	2.155615921262412	-16.752200000000002	1.6764969430332919	-11.398908045977011	-15.788	5.185338561752743	-10.4924	5.5381031011695665	18.2741091954023	19.75	2.5084576934841856	17.8634	3.8300586716878606	-2.2769540229885057	-2.4200000000000004	0.0948683298050514	-2.3948	0.16780990216703257	nag1
6.962	-13.02	-12.09	-15.5	16.89	-2.32	-10.101203438395416	-14.085999999999999	2.9081031618565394	-11.858400000000001	2.644530250327637	-14.68355300859599	-15.63	2.155615921262412	-16.660999999999998	1.8015370421630759	-11.410659025787966	-15.788	5.185338561752743	-10.7162	5.509191536673543	18.270143266475642	19.75	2.5084576934841856	17.9086	3.8043707463271974	-2.2770773638968484	-2.4200000000000004	0.0948683298050514	-2.3894	0.16573164933662976	nag1
6.982	-14.6	-15.39	-19.38	22.67	-2.5	-10.114057142857144	-14.085999999999999	2.9081031618565394	-11.9034	2.6720660889419383	-14.685571428571428	-15.63	2.155615921262412	-16.6472	1.8087068782499114	-11.433428571428571	-15.788	5.185338561752743	-10.939	5.630920920077243	18.282714285714285	19.75	2.5084576934841856	18.0766	3.8258223659116948	-2.277714285714286	-2.4200000000000004	0.0948683298050514	-2.3934	0.16594331463928366	nag1
7.002	-9.82	-15.61	-8.25	16.51	-2.47	-10.113219373219373	-13.264000000000001	2.870349107687077	-11.8752	2.6867180798915844	-14.68820512820513	-16.018	2.0467476639781466	-16.6152	1.8126958613386455	-11.424358974358974	-14.841999999999999	3.955944387880092	-10.9398	5.630528118920949	18.277663817663818	20.034	2.5732205502055194	18.078	3.825224016382591	-2.278262108262108	-2.4360000000000004	0.1707161386629865	-2.3978	0.1649773020875435	nag1
7.022	-10.75	-12.79	-16.88	21.08	-2.15	-10.11502840909091	-13.264000000000001	2.870349107687077	-11.9068	2.663442179754979	-14.6828125	-16.018	2.0467476639781466	-16.5856	1.8631541831539462	-11.439857954545454	-14.841999999999999	3.955944387880092	-11.159	5.644438566827897	18.285625	20.034	2.5732205502055194	18.24	3.77611937722053	-2.277897727272727	-2.4360000000000004	0.1707161386629865	-2.4016	0.15666629034548313	nag1
7.042	-12.52	-15.52	-16.92	22.61	-2.68	-10.121841359773372	-13.264000000000001	2.870349107687077	-11.9224	2.6647292315638786	-14.685184135977337	-16.018	2.0467476639781466	-16.5468	1.8647727223772912	-11.455382436260622	-14.841999999999999	3.955944387880092	-11.447000000000001	5.561409030826948	18.29787535410765	20.034	2.5732205502055194	18.484199999999998	3.6515146927022446	-2.2790368271954673	-2.4360000000000004	0.1707161386629865	-2.4122	0.15722452423337532	nag1
7.062	-16.59	-18.97	-12.67	17.44	-2.4	-10.140112994350282	-13.264000000000001	2.870349107687077	-12.007	2.7448484215240114	-14.69728813559322	-16.018	2.0467476639781466	-16.5992	1.8956845083246334	-11.458813559322033	-14.841999999999999	3.955944387880092	-11.534600000000001	5.54513878297462	18.29545197740113	20.034	2.5732205502055194	18.544	3.6083271040463996	-2.2793785310734465	-2.4360000000000004	0.1707161386629865	-2.4168000000000003	0.15330961070558158	nag1
7.082	-16.64	-17.2	-19.49	22.53	-2.48	-10.158422535211267	-13.264000000000001	2.870349107687077	-12.072799999999999	2.816206770006168	-14.704338028169014	-16.018	2.0467476639781466	-16.599	1.895619278489106	-11.481436619718309	-14.841999999999999	3.955944387880092	-11.719399999999998	5.654346859555356	18.30738028169014	20.034	2.5732205502055194	18.6644	3.639374895865088	-2.279943661971831	-2.4360000000000004	0.1707161386629865	-2.4185999999999996	0.15351673444646075	nag1
7.102	-12.17	-17.81	-10.1	18.09	-2.35	-10.164073033707865	-13.074000000000002	0.9692595111733492	-12.023	2.7914294853047195	-14.71306179775281	-18.113999999999997	0.6615315563145873	-16.5594	1.84767300976671	-11.47755617977528	-8.606	1.6325268757358942	-11.7938	5.606932258101486	18.306769662921347	16.080000000000002	1.6956060863301947	18.7518	3.570023546483824	-2.2801404494382025	-2.434	0.07657675887630652	-2.4214	0.15088866012760924	nag1
7.122	-12.73	-19.29	-8.42	17.38	-2.4	-10.17126050420168	-13.074000000000002	0.9692595111733492	-12.026	2.7921208382715466	-14.725882352941177	-18.113999999999997	0.6615315563145873	-16.5722	1.864590878143811	-11.468991596638656	-8.606	1.6325268757358942	-11.8666	5.537204263996836	18.304173669467787	16.080000000000002	1.6956060863301947	18.8326	3.489857496652082	-2.2804761904761905	-2.434	0.07657675887630652	-2.4194	0.15048777833623084	nag1
7.142	-12.02	-17.27	-5.55	13.18	-2.37	-10.176424581005586	-13.074000000000002	0.9692595111733492	-12.11	2.7253825793971815	-14.732988826815642	-18.113999999999997	0.6615315563145873	-16.5718	1.8644358888611414	-11.452458100558658	-8.606	1.6325268757358942	-11.9332	5.4379462059472194	18.28986033519553	16.080000000000002	1.6956060863301947	18.8232	3.5047032189703575	-2.28072625698324	-2.434	0.07657675887630652	-2.4274	0.1360493607902358	nag1
7.162	-14.2	-18.1	-9.17	15.6	-2.54	-10.187632311977715	-13.074000000000002	0.9692595111733492	-12.0572	2.6565806163993164	-14.742367688022284	-18.113999999999997	0.6615315563145873	-16.5738	1.8660521352385997	-11.446100278551532	-8.606	1.6325268757358942	-11.9066	5.448342796161971	18.282367688022283	16.080000000000002	1.6956060863301947	18.854400000000002	3.4680042840639165	-2.2814484679665736	-2.434	0.07657675887630652	-2.4308	0.13670823990215827	nag1
7.182	-14.25	-18.1	-9.79	16.15	-2.51	-10.198916666666667	-13.074000000000002	0.9692595111733492	-12.167	2.6308516895189857	-14.751694444444443	-18.113999999999997	0.6615315563145873	-16.5684	1.8611323741974077	-11.4415	-8.606	1.6325268757358942	-12.0364	5.314787902539464	18.276444444444447	16.080000000000002	1.6956060863301947	18.8756	3.4477032639016847	-2.282083333333333	-2.434	0.07657675887630652	-2.4372	0.13263483705272627	nag1
7.202	-8.3	-16.16	-1.95	12.16	-2.35	-10.193656509695291	-12.734	2.627284529699818	-12.075999999999999	2.6848813297987757	-14.755595567867037	-15.059999999999999	1.898462535843149	-16.520599999999998	1.8397686300850065	-11.415207756232688	-12.856	5.9269911422238515	-11.8502	5.502319915179401	18.259501385041553	17.541999999999998	2.901505815951434	18.7352	3.5756182510932257	-2.282271468144044	-2.3579999999999997	0.07467261881037787	-2.4398	0.12952802864278026	nag1
7.222	-16.38	-16.09	-16.52	18.62	-2.39	-10.210745856353592	-12.734	2.627284529699818	-12.176599999999999	2.750555127643161	-14.7592817679558	-15.059999999999999	1.898462535843149	-16.5032	1.8396422012368034	-11.429309392265193	-12.856	5.9269911422238515	-12.106599999999998	5.412749352318159	18.260497237569062	17.541999999999998	2.901505815951434	18.8732	3.4295096573411015	-2.2825690607734805	-2.3579999999999997	0.07467261881037787	-2.4394000000000005	0.12965275444315538	nag1
7.242	-13.33	-16.57	-12.08	17.55	-2.23	-10.219338842975207	-12.734	2.627284529699818	-12.263599999999999	2.715960956708942	-14.76426997245179	-15.059999999999999	1.898462535843149	-16.525	1.8337184814981058	-11.431101928374655	-12.856	5.9269911422238515	-12.2254	5.343868586463181	18.258539944903582	17.541999999999998	2.901505815951434	18.929000000000002	3.383610105632553	-2.2824242424242422	-2.3579999999999997	0.07467261881037787	-2.4418	0.12443652590616278	nag1
7.2620000000000005	-12.06	-11.39	-19.16	20.86	-2.36	-10.224395604395603	-12.734	2.627284529699818	-12.3334	2.663436946380925	-14.754999999999999	-15.059999999999999	1.898462535843149	-16.4636	1.951865418579073	-11.452335164835164	-12.856	5.9269911422238515	-12.452199999999998	5.393493544285107	18.265686813186814	17.541999999999998	2.901505815951434	19.0238	3.3696756278215645	-2.2826373626373626	-2.3579999999999997	0.07467261881037787	-2.4406	0.12493933221646877	nag1
7.282	-13.6	-15.09	-14.57	18.52	-2.46	-10.233643835616439	-12.734	2.627284529699818	-12.357999999999999	2.66945534458524	-14.755917808219177	-15.059999999999999	1.898462535843149	-16.4354	1.9614906971744732	-11.460876712328767	-12.856	5.9269911422238515	-12.4396	5.387676020137015	18.266383561643835	17.541999999999998	2.901505815951434	18.9586	3.3467181670699246	-2.283123287671233	-2.3579999999999997	0.07467261881037787	-2.4408000000000003	0.12496268830891497	nag1
7.3020000000000005	-12.26	-17.0	-13.04	20.13	-2.35	-10.239180327868853	-12.110000000000003	2.1420177403560414	-12.3722	2.6669567537796	-14.76204918032787	-16.056	1.8369060944969395	-16.4304	1.9596896463991542	-11.465191256830602	-13.608	3.3756504558381035	-12.4432	5.38802278679486	18.271475409836064	19.817999999999998	1.915102086051812	18.9412	3.338138696816481	-2.283306010928962	-2.266	0.17771887913218448	-2.4388	0.1256109965288981	nag1
7.322	-11.48	-12.81	-17.15	20.75	-2.28	-10.242561307901907	-12.110000000000003	2.1420177403560414	-12.378599999999999	2.6643711284661697	-14.756730245231608	-16.056	1.8369060944969395	-16.380399999999998	2.019829210803796	-11.480681198910082	-13.608	3.3756504558381035	-12.5206	5.427937711131052	18.278228882833787	19.817999999999998	1.915102086051812	18.96	3.345769793366549	-2.2832970027247956	-2.266	0.17771887913218448	-2.4366	0.127433215802628	nag1
7.3420000000000005	-10.02	-15.27	-8.98	16.15	-1.92	-10.24195652173913	-12.110000000000003	2.1420177403560414	-12.3584	2.6785949408491883	-14.758125	-16.056	1.8369060944969395	-16.389400000000002	2.0137277950738577	-11.473885869565219	-13.608	3.3756504558381035	-12.3272	5.377122756907952	18.272445652173914	19.817999999999998	1.915102086051812	18.7868	3.2597993177244358	-2.2823097826086958	-2.266	0.17771887913218448	-2.4276	0.14667136665321398	nag1
7.362	-16.12	-17.77	-17.7	21.73	-2.38	-10.257886178861789	-12.110000000000003	2.1420177403560414	-12.4832	2.7059914173959276	-14.766287262872629	-16.056	1.8369060944969395	-16.4394	2.0164015331419245	-11.490758807588076	-13.608	3.3756504558381035	-12.412799999999999	5.428694374547634	18.28181571815718	19.817999999999998	1.915102086051812	18.7954	3.267123936480906	-2.2825745257452574	-2.266	0.17771887913218448	-2.4254	0.14654121103162548	nag1
7.382000000000001	-10.67	-17.43	-11.17	20.33	-2.4	-10.259	-12.110000000000003	2.1420177403560414	-12.448400000000001	2.7181133613037503	-14.773486486486485	-16.056	1.8369060944969395	-16.451999999999998	2.020664671410295	-11.489891891891892	-13.608	3.3756504558381035	-12.3974	5.431154577142558	18.28735135135135	19.817999999999998	1.915102086051812	18.8308	3.274102986673892	-2.2828918918918917	-2.266	0.17771887913218448	-2.4288	0.1438627463797405	nag1
7.402	-9.65	-18.87	-1.6	13.52	-2.69	-10.257358490566038	-12.058000000000002	1.5258230565829054	-12.3596	2.735857109289334	-14.784528301886793	-16.598000000000003	1.5811944851914963	-16.511599999999998	2.047519514745896	-11.463234501347708	-10.756	5.094226535991504	-12.0496	5.555743106856903	18.274501347708895	17.65	2.7319370417343074	18.6368	3.296025708241323	-2.283989218328841	-2.354	0.19168724527208372	-2.4341999999999997	0.1485177100688159	nag1
7.422000000000001	-13.09	-16.94	-15.87	21.84	-2.13	-10.26497311827957	-12.058000000000002	1.5258230565829054	-12.4362	2.700692949626684	-14.790322580645162	-16.598000000000003	1.5811944851914963	-16.5624	2.0254508795095694	-11.47508064516129	-10.756	5.094226535991504	-12.0834	5.574079080156378	18.284086021505377	17.65	2.7319370417343074	18.640800000000002	3.299863843820691	-2.2835752688172044	-2.354	0.19168724527208372	-2.4304	0.15383479078916462	nag1
7.442	-12.88	-14.28	-15.17	18.97	-2.4	-10.271983914209114	-12.058000000000002	1.5258230565829054	-12.482000000000001	2.6881334089828597	-14.788954423592493	-16.598000000000003	1.5811944851914963	-16.552	2.0359924621968553	-11.484986595174261	-10.756	5.094226535991504	-12.174399999999999	5.586826765358193	18.28592493297587	17.65	2.7319370417343074	18.6752	3.294029379198123	-2.283887399463807	-2.354	0.19168724527208372	-2.43	0.15388837725138443	nag1
7.462	-13.74	-17.4	-10.9	16.89	-2.33	-10.281256684491979	-12.058000000000002	1.5258230565829054	-12.556799999999999	2.669630747225284	-14.795935828877006	-16.598000000000003	1.5811944851914963	-16.5322	2.022522460206754	-11.483422459893049	-10.756	5.094226535991504	-12.301599999999999	5.480857358822188	18.282192513368983	17.65	2.7319370417343074	18.7046	3.270861591541344	-2.284010695187166	-2.354	0.19168724527208372	-2.427	0.15435514310862722	nag1
7.482	-10.93	-15.5	-10.24	17.03	-2.22	-10.282986666666666	-12.058000000000002	1.5258230565829054	-12.6692	2.469066451689214	-14.797813333333334	-16.598000000000003	1.5811944851914963	-16.519399999999997	2.027075313482599	-11.480106666666666	-10.756	5.094226535991504	-12.538	5.112424242240983	18.278853333333334	17.65	2.7319370417343074	18.811	3.121819360957476	-2.28384	-2.354	0.19168724527208372	-2.4222	0.15701670260823306	nag1
7.502	-13.9	-18.66	-8.84	15.94	-2.34	-10.292606382978724	-13.736	2.9408202937275854	-12.7148	2.470347608358482	-14.808085106382979	-17.240000000000002	0.9786725703727477	-16.5794	2.0454343483645117	-11.473085106382978	-12.114	5.8081618434750935	-12.4472	5.137420157778732	18.272632978723404	18.023999999999997	2.936682481985412	18.7332	3.144297358322044	-2.2839893617021274	-2.406	0.05083306010855539	-2.4208000000000003	0.15743920109305506	nag1
7.522	-10.16	-16.49	-6.85	15.57	-2.39	-10.292254641909814	-13.736	2.9408202937275854	-12.7126	2.4726172286028616	-14.812546419098142	-17.240000000000002	0.9786725703727477	-16.5486	2.034712044010351	-11.460822281167108	-12.114	5.8081618434750935	-12.460799999999999	5.121338648343872	18.265464190981433	18.023999999999997	2.936682481985412	18.718	3.157959170484784	-2.2842705570291777	-2.406	0.05083306010855539	-2.4208000000000003	0.15743920109305506	nag1
7.542	-10.69	-17.02	-6.63	15.42	-2.46	-10.293306878306877	-13.736	2.9408202937275854	-12.6524	2.4846989387703595	-14.818386243386245	-17.240000000000002	0.9786725703727477	-16.5322	2.0273822369483865	-11.448042328042327	-12.114	5.8081618434750935	-12.3454	5.187319786886944	18.25793650793651	18.023999999999997	2.936682481985412	18.6468	3.1918815639630664	-2.2847354497354497	-2.406	0.05083306010855539	-2.4212000000000002	0.15751436604388563	nag1
7.562	-16.58	-18.03	-18.16	22.08	-2.47	-10.309894459102901	-13.736	2.9408202937275854	-12.7986	2.4966483737284357	-14.826860158311346	-17.240000000000002	0.9786725703727477	-16.5522	2.0373014264071925	-11.46575197889182	-12.114	5.8081618434750935	-12.568	5.1933721497418714	18.26802110817942	18.023999999999997	2.936682481985412	18.7456	3.220614822783789	-2.2852242744063327	-2.406	0.05083306010855539	-2.4236	0.15732145694828048	nag1
7.582	-17.35	-16.0	-20.09	21.11	-2.37	-10.32842105263158	-13.736	2.9408202937275854	-12.899399999999998	2.5769697518676558	-14.829947368421053	-17.240000000000002	0.9786725703727477	-16.4634	1.959669495249698	-11.488447368421053	-12.114	5.8081618434750935	-12.911399999999999	5.109385126152377	18.275499999999997	18.023999999999997	2.936682481985412	18.8944	3.152476292616673	-2.285447368421053	-2.406	0.05083306010855539	-2.4188	0.15516469196520238	nag1
7.602	-12.91	-15.12	-16.46	20.98	-2.3	-10.3351968503937	-14.126	0.9686402841096381	-12.909	2.5760793260063988	-14.830708661417322	-18.178	1.6506532040377233	-16.3768	1.920272557184919	-11.501496062992125	-14.982	2.1527229268997905	-13.1064	5.053628625622829	18.282598425196852	21.606	1.5686886242973783	18.988599999999998	3.142811045116471	-2.285485564304462	-2.5740000000000003	0.1452721583786791	-2.414	0.15505101201389707	nag1
7.622	-14.19	-18.36	-17.69	24.5	-2.64	-10.345287958115183	-14.126	0.9686402841096381	-12.889800000000001	2.5625780147407577	-14.839947643979057	-18.178	1.6506532040377233	-16.381800000000002	1.9251967193414867	-11.517696335078535	-14.982	2.1527229268997905	-13.2048	5.09467719031045	18.298874345549738	21.606	1.5686886242973783	19.113599999999998	3.235752292428941	-2.286413612565445	-2.5740000000000003	0.1452721583786791	-2.4164	0.15763248396191396	nag1
7.642	-15.81	-19.42	-15.79	21.95	-2.56	-10.359556135770235	-14.126	0.9686402841096381	-13.073200000000002	2.430920242313563	-14.851906005221931	-18.178	1.6506532040377233	-16.4806	1.952175562948013	-11.528851174934726	-14.982	2.1527229268997905	-13.361399999999998	5.050318644220724	18.30840731070496	21.606	1.5686886242973783	19.1882	3.2576532745433204	-2.2871279373368147	-2.5740000000000003	0.1452721583786791	-2.4192	0.15893574622650036	nag1
7.662	-14.2	-19.82	-11.97	20.24	-2.66	-10.369557291666666	-14.126	0.9686402841096381	-13.036399999999999	2.3988064719347313	-14.86484375	-18.178	1.6506532040377233	-16.474	1.9400368185018604	-11.53	-14.982	2.1527229268997905	-13.251599999999998	5.01897394181038	18.3134375	21.606	1.5686886242973783	19.1078	3.178572577848904	-2.2880989583333333	-2.5740000000000003	0.1452721583786791	-2.4184	0.15758845912370195	nag1
7.682	-13.52	-18.17	-13.0	20.36	-2.71	-10.377740259740259	-14.126	0.9686402841096381	-13.0414	2.3995637443638254	-14.873428571428573	-18.178	1.6506532040377233	-16.519	1.9529760126848499	-11.53381818181818	-14.982	2.1527229268997905	-13.2354	5.0184419933697075	18.318753246753246	21.606	1.5686886242973783	19.1314	3.183496351561931	-2.2891948051948052	-2.5740000000000003	0.1452721583786791	-2.4182	0.1572037544340667	nag1
7.702	-10.9	-19.41	-6.33	17.54	-2.7	-10.379093264248704	-12.886000000000001	1.5734242911560758	-12.9818	2.4152666561703273	-14.88518134715026	-17.244	2.101862031628147	-16.58	1.9950868223141058	-11.520336787564768	-12.133999999999999	3.5918942077962144	-13.062999999999999	5.10564283665734	18.316735751295337	18.958000000000002	1.1233770515726234	19.0828	3.1889765743631133	-2.2902590673575127	-2.466	0.16942254867637896	-2.4214	0.1613085520968896	nag1
7.722	-12.63	-16.32	-12.83	18.99	-2.48	-10.384909560723514	-12.886000000000001	1.5734242911560758	-13.0002	2.4088760102282336	-14.88888888888889	-17.244	2.101862031628147	-16.5532	1.9892747524704308	-11.523720930232559	-12.133999999999999	3.5918942077962144	-13.1546	5.058397023660736	18.31847545219638	18.958000000000002	1.1233770515726234	19.1282	3.170758416968324	-2.2907493540051678	-2.466	0.16942254867637896	-2.4206	0.16090826388895693	nag1
7.742	-15.56	-18.25	-14.64	19.87	-2.54	-10.398247422680413	-12.886000000000001	1.5734242911560758	-13.0064	2.415175457352105	-14.897551546391753	-17.244	2.101862031628147	-16.588	2.0036711205144524	-11.531752577319587	-12.133999999999999	3.5918942077962144	-13.068600000000002	4.994174978340859	18.322474226804122	18.958000000000002	1.1233770515726234	19.0702	3.129031596947183	-2.2913917525773195	-2.466	0.16942254867637896	-2.4202	0.16057918130751211	nag1
7.7620000000000005	-13.42	-18.67	-10.22	17.9	-2.43	-10.406015424164524	-12.886000000000001	1.5734242911560758	-13.038599999999999	2.409625265133021	-14.907249357326478	-17.244	2.101862031628147	-16.6388	2.0239188497081724	-11.528380462724936	-12.133999999999999	3.5918942077962144	-12.931599999999998	4.976090326629504	18.3213881748072	18.958000000000002	1.1233770515726234	18.953799999999998	3.060019934575584	-2.2917480719794345	-2.466	0.16942254867637896	-2.4222	0.1600547100340529	nag1
7.782	-11.92	-13.57	-16.65	20.49	-2.18	-10.409897435897436	-12.886000000000001	1.5734242911560758	-13.023800000000001	2.4142661791263826	-14.903820512820513	-17.244	2.101862031628147	-16.5502	2.059761715959052	-11.54151282051282	-12.133999999999999	3.5918942077962144	-13.042200000000001	4.996417610526137	18.326948717948717	18.958000000000002	1.1233770515726234	18.9864	3.0676732923457464	-2.2914615384615384	-2.466	0.16942254867637896	-2.4178	0.16366079904137157	nag1
7.8020000000000005	-16.93	-19.15	-18.15	22.87	-2.51	-10.426572890025575	-13.248000000000001	2.2335836675620637	-13.210999999999999	2.3446319497080728	-14.914680306905371	-16.517999999999997	1.6293974346364974	-16.6946	1.98081843526088	-11.55841432225064	-12.919999999999998	4.459995515692813	-13.2858	4.941188442519673	18.338567774936063	18.608	3.4894263138802635	19.1946	2.9673097896503937	-2.292020460358056	-2.424	0.13836184445142372	-2.4254000000000002	0.15877348773698463	nag1
7.822	-14.39	-16.51	-12.9	17.55	-2.54	-10.436683673469387	-13.248000000000001	2.2335836675620637	-13.286799999999998	2.319628260154236	-14.91875	-16.517999999999997	1.6293974346364974	-16.6854	1.9805814545125773	-11.561836734693877	-12.919999999999998	4.459995515692813	-13.316399999999998	4.933814089463439	18.33655612244898	18.608	3.4894263138802635	19.1404	2.972198361825936	-2.29265306122449	-2.424	0.13836184445142372	-2.426	0.15915593688235796	nag1
7.8420000000000005	-11.99	-17.25	-4.88	12.5	-2.36	-10.440636132315522	-13.248000000000001	2.2335836675620637	-13.2754	2.324668253707604	-14.924681933842239	-16.517999999999997	1.6293974346364974	-16.7384	1.9589765757889426	-11.544834605597964	-12.919999999999998	4.459995515692813	-13.0942	5.059522478879397	18.321704834605598	18.608	3.4894263138802635	18.9762	3.107421590125078	-2.292824427480916	-2.424	0.13836184445142372	-2.4198	0.1554518102375316	nag1
7.862	-12.5	-14.54	-15.65	19.87	-2.18	-10.445862944162437	-13.248000000000001	2.2335836675620637	-13.2198	2.30893693181561	-14.923705583756345	-16.517999999999997	1.6293974346364974	-16.6936	1.9834661065716097	-11.555253807106597	-12.919999999999998	4.459995515692813	-12.964199999999998	4.903183509783461	18.3256345177665	18.608	3.4894263138802635	18.8508	2.9341061566984017	-2.29253807106599	-2.424	0.13836184445142372	-2.4134	0.15863718070504096	nag1
7.882000000000001	-10.43	-15.14	-13.02	20.25	-2.53	-10.445822784810128	-13.248000000000001	2.2335836675620637	-13.132200000000001	2.330362405029644	-14.924253164556962	-16.517999999999997	1.6293974346364974	-16.6656	1.995523725435376	-11.558962025316456	-12.919999999999998	4.459995515692813	-12.8606	4.844673241440205	18.330506329113923	18.608	3.4894263138802635	18.807	2.8955259294579325	-2.293139240506329	-2.424	0.13836184445142372	-2.4138	0.15891070525581644	nag1
7.902	-10.46	-13.92	-8.61	14.19	-2.11	-10.445858585858588	-11.675999999999998	2.5836300044704545	-13.1528	2.3013394857281413	-14.921717171717171	-15.614	2.310710713178956	-16.586	2.0244495346556097	-11.55151515151515	-11.361999999999998	4.2226692979678155	-12.915799999999999	4.778435441157109	18.320050505050503	17.624000000000002	3.6410745666629785	18.758	2.9531035214098447	-2.2926767676767676	-2.3239999999999994	0.22966061917533892	-2.4094	0.16423489897344987	nag1
7.922000000000001	-16.11	-20.07	-15.3	21.99	-2.74	-10.460125944584384	-11.675999999999998	2.5836300044704545	-13.1748	2.324596291481036	-14.934685138539042	-15.614	2.310710713178956	-16.6892	2.068313756642918	-11.56095717884131	-11.361999999999998	4.2226692979678155	-12.851400000000002	4.722738746247387	18.329294710327456	17.624000000000002	3.6410745666629785	18.7816	2.9744746474917862	-2.2938035264483627	-2.3239999999999994	0.22966061917533892	-2.4164000000000003	0.17072187669914043	nag1
7.942	-9.18	-15.04	-12.53	20.52	-2.13	-10.456909547738695	-11.675999999999998	2.5836300044704545	-12.991000000000001	2.2680696188429486	-14.934949748743717	-15.614	2.310710713178956	-16.6328	2.074176541794498	-11.563391959798993	-11.361999999999998	4.2226692979678155	-12.7082	4.618552512002291	18.334798994974875	17.624000000000002	3.6410745666629785	18.7572	2.9546490796156197	-2.293391959798995	-2.3239999999999994	0.22966061917533892	-2.4078	0.17413682164626804	nag1
7.962	-9.62	-15.31	-4.62	12.57	-2.26	-10.454812030075189	-11.675999999999998	2.5836300044704545	-12.923	2.3176098261188134	-14.935889724310778	-15.614	2.310710713178956	-16.6972	1.9780097604018216	-11.545989974937344	-11.361999999999998	4.2226692979678155	-12.490599999999999	4.739064064146198	18.320350877192983	17.624000000000002	3.6410745666629785	18.6708	3.0712271296067652	-2.293308270676692	-2.3239999999999994	0.22966061917533892	-2.4066	0.17495900394443098	nag1
7.982	-13.01	-13.73	-15.75	18.85	-2.38	-10.461199999999998	-11.675999999999998	2.5836300044704545	-12.891200000000001	2.3050039975174563	-14.932875	-15.614	2.310710713178956	-16.663999999999998	2.014002006362612	-11.556500000000002	-11.361999999999998	4.2226692979678155	-12.418	4.6584879740192395	18.321675	17.624000000000002	3.6410745666629785	18.594399999999997	3.0167425059057877	-2.293525	-2.3239999999999994	0.22966061917533892	-2.4042	0.17447402005305054	nag1
8.002	-10.88	-15.64	-11.08	18.16	-2.32	-10.46224438902743	-13.868	2.1550814369763382	-12.9124	2.2809294203039667	-14.934638403990025	-16.558	1.522240454067622	-16.664599999999997	2.0136860404213284	-11.555311720698255	-14.492	2.4885128088880717	-12.4746	4.623877341957681	18.321271820448878	19.654	1.3759883720438923	18.6274	3.002466883706639	-2.2935910224438905	-2.472	0.09064215354899731	-2.4012000000000002	0.1746090677216252	nag1
8.022	-16.19	-18.68	-15.17	20.22	-2.56	-10.476492537313433	-13.868	2.1550814369763382	-13.021199999999999	2.3052917297348086	-14.943955223880598	-16.558	1.522240454067622	-16.7824	1.953788115431143	-11.564303482587066	-14.492	2.4885128088880717	-12.4404	4.596873365092204	18.325995024875624	19.654	1.3759883720438923	18.6102	2.990569865836432	-2.2942537313432836	-2.472	0.09064215354899731	-2.4094	0.17218179761105523	nag1
8.042	-15.44	-14.25	-17.09	18.32	-2.42	-10.488808933002481	-13.868	2.1550814369763382	-13.079600000000001	2.3291979525237543	-14.942233250620347	-16.558	1.522240454067622	-16.757	1.97863202588999	-11.578014888337467	-14.492	2.4885128088880717	-12.443800000000001	4.600315823231012	18.325980148883374	19.654	1.3759883720438923	18.5244	2.9344875156646673	-2.2945657568238214	-2.472	0.09064215354899731	-2.4042	0.16771075683803519	nag1
8.062	-11.68	-16.72	-12.1	19.65	-2.51	-10.491757425742575	-13.868	2.1550814369763382	-12.981399999999999	2.28118659598778	-14.946633663366336	-16.558	1.522240454067622	-16.712	1.9526904516589345	-11.57930693069307	-14.492	2.4885128088880717	-12.432399999999998	4.6004500933305135	18.329257425742576	19.654	1.3759883720438923	18.5686	2.934464461101777	-2.2950990099009903	-2.472	0.09064215354899731	-2.4063999999999997	0.16837470361170484	nag1
8.082	-15.15	-17.5	-17.02	21.92	-2.55	-10.50325925925926	-13.868	2.1550814369763382	-12.951600000000001	2.241809910199662	-14.952938271604937	-16.558	1.522240454067622	-16.718000000000004	1.9546804112703577	-11.592740740740743	-14.492	2.4885128088880717	-12.383000000000003	4.5359274415605775	18.33812345679012	19.654	1.3759883720438923	18.5564	2.918885557530329	-2.295728395061728	-2.472	0.09064215354899731	-2.4078	0.169287703424127	nag1
8.102	-13.33	-15.6	-12.43	16.87	-2.17	-10.510221674876846	-14.862	2.308821344322683	-12.9748	2.239557390673987	-14.954532019704434	-16.928	1.19152675169297	-16.6738	1.954470427778634	-11.594802955665024	-17.078	3.04704053140092	-12.4296	4.523947147781306	18.334507389162564	21.582	2.4481045729298403	18.532	2.9279490627887754	-2.2954187192118227	-2.436	0.16859418732566084	-2.4042	0.17242673688218899	nag1
8.122	-11.39	-16.81	-14.59	22.33	-2.32	-10.512383292383292	-14.862	2.308821344322683	-12.948	2.250537350800241	-14.95909090909091	-16.928	1.19152675169297	-16.624200000000002	1.9178475285739252	-11.602162162162163	-17.078	3.04704053140092	-12.552999999999999	4.496410927005008	18.344324324324326	21.582	2.4481045729298403	18.631	2.9715626686774597	-2.2954791154791154	-2.436	0.16859418732566084	-2.4026	0.1728371889309529	nag1
8.142	-14.93	-15.97	-18.42	22.01	-2.54	-10.523210784313726	-14.862	2.308821344322683	-13.006200000000002	2.2636379334773444	-14.96156862745098	-16.928	1.19152675169297	-16.598200000000002	1.917725789596	-11.618872549019608	-17.078	3.04704053140092	-12.8104	4.455528077453875	18.35330882352941	21.582	2.4481045729298403	18.8076	2.902581229857026	-2.296078431372549	-2.436	0.16859418732566084	-2.406	0.17385191916088039	nag1
8.162	-17.51	-19.0	-19.83	23.97	-2.64	-10.540293398533006	-14.862	2.308821344322683	-13.0724	2.346159310491109	-14.971442542787285	-16.928	1.19152675169297	-16.616200000000003	1.936243881164485	-11.638948655256723	-17.078	3.04704053140092	-13.023600000000002	4.532162505867596	18.367041564792174	21.582	2.4481045729298403	18.975	2.9547072440360562	-2.2969193154034233	-2.436	0.16859418732566084	-2.408	0.17598701250783116	nag1
8.182	-17.15	-17.26	-20.12	22.73	-2.51	-10.556414634146341	-14.862	2.308821344322683	-13.1304	2.410819963821276	-14.977024390243903	-16.928	1.19152675169297	-16.5994	1.9267275947807891	-11.659634146341462	-17.078	3.04704053140092	-13.2302	4.6164145863054005	18.37768292682927	21.582	2.4481045729298403	19.1066	2.972794747749138	-2.297439024390244	-2.436	0.16859418732566084	-2.408	0.17598701250783116	nag1
8.202	-9.87	-15.11	-7.04	14.42	-2.14	-10.554744525547445	-12.48	3.4076267401228093	-13.161800000000001	2.356228125541301	-14.977347931873478	-16.028	1.4629340381575655	-16.578400000000002	1.9373075783316374	-11.64839416058394	-10.722	5.04257632564942	-13.332	4.414286638927341	18.368053527980535	16.494	2.6591096254197573	19.151799999999998	2.8807763196891214	-2.29705596107056	-2.224	0.2581937257177255	-2.4038	0.17986264600681912	nag1
8.222	-10.07	-16.63	-5.91	14.5	-2.03	-10.553567961165047	-12.48	3.4076267401228093	-13.035600000000002	2.3493152801857646	-14.98135922330097	-16.028	1.4629340381575655	-16.5892	1.9360340695264935	-11.634466019417475	-10.722	5.04257632564942	-13.1198	4.511847664420751	18.358665048543692	16.494	2.6591096254197573	19.069399999999998	2.954283234317826	-2.296407766990291	-2.224	0.2581937257177255	-2.3966	0.1874709229154706	nag1
8.242	-9.33	-13.78	-8.36	14.71	-1.9	-10.550605326876513	-12.48	3.4076267401228093	-12.955599999999999	2.4064947495458755	-14.978450363196126	-16.028	1.4629340381575655	-16.5334	1.9763846708945365	-11.626537530266344	-10.722	5.04257632564942	-13.045399999999999	4.559760649822936	18.349830508474575	16.494	2.6591096254197573	19.0126	3.010851672852439	-2.29544794188862	-2.224	0.2581937257177255	-2.39	0.19891542659828637	nag1
8.262	-15.53	-18.07	-12.55	17.58	-2.49	-10.562632850241547	-12.48	3.4076267401228093	-13.025	2.4300594181028243	-14.985917874396135	-16.028	1.4629340381575655	-16.666999999999998	1.842872923520466	-11.62876811594203	-10.722	5.04257632564942	-12.913200000000002	4.473875843295689	18.347971014492753	16.494	2.6591096254197573	18.947	3.0055066807716844	-2.2959178743961353	-2.224	0.2581937257177255	-2.3926000000000003	0.19936439818911725	nag1
8.282	-17.6	-16.55	-19.75	21.26	-2.56	-10.579590361445783	-12.48	3.4076267401228093	-13.105	2.5137753134539786	-14.989686746987953	-16.028	1.4629340381575655	-16.6962	1.8288893585217934	-11.648337349397591	-10.722	5.04257632564942	-13.0168	4.571926062215744	18.354987951807228	16.494	2.6591096254197573	19.0018	3.0224936927062296	-2.29655421686747	-2.224	0.2581937257177255	-2.3945999999999996	0.20055240039980884	nag1
8.302	-9.6	-15.86	-4.75	13.61	-2.59	-10.577235576923076	-14.223999999999998	3.28997629170789	-13.0518	2.5597502190005774	-14.991778846153846	-16.474	1.1469367898886145	-16.6734	1.8321278027785772	-11.631754807692309	-15.128	6.6304763026497575	-12.851	4.719018944221203	18.34358173076923	19.875999999999998	3.48406429332181	18.871399999999998	3.112143437489693	-2.297259615384615	-2.492	0.06584831053261718	-2.3994	0.20232737666203657	nag1
8.322000000000001	-14.31	-14.81	-19.89	22.89	-2.5	-10.586187050359712	-14.223999999999998	3.28997629170789	-13.1084	2.555570434344942	-14.991342925659474	-16.474	1.1469367898886145	-16.7134	1.7667237174718418	-11.651558752997602	-15.128	6.6304763026497575	-12.905800000000001	4.785402586864303	18.354484412470022	19.875999999999998	3.48406429332181	18.9142	3.1529539696439968	-2.297745803357314	-2.492	0.06584831053261718	-2.4038	0.2020698000237431	nag1
8.342	-11.6	-18.25	-9.87	18.95	-2.43	-10.588612440191387	-14.223999999999998	3.28997629170789	-13.14	2.5262022799419115	-14.999138755980862	-16.474	1.1469367898886145	-16.773	1.767301933017942	-11.647296650717703	-15.128	6.6304763026497575	-12.9236	4.772138852180436	18.35590909090909	19.875999999999998	3.48406429332181	18.9702	3.127620527376246	-2.298062200956938	-2.492	0.06584831053261718	-2.414	0.18963983048433003	nag1
8.362	-18.12	-17.0	-21.72	23.14	-2.53	-10.606587112171837	-14.223999999999998	3.28997629170789	-13.18	2.5893943819561676	-15.003914081145586	-16.474	1.1469367898886145	-16.7576	1.7617831412335254	-11.671336515513126	-15.128	6.6304763026497575	-13.003999999999998	4.886740911353301	18.367326968973746	19.875999999999998	3.48406429332181	18.9984	3.1592089942559545	-2.2986157517899763	-2.492	0.06584831053261718	-2.4170000000000003	0.1902763832976109	nag1
8.382	-17.49	-16.45	-19.41	20.79	-2.41	-10.622976190476189	-14.223999999999998	3.28997629170789	-13.316399999999998	2.633725350998058	-15.007357142857144	-16.474	1.1469367898886145	-16.738000000000003	1.7595999081423788	-11.689761904761903	-15.128	6.6304763026497575	-13.168800000000001	4.9619921279211265	18.37309523809524	19.875999999999998	3.48406429332181	19.0076	3.163832318372052	-2.2988809523809524	-2.492	0.06584831053261718	-2.4172	0.1902634049556276	nag1
8.402000000000001	-14.6	-15.57	-15.26	18.6	-2.36	-10.632422802850357	-15.9	1.7471004550397216	-13.4154	2.5856907733737713	-15.008693586698337	-16.92	1.7025275328170175	-16.672	1.739777137967932	-11.698242280285037	-18.43	2.7706822264561475	-13.442	4.680072823434829	18.373634204275536	21.85	2.122498527679112	19.109199999999998	3.06400487557559	-2.2990261282660334	-2.396	0.06406246951218796	-2.4106	0.18628932950042318	nag1
8.422	-15.84	-18.16	-16.19	20.9	-2.39	-10.644763033175355	-15.9	1.7471004550397216	-13.470400000000001	2.6077811038724734	-15.016161137440758	-16.92	1.7025275328170175	-16.6964	1.7521237958313158	-11.70888625592417	-18.43	2.7706822264561475	-13.4484	4.683678285889679	18.379620853080567	21.85	2.122498527679112	19.0904	3.0497580767219192	-2.2992417061611374	-2.396	0.06406246951218796	-2.4158	0.1818733580471586	nag1
8.442	-14.22	-16.8	-18.71	23.75	-2.45	-10.653215130023641	-15.9	1.7471004550397216	-13.497199999999998	2.6084752290194775	-15.020378250591016	-16.92	1.7025275328170175	-16.7468	1.7170910855043018	-11.725437352245862	-18.43	2.7706822264561475	-13.519200000000001	4.73668955266941	18.392316784869976	21.85	2.122498527679112	19.186	3.120016352652065	-2.299598108747045	-2.396	0.06406246951218796	-2.4168000000000003	0.1819221632165547	nag1
8.462	-15.67	-14.68	-23.24	24.55	-2.3	-10.66504716981132	-15.9	1.7471004550397216	-13.535800000000002	2.626360164616759	-15.019575471698113	-16.92	1.7025275328170175	-16.6924	1.7389224437294764	-11.752594339622643	-18.43	2.7706822264561475	-13.766000000000002	4.915538461587612	18.40683962264151	21.85	2.122498527679112	19.3392	3.192203410223865	-2.2995990566037734	-2.396	0.06406246951218796	-2.4162	0.18226343347933638	nag1
8.482	-19.17	-19.39	-18.75	21.45	-2.48	-10.685058823529411	-15.9	1.7471004550397216	-13.7006	2.7164903903412556	-15.02985882352941	-16.92	1.7025275328170175	-16.770200000000003	1.7712056196101993	-11.769058823529413	-18.43	2.7706822264561475	-13.936200000000001	4.938236027289973	18.413999999999998	21.85	2.122498527679112	19.427599999999998	3.18814869189513	-2.3000235294117646	-2.396	0.06406246951218796	-2.4214	0.18024937374287028	nag1
8.502	-13.34	-18.63	-10.79	18.72	-2.64	-10.691291079812206	-11.482	2.0646878698728286	-13.689400000000001	2.716805905200199	-15.038309859154928	-17.286	0.9081541719333781	-16.7696	1.7705573433589843	-11.766760563380283	-8.216	6.616520535749889	-13.9752	4.904753729073184	18.414718309859154	16.412	5.1303777638688555	19.4832	3.150099084933351	-2.3008215962441314	-2.396	0.1982523644247403	-2.4274	0.18246397463833633	nag1
8.522	-8.63	-16.93	-0.42	11.09	-2.38	-10.686463700234192	-11.482	2.0646878698728286	-13.658800000000001	2.7655487258593183	-15.042740046838407	-17.286	0.9081541719333781	-16.778399999999998	1.7702327300011493	-11.740187353629977	-8.216	6.616520535749889	-13.8466	5.17237939562104	18.397564402810303	16.412	5.1303777638688555	19.3936	3.322662910426892	-2.301007025761124	-2.396	0.1982523644247403	-2.4272	0.18251128005397885	nag1
8.542	-14.29	-17.33	-19.7	25.34	-2.6	-10.694883177570093	-11.482	2.0646878698728286	-13.730799999999999	2.733354700430848	-15.048084112149532	-17.286	0.9081541719333781	-16.7846	1.7716384783468548	-11.758785046728972	-8.216	6.616520535749889	-14.107999999999999	5.130318842778838	18.41378504672897	16.412	5.1303777638688555	19.592	3.3762870561778757	-2.3017056074766353	-2.396	0.1982523644247403	-2.43	0.18409181382769438	nag1
8.562	-10.26	-15.86	-5.09	12.84	-2.15	-10.693869463869465	-11.482	2.0646878698728286	-13.604399999999998	2.7450134083907414	-15.049976689976688	-17.286	0.9081541719333781	-16.7412	1.7670806548701448	-11.743240093240095	-8.216	6.616520535749889	-13.8466	5.25119524197948	18.40079254079254	16.412	5.1303777638688555	19.4072	3.4883427092450123	-2.3013519813519814	-2.396	0.1982523644247403	-2.4236	0.18818965683261818	nag1
8.582	-10.89	-17.68	-5.08	14.07	-2.21	-10.69432558139535	-11.482	2.0646878698728286	-13.4752	2.7170048335080628	-15.056093023255814	-17.286	0.9081541719333781	-16.7748	1.7686709411191102	-11.727744186046513	-8.216	6.616520535749889	-13.546399999999998	5.315638752486757	18.390720930232558	16.412	5.1303777638688555	19.266399999999997	3.559560715846253	-2.301139534883721	-2.396	0.1982523644247403	-2.4204	0.1904662378352266	nag1
8.602	-10.85	-14.53	-7.6	13.29	-2.0	-10.694686774941996	-11.604000000000001	0.8774873218457345	-13.434	2.7412606961180623	-15.054872389791182	-15.984	1.6758711167628617	-16.762999999999998	1.7818555451195934	-11.718167053364269	-9.633999999999999	3.4337419821529984	-13.3692	5.363986805444229	18.37888631090487	16.226	2.5902941917859446	19.1126	3.649018212939929	-2.3004408352668215	-2.212	0.12671227249165726	-2.4144	0.1988760253760889	nag1
8.622	-11.39	-18.17	-5.28	14.45	-2.39	-10.696296296296296	-11.604000000000001	0.8774873218457345	-13.378	2.7540715684385693	-15.062083333333332	-15.984	1.6758711167628617	-16.7592	1.7785798508119506	-11.70326388888889	-9.633999999999999	3.4337419821529984	-13.121000000000002	5.446457470649344	18.369791666666668	16.226	2.5902941917859446	18.9116	3.622906353879376	-2.300648148148148	-2.212	0.12671227249165726	-2.4093999999999998	0.1962132326145823	nag1
8.642	-11.65	-14.06	-14.39	19.04	-2.23	-10.698498845265588	-11.604000000000001	0.8774873218457345	-13.2948	2.7419114738831905	-15.059769053117783	-15.984	1.6758711167628617	-16.652	1.7764628924250665	-11.7094688221709	-9.633999999999999	3.4337419821529984	-13.093	5.436044949582166	18.37133949191686	16.226	2.5902941917859446	18.8534	3.59637664028331	-2.3004849884526557	-2.212	0.12671227249165726	-2.4028	0.19659385254159337	nag1
8.662	-13.25	-17.75	-12.89	19.63	-2.26	-10.704377880184332	-11.604000000000001	0.8774873218457345	-13.275800000000002	2.738800638742359	-15.065967741935484	-15.984	1.6758711167628617	-16.610599999999998	1.7244868032820209	-11.712188940092167	-9.633999999999999	3.4337419821529984	-13.111400000000001	5.433722747615984	18.374239631336405	16.226	2.5902941917859446	18.8412	3.592609556933705	-2.3003917050691243	-2.212	0.12671227249165726	-2.3948	0.1940359739421438	nag1
8.682	-10.88	-15.41	-8.01	14.72	-2.18	-10.704781609195402	-11.604000000000001	0.8774873218457345	-13.223000000000003	2.759367163473753	-15.066758620689654	-15.984	1.6758711167628617	-16.5554	1.7177123015861449	-11.70367816091954	-9.633999999999999	3.4337419821529984	-13.011600000000001	5.481426285415977	18.36583908045977	16.226	2.5902941917859446	18.7284	3.632272218513876	-2.3001149425287357	-2.212	0.12671227249165726	-2.3842	0.19091712060152768	nag1
8.702	-12.75	-17.56	-4.9	12.07	-2.37	-10.709472477064221	-10.316	1.7831388055897388	-13.26	2.739917323346738	-15.072477064220184	-16.921999999999997	1.6070519593342343	-16.5184	1.674345878977501	-11.688073394495413	-5.8660000000000005	1.760836165007977	-12.982999999999999	5.520590492669721	18.351399082568808	14.824000000000002	2.2543611068327096	18.619	3.7492863266471965	-2.300275229357798	-2.352	0.08400000000000012	-2.3775999999999997	0.18540149483139823	nag1
8.722	-10.55	-15.67	-6.68	14.06	-2.25	-10.709107551487415	-10.316	1.7831388055897388	-13.218399999999999	2.7653500055257503	-15.073844393592678	-16.921999999999997	1.6070519593342343	-16.505399999999998	1.6784361161266543	-11.676613272311213	-5.8660000000000005	1.760836165007977	-12.86	5.5921172654196285	18.341578947368422	14.824000000000002	2.2543611068327096	18.5204	3.8037602018883026	-2.3001601830663616	-2.352	0.08400000000000012	-2.373	0.18566208057454267	nag1
8.742	-7.37	-15.11	-8.84	18.95	-2.37	-10.701484018264841	-10.316	1.7831388055897388	-13.0546	2.8645975676331625	-15.07392694063927	-16.921999999999997	1.6070519593342343	-16.4426	1.6705526520481966	-11.670136986301369	-5.8660000000000005	1.760836165007977	-12.743999999999998	5.6145514295535905	18.34296803652968	14.824000000000002	2.2543611068327096	18.502	3.799321099397428	-2.3003196347031962	-2.352	0.08400000000000012	-2.3695999999999997	0.18409137039270437	nag1
8.762	-11.23	-19.67	-3.72	14.65	-2.49	-10.70268792710706	-10.316	1.7831388055897388	-13.010800000000001	2.8756180098850996	-15.084396355353075	-16.921999999999997	1.6070519593342343	-16.4626	1.7034260914344215	-11.652027334851935	-5.8660000000000005	1.760836165007977	-12.614	5.747853547904948	18.334555808656035	14.824000000000002	2.2543611068327096	18.437	3.8374402873769413	-2.300751708428246	-2.352	0.08400000000000012	-2.3708	0.18468771215327462	nag1
8.782	-9.68	-16.6	-5.19	14.39	-2.28	-10.700363636363637	-10.316	1.7831388055897388	-12.966	2.910199516268571	-15.08784090909091	-16.921999999999997	1.6070519593342343	-16.5232	1.6515267395439084	-11.63734090909091	-5.8660000000000005	1.760836165007977	-12.3848	5.811763313859811	18.32559090909091	14.824000000000002	2.2543611068327096	18.315	3.8676857236780244	-2.300704545454545	-2.352	0.08400000000000012	-2.3728	0.18311410516453056	nag1
8.802	-9.26	-17.37	-3.79	14.44	-2.54	-10.697097505668934	-9.876000000000001	1.131275386455482	-12.8126	2.899114439033456	-15.093015873015874	-15.932000000000002	1.7500331425433067	-16.4876	1.6124712432177017	-11.619546485260772	-6.8	1.5717887898824066	-12.0976	5.875514587971819	18.316780045351475	15.075999999999999	1.794910582731073	18.1464	3.848765908756741	-2.30124716553288	-2.218	0.23625410049351528	-2.3733999999999997	0.18362128283564177	nag1
8.822000000000001	-8.69	-15.02	-6.84	15.16	-1.99	-10.692556561085972	-9.876000000000001	1.131275386455482	-12.6986	2.9474866567699256	-15.092850678733031	-15.932000000000002	1.7500331425433067	-16.4578	1.6257623517875401	-11.608733031674209	-6.8	1.5717887898824066	-11.976400000000002	5.920951991850313	18.309638009049774	15.075999999999999	1.794910582731073	18.098599999999998	3.871100676678344	-2.3005429864253393	-2.218	0.23625410049351528	-2.3624	0.18980720615984706	nag1
8.842	-11.98	-16.53	-7.98	14.7	-2.17	-10.69546275395034	-9.876000000000001	1.131275386455482	-12.698400000000001	2.9475360585286396	-15.096094808126411	-15.932000000000002	1.7500331425433067	-16.4434	1.6217861279767796	-11.600541760722347	-6.8	1.5717887898824066	-12.0384	5.8610545683401964	18.301489841986456	15.075999999999999	1.794910582731073	18.1426	3.8183097072406404	-2.3002483069977426	-2.218	0.23625410049351528	-2.3586	0.19174824055282652	nag1
8.862	-9.46	-12.98	-7.31	12.79	-1.95	-10.692680180180181	-9.876000000000001	1.131275386455482	-12.637599999999999	2.9828541050887676	-15.091328828828829	-15.932000000000002	1.7500331425433067	-16.4122	1.673337481361894	-11.59087837837838	-6.8	1.5717887898824066	-11.8716	5.874832298084135	18.289076576576576	15.075999999999999	1.794910582731073	18.001	3.883662404672853	-2.2994594594594595	-2.218	0.23625410049351528	-2.3539999999999996	0.19875120330787707	nag1
8.882	-9.99	-17.76	-8.08	18.29	-2.44	-10.691101123595505	-9.876000000000001	1.131275386455482	-12.628799999999998	2.9901400144679617	-15.09732584269663	-15.932000000000002	1.7500331425433067	-16.4646	1.6737081036807129	-11.582988764044945	-6.8	1.5717887898824066	-11.772800000000002	5.8966237451474734	18.289078651685394	15.075999999999999	1.794910582731073	17.9618	3.8703676406084897	-2.2997752808988765	-2.218	0.23625410049351528	-2.3522	0.1975285047887625	nag1
8.902000000000001	-11.5	-17.12	-12.41	20.53	-2.5	-10.692914798206278	-12.164	1.9703664633768005	-12.6496	2.978339463389573	-15.101860986547086	-17.804000000000002	1.0806405507845802	-16.5286	1.6351583709106416	-11.584843049327354	-11.806000000000001	3.623002070107054	-11.8488	5.879491037253406	18.294103139013455	19.942	2.9827396802268886	18.0886	3.8480655145256524	-2.300224215246637	-2.492	0.09217374897442321	-2.36	0.195458644302716	nag1
8.922	-13.33	-17.78	-8.22	15.06	-2.39	-10.698814317673378	-12.164	1.9703664633768005	-12.594000000000001	2.9380987882976184	-15.107852348993289	-17.804000000000002	1.0806405507845802	-16.4828	1.5644847101084827	-11.577315436241612	-11.806000000000001	3.623002070107054	-11.7072	5.879933374605209	18.286868008948545	19.942	2.9827396802268886	17.95	3.8294343377238778	-2.3004250559284114	-2.492	0.09217374897442321	-2.3529999999999998	0.18768460300217538	nag1
8.942	-11.31	-19.21	-8.12	18.68	-2.65	-10.700178571428571	-12.164	1.9703664633768005	-12.636599999999998	2.902818201369851	-15.117008928571428	-17.804000000000002	1.0806405507845802	-16.5662	1.5968155683057563	-11.569598214285715	-11.806000000000001	3.623002070107054	-11.619000000000002	5.900379181865875	18.287745535714286	19.942	2.9827396802268886	17.9132	3.8130390900226496	-2.3012053571428575	-2.492	0.09217374897442321	-2.3634	0.18947413802309393	nag1
8.962	-9.44	-16.2	-12.26	21.44	-2.41	-10.697371937639199	-12.164	1.9703664633768005	-12.633	2.9067446199682387	-15.119420935412027	-17.804000000000002	1.0806405507845802	-16.584	1.5874597857673542	-11.571135857461023	-11.806000000000001	3.623002070107054	-11.7718	5.813718361227499	18.294766146993318	19.942	2.9827396802268886	18.0906	3.7654147994935223	-2.301447661469933	-2.492	0.09217374897442321	-2.3664	0.18899044355497097	nag1
8.982	-15.24	-18.71	-18.02	24.0	-2.51	-10.707466666666665	-12.164	1.9703664633768005	-12.6776	2.9296649944305666	-15.1274	-17.804000000000002	1.0806405507845802	-16.683600000000002	1.5607425757488227	-11.585466666666667	-11.806000000000001	3.623002070107054	-11.8172	5.854141405179501	18.307444444444446	19.942	2.9827396802268886	18.1936	3.855960009107548	-2.301911111111111	-2.492	0.09217374897442321	-2.369	0.19007248885730624	nag1
9.002	-12.61	-16.75	-18.42	25.07	-2.5	-10.71168514412417	-13.212	1.2617353129717817	-12.712200000000001	2.918195059992269	-15.1309977827051	-15.032	1.292646896874781	-16.7058	1.5534728572998358	-11.600620842572063	-17.34	1.801510477349494	-11.963999999999999	5.926856206269576	18.322439024390246	21.558	2.670980344367963	18.331799999999998	3.976671097841524	-2.302350332594235	-2.396	0.10781465577554843	-2.3726	0.19082859067867905	nag1
9.022	-14.12	-15.62	-17.92	21.71	-2.29	-10.719225663716815	-13.212	1.2617353129717817	-12.670800000000002	2.882311883873496	-15.132079646017699	-15.032	1.292646896874781	-16.6446	1.534267371531737	-11.614601769911506	-17.34	1.801510477349494	-12.019	5.969818391932316	18.32993362831858	21.558	2.670980344367963	18.3616	3.9966421416187883	-2.302323008849558	-2.396	0.10781465577554843	-2.3671999999999995	0.18923088154583775	nag1
9.042	-10.99	-12.79	-19.52	23.62	-2.3	-10.719823399558498	-13.212	1.2617353129717817	-12.581800000000001	2.863702961736995	-15.12690949227373	-15.032	1.292646896874781	-16.6154	1.5935203103794446	-11.63205298013245	-17.34	1.801510477349494	-12.0676	6.021610253147957	18.341611479028696	21.558	2.670980344367963	18.4676	4.065212076200914	-2.302317880794702	-2.396	0.10781465577554843	-2.3648000000000002	0.1893085161468361	nag1
9.062	-14.18	-14.88	-14.28	17.54	-2.55	-10.727444933920705	-13.212	1.2617353129717817	-12.6318	2.8694553916898533	-15.12636563876652	-15.032	1.292646896874781	-16.578599999999998	1.612192081025835	-11.637885462555067	-17.34	1.801510477349494	-12.111200000000002	6.02973639387263	18.339845814977977	21.558	2.670980344367963	18.4254	4.063638768495088	-2.302863436123348	-2.396	0.10781465577554843	-2.3656	0.19001782945346657	nag1
9.082	-14.16	-15.12	-16.56	19.85	-2.34	-10.734989010989011	-13.212	1.2617353129717817	-12.611999999999998	2.855104272730381	-15.126351648351648	-15.032	1.292646896874781	-16.531	1.6195505171346098	-11.648703296703296	-17.34	1.801510477349494	-12.101999999999999	6.022440348820593	18.343164835164835	21.558	2.670980344367963	18.384	4.037771662687224	-2.302945054945055	-2.396	0.10781465577554843	-2.3614	0.18817067806019955	nag1
9.102	-15.52	-17.72	-16.71	21.43	-2.52	-10.74548245614035	-13.276	2.3418847110820806	-12.655800000000001	2.883005864774913	-15.13203947368421	-14.246	2.954214616442076	-16.573400000000003	1.622427772676178	-11.659802631578946	-16.922	2.3227690371623266	-12.1876	6.057512306792207	18.349934210526314	20.1	1.4220829792948089	18.4752	4.054341205700976	-2.303421052631579	-2.21	0.2641968962724582	-2.3684	0.18741376248117314	nag1
9.122	-13.69	-13.85	-18.4	20.94	-2.39	-10.751925601750548	-13.276	2.3418847110820806	-12.7018	2.8807451487844102	-15.129234135667398	-14.246	2.954214616442076	-16.514200000000002	1.667008918600569	-11.674551422319475	-16.922	2.3227690371623266	-12.263799999999998	6.112067985651399	18.355601750547045	20.1	1.4220829792948089	18.447400000000002	4.03207436864521	-2.303610503282276	-2.21	0.2641968962724582	-2.3697999999999997	0.18730625364109943	nag1
9.142	-16.0	-17.35	-14.28	17.93	-2.31	-10.763384279475982	-13.276	2.3418847110820806	-12.723199999999999	2.9015347381575	-15.134082969432313	-14.246	2.954214616442076	-16.5418	1.6692375015960599	-11.68024017467249	-16.922	2.3227690371623266	-12.181	6.0547415219775855	18.354672489082972	20.1	1.4220829792948089	18.3658	3.99965870482745	-2.3036244541484714	-2.21	0.2641968962724582	-2.3652	0.1858597232718711	nag1
9.162	-10.19	-12.31	-14.71	18.89	-2.05	-10.762135076252722	-13.276	2.3418847110820806	-12.5768	2.8390796439145216	-15.127930283224401	-14.246	2.954214616442076	-16.408	1.735003381752852	-11.686840958605664	-16.922	2.3227690371623266	-12.0786	5.965374925350482	18.355838779956425	20.1	1.4220829792948089	18.264200000000002	3.918084230949646	-2.3030718954248366	-2.21	0.2641968962724582	-2.3534	0.1867838432028724	nag1
9.182	-10.98	-10.0	-20.51	21.31	-1.78	-10.762608695652174	-13.276	2.3418847110820806	-12.453399999999998	2.76948577706905	-15.116782608695653	-14.246	2.954214616442076	-16.2628	1.9524135142464556	-11.706021739130433	-16.922	2.3227690371623266	-12.0864	5.976348881983376	18.362260869565215	20.1	1.4220829792948089	18.235799999999998	3.890099988222321	-2.3019347826086958	-2.21	0.2641968962724582	-2.3388	0.2021884350434233	nag1
9.202	-14.56	-17.22	-14.22	19.15	-2.27	-10.770845986984815	-12.192	2.023772714511192	-12.5472	2.7596081058656123	-15.121344902386117	-15.907999999999998	0.7296410076194999	-16.305	1.949789365913283	-11.711475054229934	-14.222	2.384461364753055	-12.23	5.938761638247374	18.363969631236444	20.195999999999998	1.616596424590875	18.3304	3.8527461502101508	-2.3018655097613885	-2.2600000000000002	0.09380831519646865	-2.3413999999999997	0.20040784945318751	nag1
9.222	-11.72	-15.83	-12.17	18.48	-2.2	-10.772900432900432	-12.192	2.023772714511192	-12.5802	2.7391705060518774	-15.122878787878788	-15.907999999999998	0.7296410076194999	-16.288999999999998	1.9503503086703586	-11.712467532467532	-14.222	2.384461364753055	-12.3552	5.868374332481075	18.36422077922078	20.195999999999998	1.616596424590875	18.41	3.8129013003919425	-2.3016450216450215	-2.2600000000000002	0.09380831519646865	-2.3447999999999998	0.19641937640816892	nag1
9.242	-10.53	-15.24	-15.3	22.41	-2.41	-10.772375809935204	-12.192	2.023772714511192	-12.6042	2.7152645528266204	-15.123131749460043	-15.907999999999998	0.7296410076194999	-16.3182	1.9227538605248506	-11.720215982721383	-14.222	2.384461364753055	-12.494000000000002	5.854006128720937	18.372958963282937	20.195999999999998	1.616596424590875	18.564	3.815908696978142	-2.301879049676026	-2.2600000000000002	0.09380831519646865	-2.355	0.18580492293735834	nag1
9.262	-14.51	-16.03	-18.07	21.88	-2.29	-10.780431034482758	-12.192	2.023772714511192	-12.583800000000002	2.6966017087271554	-15.125086206896551	-15.907999999999998	0.7296410076194999	-16.2774	1.9063971897004854	-11.733900862068966	-14.222	2.384461364753055	-12.604399999999998	5.906895368800723	18.38051724137931	20.195999999999998	1.616596424590875	18.65	3.8416477119664547	-2.301853448275862	-2.2600000000000002	0.09380831519646865	-2.351	0.18499034723852786	nag1
9.282	-9.64	-15.22	-11.35	19.06	-2.13	-10.777978494623657	-12.192	2.023772714511192	-12.4246	2.628524230942729	-15.125290322580646	-15.907999999999998	0.7296410076194999	-16.250799999999998	1.9117871113655993	-11.733075268817204	-14.222	2.384461364753055	-12.436399999999999	5.818306703668984	18.381978494623656	20.195999999999998	1.616596424590875	18.605999999999998	3.823701059957266	-2.301483870967742	-2.2600000000000002	0.09380831519646865	-2.3424	0.18507097369961867	nag1
9.302	-9.56	-12.8	-11.65	16.48	-1.59	-10.775364806866952	-10.964000000000002	2.529012455485342	-12.423800000000002	2.629407390361904	-15.12030042918455	-15.831999999999999	1.57570809479421	-16.1896	1.9725648485240221	-11.732896995708154	-6.808	4.36153826075159	-12.574399999999999	5.713156016902534	18.377896995708156	13.724	2.199541770460384	18.663400000000003	3.7683128959300345	-2.2999570815450645	-2.05	0.2416609194718914	-2.3224	0.21010745550109652	nag1
9.322000000000001	-12.17	-17.31	-7.84	15.27	-2.3	-10.778351177730192	-10.964000000000002	2.529012455485342	-12.381000000000002	2.6154581680025837	-15.124989293361883	-15.831999999999999	1.57570809479421	-16.2396	1.968562056788792	-11.72456102783726	-6.808	4.36153826075159	-12.3334	5.652089954799297	18.371241970021416	13.724	2.199541770460384	18.511	3.7479209202556216	-2.2999571734475373	-2.05	0.2416609194718914	-2.3184	0.20855538098734805	nag1
9.342	-9.95	-16.42	-3.38	11.93	-2.08	-10.776581196581196	-10.964000000000002	2.529012455485342	-12.348000000000003	2.6358432024221594	-15.12775641025641	-15.831999999999999	1.57570809479421	-16.203	1.947318669350229	-11.70673076923077	-6.808	4.36153826075159	-12.2036	5.782825649264915	18.35747863247863	13.724	2.199541770460384	18.3706	3.8609237606710436	-2.29948717948718	-2.05	0.2416609194718914	-2.3114	0.2105969164648242	nag1
9.362	-7.91	-15.98	-0.3	10.49	-2.12	-10.770469083155652	-10.964000000000002	2.529012455485342	-12.1438	2.5743268507891286	-15.129573560767591	-15.831999999999999	1.57570809479421	-16.1826	1.9441390833760193	-11.682409381663113	-6.808	4.36153826075159	-11.775200000000002	5.856393763944466	18.34070362473348	13.724	2.199541770460384	18.1176	3.9553273607392083	-2.29910447761194	-2.05	0.2416609194718914	-2.3032	0.2098924894865451	nag1
9.382	-15.23	-16.65	-10.87	14.45	-2.16	-10.77995744680851	-10.964000000000002	2.529012455485342	-12.098600000000001	2.4972286761977736	-15.132808510638299	-15.831999999999999	1.57570809479421	-16.1866	1.944906072964195	-11.68068085106383	-6.808	4.36153826075159	-11.604399999999998	5.752799907480747	18.332425531914893	13.724	2.199541770460384	17.9908	3.9695056187317337	-2.298808510638298	-2.05	0.2416609194718914	-2.2982	0.21027377683508722	nag1
9.402000000000001	-13.11	-14.29	-12.43	16.2	-2.59	-10.784904458598726	-11.224	1.777904384380668	-12.068800000000001	2.4755660164982087	-15.131019108280254	-15.241999999999999	1.7367832334520044	-16.161	1.9615406793473944	-11.68227176220807	-11.964	1.9952303125203361	-11.5478	5.729976062207388	18.327898089171974	18.166000000000004	1.6293139660605622	17.942800000000002	3.97649319406546	-2.2994267515923568	-2.178	0.2672377218882095	-2.3028	0.21413366033811268	nag1
9.422	-10.8	-17.63	-8.06	17.14	-2.24	-10.784936440677965	-11.224	1.777904384380668	-11.968	2.420881944200314	-15.136313559322033	-15.241999999999999	1.7367832334520044	-16.1504	1.9519262699357396	-11.674597457627119	-11.964	1.9952303125203361	-11.3852	5.710876568765409	18.325381355932205	18.166000000000004	1.6293139660605622	17.8676	3.9549223063139354	-2.299300847457627	-2.178	0.2672377218882095	-2.2998	0.2139377174291102	nag1
9.442	-8.29	-12.49	-12.85	18.81	-1.76	-10.779661733615221	-11.224	1.777904384380668	-11.849400000000001	2.453342917202514	-15.130718816067652	-15.241999999999999	1.7367832334520044	-16.0642	2.01674529671862	-11.67708245243129	-11.964	1.9952303125203361	-11.267999999999999	5.61684347407378	18.32640591966173	18.166000000000004	1.6293139660605622	17.7688	3.8656692215724027	-2.2981606765327696	-2.178	0.2672377218882095	-2.286	0.22596730845367458	nag1
9.462	-10.87	-16.03	-13.69	20.95	-2.09	-10.779852320675104	-11.224	1.777904384380668	-11.7534	2.3939853289237227	-15.132616033755273	-15.241999999999999	1.7367832334520044	-16.0912	2.0068481125732256	-11.68132911392405	-11.964	1.9952303125203361	-11.077	5.35783014638868	18.331940928270043	18.166000000000004	1.6293139660605622	17.6968	3.7691082905804647	-2.2977215189873417	-2.178	0.2672377218882095	-2.2818	0.22764714909218192	nag1
9.482	-13.05	-15.77	-12.79	17.73	-2.21	-10.784631578947367	-11.224	1.777904384380668	-11.631000000000002	2.1511897514953797	-15.133957894736842	-15.241999999999999	1.7367832334520044	-16.0188	1.9499007196076596	-11.683663157894737	-11.964	1.9952303125203361	-10.957799999999999	5.24882855346541	18.330673684210527	18.166000000000004	1.6293139660605622	17.6224	3.7300230124584126	-2.297536842105263	-2.178	0.2672377218882095	-2.2763999999999998	0.22604641026089947	nag1
9.502	-10.4	-13.87	-13.86	19.44	-2.1	-10.783823529411766	-10.538	1.7632742271127315	-11.5722	2.1436905902995314	-15.131302521008404	-16.002000000000002	1.9105119732678988	-15.923599999999999	1.935961249401343	-11.688235294117648	-10.950000000000001	3.4195087366462453	-11.019200000000001	5.264757621802437	18.333004201680673	18.694	2.6740875079174207	17.6368	3.7357322807542475	-2.2971218487394958	-2.2760000000000002	0.2390481123121452	-2.2655999999999996	0.22116721903463063	nag1
9.522	-10.65	-14.93	-13.16	19.57	-2.13	-10.783542976939204	-10.538	1.7632742271127315	-11.6126	2.1058100482198414	-15.130880503144654	-16.002000000000002	1.9105119732678988	-15.883600000000001	1.935404571954606	-11.691320754716982	-10.950000000000001	3.4195087366462453	-11.274	5.045021389085168	18.33559748427673	18.694	2.6740875079174207	17.8064	3.623245675425521	-2.2967714884696018	-2.2760000000000002	0.2390481123121452	-2.2606	0.22135399665860284	nag1
9.542	-9.28	-15.59	-6.11	14.48	-2.06	-10.780397489539748	-10.538	1.7632742271127315	-11.5124	2.094978992637351	-15.131841004184102	-16.002000000000002	1.9105119732678988	-15.848799999999999	1.9244788745983787	-11.679644351464434	-10.950000000000001	3.4195087366462453	-11.0022	4.946933616300299	18.327531380753136	18.694	2.6740875079174207	17.589199999999998	3.4853002330194824	-2.296276150627615	-2.2760000000000002	0.2390481123121452	-2.2498	0.21759811298702064	nag1
9.562	-8.62	-16.1	-7.52	17.41	-2.4	-10.7758872651357	-10.538	1.7632742271127315	-11.4796	2.127572114416052	-15.133862212943633	-16.002000000000002	1.9105119732678988	-15.853599999999998	1.9248066534229245	-11.670960334029228	-10.950000000000001	3.4195087366462453	-11.050799999999999	4.899373071097591	18.325615866388308	18.694	2.6740875079174207	17.6806	3.4174763394370693	-2.2964926931106473	-2.2760000000000002	0.2390481123121452	-2.2548	0.2181297123928179	nag1
9.582	-13.74	-19.52	-14.1	22.57	-2.69	-10.7820625	-10.538	1.7632742271127315	-11.5366	2.149517848167773	-15.143	-16.002000000000002	1.9105119732678988	-15.8904	1.9773110580806696	-11.676020833333332	-10.950000000000001	3.4195087366462453	-11.231200000000001	4.84074738705775	18.334458333333334	18.694	2.6740875079174207	17.8506	3.4455024869756006	-2.2973125	-2.2760000000000002	0.2390481123121452	-2.2644	0.22651899951849339	nag1
9.602	-15.67	-19.85	-17.3	24.07	-2.59	-10.792224532224534	-13.680000000000001	1.732374093549081	-11.633	2.2248588581695445	-15.152785862785862	-17.424	1.2407030265135979	-15.9968	2.044604088216337	-11.687713097713099	-11.919999999999998	3.8295900563898484	-11.4252	4.886407319268034	18.34638253638254	18.182	3.2929646217352535	18.066200000000002	3.4912736053989017	-2.297920997920998	-2.5200000000000005	0.12066482503198678	-2.2762000000000002	0.22782816654090393	nag1
9.622	-13.82	-16.77	-12.62	18.19	-2.63	-10.79850622406639	-13.680000000000001	1.732374093549081	-11.681600000000001	2.2458836359264986	-15.156141078838175	-17.424	1.2407030265135979	-15.968799999999998	2.0237151529817874	-11.689647302904564	-11.919999999999998	3.8295900563898484	-11.571999999999997	4.807643574007351	18.346058091286306	18.182	3.2929646217352535	18.141	3.452060165720616	-2.298609958506224	-2.5200000000000005	0.12066482503198678	-2.281	0.23274975613219007	nag1
9.642	-15.41	-17.05	-14.04	18.29	-2.61	-10.808053830227744	-13.680000000000001	1.732374093549081	-11.756799999999998	2.3069234216742807	-15.160062111801244	-17.424	1.2407030265135979	-16.0286	2.010291896766243	-11.694513457556935	-11.919999999999998	3.8295900563898484	-11.565	4.803709982069798	18.345942028985508	18.182	3.2929646217352535	18.126	3.4497027378589857	-2.299254658385093	-2.5200000000000005	0.12066482503198678	-2.2885999999999997	0.23721178000139603	nag1
9.662	-11.21	-17.09	-6.12	14.31	-2.31	-10.808884297520661	-13.680000000000001	1.732374093549081	-11.716	2.297998241593611	-15.164049586776859	-17.424	1.2407030265135979	-16.0154	2.0009030716255984	-11.682995867768595	-11.919999999999998	3.8295900563898484	-11.4296	4.860674329635324	18.337603305785123	18.182	3.2929646217352535	18.0196	3.484237954337924	-2.299276859504132	-2.5200000000000005	0.12066482503198678	-2.2895999999999996	0.23719414247508713	nag1
9.682	-12.29	-16.36	-9.52	16.05	-2.46	-10.811938144329897	-13.680000000000001	1.732374093549081	-11.7442	2.296180582033152	-15.166515463917527	-17.424	1.2407030265135979	-16.0344	1.9995470507500452	-11.678536082474228	-11.919999999999998	3.8295900563898484	-11.4598	4.843655429359901	18.332886597938145	18.182	3.2929646217352535	18.046200000000002	3.4635488995525647	-2.29960824742268	-2.5200000000000005	0.12066482503198678	-2.2952	0.2378581295560875	nag1
9.702	-11.83	-17.15	-7.27	14.92	-2.33	-10.8140329218107	-11.224	1.9592100448905423	-11.7258	2.291637940203376	-15.17059670781893	-16.942	0.7983332637439077	-16.0262	1.9939959777250333	-11.669465020576132	-7.49	3.053594603086664	-11.507200000000001	4.789444192541518	18.325864197530866	15.556000000000001	0.9922419059886558	18.1032	3.385768800043335	-2.2996707818930044	-2.3459999999999996	0.167164589551735	-2.2944	0.23766860824884073	nag1
9.722	-11.56	-15.82	-9.32	15.61	-2.03	-10.815564681724847	-11.224	1.9592100448905423	-11.745999999999999	2.285505347593292	-15.171930184804927	-16.942	0.7983332637439077	-16.0292	1.993561923507038	-11.66464065708419	-7.49	3.053594603086664	-11.56	4.749527581233553	18.32028747433265	15.556000000000001	0.9922419059886558	18.1342	3.354949490176059	-2.29911704312115	-2.3459999999999996	0.167164589551735	-2.29	0.24052663308767272	nag1
9.742	-11.8	-18.01	-8.53	17.17	-2.43	-10.817581967213114	-11.224	1.9592100448905423	-11.8346	2.196538287619767	-15.177745901639344	-16.942	0.7983332637439077	-16.0872	2.0084038133679596	-11.658217213114755	-7.49	3.053594603086664	-11.5538	4.753351509348836	18.31793032786885	15.556000000000001	0.9922419059886558	18.098599999999998	3.355560119307306	-2.299385245901639	-2.3459999999999996	0.167164589551735	-2.2912	0.24108293094252625	nag1
9.762	-13.4	-16.26	-10.56	15.87	-2.44	-10.822862985685072	-11.224	1.9592100448905423	-11.878	2.205767023795871	-15.1799591002045	-16.942	0.7983332637439077	-16.019000000000002	1.941025659862547	-11.655971370143149	-7.49	3.053594603086664	-11.6906	4.619847779981972	18.312924335378323	15.556000000000001	0.9922419059886558	18.123	3.3343403410875783	-2.2996728016359915	-2.3459999999999996	0.167164589551735	-2.2902	0.2403440561073325	nag1
9.782	-7.53	-17.47	-1.77	14.21	-2.5	-10.816142857142857	-11.224	1.9592100448905423	-11.835	2.2695250334708814	-15.184632653061225	-16.942	0.7983332637439077	-16.0364	1.9502179470039407	-11.635795918367347	-7.49	3.053594603086664	-11.622199999999998	4.74176678086153	18.304551020408162	15.556000000000001	0.9922419059886558	18.1194	3.3385475333822954	-2.300081632653061	-2.3459999999999996	0.167164589551735	-2.2946	0.24216042919806266	nag1
9.802	-11.98	-19.04	-5.58	15.02	-2.39	-10.818513238289206	-10.662	2.4224235798059754	-11.8894	2.2389359808915037	-15.192484725050917	-17.002	1.5158812618407813	-16.0698	1.9874683824978225	-11.62346232179226	-7.791999999999999	3.2815203793363827	-11.658	4.687878420099324	18.29786150712831	16.419999999999998	1.9985694884091476	18.131	3.3264881586122774	-2.300264765784114	-2.29	0.16087262041752157	-2.2916	0.23997754997040469	nag1
9.822000000000001	-7.32	-14.75	-5.78	15.31	-2.1	-10.81140243902439	-10.662	2.4224235798059754	-11.862	2.2867613673097584	-15.191585365853658	-17.002	1.5158812618407813	-16.0644	1.9907430260880752	-11.611585365853658	-7.791999999999999	3.2815203793363827	-11.6368	4.712443986566938	18.291788617886176	16.419999999999998	1.9985694884091476	18.134	3.3238206439983093	-2.2998577235772357	-2.29	0.16087262041752157	-2.2938	0.23764911537983577	nag1
9.842	-8.21	-16.25	-4.13	14.3	-2.13	-10.806125760649087	-10.662	2.4224235798059754	-11.786599999999998	2.3442222590872186	-15.193732251521299	-17.002	1.5158812618407813	-16.058799999999998	1.989800154050945	-11.596409736308315	-7.791999999999999	3.2815203793363827	-11.559800000000001	4.803979426114448	18.28369168356998	16.419999999999998	1.9985694884091476	18.126	3.3327239579046726	-2.2995131845841787	-2.29	0.16087262041752157	-2.2929999999999997	0.2381411860426459	nag1
9.862	-12.45	-16.7	-11.29	17.85	-2.3	-10.809453441295547	-10.662	2.4224235798059754	-11.846400000000001	2.321689005171597	-15.196781376518219	-17.002	1.5158812618407813	-16.133200000000002	1.9412876433660353	-11.59578947368421	-7.791999999999999	3.2815203793363827	-11.6394	4.7649397323640414	18.282813765182183	16.419999999999998	1.9985694884091476	18.2272	3.2430037978166184	-2.299514170040486	-2.29	0.16087262041752157	-2.3	0.23294038827519392	nag1
9.882	-13.35	-18.27	-12.18	19.62	-2.53	-10.81458585858586	-10.662	2.4224235798059754	-11.9136	2.3154783170512916	-15.202989898989898	-17.002	1.5158812618407813	-16.1434	1.9513235801080393	-11.596969696969698	-7.791999999999999	3.2815203793363827	-11.721400000000001	4.737636115108879	18.285515151515153	16.419999999999998	1.9985694884091476	18.253800000000002	3.2489784202900074	-2.299979797979798	-2.29	0.16087262041752157	-2.3018	0.23438752143423464	nag1
9.902000000000001	-10.71	-13.83	-11.8	16.93	-2.02	-10.814375	-11.422	2.0984508571801244	-11.8978	2.3210468169622516	-15.20022177419355	-16.178	1.4716847488507858	-16.0776	1.9730692551743403	-11.597379032258065	-11.879999999999999	3.4368299346927254	-11.7092	4.736611998516458	18.28278225806452	19.107999999999997	1.8148873243262238	18.1818	3.237375284809258	-2.299415322580645	-2.472	0.23944936834328878	-2.2922	0.23592882012011052	nag1
9.922	-12.63	-16.28	-12.37	18.6	-2.58	-10.818028169014084	-11.422	2.0984508571801244	-11.8838	2.314333235843663	-15.202394366197183	-16.178	1.4716847488507858	-16.0476	1.958002480663815	-11.598933601609659	-11.879999999999999	3.4368299346927254	-11.792199999999998	4.710511168587548	18.283420523138833	19.107999999999997	1.8148873243262238	18.2526	3.2062692478636077	-2.2999798792756536	-2.472	0.23944936834328878	-2.2960000000000003	0.23904572186688325	nag1
9.942	-8.35	-16.2	-7.08	17.64	-2.71	-10.813072289156626	-11.422	2.0984508571801244	-11.8246	2.3665786981830674	-15.204397590361445	-16.178	1.4716847488507858	-15.987400000000001	1.904324627187871	-11.589859437751004	-11.879999999999999	3.4368299346927254	-11.771400000000002	4.729315871481326	18.282128514056225	19.107999999999997	1.8148873243262238	18.2318	3.20681333973749	-2.3008032128514055	-2.472	0.23944936834328878	-2.2972	0.24100165127726722	nag1
9.962	-14.62	-16.1	-17.69	21.77	-2.59	-10.82070140280561	-11.422	2.0984508571801244	-11.928199999999999	2.373430041788739	-15.20619238476954	-16.178	1.4716847488507858	-15.9854	1.9041492931522421	-11.602084168336672	-11.879999999999999	3.4368299346927254	-11.88	4.802542693879033	18.289118236472948	19.107999999999997	1.8148873243262238	18.2384	3.2138827429939374	-2.3013827655310624	-2.472	0.23944936834328878	-2.3008	0.2440461649201787	nag1
9.982000000000001	-10.8	-18.48	-10.46	20.6	-2.46	-10.82066	-11.422	2.0984508571801244	-11.839400000000001	2.329648664060564	-15.21274	-16.178	1.4716847488507858	-15.980799999999999	1.89769983218136	-11.5998	-11.879999999999999	3.4368299346927254	-11.7288	4.723648987287509	18.293740000000003	19.107999999999997	1.8148873243262238	18.1704	3.1242076285231746	-2.3017	-2.472	0.23944936834328878	-2.2998	0.2432726697283048	nag1
10.002	-14.93	-19.43	-14.49	21.58	-2.59	-10.828862275449103	-14.852	1.4035868337940476	-11.8858	2.368096704106483	-15.22115768463074	-17.732	1.796055678424252	-16.0344	1.9567967994366848	-11.60556886227545	-16.75	3.2726503021251743	-11.6502	4.642029152543261	18.300299401197606	22.246	3.098054873626354	18.1006	3.0035702632917647	-2.3022754491017965	-2.614	0.08731551981177227	-2.3016	0.24511022093777615	nag1
10.022	-13.74	-16.28	-12.63	17.63	-2.47	-10.834661354581673	-14.852	1.4035868337940476	-11.8782	2.361380338285386	-15.223266932270915	-17.732	1.796055678424252	-16.0476	1.956170311019525	-11.607609561752987	-16.75	3.2726503021251743	-11.544399999999998	4.555694422749365	18.298964143426296	22.246	3.098054873626354	18.019000000000002	2.9585953989509663	-2.302609561752988	-2.614	0.08731551981177227	-2.3051999999999997	0.24625555002551627	nag1
10.042	-14.11	-18.78	-17.07	24.35	-2.6	-10.84117296222664	-14.852	1.4035868337940476	-11.9406	2.3785910852898606	-15.230337972166998	-17.732	1.796055678424252	-16.1674	1.935911755873845	-11.618469184890657	-16.75	3.2726503021251743	-11.4954	4.480718879094032	18.31099403578529	22.246	3.098054873626354	18.0336	2.98844971071446	-2.303200795228628	-2.614	0.08731551981177227	-2.3112	0.24975612594885796	nag1
10.062	-17.54	-19.23	-22.33	26.73	-2.7	-10.854464285714284	-14.852	1.4035868337940476	-12.0078	2.4880926962848697	-15.23827380952381	-17.732	1.796055678424252	-16.2544	1.9742403964201234	-11.639722222222222	-16.75	3.2726503021251743	-11.656399999999998	4.720999012229261	18.327698412698414	22.246	3.098054873626354	18.2174	3.2302946159943984	-2.303988095238095	-2.614	0.08731551981177227	-2.3142	0.25355504977284193	nag1
10.082	-13.94	-14.94	-17.23	20.94	-2.71	-10.860574257425743	-14.852	1.4035868337940476	-12.003400000000001	2.484400810609088	-15.237683168316831	-17.732	1.796055678424252	-16.250799999999998	1.9765139792584379	-11.65079207920792	-16.75	3.2726503021251743	-11.6698	4.7361279672797325	18.332871287128714	22.246	3.098054873626354	18.2392	3.2451809420953284	-2.304792079207921	-2.614	0.08731551981177227	-2.3216	0.25964937111106123	nag1
10.102	-12.99	-18.85	-7.03	15.5	-2.61	-10.864782608695652	-11.768	1.9735186849888195	-11.9528	2.4366211466382888	-15.244822134387352	-17.116	2.1878811667912865	-16.2734	1.9999771529307133	-11.641660079051384	-12.02	3.0076635450129725	-11.476199999999999	4.723723405993075	18.327272727272728	19.990000000000002	2.877908963118882	18.1206	3.234531420500353	-2.305395256916996	-2.622	0.14218298069740967	-2.3234	0.2613591633076985	nag1
10.122	-12.16	-18.08	-10.14	18.62	-2.56	-10.867337278106508	-11.768	1.9735186849888195	-11.9222	2.4239336304647345	-15.250414201183432	-17.116	2.1878811667912865	-16.358	1.9847818982632357	-11.638698224852071	-12.02	3.0076635450129725	-11.311000000000002	4.6199356166554	18.32785009861933	19.990000000000002	2.877908963118882	18.0742	3.2098070957359233	-2.305897435897436	-2.622	0.14218298069740967	-2.3268	0.26334147925057266	nag1
10.142	-12.8	-16.55	-13.84	19.99	-2.41	-10.871141732283464	-11.768	1.9735186849888195	-11.8582	2.3553436336664437	-15.252972440944882	-17.116	2.1878811667912865	-16.342	1.9798402326800817	-11.643031496062992	-12.02	3.0076635450129725	-11.302200000000001	4.614580835321296	18.331122047244094	19.990000000000002	2.877908963118882	18.1154	3.221119218595939	-2.3061023622047245	-2.622	0.14218298069740967	-2.3287999999999998	0.2635909013325543	nag1
10.162	-7.87	-13.1	-13.94	21.87	-2.69	-10.86524557956778	-11.768	1.9735186849888195	-11.811799999999998	2.4110702932896126	-15.248742632612966	-17.116	2.1878811667912865	-16.3578	1.9499327984233947	-11.647544204322202	-12.02	3.0076635450129725	-11.286800000000001	4.604249341640861	18.338074656188606	19.990000000000002	2.877908963118882	18.175	3.263040556516167	-2.3068565815324167	-2.622	0.14218298069740967	-2.3416	0.26530967658530324	nag1
10.182	-13.02	-19.0	-15.15	23.97	-2.84	-10.869470588235295	-11.768	1.9735186849888195	-11.8526	2.413966005881402	-15.256098039215686	-17.116	2.1878811667912865	-16.5378	1.7569062442317047	-11.654411764705882	-12.02	3.0076635450129725	-11.1796	4.444760253859146	18.349117647058822	19.990000000000002	2.877908963118882	18.2282	3.33606311421723	-2.3079019607843136	-2.622	0.14218298069740967	-2.3628	0.26184619258532454	nag1
10.202	-10.16	-17.73	-3.29	13.81	-2.95	-10.868082191780822	-12.124	1.2889778896474524	-11.7646	2.393366862554818	-15.260939334637966	-17.74	1.2793748473375572	-16.548	1.7624194872332573	-11.638043052837574	-8.062000000000001	3.110237289982872	-10.960999999999999	4.559473765733112	18.340234833659494	16.422000000000004	2.9189272001884525	18.1214	3.390975424052873	-2.3091585127201566	-2.742	0.17104385402580247	-2.3764000000000003	0.27429136898933437	nag1
10.222	-11.3	-15.31	-8.69	15.43	-2.73	-10.86892578125	-12.124	1.2889778896474524	-11.7562	2.3942634588123473	-15.26103515625	-17.74	1.2793748473375572	-16.5376	1.7682674098260724	-11.63228515625	-8.062000000000001	3.110237289982872	-10.8914	4.567196259574326	18.33455078125	16.422000000000004	2.9189272001884525	18.0604	3.411762343088134	-2.30998046875	-2.742	0.17104385402580247	-2.387	0.2775567601447372	nag1
10.242	-13.89	-18.4	-5.84	13.21	-2.85	-10.874814814814814	-12.124	1.2889778896474524	-11.8234	2.406267844354717	-15.267153996101365	-17.74	1.2793748473375572	-16.6008	1.7773907038931143	-11.620994152046784	-8.062000000000001	3.110237289982872	-10.7022	4.57677334427851	18.32456140350877	16.422000000000004	2.9189272001884525	17.8764	3.4204682577157133	-2.311033138401559	-2.742	0.17104385402580247	-2.3958	0.28517155595629273	nag1
10.262	-12.38	-18.99	-11.27	20.62	-2.74	-10.877743190661478	-12.124	1.2889778896474524	-11.7808	2.3764034220834183	-15.274396887159533	-17.74	1.2793748473375572	-16.66	1.8070383933668888	-11.620311284046693	-8.062000000000001	3.110237289982872	-10.566200000000002	4.45271982463921	18.329027237354087	16.422000000000004	2.9189272001884525	17.851200000000002	3.3949161511691774	-2.3118677042801554	-2.742	0.17104385402580247	-2.4048	0.2888417404400039	nag1
10.282	-12.89	-18.27	-11.22	19.04	-2.44	-10.881650485436893	-12.124	1.2889778896474524	-11.845799999999999	2.361050518523565	-15.280213592233011	-17.74	1.2793748473375572	-16.721	1.8089147157838974	-11.619533980582524	-8.062000000000001	3.110237289982872	-10.563600000000001	4.452290747240069	18.33040776699029	16.422000000000004	2.9189272001884525	17.8508	3.3947719949886377	-2.312116504854369	-2.742	0.17104385402580247	-2.411	0.28613718702035357	nag1
10.302	-14.54	-19.92	-15.24	23.23	-2.61	-10.88874031007752	-11.740000000000002	1.4622995589139725	-11.9454	2.3676874190411423	-15.289205426356588	-18.338	1.4402694192407197	-16.8634	1.7738573326890301	-11.6265503875969	-7.952000000000001	4.214989442454156	-10.635399999999999	4.498871609092927	18.339903100775192	17.144	3.6310472318602525	17.985799999999998	3.4724713836407686	-2.312693798449612	-2.596	0.0760526133673262	-2.4314	0.2617290232906077	nag1
10.322000000000001	-11.13	-20.05	-4.14	15.71	-2.65	-10.889206963249517	-11.740000000000002	1.4622995589139725	-11.9246	2.3702408471438887	-15.298413926499032	-18.338	1.4402694192407197	-16.9182	1.8293900957556664	-11.612069632495164	-7.952000000000001	4.214989442454156	-10.5614	4.575566435326011	18.334816247582207	17.144	3.6310472318602525	17.994600000000002	3.46599999411189	-2.3133462282398454	-2.596	0.0760526133673262	-2.4384	0.2628211155434674	nag1
10.342	-11.09	-17.37	-6.21	14.94	-2.46	-10.889594594594595	-11.740000000000002	1.4622995589139725	-11.947399999999998	2.35630098385809	-15.302413127413127	-18.338	1.4402694192407197	-16.9372	1.82904351048991	-11.601640926640925	-7.952000000000001	4.214989442454156	-10.618	4.501828653390769	18.32826254826255	17.144	3.6310472318602525	18.0548	3.3836782545939847	-2.313629343629344	-2.596	0.0760526133673262	-2.4459999999999997	0.2576898943161246	nag1
10.362	-11.63	-17.98	-9.97	19.0	-2.68	-10.89102119460501	-11.740000000000002	1.4622995589139725	-12.0218	2.2838337710695025	-15.30757225433526	-18.338	1.4402694192407197	-16.9772	1.829552236957188	-11.598497109826589	-7.952000000000001	4.214989442454156	-10.811399999999999	4.250198559587387	18.32955684007707	17.144	3.6310472318602525	18.225	3.204695056969261	-2.314335260115607	-2.596	0.0760526133673262	-2.4572	0.2553911765531983	nag1
10.382	-10.31	-16.37	-4.2	12.84	-2.58	-10.889903846153846	-11.740000000000002	1.4622995589139725	-11.923399999999999	2.24850300313387	-15.309615384615384	-18.338	1.4402694192407197	-16.971600000000002	1.8310021344407217	-11.58426923076923	-7.952000000000001	4.214989442454156	-10.678000000000003	4.351782651385326	18.319	17.144	3.6310472318602525	18.1928	3.251151155626979	-2.3148461538461538	-2.596	0.0760526133673262	-2.4656000000000002	0.25230496609930164	nag1
10.402000000000001	-6.64	-13.53	-9.87	19.39	-2.62	-10.881746641074857	-9.838000000000001	2.1158771230863103	-11.793999999999999	2.362122877793597	-15.306199616122841	-17.014	2.0438649661853887	-16.9564	1.8566919892262936	-11.580978886756236	-6.3260000000000005	3.480066666028109	-10.626800000000001	4.345804657649642	18.3210556621881	16.066	2.9534427368750524	18.256600000000002	3.2425352955453066	-2.3154318618042224	-2.5620000000000003	0.07547184905645284	-2.4662	0.2526422815939208	nag1
10.422	-10.22	-17.36	-4.84	14.45	-2.47	-10.880478927203065	-9.838000000000001	2.1158771230863103	-11.7824	2.368519351486775	-15.310134099616858	-17.014	2.0438649661853887	-16.951	1.8550848487113238	-11.568065134099616	-6.3260000000000005	3.480066666028109	-10.5624	4.408030964001068	18.313639846743293	16.066	2.9534427368750524	18.2028	3.2834974136286554	-2.315727969348659	-2.5620000000000003	0.07547184905645284	-2.4708	0.25052467392434696	nag1
10.442	-13.25	-19.43	-11.0	19.84	-2.66	-10.885009560229445	-9.838000000000001	2.1158771230863103	-11.8816	2.3226887656422686	-15.318011472275334	-17.014	2.0438649661853887	-17.0898	1.772276859101329	-11.566978967495219	-6.3260000000000005	3.480066666028109	-10.5254	4.396185828276034	18.31655831739962	16.066	2.9534427368750524	18.2234	3.290607914805338	-2.3163862332695984	-2.5620000000000003	0.07547184905645284	-2.4888	0.22989474077659347	nag1
10.462	-9.23	-18.5	-2.16	13.91	-2.48	-10.881851145038167	-9.838000000000001	2.1158771230863103	-11.8488	2.348699718428673	-15.324083969465649	-17.014	2.0438649661853887	-17.139200000000002	1.7765523134568622	-11.54902671755725	-6.3260000000000005	3.480066666028109	-10.2948	4.527247323322526	18.308148854961832	16.066	2.9534427368750524	18.0826	3.3220253288790906	-2.3166984732824427	-2.5620000000000003	0.07547184905645284	-2.4966	0.2225878409499897	nag1
10.482000000000001	-9.85	-16.25	-3.76	12.74	-2.58	-10.879885714285713	-9.838000000000001	2.1158771230863103	-11.7848	2.358876626442234	-15.325847619047618	-17.014	2.0438649661853887	-17.1488	1.770288388820247	-11.534190476190476	-6.3260000000000005	3.480066666028109	-10.1142	4.605119639918116	18.297542857142854	16.066	2.9534427368750524	17.9828	3.4067094902589443	-2.3172	-2.5620000000000003	0.07547184905645284	-2.504	0.21898653392576156	nag1
10.502	-8.98	-17.26	-8.22	19.08	-2.58	-10.876273764258555	-9.314	1.8037582986642082	-11.7564	2.3843004878426113	-15.329524714828898	-17.132	1.1713308670055613	-17.2166	1.7058968674714567	-11.527889733840304	-8.030000000000001	1.7730764224928377	-10.0014	4.580504388053784	18.299030418250954	18.436	1.2190750592149766	17.9756	3.4039461853344584	-2.317699619771863	-2.5900000000000003	0.08221921916437787	-2.5136000000000003	0.2113007335529207	nag1
10.522	-12.04	-18.27	-10.34	19.12	-2.55	-10.878481973434535	-9.314	1.8037582986642082	-11.7842	2.3792350768724795	-15.335104364326376	-17.132	1.1713308670055613	-17.2834	1.6797237503681879	-11.525635673624288	-8.030000000000001	1.7730764224928377	-9.945	4.558125397886452	18.300588235294118	18.436	1.2190750592149766	17.9666	3.4002374526926538	-2.3181404174573057	-2.5900000000000003	0.08221921916437787	-2.522	0.20396078054371722	nag1
10.542	-9.45	-16.83	-8.41	18.4	-2.61	-10.875776515151514	-9.314	1.8037582986642082	-11.7876	2.3757023107678577	-15.337935606060606	-17.132	1.1713308670055613	-17.308200000000003	1.6632850333123204	-11.519734848484848	-8.030000000000001	1.7730764224928377	-9.991	4.530153058638776	18.300776515151515	18.436	1.2190750592149766	18.045	3.3631959108404357	-2.318693181818182	-2.5900000000000003	0.08221921916437787	-2.533	0.1930765947197479	nag1
10.562	-6.39	-15.07	-8.33	19.48	-2.48	-10.867296786389414	-9.314	1.8037582986642082	-11.743	2.4559592248825504	-15.337429111531192	-17.132	1.1713308670055613	-17.2876	1.6847934046423854	-11.513705103969754	-8.030000000000001	1.7730764224928377	-10.007200000000001	4.522578296611345	18.303005671077507	18.436	1.2190750592149766	18.086399999999998	3.367956905051735	-2.3189981096408316	-2.5900000000000003	0.08221921916437787	-2.5346	0.19228178726621006	nag1
10.582	-9.71	-18.23	-4.85	16.1	-2.73	-10.86511320754717	-9.314	1.8037582986642082	-11.6624	2.4552123313140792	-15.342886792452829	-17.132	1.1713308670055613	-17.2618	1.6595987835765997	-11.501132075471698	-8.030000000000001	1.7730764224928377	-9.8222	4.540894585062887	18.29884905660377	18.436	1.2190750592149766	17.957	3.3160692553266133	-2.3197735849056604	-2.5900000000000003	0.08221921916437787	-2.5354	0.19302331465396183	nag1
10.602	-14.36	-16.49	-11.8	16.69	-2.76	-10.871694915254237	-13.222	0.7606944195930448	-11.6362	2.4182856889683997	-15.345047080979285	-18.000000000000004	1.163219669709897	-17.1946	1.6202181888843818	-11.501694915254237	-13.518	2.222110708313157	-9.712200000000001	4.421089666217491	18.295819209039546	20.996	2.6160244647174076	17.8094	3.200658994644689	-2.32060263653484	-2.7019999999999995	0.09431860898041271	-2.5388	0.19548620703993286	nag1
10.622	-12.05	-19.21	-10.02	19.95	-2.77	-10.87390977443609	-13.222	0.7606944195930448	-11.6008	2.3985402363325288	-15.352312030075188	-18.000000000000004	1.163219669709897	-17.2434	1.64374337586931	-11.49890977443609	-13.518	2.222110708313157	-9.6602	4.401437376538741	18.298928571428572	20.996	2.6160244647174076	17.8446	3.2145778978311355	-2.321447368421053	-2.7019999999999995	0.09431860898041271	-2.5416000000000003	0.1978079877052551	nag1
10.642	-13.04	-16.7	-14.79	20.97	-2.52	-10.87797373358349	-13.222	0.7606944195930448	-11.553400000000002	2.3445365148335253	-15.35484052532833	-18.000000000000004	1.163219669709897	-17.2364	1.6453282781430256	-11.505084427767354	-13.518	2.222110708313157	-9.6752	4.417915400932471	18.303939962476548	20.996	2.6160244647174076	17.8982	3.244361318864915	-2.3218198874296436	-2.7019999999999995	0.09431860898041271	-2.5398	0.19758222261600336	nag1
10.662	-13.04	-18.96	-15.26	23.93	-2.76	-10.882022471910112	-13.222	0.7606944195930448	-11.59	2.3533337187565886	-15.361591760299627	-18.000000000000004	1.163219669709897	-17.2738	1.6630901775837235	-11.512116104868914	-13.518	2.222110708313157	-9.858	4.4567321239323086	18.314475655430712	20.996	2.6160244647174076	18.090600000000002	3.311774547438454	-2.322640449438202	-2.7019999999999995	0.09431860898041271	-2.5488	0.19714948229034054	nag1
10.682	-13.62	-18.64	-15.72	23.44	-2.7	-10.887140186915888	-13.222	0.7606944195930448	-11.6166	2.368872641540004	-15.367719626168224	-18.000000000000004	1.163219669709897	-17.3194	1.6687712820625495	-11.519981308411214	-13.518	2.222110708313157	-9.982	4.5327394068722535	18.324056074766357	20.996	2.6160244647174076	18.2384	3.3829840468474632	-2.3233457943925235	-2.7019999999999995	0.09431860898041271	-2.5536	0.19786369251666383	nag1
10.702	-10.75	-15.4	-15.99	23.23	-2.6	-10.886884328358208	-12.796	1.1947317690594823	-11.595	2.371809134696245	-15.367779850746267	-18.571999999999996	1.8992040438036137	-17.2844	1.6906056878635791	-11.52832089552239	-14.062000000000001	1.6637836397801247	-10.1564	4.593609029768175	18.33320895522388	22.598000000000003	1.5398103779361925	18.404600000000002	3.420549072763556	-2.3238619402985075	-2.762	0.1032279032045115	-2.559	0.19530457636989146	nag1
10.722	-12.5	-20.45	-11.9	22.67	-2.82	-10.889888268156424	-12.796	1.1947317690594823	-11.613800000000001	2.375248979430513	-15.377243947858473	-18.571999999999996	1.8992040438036137	-17.377	1.7349766216151072	-11.52901303538175	-14.062000000000001	1.6637836397801247	-10.208	4.598509962754391	18.34128491620112	22.598000000000003	1.5398103779361925	18.5458	3.4484383274112833	-2.3247858472998137	-2.762	0.1032279032045115	-2.5748	0.18321661095712524	nag1
10.742	-13.26	-18.11	-12.3	19.87	-2.72	-10.894293680297398	-12.796	1.1947317690594823	-11.642999999999999	2.386532152367886	-15.38232342007435	-18.571999999999996	1.8992040438036137	-17.379	1.7357786584182786	-11.530446096654275	-14.062000000000001	1.6637836397801247	-10.283400000000002	4.601341689870373	18.344126394052044	22.598000000000003	1.5398103779361925	18.599800000000002	3.447594541480904	-2.3255204460966543	-2.762	0.1032279032045115	-2.5806	0.18312937325000903	nag1
10.762	-14.4	-20.61	-15.48	24.6	-2.91	-10.900797773654917	-12.796	1.1947317690594823	-11.663	2.405670384736858	-15.392022263450833	-18.571999999999996	1.8992040438036137	-17.465999999999998	1.7868122338913017	-11.537773654916512	-14.062000000000001	1.6637836397801247	-10.3818	4.659615772019996	18.35573283858998	22.598000000000003	1.5398103779361925	18.7744	3.5266791687341814	-2.326604823747681	-2.762	0.1032279032045115	-2.59	0.187768854864552	nag1
10.782	-13.07	-18.29	-14.64	22.62	-2.76	-10.904814814814815	-12.796	1.1947317690594823	-11.773800000000001	2.338058578899881	-15.397388888888889	-18.571999999999996	1.8992040438036137	-17.4824	1.7906087894162266	-11.54351851851852	-14.062000000000001	1.6637836397801247	-10.6392	4.527794813985211	18.36362962962963	22.598000000000003	1.5398103779361925	18.9426	3.505028929398202	-2.3274074074074074	-2.762	0.1032279032045115	-2.5952	0.188822776211793	nag1
10.802	-16.45	-20.28	-15.57	22.25	-2.85	-10.915064695009242	-13.192000000000002	2.378288460216716	-11.863199999999999	2.4297647824345407	-15.406414048059151	-19.406	1.4132742125999471	-17.5072	1.8209518031479321	-11.550961182994454	-10.78	2.8364202791546957	-10.839	4.520399679818861	18.370813308687616	19.672	1.9723326291475276	19.0872	3.4889996461180934	-2.3283733826247692	-2.6740000000000004	0.26249571425072826	-2.6044	0.18982440865824213	nag1
10.822000000000001	-13.79	-19.64	-10.59	19.31	-2.86	-10.920369003690038	-13.192000000000002	2.378288460216716	-11.9926	2.3539751962350386	-15.414225092250923	-19.406	1.4132742125999471	-17.605	1.8010532632720244	-11.54918819188192	-10.78	2.8364202791546957	-10.9352	4.461336049541562	18.372546125461255	19.672	1.9723326291475276	19.1672	3.4462200765950026	-2.3293542435424355	-2.6740000000000004	0.26249571425072826	-2.6196	0.1787137718389388	nag1
10.842	-13.95	-21.32	-11.44	21.6	-2.79	-10.925948434622468	-13.192000000000002	2.378288460216716	-12.1074	2.3051989245253104	-15.425101289134439	-19.406	1.4132742125999471	-17.706400000000002	1.8648026212783166	-11.548987108655618	-10.78	2.8364202791546957	-11.0814	4.352216892291945	18.378489871086558	19.672	1.9723326291475276	19.3132	3.389986117604459	-2.3302025782688767	-2.6740000000000004	0.26249571425072826	-2.6327999999999996	0.1657147783243979	nag1
10.862	-12.63	-18.58	-9.37	18.03	-2.71	-10.929080882352942	-13.192000000000002	2.378288460216716	-12.110999999999999	2.305885327343304	-15.430900735294117	-19.406	1.4132742125999471	-17.744	1.8630488507841425	-11.544981617647059	-10.78	2.8364202791546957	-11.043	4.3588040158947186	18.37784926470588	19.672	1.9723326291475276	19.3168	3.388495807395167	-2.330900735294118	-2.6740000000000004	0.26249571425072826	-2.641	0.15891532850123471	nag1
10.882	-9.14	-17.21	-6.93	17.17	-2.16	-10.925798165137616	-13.192000000000002	2.378288460216716	-12.026799999999998	2.3363825518462127	-15.43416513761468	-19.406	1.4132742125999471	-17.7228	1.8629722137991498	-11.536513761467889	-10.78	2.8364202791546957	-10.937999999999999	4.39394806430812	18.375633027522934	19.672	1.9723326291475276	19.2678	3.4017104281132786	-2.3305871559633027	-2.6740000000000004	0.26249571425072826	-2.6336	0.1722451977945034	nag1
10.902000000000001	-11.39	-17.86	-9.0	18.09	-2.62	-10.926648351648351	-12.17	1.250967625480372	-12.040400000000002	2.330532881167754	-15.438608058608057	-17.482	1.3363293007339168	-17.8034	1.7762763275562403	-11.531868131868132	-10.768	0.9003421571824791	-10.882	4.400575565323562	18.37510989010989	18.692	1.0913184686424031	19.291	3.389374302620653	-2.331117216117216	-2.61	0.14463747785411635	-2.6456	0.14778859694765822	nag1
10.922	-13.43	-17.46	-11.24	17.6	-2.33	-10.931224862888483	-12.17	1.250967625480372	-12.056400000000002	2.3373993572134895	-15.442303473491775	-17.482	1.3363293007339168	-17.827	1.7634153434370863	-11.531334552102377	-10.768	0.9003421571824791	-10.8594	4.395676637565729	18.373692870201097	18.692	1.0913184686424031	19.271	3.396477917622591	-2.3311151736745885	-2.61	0.14463747785411635	-2.6406	0.15414557127228606	nag1
10.942	-13.46	-17.66	-11.06	17.99	-2.73	-10.935839416058394	-12.17	1.250967625480372	-12.158600000000002	2.28311817745926	-15.446350364963504	-17.482	1.3363293007339168	-17.8562	1.7479444370751578	-11.530474452554744	-10.768	0.9003421571824791	-10.939	4.3617452273799495	18.372992700729927	18.692	1.0913184686424031	19.278	3.393407173461194	-2.3318430656934304	-2.61	0.14463747785411635	-2.641	0.1543551431086244	nag1
10.962	-10.19	-15.14	-11.51	19.17	-2.7	-10.93448087431694	-12.17	1.250967625480372	-12.07	2.2715777129833006	-15.445792349726776	-17.482	1.3363293007339168	-17.837	1.7727256196176917	-11.530437158469946	-10.768	0.9003421571824791	-10.8154	4.25273607486396	18.374444444444443	18.692	1.0913184686424031	19.226000000000003	3.3743080923414137	-2.3325136612021855	-2.61	0.14463747785411635	-2.6431999999999998	0.15439731413547056	nag1
10.982000000000001	-12.38	-19.29	-11.03	20.61	-2.67	-10.937109090909091	-12.17	1.250967625480372	-12.101599999999998	2.2645289279022505	-15.452781818181819	-17.482	1.3363293007339168	-17.8532	1.7823962774298725	-11.529527272727272	-10.768	0.9003421571824791	-10.8268	4.252527910861186	18.37850909090909	18.692	1.0913184686424031	19.226200000000002	3.3743914886046165	-2.333127272727273	-2.61	0.14463747785411635	-2.6473999999999993	0.1521520453295369	nag1
11.002	-13.42	-18.71	-12.5	20.59	-2.81	-10.941615245009075	-13.154	1.713868139618681	-12.0714	2.235927429365217	-15.458693284936478	-19.363999999999997	0.9544338636071126	-17.838800000000003	1.7722770318296657	-11.531288566243195	-11.190000000000001	4.402440232416564	-10.787	4.226778215335292	18.38252268602541	20.164	3.0267844323638244	19.2064	3.3631840841193044	-2.3339927404718694	-2.762	0.09887365675446613	-2.6518	0.1536320810460266	nag1
11.022	-14.26	-18.15	-18.35	25.06	-2.82	-10.947626811594203	-13.154	1.713868139618681	-12.081800000000001	2.2450377843281872	-15.46356884057971	-19.363999999999997	0.9544338636071126	-17.876199999999997	1.758387352557053	-11.543641304347826	-11.190000000000001	4.402440232416564	-10.9014	4.353194937429938	18.39461956521739	20.164	3.0267844323638244	19.355	3.455001845889807	-2.3348731884057967	-2.762	0.09887365675446613	-2.6588	0.15315245172503777	nag1
11.042	-11.84	-18.99	-11.39	21.13	-2.58	-10.949240506329115	-13.154	1.713868139618681	-12.036399999999999	2.226057886553201	-15.469945750452078	-19.363999999999997	0.9544338636071126	-17.880399999999998	1.7608392711361984	-11.543363471971066	-11.190000000000001	4.402440232416564	-10.787799999999999	4.262094095821091	18.399566003616634	20.164	3.0267844323638244	19.290599999999998	3.389383430775612	-2.3353164556962027	-2.762	0.09887365675446613	-2.6584	0.15333516709936448	nag1
11.062	-10.71	-20.48	-5.08	17.71	-2.86	-10.948808664259928	-13.154	1.713868139618681	-11.8998	2.0866343274101755	-15.478989169675092	-19.363999999999997	0.9544338636071126	-17.9054	1.7890394298708459	-11.531696750902528	-11.190000000000001	4.402440232416564	-10.442800000000002	3.9987554390366076	18.39832129963899	20.164	3.0267844323638244	19.110200000000003	3.221213163529837	-2.336263537906137	-2.762	0.09887365675446613	-2.6616000000000004	0.1558696472658413	nag1
11.082	-15.54	-20.49	-8.63	16.33	-2.74	-10.957081081081082	-13.154	1.713868139618681	-11.931799999999999	2.1303709459497715	-15.48801801801802	-19.363999999999997	0.9544338636071126	-18.0164	1.7734030010354611	-11.526468468468467	-11.190000000000001	4.402440232416564	-10.270800000000001	3.8841729295873457	18.394594594594594	20.164	3.0267844323638244	19.018	3.233721556046649	-2.3369909909909907	-2.762	0.09887365675446613	-2.6622	0.15611730283636158	nag1
11.102	-13.64	-18.72	-10.45	18.15	-2.61	-10.961906474820143	-13.118	1.3723031735006663	-11.9448	2.138926146743846	-15.493830935251799	-16.354	1.5301320204479083	-18.0138	1.772250834506253	-11.52453237410072	-12.236	3.4564872341728674	-10.3392	3.8559484076488038	18.394154676258992	17.948	2.375377022706079	19.070999999999998	3.196386512093589	-2.3374820143884896	-2.4760000000000004	0.1693044594805464	-2.6622000000000003	0.15611730283636158	nag1
11.122	-15.1	-15.95	-16.12	19.5	-2.54	-10.969335727109515	-13.118	1.3723031735006663	-12.003599999999999	2.184880102253778	-15.494649910233393	-16.354	1.5301320204479083	-17.9712	1.796066723000383	-11.53278276481149	-12.236	3.4564872341728674	-10.458800000000002	3.941436928484947	18.396140035906644	17.948	2.375377022706079	19.0886	3.1962752620855963	-2.337845601436266	-2.4760000000000004	0.1693044594805464	-2.6618	0.15640984884695977	nag1
11.142	-10.84	-15.01	-7.14	13.47	-2.16	-10.96910394265233	-13.118	1.3723031735006663	-11.964400000000001	2.187880495188089	-15.49378136200717	-16.354	1.5301320204479083	-17.9404	1.8337448690856388	-11.524910394265232	-12.236	3.4564872341728674	-10.3248	3.9380287413053887	18.387311827956992	17.948	2.375377022706079	18.958199999999998	3.2903648392708895	-2.33752688172043	-2.4760000000000004	0.1693044594805464	-2.6568	0.1681767777412531	nag1
11.162	-12.99	-17.45	-11.39	18.31	-2.45	-10.972719141323793	-13.118	1.3723031735006663	-12.0668	2.1107967738292936	-15.497280858676207	-16.354	1.5301320204479083	-18.0274	1.697543014392929	-11.524669051878353	-12.236	3.4564872341728674	-10.2738	3.9066410698936704	18.38717352415027	17.948	2.375377022706079	18.887	3.2644862395426344	-2.337728085867621	-2.4760000000000004	0.1693044594805464	-2.6519999999999997	0.1706171271638194	nag1
11.182	-13.02	-14.64	-16.08	20.31	-2.62	-10.976375	-13.118	1.3723031735006663	-12.0668	2.1107967738292936	-15.495750000000001	-16.354	1.5301320204479083	-17.9402	1.7574871788076907	-11.532803571428571	-12.236	3.4564872341728674	-10.2924	3.932459665452213	18.390607142857142	17.948	2.375377022706079	18.8138	3.1883294134984763	-2.338232142857143	-2.4760000000000004	0.1693044594805464	-2.6476000000000006	0.16849344443131548	nag1
11.202	-13.61	-16.71	-12.05	17.82	-2.67	-10.981069518716577	-13.366	2.8093315931018177	-12.1358	2.1035694542799352	-15.497914438502674	-17.486	0.8380596637471589	-17.9198	1.7658766568894007	-11.533725490196078	-10.764	4.315903613381559	-10.4676	3.8072661786513433	18.38959001782531	17.57	1.543476595222616	18.894000000000002	3.1093499550319335	-2.3388235294117647	-2.6839999999999997	0.03322649545167235	-2.642	0.16279447415784357	nag1
11.222	-13.7	-17.36	-10.29	16.64	-2.7	-10.985907473309608	-13.366	2.8093315931018177	-12.183800000000002	2.111475825877555	-15.501227758007118	-17.486	0.8380596637471589	-17.960800000000003	1.7274256415078257	-11.531512455516014	-10.764	4.315903613381559	-10.499600000000001	3.7987349988959607	18.386476868327403	17.57	1.543476595222616	18.918200000000002	3.086463989613943	-2.3394661921708186	-2.6839999999999997	0.03322649545167235	-2.6414	0.16251857036747516	nag1
11.242	-8.15	-17.77	-2.85	15.21	-2.73	-10.980870337477796	-13.366	2.8093315931018177	-12.069	2.1719907636891578	-15.505257548845469	-17.486	0.8380596637471589	-17.9482	1.7264540632907117	-11.516092362344583	-10.764	4.315903613381559	-10.4398	3.8958761504432093	18.38083481349911	17.57	1.543476595222616	18.958199999999998	3.0232903348801177	-2.3401598579040854	-2.6839999999999997	0.03322649545167235	-2.6390000000000002	0.1602453476035223	nag1
11.262	-16.5	-16.65	-15.62	18.46	-2.69	-10.990656028368793	-13.366	2.8093315931018177	-12.1514	2.2603828554165815	-15.507287234042554	-17.486	0.8380596637471589	-17.901400000000002	1.7293504855987882	-11.523368794326242	-10.764	4.315903613381559	-10.526800000000001	3.962789905702175	18.380975177304965	17.57	1.543476595222616	18.915	3.014479513065866	-2.3407801418439718	-2.6839999999999997	0.03322649545167235	-2.638	0.15975746924508444	nag1
11.282	-14.87	-18.94	-13.01	19.72	-2.63	-10.997522123893805	-13.366	2.8093315931018177	-12.191	2.2907268697591885	-15.513362831858405	-17.486	0.8380596637471589	-17.9148	1.7348519198114338	-11.526	-10.764	4.315903613381559	-10.5626	3.9772392281017463	18.38334513274336	17.57	1.543476595222616	18.928600000000003	3.016588159237008	-2.34129203539823	-2.6839999999999997	0.03322649545167235	-2.6418	0.1571907719158872	nag1
11.302	-9.89	-17.46	-8.48	19.02	-2.97	-10.995565371024735	-11.690000000000001	2.299391223780764	-12.097999999999999	2.2878044015150922	-15.516802120141342	-17.91	1.3016143822192503	-17.8656	1.7115503891775508	-11.520618374558303	-11.102	2.999615975420854	-10.4274	3.9296059988404446	18.384469964664312	20.068	1.1975541741399425	18.8444	2.9521428813383475	-2.342402826855124	-2.744	0.13275541420220874	-2.6489999999999996	0.16380986987782523	nag1
11.322000000000001	-13.03	-19.7	-12.29	21.65	-2.69	-10.99915343915344	-11.690000000000001	2.299391223780764	-12.136	2.287177210413904	-15.524179894179893	-17.91	1.3016143822192503	-17.858600000000003	1.7031291848853134	-11.521975308641975	-11.102	2.999615975420854	-10.590399999999999	3.8312831334919566	18.390229276895944	20.068	1.1975541741399425	18.9632	2.9429385841712743	-2.343015873015873	-2.744	0.13275541420220874	-2.6498000000000004	0.163912495321288	nag1
11.342	-8.11	-16.83	-6.86	18.38	-2.8	-10.99406690140845	-11.690000000000001	2.299391223780764	-12.076400000000001	2.352873848496508	-15.526478873239439	-17.91	1.3016143822192503	-17.8478	1.7079959494288195	-11.513767605633802	-11.102	2.999615975420854	-10.6034	3.8171934395708047	18.390211267605633	20.068	1.1975541741399425	19.032	2.886636344909944	-2.3438204225352113	-2.744	0.13275541420220874	-2.6566	0.16292742844216804	nag1
11.362	-13.25	-16.39	-15.08	20.81	-2.58	-10.998031634446397	-11.690000000000001	2.299391223780764	-12.108799999999999	2.357750259402865	-15.527996485061513	-17.91	1.3016143822192503	-17.816	1.7202420332793793	-11.520035149384885	-11.102	2.999615975420854	-10.705599999999999	3.8679579382725	18.394463971880494	20.068	1.1975541741399425	19.0682	2.897555401734777	-2.3442355008787343	-2.744	0.13275541420220874	-2.6546	0.1632477771202296	nag1
11.382	-14.17	-19.17	-12.8	20.48	-2.68	-11.00359649122807	-11.690000000000001	2.299391223780764	-12.186	2.3608421188643844	-15.534385964912282	-17.91	1.3016143822192503	-17.872	1.7177821486451739	-11.522280701754386	-11.102	2.999615975420854	-10.8776	3.762539068886634	18.398122807017543	20.068	1.1975541741399425	19.221	2.76062271147326	-2.3448245614035086	-2.744	0.13275541420220874	-2.6566	0.16292742844216804	nag1
11.402000000000001	-12.25	-18.0	-8.88	17.24	-2.61	-11.005779334500875	-13.136000000000001	1.5633374555738115	-12.2982	2.2210575620360564	-15.538704028021016	-16.796000000000003	0.994637622453524	-17.9614	1.5994374138478429	-11.517653239929947	-13.069999999999999	2.9750428568341665	-10.8578	3.770546049341451	18.396094570928195	19.357999999999997	1.8787485196268292	19.178	2.7746454084904397	-2.345288966725044	-2.626	0.02653299832284322	-2.6564000000000005	0.1629794027301855	nag1
11.422	-12.24	-17.34	-13.18	20.94	-2.67	-11.007937062937064	-13.136000000000001	1.5633374555738115	-12.3386	2.200763327686509	-15.541853146853148	-16.796000000000003	0.994637622453524	-17.961000000000002	1.599593379453599	-11.520559440559442	-13.069999999999999	2.9750428568341665	-11.0246	3.682339102432916	18.40054195804196	19.357999999999997	1.8787485196268292	19.3078	2.6997447271615638	-2.345856643356643	-2.626	0.02653299832284322	-2.6604	0.16075028168319572	nag1
11.442	-15.85	-17.31	-18.0	22.1	-2.63	-11.016387434554975	-13.136000000000001	1.5633374555738115	-12.3906	2.25283803778474	-15.544938917975568	-16.796000000000003	0.994637622453524	-17.918599999999998	1.5879148309037328	-11.531867364746946	-13.069999999999999	2.9750428568341665	-11.1646	3.8121637810930786	18.4069982547993	19.357999999999997	1.8787485196268292	19.352999999999998	2.7276118357512935	-2.3463525305410124	-2.626	0.02653299832284322	-2.6598	0.1608077823276757	nag1
11.462	-13.86	-15.23	-13.65	17.66	-2.63	-11.021341463414634	-13.136000000000001	1.5633374555738115	-12.4832	2.2151136148131583	-15.544390243902438	-16.796000000000003	0.994637622453524	-17.8532	1.6302553199309653	-11.535557491289198	-13.069999999999999	2.9750428568341665	-11.394399999999997	3.59861376938743	18.4056968641115	19.357999999999997	1.8787485196268292	19.428	2.624500729973718	-2.3468466898954703	-2.626	0.02653299832284322	-2.6628	0.15877130260413727	nag1
11.482000000000001	-11.48	-16.1	-11.64	18.85	-2.59	-11.022139130434782	-13.136000000000001	1.5633374555738115	-12.515799999999999	2.1873906643229857	-15.54535652173913	-16.796000000000003	0.994637622453524	-17.8502	1.6334007219195463	-11.535739130434782	-13.069999999999999	2.9750428568341665	-11.552	3.425848323363746	18.40646956521739	19.357999999999997	1.8787485196268292	19.5502	2.4426912976285253	-2.3472695652173914	-2.626	0.02653299832284322	-2.6630000000000003	0.15867113982147849	nag1
11.502	-11.42	-19.25	-7.18	17.63	-2.62	-11.022829861111111	-11.582	4.2993273892552075	-12.5646	2.1334509842133293	-15.551788194444445	-17.558	2.2721742890896373	-17.89	1.6429428549069334	-11.528177083333333	-11.482	4.257649116590046	-11.531200000000002	3.449566456048381	18.40512152777778	20.088	2.281432883080281	19.5212	2.4569531820479273	-2.3477430555555556	-2.634	0.061838499334961244	-2.6638	0.15834462544767836	nag1
11.522	-11.21	-17.48	-9.94	18.9	-2.69	-11.02315424610052	-11.582	4.2993273892552075	-12.548	2.140832376741843	-15.555129982668976	-17.558	2.2721742890896373	-17.874200000000002	1.6430125268132483	-11.525424610051994	-11.482	4.257649116590046	-11.5232	3.4528476505573615	18.405979202772965	20.088	2.281432883080281	19.5168	2.4578831442972087	-2.3483362218370885	-2.634	0.061838499334961244	-2.6666	0.15752693323327235	nag1
11.542	-14.75	-18.15	-13.85	19.9	-2.66	-11.029602076124567	-11.582	4.2993273892552075	-12.654000000000002	2.1153684486323883	-15.559619377162628	-17.558	2.2721742890896373	-17.9006	1.6364837990306365	-11.529446366782006	-11.482	4.257649116590046	-11.632	3.438425719507655	18.40856401384083	20.088	2.281432883080281	19.546799999999998	2.453123323605287	-2.3488754325259515	-2.634	0.061838499334961244	-2.6675999999999997	0.15731886247299848	nag1
11.562	-3.99	-13.28	-7.83	19.64	-2.52	-11.017443868739207	-11.582	4.2993273892552075	-12.606000000000002	2.281140065844272	-15.555682210708117	-17.558	2.2721742890896373	-17.8648	1.7172560457108779	-11.523056994818653	-11.482	4.257649116590046	-11.622	3.448935949488447	18.410690846286702	20.088	2.281432883080281	19.55	2.453138764097598	-2.3491709844559585	-2.634	0.061838499334961244	-2.6684	0.15644468279718712	nag1
11.582	-16.54	-19.63	-18.61	24.37	-2.68	-11.02696551724138	-11.582	4.2993273892552075	-12.7426	2.308515566863042	-15.562706896551726	-17.558	2.2721742890896373	-17.8928	1.7346575736897276	-11.535275862068966	-11.482	4.257649116590046	-11.8972	3.4465250408408683	18.420965517241378	20.088	2.281432883080281	19.7154	2.4942327027585303	-2.3497413793103448	-2.634	0.061838499334961244	-2.6674	0.1562025111507437	nag1
11.602	-15.47	-19.51	-17.79	24.53	-2.69	-11.034612736660929	-13.540000000000001	1.189386396424644	-12.764800000000001	2.329627490586848	-15.569500860585197	-17.330000000000002	1.6847670462114346	-17.9532	1.7373912416409154	-11.546041308089501	-13.707999999999998	3.7346882065307674	-12.017000000000001	3.5457541438994156	18.43148020654045	19.979999999999997	2.9243665980858147	19.8722	2.546051997801718	-2.350327022375215	-2.482	0.16773789077009396	-2.6660000000000004	0.15566840739606344	nag1
11.622	-12.38	-17.86	-9.36	17.33	-2.49	-11.036924398625429	-13.540000000000001	1.189386396424644	-12.771400000000002	2.3280279909250723	-15.573436426116839	-17.330000000000002	1.6847670462114346	-17.926199999999998	1.727925369231149	-11.542285223367697	-13.707999999999998	3.7346882065307674	-12.003800000000002	3.5545578042386308	18.42958762886598	19.979999999999997	2.9243665980858147	19.8198	2.5712543512409325	-2.350567010309278	-2.482	0.16773789077009396	-2.6603999999999997	0.15688238152404285	nag1
11.642	-12.61	-17.07	-9.4	16.35	-2.49	-11.039622641509435	-13.540000000000001	1.189386396424644	-12.7628	2.3278097264271826	-15.576003430531731	-17.330000000000002	1.6847670462114346	-17.933600000000002	1.7233531150590182	-11.538610634648371	-13.707999999999998	3.7346882065307674	-11.895999999999999	3.5500646731677663	18.426020583190397	19.979999999999997	2.9243665980858147	19.7274	2.611769913608887	-2.3508061749571185	-2.482	0.16773789077009396	-2.6598	0.15748650735857428	nag1
11.662	-14.37	-17.85	-14.39	20.42	-2.56	-11.045325342465754	-13.540000000000001	1.189386396424644	-12.7894	2.338615856109976	-15.579897260273972	-17.330000000000002	1.6847670462114346	-17.9114	1.7169990550672967	-11.543493150684931	-13.707999999999998	3.7346882065307674	-11.878599999999999	3.535341688881451	18.42943493150685	19.979999999999997	2.9243665980858147	19.6572	2.542765680538097	-2.3511643835616436	-2.482	0.16773789077009396	-2.6557999999999997	0.15742947886697967	nag1
11.682	-12.87	-14.36	-17.6	21.27	-2.18	-11.048444444444444	-13.540000000000001	1.189386396424644	-12.7744	2.3355829233484195	-15.577811965811966	-17.330000000000002	1.6847670462114346	-17.8258	1.7852651892417315	-11.553846153846154	-13.707999999999998	3.7346882065307674	-11.916199999999998	3.5866554769317296	18.4342905982906	19.979999999999997	2.9243665980858147	19.6138	2.4949523655016685	-2.3508717948717948	-2.482	0.16773789077009396	-2.6454000000000004	0.17103776883293698	nag1
11.702	-11.22	-14.65	-16.66	22.83	-2.74	-11.048737201365189	-13.028	1.3378998467747873	-12.7838	2.3282032048911288	-15.57622866894198	-16.982	1.6488226102282804	-17.8108	1.8090552726746036	-11.562559726962457	-14.12	1.8594300201943605	-11.929599999999999	3.6033985998482105	18.44179180887372	20.701999999999998	1.3381390062321625	19.6058	2.4837365613370457	-2.3515358361774745	-2.6239999999999997	0.1163786922078092	-2.6482	0.17142488091266278	nag1
11.722	-13.3	-16.87	-12.83	18.86	-2.45	-11.052572402044293	-13.028	1.3378998467747873	-12.7998	2.32896183405607	-15.578432708688247	-16.982	1.6488226102282804	-17.739199999999997	1.7729530767182884	-11.564718909710392	-14.12	1.8594300201943605	-11.9482	3.6056422281684175	18.44250425894378	20.701999999999998	1.3381390062321625	19.529600000000002	2.445967076388281	-2.351703577512777	-2.6239999999999997	0.1163786922078092	-2.6408	0.17184283279693602	nag1
11.742	-12.56	-15.87	-15.33	21.27	-2.62	-11.05513605442177	-13.028	1.3378998467747873	-12.7858	2.3282428251926905	-15.578928571428571	-16.982	1.6488226102282804	-17.694399999999998	1.7915950708681723	-11.571122448979592	-14.12	1.8594300201943605	-12.0088	3.6370018152431434	18.44731292517007	20.701999999999998	1.3381390062321625	19.5576	2.4579272502144693	-2.352159863945578	-2.6239999999999997	0.1163786922078092	-2.6388	0.1714838006272116	nag1
11.762	-15.33	-18.22	-14.42	19.86	-2.55	-11.062393887945671	-13.028	1.3378998467747873	-12.804400000000001	2.34505572798323	-15.583412563667231	-16.982	1.6488226102282804	-17.6466	1.743454944315192	-11.575959252971137	-14.12	1.8594300201943605	-11.9876	3.619402115470133	18.44971137521222	20.701999999999998	1.3381390062321625	19.4628	2.348448067667356	-2.3524957555178267	-2.6239999999999997	0.1163786922078092	-2.6315999999999997	0.16737297955678662	nag1
11.782	-12.73	-19.3	-11.36	20.69	-2.76	-11.06522033898305	-13.028	1.3378998467747873	-12.7976	2.344762779002587	-15.58971186440678	-16.982	1.6488226102282804	-17.6668	1.7568611156240506	-11.575593220338984	-14.12	1.8594300201943605	-11.922	3.6000198412152047	18.45350847457627	20.701999999999998	1.3381390062321625	19.4242	2.311059559101455	-2.353186440677966	-2.6239999999999997	0.1163786922078092	-2.6316	0.16737297955678662	nag1
11.802	-13.11	-18.34	-11.95	19.71	-2.53	-11.068680203045686	-12.214	1.4745656987737104	-12.730800000000002	2.2854114442235054	-15.594365482233503	-17.588	1.2592601002175843	-17.628	1.7189852250911233	-11.576226734348563	-12.722	1.1708697621853594	-11.8496	3.5613509016801834	18.455634517766498	20.642000000000003	0.7886545504845581	19.3734	2.275317075907948	-2.353485617597293	-2.5479999999999996	0.15992498241363035	-2.6252000000000004	0.16495194105297784	nag1
11.822000000000001	-10.68	-17.17	-11.85	20.78	-2.44	-11.06802364864865	-12.214	1.4745656987737104	-12.6686	2.2982806439526393	-15.597027027027028	-17.588	1.2592601002175843	-17.5786	1.695312878232802	-11.576689189189189	-12.722	1.1708697621853594	-11.8748	3.556710954846742	18.45956081081081	20.642000000000003	0.7886545504845581	19.4028	2.2839618639369386	-2.3536317567567564	-2.5479999999999996	0.15992498241363035	-2.6168	0.1634380616625216	nag1
11.842	-14.1	-17.87	-13.8	20.05	-2.48	-11.073136593591906	-12.214	1.4745656987737104	-12.671600000000002	2.3000846124631606	-15.600860033726812	-17.588	1.2592601002175843	-17.5096	1.6078823187722275	-11.58043844856661	-12.722	1.1708697621853594	-11.922	3.5664691279775043	18.462242833052276	20.642000000000003	0.7886545504845581	19.3718	2.2639622932606565	-2.3538448566610453	-2.5479999999999996	0.15992498241363035	-2.6106	0.16261146883267666	nag1
11.862	-12.89	-19.14	-11.56	20.66	-2.86	-11.076195286195286	-12.214	1.4745656987737104	-12.6768	2.300282538103103	-15.606818181818182	-17.588	1.2592601002175843	-17.5208	1.6174126983347947	-11.58040404040404	-12.722	1.1708697621853594	-11.9658	3.5478876095215033	18.465942760942763	20.642000000000003	0.7886545504845581	19.4244	2.2627030611322088	-2.35469696969697	-2.5479999999999996	0.15992498241363035	-2.6136	0.1658344391991362	nag1
11.882	-10.29	-15.42	-14.45	22.01	-2.43	-11.074873949579832	-12.214	1.4745656987737104	-12.6998	2.2697437507079	-15.606504201680673	-17.588	1.2592601002175843	-17.485	1.644023499012733	-11.585226890756303	-12.722	1.1708697621853594	-12.116200000000001	3.488958613122534	18.471899159663867	20.642000000000003	0.7886545504845581	19.5212	2.2678135113912927	-2.3548235294117643	-2.5479999999999996	0.15992498241363035	-2.6189999999999998	0.15479083978593458	nag1
11.902000000000001	-10.88	-19.27	-8.34	19.33	-2.59	-11.074546979865772	-12.562000000000001	1.2244247628988882	-12.689599999999999	2.276884695887642	-15.612651006711408	-17.985999999999997	0.759805238202528	-17.513199999999998	1.662575381135884	-11.57978187919463	-12.512	3.98494868222917	-12.103000000000002	3.5022122745954185	18.4733389261745	20.52	2.9639500670557863	19.546	2.2586044092649216	-2.355218120805369	-2.58	0.07321202087089249	-2.6184	0.15484501797551947	nag1
11.922	-12.54	-17.97	-7.4	15.32	-2.49	-11.077001675041876	-12.562000000000001	1.2244247628988882	-12.671800000000001	2.274455925073523	-15.616599664991625	-17.985999999999997	0.759805238202528	-17.5234	1.6638063196741686	-11.572780569514238	-12.512	3.98494868222917	-12.026200000000001	3.563097649117007	18.468056951423787	20.52	2.9639500670557863	19.500400000000003	2.3208530803151	-2.3554438860971527	-2.58	0.07321202087089249	-2.6216000000000004	0.1503514250694365	nag1
11.942	-12.37	-17.93	-14.37	22.55	-2.62	-11.079163879598662	-12.562000000000001	1.2244247628988882	-12.65	2.2719693875488716	-15.62046822742475	-17.985999999999997	0.759805238202528	-17.5288	1.664696626158293	-11.577458193979933	-12.512	3.98494868222917	-12.0924	3.5755071340030082	18.47488294314381	20.52	2.9639500670557863	19.5916	2.349704592809341	-2.355886287625418	-2.58	0.07321202087089249	-2.6194	0.1495354711861348	nag1
11.962	-12.32	-16.88	-14.67	21.74	-2.51	-11.081235392320535	-12.562000000000001	1.2244247628988882	-12.6926	2.244707889727324	-15.622570951585976	-17.985999999999997	0.759805238202528	-17.563599999999997	1.6315983899607145	-11.58262103505843	-12.512	3.98494868222917	-12.1556	3.592888190720759	18.48033388981636	20.52	2.9639500670557863	19.643	2.368329515476568	-2.356143572621035	-2.58	0.07321202087089249	-2.6156	0.14985925369615835	nag1
11.982000000000001	-14.7	-17.88	-17.78	23.66	-2.69	-11.087266666666666	-12.562000000000001	1.2244247628988882	-12.739	2.262025685990689	-15.626333333333331	-17.985999999999997	0.759805238202528	-17.5354	1.6132325388764457	-11.59295	-12.512	3.98494868222917	-12.2906	3.6755926413717823	18.488966666666666	20.52	2.9639500670557863	19.703999999999997	2.43216289062442	-2.3567	-2.58	0.07321202087089249	-2.616	0.15003400974990588	nag1
12.002	-11.82	-17.66	-13.48	21.9	-2.58	-11.088485856905159	-11.494	2.9195246188378	-12.706999999999999	2.2635120354647755	-15.62971713810316	-18.43	0.7821253096531269	-17.514400000000002	1.6044404708463766	-11.596089850249584	-9.15	5.966603724062794	-12.3102	3.679343048059856	18.494642262895177	18.676	3.2886264610016136	19.7302	2.4489002029649054	-2.357071547420965	-2.594	0.08662563131083094	-2.6113999999999997	0.14746857153929077	nag1
12.022	-7.23	-18.87	-0.13	14.21	-2.44	-11.082076411960132	-11.494	2.9195246188378	-12.566399999999998	2.380396777078674	-15.635099667774087	-18.43	0.7821253096531269	-17.5288	1.6134670996436835	-11.577043189368771	-9.15	5.966603724062794	-11.945799999999998	3.96046641759506	18.48752491694352	18.676	3.2886264610016136	19.513199999999998	2.447697326893494	-2.357209302325581	-2.594	0.08662563131083094	-2.6038	0.14628585379458375	nag1
12.042	-12.85	-19.47	-8.46	17.77	-2.7	-11.085008291873963	-11.494	2.9195246188378	-12.5866	2.378391335953523	-15.641459369817577	-18.43	0.7821253096531269	-17.5384	1.6237338678088027	-11.571873963515754	-9.15	5.966603724062794	-11.8872	3.9904212043035496	18.486334991708127	18.676	3.2886264610016136	19.445999999999998	2.4485264206565107	-2.3577777777777778	-2.594	0.08662563131083094	-2.6062	0.14687062194952027	nag1
12.062	-15.88	-18.76	-17.45	22.96	-2.64	-11.09294701986755	-11.494	2.9195246188378	-12.69	2.4073475962103195	-15.64662251655629	-18.43	0.7821253096531269	-17.504	1.5777095255270288	-11.5816059602649	-9.15	5.966603724062794	-12.134599999999999	3.9429504181513972	18.493741721854303	18.676	3.2886264610016136	19.551	2.4848604855510468	-2.358245033112583	-2.594	0.08662563131083094	-2.6018	0.14233748341064498	nag1
12.082	-9.69	-17.39	-6.23	16.54	-2.61	-11.090628099173554	-11.494	2.9195246188378	-12.573000000000002	2.4081657428212804	-15.649504132231407	-18.43	0.7821253096531269	-17.442	1.517744029398718	-11.572760330578511	-9.15	5.966603724062794	-12.086599999999999	4.000670663164155	18.490512396694214	18.676	3.2886264610016136	19.5552	2.479476771664621	-2.3586611570247933	-2.594	0.08662563131083094	-2.5992	0.14094202021124377	nag1
12.102	-9.77	-16.82	-1.16	10.61	-2.4	-11.08844884488449	-12.629999999999999	1.7309419401008228	-12.4956	2.435212063849548	-15.651435643564357	-17.912	1.2932192389537043	-17.404	1.5088527876150888	-11.555577557755775	-10.866	5.046767678425469	-11.900800000000002	4.283925741081693	18.477508250825085	18.785999999999998	4.192042938711388	19.4044	2.778001895357915	-2.358729372937294	-2.64	0.15962455951387935	-2.595	0.14371527974664078	nag1
12.122	-11.49	-16.03	-12.87	20.23	-2.82	-11.089110378912686	-12.629999999999999	1.7309419401008228	-12.4234	2.4098027779408495	-15.652059308072486	-17.912	1.2932192389537043	-17.4056	1.5073211268975775	-11.557742998352554	-10.866	5.046767678425469	-11.8358	4.243062568379585	18.48039538714992	18.785999999999998	4.192042938711388	19.419	2.7804318046677725	-2.359489291598023	-2.64	0.15962455951387935	-2.6006	0.14694730417426444	nag1
12.142	-13.97	-18.97	-12.73	20.5	-2.77	-11.093848684210528	-12.629999999999999	1.7309419401008228	-12.485999999999999	2.4084850009912886	-15.657516447368423	-17.912	1.2932192389537043	-17.4848	1.482714333888465	-11.559671052631579	-10.866	5.046767678425469	-11.9476	4.19012325570018	18.483717105263157	18.785999999999998	4.192042938711388	19.5596	2.648059713242487	-2.3601644736842107	-2.64	0.15962455951387935	-2.6127999999999996	0.13440784719560567	nag1
12.162	-14.25	-18.29	-15.86	22.6	-2.7	-11.099031198686372	-12.629999999999999	1.7309419401008228	-12.511199999999999	2.4204280613147766	-15.66183908045977	-17.912	1.2932192389537043	-17.5016	1.4870644414621619	-11.566732348111659	-10.866	5.046767678425469	-12.037	4.225519772399493	18.49047619047619	18.785999999999998	4.192042938711388	19.6454	2.6760969217675576	-2.36072249589491	-2.64	0.15962455951387935	-2.6178000000000003	0.13286927747963928	nag1
12.182	-13.67	-19.45	-11.71	19.99	-2.51	-11.103245901639344	-12.629999999999999	1.7309419401008228	-12.5242	2.4249578914921823	-15.66804918032787	-17.912	1.2932192389537043	-17.5978	1.4533666616037304	-11.566967213114754	-10.866	5.046767678425469	-11.9496	4.185190098820554	18.49293442622951	18.785999999999998	4.192042938711388	19.639	2.6748574251533257	-2.3609672131147543	-2.64	0.15962455951387935	-2.6156	0.13373992428194717	nag1
12.202	-13.54	-18.18	-13.88	21.1	-2.58	-11.107234042553193	-10.196	1.7519429214446454	-12.5228	2.4243383612433154	-15.672160392798691	-17.15	2.0409311600345563	-17.627200000000002	1.4499050496708992	-11.570752864157118	-10.618	4.581359623517892	-11.986200000000002	4.1940783765413485	18.49720130932897	20.22	2.615194065456712	19.7046	2.6695518312240645	-2.361325695581015	-2.65	0.05403702434442513	-2.6138	0.13359839300024193	nag1
12.222	-10.28	-17.15	-9.68	19.2	-2.65	-11.105882352941176	-10.196	1.7519429214446454	-12.454399999999998	2.4386506473031027	-15.674575163398693	-17.15	2.0409311600345563	-17.623	1.4509986005422122	-11.56766339869281	-10.618	4.581359623517892	-11.973999999999998	4.199996112729043	18.498349673202615	20.22	2.615194065456712	19.7558	2.6338867764238327	-2.3617973856209153	-2.65	0.05403702434442513	-2.6127999999999996	0.13312630185241436	nag1
12.242	-9.45	-18.54	-8.91	20.71	-2.71	-11.103181076672104	-10.196	1.7519429214446454	-12.4804	2.398420364510351	-15.679249592169656	-17.15	2.0409311600345563	-17.6384	1.4566656921804186	-11.563327895595432	-10.618	4.581359623517892	-12.0952	4.014678801292988	18.501957585644373	20.22	2.615194065456712	19.8658	2.5537959661520753	-2.36236541598695	-2.65	0.05403702434442513	-2.6124	0.13279660679216315	nag1
12.262	-8.9	-13.21	-17.03	24.05	-2.71	-11.09959283387622	-10.196	1.7519429214446454	-12.328399999999998	2.3792275886025167	-15.675228013029317	-17.15	2.0409311600345563	-17.5696	1.5802931270327307	-11.572231270358307	-10.618	4.581359623517892	-12.123399999999998	4.04478228268049	18.51099348534202	20.22	2.615194065456712	19.9776	2.6126775381526253	-2.362931596091205	-2.65	0.05403702434442513	-2.6127999999999996	0.133064968020467	nag1
12.282	-8.81	-18.67	-3.59	16.04	-2.6	-11.095869918699186	-10.196	1.7519429214446454	-12.2072	2.401361892505065	-15.68009756097561	-17.15	2.0409311600345563	-17.5642	1.5759701773827917	-11.559252032520325	-10.618	4.581359623517892	-11.935	4.218305709787376	18.5069756097561	20.22	2.615194065456712	19.904	2.6712589709340864	-2.3633170731707316	-2.65	0.05403702434442513	-2.6122	0.13305346477938146	nag1
12.302	-11.09	-18.18	-7.15	16.78	-2.55	-11.09586038961039	-10.892	0.7835151562031202	-12.2312	2.383661768911736	-15.684155844155844	-16.972	0.9361068315101645	-17.5786	1.578286347884412	-11.552094155844156	-9.166	2.236466856450147	-11.908400000000002	4.244648183781775	18.504172077922078	17.686	1.6053734767959764	19.8592	2.70495828931588	-2.36362012987013	-2.4379999999999997	0.11582745788456206	-2.6038	0.122871926020893	nag1
12.322000000000001	-10.47	-15.85	-12.89	20.85	-2.58	-11.09484602917342	-10.892	0.7835151562031202	-12.18	2.393626741911076	-15.684424635332254	-16.972	0.9361068315101645	-17.5016	1.5665487348868077	-11.554262560777957	-9.166	2.236466856450147	-11.920399999999999	4.246596697380665	18.507974068071313	17.686	1.6053734767959764	19.843200000000003	2.696502224159638	-2.3639708265802266	-2.4379999999999997	0.11582745788456206	-2.6016000000000004	0.1222803737151655	nag1
12.342	-11.52	-16.1	-10.0	16.85	-2.27	-11.095533980582525	-10.892	0.7835151562031202	-12.248199999999999	2.32282875575696	-15.68509708737864	-16.972	0.9361068315101645	-17.487000000000002	1.576307037842237	-11.551747572815533	-9.166	2.236466856450147	-11.9832	4.193115562734858	18.505291262135923	17.686	1.6053734767959764	19.8126	2.722006170425896	-2.363818770226537	-2.4379999999999997	0.11582745788456206	-2.591	0.12758750498608232	nag1
12.362	-9.6	-17.91	-6.64	17.39	-2.43	-11.093117932148628	-10.892	0.7835151562031202	-12.1752	2.34792156459056	-15.688691437802907	-16.972	0.9361068315101645	-17.5174	1.5693607303742385	-11.543812600969305	-9.166	2.236466856450147	-11.814400000000001	4.235572466910379	18.503489499192245	17.686	1.6053734767959764	19.7442	2.7393460339791815	-2.3639256865912763	-2.4379999999999997	0.11582745788456206	-2.588	0.1295990677719137	nag1
12.382	-11.78	-16.82	-9.15	16.56	-2.36	-11.094225806451613	-10.892	0.7835151562031202	-12.1274	2.3307472831603127	-15.69051612903226	-16.972	0.9361068315101645	-17.470399999999998	1.5539718170427714	-11.539951612903225	-9.166	2.236466856450147	-11.741399999999999	4.249669379697083	18.500354838709676	17.686	1.6053734767959764	19.6658	2.7737369547016297	-2.36391935483871	-2.4379999999999997	0.11582745788456206	-2.5816000000000003	0.13282426628552424	nag1
12.402000000000001	-12.16	-15.97	-9.23	15.36	-2.33	-11.095942028985506	-11.105999999999998	2.2421828649777877	-12.125600000000002	2.330685420774807	-15.69096618357488	-17.528000000000002	0.9596957851319347	-17.4298	1.5663222099255534	-11.53623188405797	-7.002000000000001	3.912643096424717	-11.748399999999998	4.245145780050179	18.495297906602254	16.02	4.13038012778485	19.6282	2.819653828803393	-2.363864734299517	-2.598	0.15967466924969653	-2.576	0.13742530438647899	nag1
12.422	-11.63	-17.44	-8.4	16.74	-2.53	-11.096800643086818	-11.105999999999998	2.2421828649777877	-12.113400000000002	2.3316706894588752	-15.693778135048232	-17.528000000000002	0.9596957851319347	-17.4318	1.5662690492676616	-11.531189710610931	-7.002000000000001	3.912643096424717	-11.6528	4.266019527879028	18.49247588424437	16.02	4.13038012778485	19.5442	2.8422469481531047	-2.3641318327974274	-2.598	0.15967466924969653	-2.5732	0.13689620677204148	nag1
12.442	-9.59	-18.85	0.63	11.25	-2.62	-11.09438202247191	-11.105999999999998	2.2421828649777877	-11.988199999999999	2.2947114797965766	-15.698844301765648	-17.528000000000002	0.9596957851319347	-17.4626	1.5789156832123192	-11.511669341894061	-7.002000000000001	3.912643096424717	-11.2802	4.507105270388929	18.480850722311395	16.02	4.13038012778485	19.3272	3.049748092641645	-2.36454253611557	-2.598	0.15967466924969653	-2.573	0.1368188136007039	nag1
12.462	-7.8	-18.12	-10.3	23.4	-2.78	-11.089102564102564	-11.105999999999998	2.2421828649777877	-11.867	2.35312319599085	-15.70272435897436	-17.528000000000002	0.9596957851319347	-17.5204	1.5481153255569942	-11.509727564102564	-7.002000000000001	3.912643096424717	-11.213200000000002	4.496044265887141	18.488733974358972	16.02	4.13038012778485	19.442	3.0934308276918383	-2.3652083333333334	-2.598	0.15967466924969653	-2.5759999999999996	0.13970815061026645	nag1
12.482000000000001	-14.35	-17.26	-7.71	13.35	-2.73	-11.09432	-11.105999999999998	2.2421828649777877	-11.9244	2.378359201171242	-15.705216	-17.528000000000002	0.9596957851319347	-17.543599999999998	1.5350314229316946	-11.503648	-7.002000000000001	3.912643096424717	-11.134599999999999	4.522703819258455	18.480512	16.02	4.13038012778485	19.332	3.210484736748936	-2.365792	-2.598	0.15967466924969653	-2.5787999999999998	0.14138729556413795	nag1
12.502	-13.36	-17.81	-15.51	22.48	-2.52	-11.0979392971246	-12.52	2.4296254855429873	-11.963199999999999	2.3857753969931768	-15.708578274760383	-17.792	0.8452076667896472	-17.5148	1.5157502890566963	-11.510047923322684	-15.174000000000001	3.204513067534598	-11.3012	4.5274787505558765	18.486900958466453	23.119999999999997	1.3660600279636324	19.429000000000002	3.2312127312025805	-2.366038338658147	-2.6719999999999997	0.12576167937809987	-2.5768	0.14149983774419947	nag1
12.522	-9.22	-18.0	-9.42	20.81	-2.61	-11.094944178628388	-12.52	2.4296254855429873	-11.923399999999999	2.415016465909132	-15.712232854864434	-17.792	0.8452076667896472	-17.525199999999998	1.5172897964893062	-11.506714513556618	-15.174000000000001	3.204513067534598	-11.2908	4.53126501236081	18.490606060606062	23.119999999999997	1.3660600279636324	19.467200000000002	3.236117628597943	-2.366427432216906	-2.6719999999999997	0.12576167937809987	-2.5751999999999997	0.1406434194286158	nag1
12.542	-10.3	-16.39	-14.99	23.98	-2.9	-11.093678343949044	-12.52	2.4296254855429873	-11.8344	2.390596509967622	-15.713312101910827	-17.792	0.8452076667896472	-17.49	1.5229040464500134	-11.512261146496815	-15.174000000000001	3.204513067534598	-11.313600000000001	4.547244853216324	18.49934713375796	23.119999999999997	1.3660600279636324	19.5488	3.2980994155880086	-2.3672770700636945	-2.6719999999999997	0.12576167937809987	-2.58	0.14752377878201392	nag1
12.562	-15.87	-17.72	-19.07	23.59	-2.67	-11.10127186009539	-12.52	2.4296254855429873	-12.072000000000001	2.1757541502773177	-15.71650238473768	-17.792	0.8452076667896472	-17.5788	1.3966222225974387	-11.524276629570746	-15.174000000000001	3.204513067534598	-11.5384	4.64822518685954	18.50744038155803	23.119999999999997	1.3660600279636324	19.6278	3.347269548239483	-2.367758346581876	-2.6719999999999997	0.12576167937809987	-2.583	0.1478036480177302	nag1
12.582	-13.85	-19.04	-16.88	24.74	-2.66	-11.105634920634921	-12.52	2.4296254855429873	-12.0182	2.094769667334255	-15.721777777777776	-17.792	0.8452076667896472	-17.567	1.3813469469163244	-11.532777777777778	-15.174000000000001	3.204513067534598	-11.503799999999998	4.600707971251272	18.517333333333333	23.119999999999997	1.3660600279636324	19.6352	3.358357980699874	-2.3682222222222222	-2.6719999999999997	0.12576167937809987	-2.5826	0.1475626466755042	nag1
12.602	-8.05	-15.83	-5.81	16.12	-2.54	-11.100792393026943	-11.05	1.96980202050866	-11.8698	2.108028859733513	-15.721949286846275	-18.474	1.536471281866342	-17.493399999999998	1.3737251752598858	-11.523708399366086	-7.458	3.7448065370590244	-11.2642	4.578547621957308	18.51353407290016	17.548	2.4400606549838058	19.467	3.3185712748293312	-2.3684944532488115	-2.668	0.07413501197140254	-2.5796000000000006	0.14685769872046722	nag1
12.622	-13.36	-17.98	-9.49	16.79	-2.68	-11.104367088607596	-11.05	1.96980202050866	-11.8894	2.1174044661966156	-15.725522151898735	-18.474	1.536471281866342	-17.4958	1.3744833389239532	-11.520490506329114	-7.458	3.7448065370590244	-11.2668	4.577481011229165	18.510806962025317	17.548	2.4400606549838058	19.456200000000003	3.326537017772712	-2.368987341772152	-2.668	0.07413501197140254	-2.5833999999999997	0.14695008176457197	nag1
12.642	-11.21	-20.23	-3.63	15.32	-2.66	-11.104533965244865	-11.05	1.96980202050866	-11.861399999999998	2.1169375358314735	-15.73263823064771	-18.474	1.536471281866342	-17.558999999999997	1.4261826456577917	-11.508025276461295	-7.458	3.7448065370590244	-11.1514	4.696684027816133	18.505766192733017	17.548	2.4400606549838058	19.4356	3.349276595667434	-2.3694470774091627	-2.668	0.07413501197140254	-2.5868	0.14671143410777956	nag1
12.662	-9.75	-19.68	-4.56	17.26	-2.77	-11.102397476340695	-11.05	1.96980202050866	-11.768999999999998	2.1060062309732	-15.738864353312303	-18.474	1.536471281866342	-17.5956	1.4569525926202285	-11.497066246056782	-7.458	3.7448065370590244	-10.9548	4.763613462959618	18.503801261829654	17.548	2.4400606549838058	19.3724	3.3601187782698325	-2.3700788643533124	-2.668	0.07413501197140254	-2.591	0.14891786532262363	nag1
12.682	-12.88	-18.65	-13.8	22.25	-2.69	-11.105196850393702	-11.05	1.96980202050866	-11.769199999999998	2.106113395012967	-15.743448818897638	-18.474	1.536471281866342	-17.6814	1.3871671470581695	-11.500692913385826	-7.458	3.7448065370590244	-10.878800000000002	4.685096492374246	18.509700787401574	17.548	2.4400606549838058	19.392	3.3742421673735206	-2.370582677165354	-2.668	0.07413501197140254	-2.6012	0.13719701311677848	nag1
12.702	-14.02	-17.47	-15.19	21.18	-2.54	-11.109779874213835	-13.95	1.125148879037792	-11.8252	2.12832044541402	-15.746163522012578	-17.868000000000002	0.7428701097769388	-17.737800000000004	1.3169511636149953	-11.506493710691824	-14.212	2.4751193910597524	-10.849400000000001	4.652577258128818	18.513899371069183	20.79	1.3188934756074884	19.359	3.3478980612574434	-2.3708490566037734	-2.66	0.07402702209328706	-2.5971999999999995	0.13597778930279633	nag1
12.722	-14.4	-17.5	-17.22	22.93	-2.61	-11.114945054945055	-13.95	1.125148879037792	-11.8472	2.1494565426105767	-15.748916797488226	-17.868000000000002	0.7428701097769388	-17.750400000000003	1.3114814181695573	-11.515463108320251	-14.212	2.4751193910597524	-10.9372	4.731469996368035	18.52083202511774	20.79	1.3188934756074884	19.4404	3.3847930995159117	-2.3712244897959183	-2.66	0.07402702209328706	-2.6003999999999996	0.13431549821679814	nag1
12.742	-12.97	-16.95	-12.72	19.45	-2.74	-11.117852664576802	-13.95	1.125148879037792	-11.8554	2.153010431550979	-15.750799373040753	-17.868000000000002	0.7428701097769388	-17.772000000000002	1.2885730123525083	-11.517351097178683	-14.212	2.4751193910597524	-10.885	4.6962839195540065	18.522288401253917	20.79	1.3188934756074884	19.404	3.3744865066663685	-2.371802507836991	-2.66	0.07402702209328706	-2.6028000000000002	0.1357374416335696	nag1
12.762	-12.59	-19.03	-10.2	19.34	-2.7	-11.120156494522691	-13.95	1.125148879037792	-11.8006	2.096906769505975	-15.755931142410017	-17.868000000000002	0.7428701097769388	-17.7882	1.2993667060282277	-11.515289514866978	-14.212	2.4751193910597524	-10.8006	4.669300262220864	18.52356807511737	20.79	1.3188934756074884	19.393600000000003	3.373853704049192	-2.3723161189358373	-2.66	0.07402702209328706	-2.6058	0.1362034792327431	nag1
12.782	-15.77	-18.39	-15.73	21.05	-2.71	-11.127421875	-13.95	1.125148879037792	-11.861399999999998	2.167295888748867	-15.760046875	-17.868000000000002	0.7428701097769388	-17.77	1.2840417692996107	-11.521875	-14.212	2.4751193910597524	-10.888	4.720601829497314	18.527515625	20.79	1.3188934756074884	19.4008	3.377059365658767	-2.37284375	-2.66	0.07402702209328706	-2.6048	0.13522830279772521	nag1
12.802	-11.05	-19.31	-1.4	12.3	-2.63	-11.127301092043682	-10.086	0.6800764662889022	-11.8202	2.1626509526174416	-15.765585023400936	-18.018	1.0740465539258532	-17.7894	1.30005715729919	-11.506084243369735	-5.601999999999999	5.500608693590192	-10.676999999999998	4.904367587015859	18.51780031201248	16.106	4.51763035229754	19.2526	3.5226658562364097	-2.373244929797192	-2.572	0.12828094168659662	-2.6068000000000002	0.13483837641823002	nag1
12.822000000000001	-9.85	-18.53	-8.05	19.45	-2.72	-11.12531152647975	-10.086	0.6800764662889022	-11.803600000000001	2.174733162144404	-15.769890965732088	-18.018	1.0740465539258532	-17.816599999999998	1.3010601799442976	-11.50070093457944	-5.601999999999999	5.500608693590192	-10.601	4.915250424413207	18.5192523364486	16.106	4.51763035229754	19.226	3.51591193500261	-2.373785046728972	-2.572	0.12828094168659662	-2.6124	0.13357807470097252	nag1
12.842	-10.47	-16.4	-10.69	18.98	-2.37	-11.124292379471228	-10.086	0.6800764662889022	-11.731	2.157025777333599	-15.770870917573873	-18.018	1.0740465539258532	-17.7872	1.3163478232734263	-11.499440124416797	-5.601999999999999	5.500608693590192	-10.538799999999998	4.893572477427618	18.519968895800933	16.106	4.51763035229754	19.2046	3.5140500559779007	-2.373779160186625	-2.572	0.12828094168659662	-2.6102	0.13667315398574229	nag1
12.862	-10.06	-17.15	-10.87	20.61	-2.66	-11.122639751552795	-10.086	0.6800764662889022	-11.6744	2.1631139307838136	-15.773012422360248	-18.018	1.0740465539258532	-17.7474	1.3046429021156587	-11.498462732919254	-5.601999999999999	5.500608693590192	-10.525	4.8916064094841545	18.523214285714285	16.106	4.51763035229754	19.2036	3.5136345273572	-2.374223602484472	-2.572	0.12828094168659662	-2.6062	0.1320619829736818	nag1
12.882	-9.0	-18.7	3.0	9.19	-2.48	-11.119348837209301	-10.086	0.6800764662889022	-11.648600000000002	2.187518405753466	-15.7775503875969	-18.018	1.0740465539258532	-17.813	1.267152117859522	-11.475984496124031	-5.601999999999999	5.500608693590192	-10.175999999999998	5.21749959662832	18.50874418604651	16.106	4.51763035229754	18.9472	3.763533424421074	-2.3743875968992247	-2.572	0.12828094168659662	-2.6071999999999997	0.13088458851295798	nag1
12.902000000000001	-11.34	-17.35	-7.77	16.23	-2.45	-11.11969040247678	-10.322000000000001	2.323595489752896	-11.657800000000002	2.185186014591739	-15.77998452012384	-17.576	1.1003744817106589	-17.7746	1.2510880325964577	-11.470247678018575	-5.644	3.7474930286793064	-10.1646	5.22221362478188	18.505216718266254	15.498000000000001	2.810369370741149	18.8852	3.782584819718822	-2.3745046439628483	-2.5980000000000003	0.1337759320655251	-2.6044	0.13274434535787968	nag1
12.922	-6.18	-15.68	-1.85	13.85	-2.49	-11.112055641421948	-10.322000000000001	2.323595489752896	-11.5306	2.3140911823002948	-15.779829984544048	-17.576	1.1003744817106589	-17.7288	1.2852390232710518	-11.455378670788253	-5.644	3.7474930286793064	-10.0536	5.3398344237878534	18.498021638330755	15.498000000000001	2.810369370741149	18.8558	3.816422135766335	-2.3746831530139105	-2.5980000000000003	0.1337759320655251	-2.6044	0.13274434535787968	nag1
12.942	-10.19	-17.68	-1.52	11.59	-2.58	-11.110632716049382	-10.322000000000001	2.323595489752896	-11.486999999999998	2.3184858271320574	-15.782762345679012	-17.576	1.1003744817106589	-17.7238	1.2849265682186812	-11.440046296296297	-5.644	3.7474930286793064	-9.796600000000002	5.436209517519328	18.48736111111111	15.498000000000001	2.810369370741149	18.6366	3.9134282741788926	-2.375	-2.5980000000000003	0.1337759320655251	-2.6036	0.13276894153655414	nag1
12.962	-13.27	-19.01	-11.5	20.07	-2.83	-11.113959938366719	-10.322000000000001	2.323595489752896	-11.506000000000002	2.3293188984362403	-15.787734976887519	-17.576	1.1003744817106589	-17.7664	1.2916715321391612	-11.440138674884437	-5.644	3.7474930286793064	-9.7332	5.396553866371894	18.48979969183359	15.498000000000001	2.810369370741149	18.6032	3.893476721336827	-2.3757010785824346	-2.5980000000000003	0.1337759320655251	-2.61	0.13584204512775877	nag1
12.982000000000001	-10.63	-18.16	-5.58	15.75	-2.64	-11.113215384615385	-10.322000000000001	2.323595489752896	-11.4246	2.2861385409837705	-15.791384615384615	-17.576	1.1003744817106589	-17.772000000000002	1.292780581789893	-11.431123076923075	-5.644	3.7474930286793064	-9.4892	5.3002467559038955	18.485584615384614	15.498000000000001	2.810369370741149	18.445	3.844203295819794	-2.3761076923076923	-2.5980000000000003	0.1337759320655251	-2.6090000000000004	0.13542450265136513	nag1
13.002	-9.29	-16.54	-9.42	19.37	-2.7	-11.110414746543778	-11.399999999999999	2.9076107029655813	-11.374	2.3051282668282442	-15.792534562211982	-17.387999999999998	1.4633441153740976	-17.7496	1.3044116040012115	-11.428033794162825	-11.974	3.406532547914375	-9.408000000000001	5.268866586092422	18.48694316436252	20.619999999999997	1.703443571122918	18.3944	3.8143328836034627	-2.376605222734255	-2.6540000000000004	0.07088018058667747	-2.6113999999999997	0.13596232971688546	nag1
13.022	-13.37	-19.84	-13.3	22.46	-2.68	-11.11388036809816	-11.399999999999999	2.9076107029655813	-11.4968	2.2425590702751728	-15.798742331288345	-17.387999999999998	1.4633441153740976	-17.769	1.328407439956042	-11.43090490797546	-11.974	3.406532547914375	-9.6714	5.122746795879556	18.49303680981595	20.619999999999997	1.703443571122918	18.5594	3.8080641661975028	-2.3770705521472393	-2.6540000000000004	0.07088018058667747	-2.6162	0.13401020369315103	nag1
13.042	-11.76	-17.16	-12.23	20.29	-2.65	-11.114869831546708	-11.399999999999999	2.9076107029655813	-11.475	2.2344192963355627	-15.8008269525268	-17.387999999999998	1.4633441153740976	-17.722800000000003	1.3080551695286267	-11.432128637059725	-11.974	3.406532547914375	-9.7468	5.132288521642965	18.495788667687595	20.619999999999997	1.703443571122918	18.6098	3.8140746276529582	-2.3774885145482387	-2.6540000000000004	0.07088018058667747	-2.6151999999999997	0.13355790611460094	nag1
13.062	-7.18	-15.48	-7.5	18.32	-2.52	-11.108853211009174	-11.399999999999999	2.9076107029655813	-11.300999999999998	2.223107082900144	-15.800336391437309	-17.387999999999998	1.4633441153740976	-17.6572	1.3369063282863893	-11.42611620795107	-11.974	3.406532547914375	-9.5478	5.019162581587546	18.49551987767584	20.619999999999997	1.703443571122918	18.517	3.7621646233333754	-2.3777064220183486	-2.6540000000000004	0.07088018058667747	-2.6128000000000005	0.13417989751807627	nag1
13.082	-15.4	-17.92	-17.42	22.66	-2.72	-11.115404580152672	-11.399999999999999	2.9076107029655813	-11.4152	2.2844748782570865	-15.80357251908397	-17.387999999999998	1.4633441153740976	-17.6678	1.3368456476774857	-11.43526717557252	-11.974	3.406532547914375	-9.7716	5.116733396715292	18.501877862595418	20.619999999999997	1.703443571122918	18.639400000000002	3.7959352105178126	-2.3782290076335877	-2.6540000000000004	0.07088018058667747	-2.615	0.13503212013958024	nag1
13.102	-11.83	-16.43	-16.24	23.43	-2.59	-11.116493902439025	-11.856	1.6073282178820851	-11.456399999999999	2.2727442371166435	-15.80452743902439	-16.878000000000004	1.6698431064025152	-17.66	1.3430167078450554	-11.442591463414635	-13.256	2.033957718341264	-10.0732	5.042673991008362	18.509390243902438	20.832	1.600667360821729	18.895799999999998	3.673508632556798	-2.3785518292682926	-2.556	0.110562199688682	-2.6188000000000007	0.13148508101915793	nag1
13.122	-8.83	-15.16	-10.29	19.0	-2.39	-11.113013698630137	-11.856	1.6073282178820851	-11.4032	2.302874370726053	-15.803546423135465	-16.878000000000004	1.6698431064025152	-17.6426	1.369931936339916	-11.440837138508371	-13.256	2.033957718341264	-10.0216	5.026645881333486	18.51013698630137	20.832	1.600667360821729	18.871199999999998	3.668506697248218	-2.3785692541856926	-2.556	0.110562199688682	-2.6102	0.13211760376457052	nag1
13.142	-13.53	-17.87	-13.02	19.92	-2.56	-11.116686930091184	-11.856	1.6073282178820851	-11.394400000000001	2.2936880203492915	-15.806686930091184	-16.878000000000004	1.6698431064025152	-17.6206	1.3569509789169332	-11.443237082066869	-13.256	2.033957718341264	-10.0274	5.030000937233691	18.51227963525836	20.832	1.600667360821729	18.8596	3.6641656677634344	-2.3788449848024316	-2.556	0.110562199688682	-2.606	0.13025876914349285	nag1
13.162	-12.48	-15.33	-14.57	19.94	-2.51	-11.11875569044006	-11.856	1.6073282178820851	-11.359000000000002	2.262158306591651	-15.80596358118361	-16.878000000000004	1.6698431064025152	-17.5614	1.3912848415058758	-11.447981790591806	-13.256	2.033957718341264	-10.001600000000002	5.002707985049082	18.514446130500758	20.832	1.600667360821729	18.8064	3.627881126689198	-2.379044006069803	-2.556	0.110562199688682	-2.6022000000000003	0.13023197513261106	nag1
13.182	-12.61	-19.6	-12.16	21.87	-2.73	-11.12101515151515	-11.856	1.6073282178820851	-11.3378	2.244960151457621	-15.811712121212121	-16.878000000000004	1.6698431064025152	-17.5644	1.3955953451294139	-11.449060606060605	-13.256	2.033957718341264	-10.0106	5.006247692552183	18.5195303030303	20.832	1.600667360821729	18.843999999999998	3.6500729654434516	-2.3795757575757577	-2.556	0.110562199688682	-2.6066000000000003	0.13076868501133632	nag1
13.202	-11.72	-18.16	-10.89	19.87	-2.53	-11.121921331316187	-11.254000000000001	2.4414880708289357	-11.301400000000001	2.223173875708471	-15.815264750378214	-18.288	1.1300867223359445	-17.564	1.3954181583792875	-11.448214826021179	-10.184	5.192385193723593	-9.950800000000001	4.976855756849918	18.521573373676247	19.906000000000002	2.1759466905234603	18.819399999999998	3.6386852357545147	-2.379803328290469	-2.684	0.12338557452149741	-2.6056	0.13116682009517425	nag1
13.222	-14.58	-18.42	-17.11	23.64	-2.69	-11.127145015105741	-11.254000000000001	2.4414880708289357	-11.3874	2.2656204358152423	-15.819199395770392	-18.288	1.1300867223359445	-17.5894	1.3992817545338672	-11.45676737160121	-10.184	5.192385193723593	-10.0994	5.078490620213077	18.52930513595166	19.906000000000002	2.1759466905234603	18.9082	3.7017936579061526	-2.380271903323263	-2.684	0.12338557452149741	-2.6064	0.13156452595513038	nag1
13.242	-13.01	-16.42	-14.3	20.53	-2.82	-11.12998491704374	-11.254000000000001	2.4414880708289357	-11.458599999999999	2.2594229080787414	-15.820105580693815	-18.288	1.1300867223359445	-17.547	1.4020062155965562	-11.46105580693816	-10.184	5.192385193723593	-10.2072	5.109837666657543	18.532322775263953	19.906000000000002	2.1759466905234603	18.904600000000002	3.700092778759541	-2.3809351432880845	-2.684	0.12338557452149741	-2.6086	0.1342250622906953	nag1
13.262	-8.32	-18.47	-4.75	17.73	-2.82	-11.125753012048193	-11.254000000000001	2.4414880708289357	-11.447000000000001	2.2742670943243466	-15.82409638554217	-18.288	1.1300867223359445	-17.6522	1.2600976476577535	-11.450948795180723	-10.184	5.192385193723593	-9.961599999999999	5.0701730276798855	18.531114457831325	19.906000000000002	2.1759466905234603	18.778200000000002	3.627978967380466	-2.381596385542169	-2.684	0.12338557452149741	-2.6108	0.13679778014669497	nag1
13.282	-8.64	-19.97	-3.87	17.76	-2.56	-11.122015037593986	-11.254000000000001	2.4414880708289357	-11.443599999999998	2.2784131248188757	-15.83033082706767	-18.288	1.1300867223359445	-17.6782	1.2944696967941423	-11.43954887218045	-10.184	5.192385193723593	-9.9672	5.06314173659975	18.529954887218047	19.906000000000002	2.1759466905234603	18.812600000000003	3.609593685088185	-2.3818646616541352	-2.684	0.12338557452149741	-2.61	0.1369790688613582	nag1
13.302	-11.97	-17.82	-9.97	18.41	-2.58	-11.123288288288288	-9.718	2.469343232521555	-11.461200000000002	2.2790247108473918	-15.833318318318318	-16.536	1.188521770940693	-17.671	1.2926215254912075	-11.437342342342342	-8.796000000000001	4.45320828167738	-10.0236	5.046799656763738	18.529774774774776	18.206	3.381849198293739	18.8452	3.5982043367462504	-2.382162162162162	-2.59	0.05138093031466056	-2.6106	0.13677644504215486	nag1
13.322000000000001	-8.25	-16.34	-1.78	12.45	-2.58	-11.118980509745127	-9.718	2.469343232521555	-11.4168	2.3199863124156344	-15.83407796101949	-16.536	1.188521770940693	-17.6808	1.2803329286413032	-11.422863568215892	-8.796000000000001	4.45320828167738	-9.8014	5.161298685645829	18.520659670164918	18.206	3.381849198293739	18.6772	3.697419971950647	-2.3824587706146927	-2.59	0.05138093031466056	-2.6106	0.13677644504215486	nag1
13.342	-6.09	-14.85	-5.78	17.06	-2.52	-11.111452095808383	-9.718	2.469343232521555	-11.308200000000001	2.439090404228587	-15.832604790419163	-16.536	1.188521770940693	-17.655800000000003	1.32331230984515	-11.41441616766467	-8.796000000000001	4.45320828167738	-9.717	5.192394850713366	18.518473053892215	18.206	3.381849198293739	18.6814	3.695420779112145	-2.3826646706586825	-2.59	0.05138093031466056	-2.6156	0.128383354506291	nag1
13.362	-12.88	-17.92	-13.56	21.19	-2.59	-11.114095665171899	-9.718	2.469343232521555	-11.373800000000001	2.4363169677500736	-15.835724962630794	-16.536	1.188521770940693	-17.656000000000002	1.3233522677238088	-11.417623318385651	-8.796000000000001	4.45320828167738	-9.855400000000001	5.2009226850156685	18.522466367713005	18.206	3.381849198293739	18.7574	3.70737588587718	-2.3829745889387146	-2.59	0.05138093031466056	-2.6188	0.12562724259345556	nag1
13.382	-9.4	-15.75	-12.89	21.92	-2.68	-11.111537313432835	-9.718	2.469343232521555	-11.326200000000002	2.451421819837517	-15.835597014925373	-16.536	1.188521770940693	-17.6346	1.3456114762062301	-11.419820895522388	-8.796000000000001	4.45320828167738	-9.9302	5.217438768794784	18.527537313432838	18.206	3.381849198293739	18.8646	3.720012184531276	-2.3834179104477613	-2.59	0.05138093031466056	-2.6252	0.12020798302806585	nag1
13.402000000000001	-11.61	-13.46	-16.18	20.48	-2.45	-11.112280178837556	-10.518	2.39136279138068	-11.315199999999999	2.448836658413911	-15.832056631892696	-17.022	2.389363095052738	-17.584400000000002	1.4516228216470286	-11.426915052160954	-8.322	4.69487976416862	-10.0692	5.290471542580824	18.530447093889716	17.3	2.3650200844813143	18.967	3.691935640759483	-2.383517138599106	-2.482	0.059799665550904144	-2.6275999999999997	0.11529129035905254	nag1
13.422	-11.52	-18.22	-8.57	17.79	-2.53	-11.112886904761904	-10.518	2.39136279138068	-11.312999999999999	2.448597474440564	-15.83561011904762	-17.022	2.389363095052738	-17.6	1.4542281773630592	-11.42266369047619	-8.322	4.69487976416862	-10.0726	5.289431438139253	18.52934523809524	17.3	2.3650200844813143	18.988	3.681982607015856	-2.383735119047619	-2.482	0.059799665550904144	-2.6275999999999997	0.11529129035905254	nag1
13.442	-6.97	-15.45	-3.99	14.94	-2.48	-11.106731054977711	-10.518	2.39136279138068	-11.260600000000002	2.5133987152938526	-15.835037147102526	-17.022	2.389363095052738	-17.532	1.473943758791896	-11.411619613670133	-8.322	4.69487976416862	-10.165	5.136805268583511	18.52401188707281	17.3	2.3650200844813143	19.0618	3.5586346212201767	-2.3838781575037147	-2.482	0.059799665550904144	-2.6248	0.11716445793876198	nag1
13.462	-8.72	-17.54	-3.08	14.28	-2.39	-11.103189910979228	-10.518	2.39136279138068	-11.278999999999998	2.4908135299167418	-15.837566765578636	-17.022	2.389363095052738	-17.5204	1.4715020231320046	-11.39925816023739	-8.322	4.69487976416862	-10.0206	5.233502908557321	18.51771513353116	17.3	2.3650200844813143	18.8794	3.5654586733014226	-2.383887240356083	-2.482	0.059799665550904144	-2.6170000000000004	0.11957834081404126	nag1
13.482000000000001	-13.77	-20.44	-9.79	19.01	-2.56	-11.107140740740741	-10.518	2.39136279138068	-11.267399999999999	2.477534826460872	-15.844385185185184	-17.022	2.389363095052738	-17.584	1.527667289346318	-11.396874074074075	-8.322	4.69487976416862	-10.0622	5.223017850762922	18.518444444444444	17.3	2.3650200844813143	18.9926	3.475025655462472	-2.384148148148148	-2.482	0.059799665550904144	-2.6136	0.11871351211713828	nag1
13.502	-10.59	-18.7	-6.5	17.24	-2.63	-11.106375739644971	-10.994	1.4428665911996161	-11.212	2.460700082894938	-15.84860946745562	-17.578	0.7313111512892438	-17.601799999999997	1.5355191769747112	-11.389630177514793	-9.47	2.03604518613905	-9.882	5.186526894222201	18.51655325443787	18.541999999999998	0.8257215026871959	18.8878	3.44660394224428	-2.3845118343195266	-2.492	0.08133879763065101	-2.6158000000000006	0.11796038767835056	nag1
13.522	-10.05	-17.26	-9.51	19.17	-2.46	-11.104815361890694	-10.994	1.4428665911996161	-11.228600000000002	2.449763012278229	-15.85069423929099	-17.578	0.7313111512892438	-17.587	1.5351690061849776	-11.38685376661743	-9.47	2.03604518613905	-9.8838	5.186378898772538	18.51751846381093	18.541999999999998	0.8257215026871959	18.855	3.435724235209819	-2.3846233382570166	-2.492	0.08133879763065101	-2.6127999999999996	0.12000068027019006	nag1
13.542	-9.52	-16.52	-8.64	18.12	-2.48	-11.102477876106194	-10.994	1.4428665911996161	-11.213	2.458265731804281	-15.851681415929205	-17.578	0.7313111512892438	-17.5896	1.5332091993526336	-11.382802359882007	-9.47	2.03604518613905	-9.7568	5.1362955919771265	18.51693215339233	18.541999999999998	0.8257215026871959	18.7378	3.356363611690111	-2.38476401179941	-2.492	0.08133879763065101	-2.6044	0.11403830362592991	nag1
13.562000000000001	-11.14	-17.42	-9.91	18.57	-2.38	-11.102533136966127	-10.994	1.4428665911996161	-11.1184	2.364623074765671	-15.853991163475701	-17.578	0.7313111512892438	-17.5836	1.5332754854512172	-11.380633284241531	-9.47	2.03604518613905	-9.5736	4.957584895894411	18.517010309278348	18.541999999999998	0.8257215026871959	18.6374	3.282526285702289	-2.384756995581738	-2.492	0.08133879763065101	-2.5986000000000002	0.11794170126787809	nag1
13.582	-13.67	-17.99	-12.79	19.61	-2.51	-11.106308823529412	-10.994	1.4428665911996161	-11.1148	2.3605129501350066	-15.857132352941177	-17.578	0.7313111512892438	-17.5626	1.520054792245504	-11.38270588235294	-9.47	2.03604518613905	-9.4918	4.86749304371487	18.518617647058825	18.541999999999998	0.8257215026871959	18.534800000000004	3.1659922776344156	-2.3849411764705883	-2.492	0.08133879763065101	-2.5956	0.1182553446175455	nag1
13.602	-11.9	-16.47	-17.08	24.18	-2.54	-11.107474302496328	-11.558000000000002	1.5329892367528224	-11.191799999999999	2.3209609990656124	-15.858032305433186	-17.517999999999997	1.2476762400558887	-17.575400000000002	1.5078125932377944	-11.391071953010279	-12.711999999999998	3.990405493179859	-9.717199999999998	4.953697460545268	18.526930983847283	21.27	3.304003631959263	18.696	3.244743315529505	-2.3851688693098385	-2.604	0.08957678270623473	-2.5956	0.1182553446175455	nag1
13.622	-12.71	-17.96	-10.58	18.33	-2.5	-11.10982404692082	-11.558000000000002	1.5329892367528224	-11.178799999999999	2.310364968076312	-15.861114369501466	-17.517999999999997	1.2476762400558887	-17.575	1.507705717509951	-11.389882697947213	-12.711999999999998	3.990405493179859	-9.739	4.95507542313737	18.526642228739004	21.27	3.304003631959263	18.7268	3.2335716273785695	-2.3853372434017595	-2.604	0.08957678270623473	-2.592	0.11837332849067554	nag1
13.642	-12.96	-18.49	-16.41	24.62	-2.69	-11.112532942898975	-11.558000000000002	1.5329892367528224	-11.2138	2.324062145714445	-15.864963396778917	-17.517999999999997	1.2476762400558887	-17.5402	1.4646396645382533	-11.397232796486092	-12.711999999999998	3.990405493179859	-9.994599999999998	4.9631327376395	18.535563689604686	21.27	3.304003631959263	18.9128	3.3003927039066023	-2.385783308931186	-2.604	0.08957678270623473	-2.5926	0.11880029547136585	nag1
13.662	-8.67	-15.68	-13.26	22.83	-2.56	-11.108961988304094	-11.558000000000002	1.5329892367528224	-11.1922	2.3428870120047147	-15.864692982456141	-17.517999999999997	1.2476762400558887	-17.4602	1.4545838734490046	-11.399956140350877	-12.711999999999998	3.990405493179859	-10.1686	4.921041456887814	18.54184210526316	21.27	3.304003631959263	19.0242	3.337263996088977	-2.3860380116959066	-2.604	0.08957678270623473	-2.5884000000000005	0.11608160394960257	nag1
13.682	-11.55	-18.99	-6.23	16.39	-2.73	-11.109605839416059	-11.558000000000002	1.5329892367528224	-11.165600000000001	2.330852659961361	-15.869255474452556	-17.517999999999997	1.2476762400558887	-17.467	1.4610399567096006	-11.392408759124088	-12.711999999999998	3.990405493179859	-10.0172	4.923486420272999	18.538700729927008	21.27	3.304003631959263	18.907	3.3245397103530316	-2.386540145985401	-2.604	0.08957678270623473	-2.5892	0.11693081854897278	nag1
13.702	-11.88	-15.3	-13.36	19.2	-2.42	-11.110728862973762	-13.308000000000002	1.9111818333167567	-11.1228	2.296767950927593	-15.868425655976676	-17.214000000000002	2.4057647432781124	-17.4236	1.4928328911222037	-11.395276967930029	-14.334000000000003	4.032322407744698	-9.9806	4.890942653601319	18.539664723032068	20.876	2.3662003296424423	18.8674	3.308666918187768	-2.386588921282799	-2.636	0.11603447763488238	-2.5868	0.1191712881459688	nag1
13.722	-16.84	-17.95	-19.21	23.05	-2.73	-11.119068413391558	-13.308000000000002	1.9111818333167567	-11.171599999999998	2.391777035543881	-15.871455604075692	-17.214000000000002	2.4057647432781124	-17.4326	1.4946582573024512	-11.40665211062591	-14.334000000000003	4.032322407744698	-10.0204	4.958683153040258	18.546229985443958	20.876	2.3662003296424423	18.8698	3.3117160543273836	-2.387088791848617	-2.636	0.11603447763488238	-2.5892	0.12084464643264407	nag1
13.742	-11.38	-13.7	-16.91	21.92	-2.7	-11.119447674418605	-13.308000000000002	1.9111818333167567	-11.139800000000001	2.3779080928326803	-15.86829941860465	-17.214000000000002	2.4057647432781124	-17.3676	1.5840680772837192	-11.414651162790697	-14.334000000000003	4.032322407744698	-10.1042	5.039974931100633	18.551133720930235	20.876	2.3662003296424423	18.9192	3.3388583164223657	-2.387543604651163	-2.636	0.11603447763488238	-2.5884000000000005	0.11995509363840327	nag1
13.762	-13.13	-18.73	-14.9	23.12	-2.61	-11.122365747460087	-13.308000000000002	1.9111818333167567	-11.150599999999999	2.3858420923849697	-15.87245283018868	-17.214000000000002	2.4057647432781124	-17.3616	1.578200163192867	-11.419709724238027	-14.334000000000003	4.032322407744698	-10.1982	5.085422820700998	18.5577648766328	20.876	2.3662003296424423	18.9948	3.3909683404175603	-2.387866473149492	-2.636	0.11603447763488238	-2.5866000000000002	0.11891705220919589	nag1
13.782	-13.31	-20.39	-7.29	17.09	-2.72	-11.125536231884057	-13.308000000000002	1.9111818333167567	-11.101400000000002	2.3128875935522966	-15.879	-17.214000000000002	2.4057647432781124	-17.401600000000002	1.629314817802304	-11.41372463768116	-14.334000000000003	4.032322407744698	-10.0294	5.037911135802743	18.555637681159418	20.876	2.3662003296424423	18.915599999999998	3.3882312284055818	-2.3883478260869566	-2.636	0.11603447763488238	-2.5868	0.11913703308821905	nag1
13.802	-13.46	-19.98	-12.98	22.34	-2.84	-11.128914616497829	-8.958000000000002	2.865047294548556	-11.1496	2.336783032028323	-15.884934876989869	-14.138	3.7039568032038392	-17.415	1.6479786629290256	-11.415991316931983	-7.098000000000001	3.2574186098811433	-10.261	4.897322154577403	18.561114327062228	14.286000000000001	4.154393337179329	19.116400000000002	3.2840671399336183	-2.389001447178003	-2.01	0.47138094997570695	-2.591	0.1242816091276144	nag1
13.822000000000001	-9.74	-16.19	-4.97	13.57	-2.15	-11.126907514450867	-8.958000000000002	2.865047294548556	-11.1474	2.33808294924517	-15.885375722543353	-14.138	3.7039568032038392	-17.3682	1.648894113009783	-11.406676300578034	-7.098000000000001	3.2574186098811433	-10.1994	4.944840398984476	18.553901734104045	14.286000000000001	4.154393337179329	18.998800000000003	3.37587336545549	-2.388656069364162	-2.01	0.47138094997570695	-2.5795999999999997	0.13763245938932128	nag1
13.842	-9.26	-14.02	-3.77	10.45	-1.92	-11.124213564213564	-8.958000000000002	2.865047294548556	-11.123200000000002	2.3514610655626673	-15.882683982683984	-14.138	3.7039568032038392	-17.320600000000002	1.7106120279607628	-11.395656565656566	-7.098000000000001	3.2574186098811433	-10.061	5.026987676734566	18.542207792207794	14.286000000000001	4.154393337179329	18.8282	3.585845011845818	-2.387979797979798	-2.01	0.47138094997570695	-2.5706	0.16383677790996895	nag1
13.862	-7.66	-10.32	-8.06	12.35	-1.63	-11.11922190201729	-8.958000000000002	2.865047294548556	-11.0752	2.3976487121633867	-15.874668587896254	-14.138	3.7039568032038392	-17.183999999999997	1.9765451202147772	-11.39085014409222	-7.098000000000001	3.2574186098811433	-10.0048	5.03346200493283	18.53328530259366	14.286000000000001	4.154393337179329	18.663	3.690814992128757	-2.386887608069164	-2.01	0.47138094997570695	-2.55	0.21048049984815362	nag1
13.882	-4.67	-10.18	-5.71	12.72	-1.51	-11.109942446043165	-8.958000000000002	2.865047294548556	-10.988599999999998	2.5476375691360493	-15.866474820143885	-14.138	3.7039568032038392	-17.0136	2.198031364096284	-11.382676258992806	-7.098000000000001	3.2574186098811433	-10.179	4.714836439693491	18.52492086330935	14.286000000000001	4.154393337179329	18.733600000000003	3.5364456732713916	-2.3856258992805754	-2.01	0.47138094997570695	-2.5306	0.25669333724847065	nag1
13.902000000000001	-4.17	-8.25	-6.35	11.93	-1.5	-11.099971264367817	-5.338	1.2606887006711849	-10.8452	2.7231960814379765	-15.855531609195403	-9.443999999999999	1.3678684147241649	-16.8316	2.522418146565394	-11.375445402298851	-5.470000000000001	1.4691902531666892	-10.150599999999999	4.733881528569446	18.51544540229885	11.190000000000001	0.636144637641472	18.6476	3.649062255832137	-2.384353448275862	-1.616	0.077614431647729	-2.5116	0.29507079745411274	nag1
13.922	-4.4	-8.93	-5.71	11.85	-1.61	-11.090358680057388	-5.338	1.2606887006711849	-10.8096	2.796087616506972	-15.845595408895264	-9.443999999999999	1.3678684147241649	-16.6966	2.7551988779655825	-11.367317073170732	-5.470000000000001	1.4691902531666892	-10.2278	4.6259980897673305	18.50588235294118	11.190000000000001	0.636144637641472	18.6076	3.7131248515590287	-2.383242467718795	-1.616	0.077614431647729	-2.494	0.32145079288267414	nag1
13.942	-4.95	-7.94	-6.21	10.83	-1.64	-11.081561604584527	-5.338	1.2606887006711849	-10.7048	2.9154376154868897	-15.834269340974211	-9.443999999999999	1.3678684147241649	-16.5018	3.0162097380111703	-11.359928366762176	-5.470000000000001	1.4691902531666892	-10.3216	4.491420556154286	18.494885386819483	11.190000000000001	0.636144637641472	18.5924	3.743866581435801	-2.3821776504297993	-1.616	0.077614431647729	-2.4752	0.3430787379132742	nag1
13.962	-7.69	-10.7	-6.5	11.1	-1.59	-11.076709585121602	-5.338	1.2606887006711849	-10.5932	2.9220313314611768	-15.82692417739628	-9.443999999999999	1.3678684147241649	-16.3356	3.1028861877093545	-11.352975679542203	-5.470000000000001	1.4691902531666892	-10.2216	4.520217784170018	18.484306151645207	11.190000000000001	0.636144637641472	18.413	3.883912003248728	-2.3810443490701	-1.616	0.077614431647729	-2.4504	0.36124478670060983	nag1
13.982000000000001	-5.48	-11.4	-2.58	10.24	-1.74	-11.068714285714286	-5.338	1.2606887006711849	-10.4902	3.0101464402644424	-15.8206	-9.443999999999999	1.3678684147241649	-16.2004	3.1683543401093472	-11.340442857142857	-5.470000000000001	1.4691902531666892	-10.1616	4.602252491986982	18.472528571428573	11.190000000000001	0.636144637641472	18.3028	4.036195945972603	-2.380128571428571	-1.616	0.077614431647729	-2.4324	0.3738086381548523	nag1
14.002	-6.68	-10.6	-6.18	11.83	-1.73	-11.062453637660484	-6.382	0.5382713070562094	-10.437999999999999	3.0536996631386364	-15.813152639087019	-10.922	1.0275096106606496	-16.081599999999998	3.265242035595577	-11.333081312410842	-5.9479999999999995	1.685899166617031	-10.0968	4.635596274086745	18.463052781740373	12.181999999999999	1.5748701533777318	18.152	4.135150960894622	-2.379201141226819	-1.6940000000000002	0.082365041127896	-2.413	0.38465064987463776	nag1
14.022	-7.22	-9.54	-7.73	11.81	-1.76	-11.056980056980057	-6.382	0.5382713070562094	-10.315	3.0570475619326443	-15.804216524216523	-10.922	1.0275096106606496	-15.875600000000002	3.347169477365019	-11.327948717948718	-5.9479999999999995	1.685899166617031	-9.9854	4.623960759137257	18.4535754985755	12.181999999999999	1.5748701533777318	17.939	4.1827338242945755	-2.3783190883190883	-1.6940000000000002	0.082365041127896	-2.3946	0.3935200121976029	nag1
14.042	-6.39	-12.7	-6.21	14.31	-1.78	-11.050341394025605	-6.382	0.5382713070562094	-10.2076	3.0992833668051487	-15.799800853485065	-10.922	1.0275096106606496	-15.786399999999999	3.371581570378243	-11.320668563300142	-5.9479999999999995	1.685899166617031	-9.865	4.642659885919592	18.447681365576102	12.181999999999999	1.5748701533777318	17.8194	4.199599305473153	-2.3774679943100994	-1.6940000000000002	0.082365041127896	-2.3772	0.40115669491802386	nag1
14.062000000000001	-5.85	-10.66	-6.85	13.3	-1.64	-11.042954545454545	-6.382	0.5382713070562094	-10.181000000000001	3.1313400991151514	-15.7925	-10.922	1.0275096106606496	-15.69	3.4485489406297103	-11.314318181818182	-5.9479999999999995	1.685899166617031	-9.852	4.650321033464905	18.44036931818182	12.181999999999999	1.5748701533777318	17.718999999999998	4.247124957917207	-2.3764204545454546	-1.6940000000000002	0.082365041127896	-2.3596	0.4138665860158435	nag1
14.082	-5.77	-11.11	-2.77	9.66	-1.56	-11.035475177304965	-6.382	0.5382713070562094	-9.9884	3.099781006089662	-15.78585815602837	-10.922	1.0275096106606496	-15.553799999999999	3.492873146326167	-11.302198581560283	-5.9479999999999995	1.685899166617031	-9.559	4.625211412708105	18.42791489361702	12.181999999999999	1.5748701533777318	17.459	4.335471751277181	-2.3752624113475176	-1.6940000000000002	0.082365041127896	-2.3364000000000003	0.42559806659066907	nag1
14.102	-5.99	-8.38	-7.31	11.16	-1.46	-11.028328611898017	-6.998	1.2746670153416535	-9.871599999999999	3.1387540489168284	-15.775368271954674	-9.344	0.8528915523089672	-15.3928	3.6343250447108013	-11.296543909348442	-8.601999999999999	4.3473182538203945	-9.3804	4.533466916799404	18.417620396600565	12.419999999999998	2.8184605727240535	17.2136	4.337856500670366	-2.3739660056657224	-1.472	0.04069397989875164	-2.3138	0.44155980481073115	nag1
14.122	-7.29	-10.12	-4.56	8.95	-1.55	-11.023041018387554	-6.998	1.2746670153416535	-9.8408	3.1566882930678766	-15.767369165487978	-9.344	0.8528915523089672	-15.292	3.7100189778930317	-11.287015558698727	-8.601999999999999	4.3473182538203945	-9.2658	4.5821660015004415	18.404229137199437	12.419999999999998	2.8184605727240535	17.012600000000003	4.483777475408385	-2.372800565770863	-1.472	0.04069397989875164	-2.2969999999999997	0.45439464102905036	nag1
14.142	-7.17	-8.94	-9.93	13.16	-1.46	-11.017598870056498	-6.998	1.2746670153416535	-9.7136	3.133047522063805	-15.757725988700564	-9.344	0.8528915523089672	-15.113400000000002	3.7972995829205916	-11.285098870056498	-8.601999999999999	4.3473182538203945	-9.204	4.551232620658645	18.396822033898307	12.419999999999998	2.8184605727240535	16.8774	4.496221456707298	-2.3715112994350283	-1.472	0.04069397989875164	-2.275	0.46783151511052923	nag1
14.162	-9.12	-8.7	-16.38	17.38	-1.43	-11.014922425952046	-6.998	1.2746670153416535	-9.6464	3.1084379960858395	-15.747771509167842	-9.344	0.8528915523089672	-14.980799999999999	3.9038452210870247	-11.292284908321578	-8.601999999999999	4.3473182538203945	-9.2402	4.601702652945198	18.395387870239773	12.419999999999998	2.8184605727240535	16.8262	4.4751613310332745	-2.3701833568406205	-1.472	0.04069397989875164	-2.2533999999999996	0.48149261973278873	nag1
14.182	-5.42	-10.58	-4.83	11.45	-1.46	-11.007042253521126	-6.998	1.2746670153416535	-9.5026	3.134738090807448	-15.74049295774648	-9.344	0.8528915523089672	-14.8004	3.894431377634218	-11.28318309859155	-8.601999999999999	4.3473182538203945	-9.0936	4.62349314007569	18.385605633802818	12.419999999999998	2.8184605727240535	16.6178	4.478106510386656	-2.3689014084507045	-1.472	0.04069397989875164	-2.228	0.48927267970124977	nag1
14.202	-5.61	-10.25	-7.65	13.76	-1.47	-10.999451476793249	-5.04	0.9036149622488554	-9.380400000000002	3.1654750812154338	-15.732770745428974	-9.016000000000002	0.9129424954508363	-14.6422	3.9157741122234175	-11.278073136427567	-9.442	1.6684651629566616	-9.0288	4.620506041726716	18.379099859353026	14.794	1.118026833309469	16.495600000000003	4.470908303826471	-2.367637130801688	-1.376	0.16438978070427618	-2.2068	0.49879217380895435	nag1
14.222	-6.48	-8.41	-10.09	13.46	-1.44	-10.993103932584269	-5.04	0.9036149622488554	-9.218399999999999	3.100545284498265	-15.722485955056179	-9.016000000000002	0.9129424954508363	-14.441999999999998	3.974139876136967	-11.276404494382023	-9.442	1.6684651629566616	-8.8884	4.474279036667206	18.372191011235955	14.794	1.118026833309469	16.292	4.369564962234076	-2.366334269662921	-1.376	0.16438978070427618	-2.1818	0.5053618222902995	nag1
14.242	-3.9	-9.9	-7.27	14.87	-1.59	-10.983155680224403	-5.04	0.9036149622488554	-9.036200000000001	3.140599767235411	-15.714319775596072	-9.016000000000002	0.9129424954508363	-14.3116	4.014673778904124	-11.27078541374474	-9.442	1.6684651629566616	-8.7478	4.41075878057377	18.36727910238429	14.794	1.118026833309469	16.1788	4.330674943861265	-2.3652454417952313	-1.376	0.16438978070427618	-2.1572	0.5035953996320985	nag1
14.262	-4.55	-7.84	-10.91	15.32	-1.13	-10.974145658263305	-5.04	0.9036149622488554	-8.9608	3.202785038056712	-15.70329131652661	-9.016000000000002	0.9129424954508363	-14.098999999999998	4.07103268752009	-11.270280112044817	-9.442	1.6684651629566616	-8.871	4.3827552837856985	18.363011204481793	14.794	1.118026833309469	16.1306	4.326467385849146	-2.363515406162465	-1.376	0.16438978070427618	-2.1234	0.5147918541131213	nag1
14.282	-4.66	-8.68	-11.29	16.56	-1.25	-10.965314685314684	-5.04	0.9036149622488554	-8.8812	3.2598701864726136	-15.69346853146853	-9.016000000000002	0.9129424954508363	-13.873200000000002	4.051806571123037	-11.270307692307691	-9.442	1.6684651629566616	-9.019400000000001	4.335329665218423	18.36048951048951	14.794	1.118026833309469	16.1066	4.320568561413829	-2.361958041958042	-1.376	0.16438978070427618	-2.0972	0.5253455228393477	nag1
14.302	-5.61	-8.44	-11.6	15.69	-1.25	-10.957835195530727	-3.6420000000000003	1.0929117073213188	-8.754	3.260968930754611	-15.683337988826816	-8.822	0.518860289480704	-13.685599999999999	4.082372339506436	-11.27076815642458	-4.108	4.5472778670321	-9.052	4.348731459416974	18.356759776536315	10.559999999999999	3.1145015652588777	16.0522	4.308080348103353	-2.360405027932961	-1.272	0.09537295214053086	-2.0706	0.5340007261326568	nag1
14.322000000000001	-2.53	-9.36	1.19	6.96	-1.32	-10.946080892608089	-3.6420000000000003	1.0929117073213188	-8.6396	3.377270338420577	-15.674518828451882	-8.822	0.518860289480704	-13.546	4.1090070303554	-11.253389121338913	-4.108	4.5472778670321	-8.9926	4.468716571446303	18.34086471408647	10.559999999999999	3.1145015652588777	15.9424	4.4687297012526015	-2.3589539748953974	-1.272	0.09537295214053086	-2.0454000000000003	0.5391762802873382	nag1
14.342	-3.82	-9.38	-2.0	8.96	-1.4	-10.936155988857939	-3.6420000000000003	1.0929117073213188	-8.5942	3.4271330852001354	-15.665752089136491	-8.822	0.518860289480704	-13.436599999999999	4.146229469810665	-11.240501392757661	-4.108	4.5472778670321	-8.917	4.55531053624592	18.327799442896936	10.559999999999999	3.1145015652588777	15.7804	4.572991679191993	-2.357618384401114	-1.272	0.09537295214053086	-2.0229999999999997	0.5423126969051069	nag1
14.362	-2.74	-8.88	-1.35	8.77	-1.28	-10.924756606397775	-3.6420000000000003	1.0929117073213188	-8.391399999999999	3.4681171801872743	-15.656314325452016	-8.822	0.518860289480704	-13.255799999999999	4.1438349043230005	-11.2267454798331	-4.108	4.5472778670321	-8.6728	4.628025117671291	18.314506258692628	10.559999999999999	3.1145015652588777	15.532	4.610319392185232	-2.3561196105702362	-1.272	0.09537295214053086	-1.9968000000000001	0.54599259918734	nag1
14.382	-3.51	-8.05	-6.78	12.42	-1.11	-10.914458333333332	-3.6420000000000003	1.0929117073213188	-8.2736	3.5325915560733514	-15.645750000000001	-8.822	0.518860289480704	-13.1018	4.19204917501145	-11.220569444444445	-4.108	4.5472778670321	-8.5506	4.594947273797605	18.306319444444444	10.559999999999999	3.1145015652588777	15.342	4.536856324165719	-2.354388888888889	-1.272	0.09537295214053086	-1.9653999999999998	0.5510220929679461	nag1
14.402000000000001	-2.86	-9.3	-9.41	17.4	-1.55	-10.903287101248267	-2.682	0.5907757611818548	-8.0986	3.580346585663085	-15.636948682385576	-8.062000000000001	1.0348603770557652	-13.0186	4.225939823016295	-11.218058252427184	-9.016	2.469085660725444	-8.4152	4.463405965888269	18.305062413314843	15.649999999999997	2.574800963181426	15.2804	4.486298396910585	-2.353273231622746	-1.2559999999999998	0.16057397049335237	-1.9473999999999998	0.5495668424183855	nag1
14.422	-3.38	-8.46	-11.99	18.32	-1.26	-10.89286703601108	-2.682	0.5907757611818548	-7.9357999999999995	3.6065677561348766	-15.627008310249309	-8.062000000000001	1.0348603770557652	-12.823400000000001	4.206144489837177	-11.219127423822714	-9.016	2.469085660725444	-8.483600000000001	4.491940519714561	18.305083102493075	15.649999999999997	2.574800963181426	15.290999999999999	4.492970132578774	-2.351759002770083	-1.2559999999999998	0.16057397049335237	-1.922	0.551435973303394	nag1
14.442	-2.95	-8.35	-10.1	16.74	-1.24	-10.881881051175657	-2.682	0.5907757611818548	-7.8554	3.672738626748177	-15.616943291839556	-8.062000000000001	1.0348603770557652	-12.681400000000002	4.2354071244927525	-11.217579529737206	-9.016	2.469085660725444	-8.605799999999999	4.450114921698875	18.302918395573997	15.649999999999997	2.574800963181426	15.326999999999998	4.497309513158161	-2.3502213001383128	-1.2559999999999998	0.16057397049335237	-1.8972	0.5537075040127234	nag1
14.462	-1.61	-6.17	-9.07	14.71	-1.08	-10.869074585635358	-2.682	0.5907757611818548	-7.7132	3.7748033818238125	-15.603895027624308	-8.062000000000001	1.0348603770557652	-12.454	4.2742747326062	-11.214613259668509	-9.016	2.469085660725444	-8.7256	4.37836991379683	18.297955801104973	15.649999999999997	2.574800963181426	15.3356	4.495677361508001	-2.3484668508287294	-1.2559999999999998	0.16057397049335237	-1.8710000000000002	0.5608603085566725	nag1
14.482000000000001	-2.61	-8.03	-4.51	11.08	-1.15	-10.857682758620689	-2.682	0.5907757611818548	-7.49	3.7391333711632773	-15.59344827586207	-8.062000000000001	1.0348603770557652	-12.2058	4.1598597356651394	-11.205365517241379	-9.016	2.469085660725444	-8.62	4.415688172959769	18.288	15.649999999999997	2.574800963181426	15.177	4.503277377961209	-2.3468137931034483	-1.2559999999999998	0.16057397049335237	-1.8428	0.5609577815246538	nag1
14.502	-1.94	-7.44	-4.37	10.95	-1.08	-10.845399449035813	-4.076	1.6967804807929636	-7.317	3.7925029428371557	-15.582217630853995	-8.249999999999998	0.7781259538146763	-11.980600000000003	4.105545483158797	-11.19595041322314	-5.6579999999999995	3.90533686127074	-8.577399999999999	4.446723540416968	18.27789256198347	11.048	3.1394674707663404	15.0512	4.532234048390241	-2.345068870523416	-1.218	0.10777754868245977	-1.8117999999999999	0.559393585656351	nag1
14.522	-3.2	-7.55	-7.58	13.05	-1.12	-10.834883081155434	-4.076	1.6967804807929636	-7.18	3.8154166327719135	-15.571169188445667	-8.249999999999998	0.7781259538146763	-11.786399999999999	4.08029648782675	-11.190976616231087	-5.6579999999999995	3.90533686127074	-8.5388	4.446839574808393	18.2707015130674	11.048	3.1394674707663404	14.9288	4.501263604902113	-2.3433837689133425	-1.218	0.10777754868245977	-1.785	0.5598040838051271	nag1
14.542	-3.86	-7.91	-8.29	13.57	-1.24	-10.825302197802197	-4.076	1.6967804807929636	-7.0668	3.828515159501203	-15.560645604395605	-8.249999999999998	0.7781259538146763	-11.614199999999999	4.058070864691377	-11.186991758241758	-5.6579999999999995	3.90533686127074	-8.531799999999999	4.446952494663775	18.264244505494506	11.048	3.1394674707663404	14.8378	4.481380659154603	-2.341868131868132	-1.218	0.10777754868245977	-1.7601999999999998	0.5558390972582048	nag1
14.562000000000001	-4.31	-9.34	1.39	5.02	-1.38	-10.81636488340192	-4.076	1.6967804807929636	-6.9302	3.80197289816317	-15.552112482853223	-8.249999999999998	0.7781259538146763	-11.4526	3.982328213495201	-11.169739368998627	-5.6579999999999995	3.90533686127074	-8.3058	4.657631039268745	18.246076817558297	11.048	3.1394674707663404	14.566799999999999	4.657326219002071	-2.3405486968449933	-1.218	0.10777754868245977	-1.7402000000000002	0.5510527586875349	nag1
14.582	-7.07	-9.01	-9.44	12.65	-1.27	-10.811232876712328	-4.076	1.6967804807929636	-6.7982	3.67567386019632	-15.543150684931506	-8.249999999999998	0.7781259538146763	-11.273	3.882729552197794	-11.167369863013699	-5.6579999999999995	3.90533686127074	-8.2388	4.615715674050335	18.23841095890411	11.048	3.1394674707663404	14.4276	4.607259382801039	-2.3390821917808218	-1.218	0.10777754868245977	-1.7153999999999998	0.5435529750950623	nag1
14.602	-5.2	-8.2	-7.97	12.15	-1.18	-10.803556771545827	-4.724000000000001	0.9239393919516583	-6.664199999999999	3.607380241128115	-15.53310533515732	-8.239999999999998	0.47929114325219885	-11.1076	3.832648447542359	-11.16299589603283	-7.220000000000001	0.9566608594481117	-8.056600000000001	4.435897907402563	18.230082079343365	11.778	0.3343291791034699	14.187000000000001	4.396888626271625	-2.3374965800273597	-1.0420000000000003	0.07730459236035074	-1.6882	0.5354139729676273	nag1
14.622	-6.03	-8.11	-8.43	11.48	-0.97	-10.797035519125684	-4.724000000000001	0.9239393919516583	-6.530600000000001	3.501033322682107	-15.522964480874316	-8.239999999999998	0.47929114325219885	-10.910600000000002	3.724875787546873	-11.159262295081968	-7.220000000000001	0.9566608594481117	-8.0136	4.421334529348424	18.220860655737706	11.778	0.3343291791034699	14.05	4.3718109076497065	-2.3356284153005467	-1.0420000000000003	0.07730459236035074	-1.6576	0.5317800680886093	nag1
14.642	-3.99	-7.48	-7.09	11.56	-0.97	-10.78774897680764	-4.724000000000001	0.9239393919516583	-6.3512	3.393008201148521	-15.511991814461119	-8.239999999999998	0.47929114325219885	-10.6904	3.590684068758003	-11.153710777626193	-7.220000000000001	0.9566608594481117	-7.8272	4.253397220853918	18.21177353342428	11.778	0.3343291791034699	13.788799999999998	4.109689218102484	-2.333765347885403	-1.0420000000000003	0.07730459236035074	-1.6232000000000002	0.519114001871241	nag1
14.662	-3.41	-8.95	-5.65	12.22	-1.03	-10.777697547683923	-4.724000000000001	0.9239393919516583	-6.246	3.4011798673101388	-15.503051771117166	-8.239999999999998	0.47929114325219885	-10.5558	3.52537338592722	-11.146212534059945	-7.220000000000001	0.9566608594481117	-7.675	4.190720190407158	18.203610354223436	11.778	0.3343291791034699	13.576600000000001	3.9019987604470945	-2.331989100817439	-1.0420000000000003	0.07730459236035074	-1.5926	0.5077353078693091	nag1
14.682	-4.99	-8.46	-6.96	11.48	-1.06	-10.7698231292517	-4.724000000000001	0.9239393919516583	-6.1148	3.3179094967420864	-15.493469387755104	-8.239999999999998	0.47929114325219885	-10.3452	3.3197726993741714	-11.140517006802721	-7.220000000000001	0.9566608594481117	-7.6896	4.186853067907375	18.194462585034014	11.778	0.3343291791034699	13.4784	3.8915200115122177	-2.3302585034013608	-1.0420000000000003	0.07730459236035074	-1.5592	0.48584384826604354	nag1
14.702	-2.05	-5.77	-2.83	7.46	-0.91	-10.757975543478262	-4.752	1.7127218104525908	-5.918200000000001	3.260055520999588	-15.480258152173912	-7.679999999999998	1.5731624200952676	-10.1546	3.303027807009414	-11.12922554347826	-9.396	4.507600692164291	-7.479	4.160557875662254	18.179877717391303	13.522	4.0801196060899985	13.243599999999999	3.8934281416096024	-2.328328804347826	-1.2	0.25542122073155943	-1.5290000000000001	0.4781138537449592	nag1
14.722	-5.0	-6.61	-8.76	11.24	-0.87	-10.750162822252374	-4.752	1.7127218104525908	-5.6814	2.8554416435276218	-15.468222523744911	-7.679999999999998	1.5731624200952676	-9.9278	3.142252078119902	-11.126010854816826	-9.396	4.507600692164291	-7.27	3.806660114127647	18.17046132971506	13.522	4.0801196060899985	13.0074	3.6360995080791056	-2.326350067842605	-1.2	0.25542122073155943	-1.4917999999999998	0.45454031499877173	nag1
14.742	-7.1	-9.92	-14.99	19.26	-1.46	-10.745216802168022	-4.752	1.7127218104525908	-5.5958000000000006	2.7430647912470967	-15.46070460704607	-7.679999999999998	1.5731624200952676	-9.8522	3.09475678382329	-11.131246612466125	-9.396	4.507600692164291	-7.231599999999999	3.716036598312847	18.171937669376693	13.522	4.0801196060899985	12.954199999999998	3.520664414335368	-2.3251761517615175	-1.2	0.25542122073155943	-1.467	0.41977277624146647	nag1
14.762	-3.86	-9.12	-6.63	13.25	-1.36	-10.735899864682002	-4.752	1.7127218104525908	-5.410399999999999	2.528313110291792	-15.45212449255751	-7.679999999999998	1.5731624200952676	-9.66	2.818206840513703	-11.125155615696887	-9.396	4.507600692164291	-7.0662	3.548000811034654	18.16527740189445	13.522	4.0801196060899985	12.756799999999998	3.201257686521074	-2.323870094722598	-1.2	0.25542122073155943	-1.4420000000000002	0.38619018260807186	nag1
14.782	-5.75	-6.98	-13.77	16.4	-1.4	-10.729162162162162	-4.752	1.7127218104525908	-5.2592	2.257841519356594	-15.440675675675676	-7.679999999999998	1.5731624200952676	-9.3918	2.3802981205842686	-11.12872972972973	-9.396	4.507600692164291	-7.195799999999999	3.672507395694267	18.162891891891892	13.522	4.0801196060899985	12.743000000000002	3.1836356126739385	-2.3226216216216216	-1.2	0.25542122073155943	-1.4156	0.33931599864841944	nag1
14.802	-5.07	-10.86	-4.46	11.71	-1.46	-10.721524966261807	-4.534	0.695373281051264	-5.0914	1.9228454786315403	-15.434493927125505	-10.014	1.1402561115819552	-9.2094	1.840625902861733	-11.119730094466936	-3.572	1.71212616357557	-7.025399999999999	3.5955018439996116	18.154183535762485	10.562	1.0081547500260069	12.5304	2.8690679422319207	-2.3214574898785427	-1.5079999999999998	0.03762977544445359	-1.3880000000000001	0.27017001449955996	nag1
14.822000000000001	-4.29	-8.09	-6.55	11.87	-1.52	-10.712857142857143	-4.534	0.695373281051264	-4.9824	1.8048014871899745	-15.424595687331536	-10.014	1.1402561115819552	-9.0474	1.5466841557185729	-11.11357142857143	-3.572	1.71212616357557	-7.057	3.583993468698568	18.145714285714288	10.562	1.0081547500260069	12.4964	2.8665685665859844	-2.3203773584905663	-1.5079999999999998	0.03762977544445359	-1.3754	0.24766015226597657	nag1
14.842	-3.27	-9.31	-2.21	9.79	-1.53	-10.702839838492597	-4.534	0.695373281051264	-4.8626	1.7114557713077876	-15.416366083445492	-10.014	1.1402561115819552	-8.9532	1.3711152022930229	-11.101588156123821	-3.572	1.71212616357557	-7.0258	3.6198032926599124	18.134468371467026	10.562	1.0081547500260069	12.483200000000002	2.8776822022493915	-2.319313593539704	-1.5079999999999998	0.03762977544445359	-1.3676	0.23602628701749265	nag1
14.862	-5.04	-10.9	-2.25	9.58	-1.47	-10.695228494623656	-4.534	0.695373281051264	-4.8102	1.6634958150023968	-15.410295698924731	-10.014	1.1402561115819552	-8.964799999999999	1.3852948407895773	-11.089690860215054	-3.572	1.71212616357557	-6.9096	3.678701501167825	18.122970430107525	10.562	1.0081547500260069	12.4278	2.906814856891465	-2.318172043010753	-1.5079999999999998	0.03762977544445359	-1.3644	0.2334668616960501	nag1
14.882	-5.0	-10.91	-2.39	9.86	-1.56	-10.68758389261745	-4.534	0.695373281051264	-4.8168	1.663582855876804	-15.404255033557048	-10.014	1.1402561115819552	-8.9794	1.4021083395794425	-11.078013422818794	-3.572	1.71212616357557	-6.8431999999999995	3.730395525344563	18.111879194630873	10.562	1.0081547500260069	12.3706	2.929002344603693	-2.3171543624161073	-1.5079999999999998	0.03762977544445359	-1.3654	0.23420913382561628	nag1
14.902000000000001	-3.86	-7.99	-6.5	11.64	-1.01	-10.678431635388739	-4.896	1.7237470812158031	-4.8106	1.6666175081185315	-15.3943163538874	-9.307999999999998	1.0430225309167585	-8.974200000000002	1.405347062951637	-11.071876675603217	-3.732	4.0079590816274555	-6.8462	3.7300510966572564	18.103203753351206	9.482	2.124941410957018	12.3648	2.9301795166849507	-2.315402144772118	-1.3379999999999999	0.20073863604199368	-1.3556	0.23867115109988765	nag1
14.922	-3.84	-9.95	-0.59	8.1	-1.4	-10.669277108433734	-4.896	1.7237470812158031	-4.7994	1.6713081885829335	-15.3870281124498	-9.307999999999998	1.0430225309167585	-8.9946	1.4120793901482616	-11.05784471218206	-3.732	4.0079590816274555	-6.7438	3.830797801492387	18.089812583668007	9.482	2.124941410957018	12.2898	2.9909861113631737	-2.3141767068273094	-1.3379999999999999	0.20073863604199368	-1.3514	0.23593504813565525	nag1
14.942	-4.9	-10.9	-1.87	9.33	-1.46	-10.661564171122995	-4.896	1.7237470812158031	-4.7984	1.671231197137485	-15.381029411764706	-9.307999999999998	1.0430225309167585	-9.0538	1.4289112310155252	-11.045561497326203	-3.732	4.0079590816274555	-6.657	3.8918225361727075	18.078101604278075	9.482	2.124941410957018	12.2598	3.0133657973388295	-2.3130347593582887	-1.3379999999999999	0.20073863604199368	-1.3478	0.2327939440968379	nag1
14.962	-3.65	-9.26	0.48	6.36	-1.23	-10.652202937249665	-4.896	1.7237470812158031	-4.7176	1.6256158142408923	-15.372857142857143	-9.307999999999998	1.0430225309167585	-9.025	1.4094335958903292	-11.030173564753005	-3.732	4.0079590816274555	-6.5174	4.020624283945668	18.06245660881175	9.482	2.124941410957018	12.165	3.1231572526035007	-2.311588785046729	-1.3379999999999999	0.20073863604199368	-1.3406	0.23070796099247318	nag1
14.982000000000001	-8.23	-8.44	-10.18	11.98	-1.59	-10.648973333333332	-4.896	1.7237470812158031	-4.7726	1.6968948953055878	-15.363613333333332	-9.307999999999998	1.0430225309167585	-8.9658	1.3692320058025738	-11.02904	-3.732	4.0079590816274555	-6.6694	4.012383591038274	18.054346666666667	9.482	2.124941410957018	12.1998	3.110940201735733	-2.310626666666667	-1.3379999999999999	0.20073863604199368	-1.3376	0.2263423450060892	nag1
15.002	-4.3	-8.06	-13.22	18.43	-1.45	-10.64051930758988	-5.142	0.9809872578173481	-4.725	1.675544687556818	-15.353888149134487	-8.27	0.8074156302673363	-8.915	1.3544021197711813	-11.031957390146472	-8.424000000000001	3.412550952000571	-6.8102	4.11701669777965	18.054846870838883	12.868	3.4781224820296366	12.331800000000001	3.2325731773524984	-2.30948069241012	-1.314	0.1269015366337224	-1.332	0.2198051084808633	nag1
15.022	-5.14	-7.72	-7.88	11.56	-1.09	-10.633204787234042	-5.142	0.9809872578173481	-4.6834	1.6377294012860029	-15.343736702127659	-8.27	0.8074156302673363	-8.8786	1.3616991336606252	-11.027765957446807	-8.424000000000001	3.412550952000571	-6.813199999999999	4.117755203793431	18.04621010638298	12.868	3.4781224820296366	12.326799999999999	3.2335899302067888	-2.3078590425531913	-1.314	0.1269015366337224	-1.3186000000000002	0.21351298770418076	nag1
15.042	-5.45	-8.11	-11.14	15.1	-1.29	-10.626321381142098	-5.142	0.9809872578173481	-4.6646	1.623068660762968	-15.334130146082337	-8.27	0.8074156302673363	-8.786800000000001	1.2488630584557145	-11.027915006640107	-8.424000000000001	3.412550952000571	-6.9118	4.161805774675577	18.04229747675963	12.868	3.4781224820296366	12.3426	3.245386559158616	-2.3065073041168658	-1.314	0.1269015366337224	-1.3088	0.2028837004748425	nag1
15.062000000000001	-6.8	-9.84	-6.22	10.58	-1.32	-10.621246684350133	-5.142	0.9809872578173481	-4.683599999999999	1.6426704987144602	-15.32684350132626	-8.27	0.8074156302673363	-8.7704	1.228988234944706	-11.02153846153846	-8.424000000000001	3.412550952000571	-6.8991999999999996	4.16295020976472	18.032400530503978	12.868	3.4781224820296366	12.288200000000002	3.2518011900471233	-2.305198938992042	-1.314	0.1269015366337224	-1.3024	0.197190056461641	nag1
15.082	-4.02	-7.62	-3.66	8.67	-1.42	-10.612503311258278	-5.142	0.9809872578173481	-4.6486	1.6376862847770368	-15.316635761589403	-8.27	0.8074156302673363	-8.7006	1.191948173780824	-11.011788079470199	-8.424000000000001	3.412550952000571	-6.917000000000001	4.1468056306964804	18.02	12.868	3.4781224820296366	12.2684	3.2710875430483	-2.3040264900662253	-1.314	0.1269015366337224	-1.2996	0.19443229764456615	nag1
15.102	-6.89	-7.73	-5.5	7.74	-1.39	-10.607579365079365	-6.058	1.1787688492660466	-4.6666	1.6575561184207792	-15.30660052910053	-8.146	1.859070735609595	-8.6876	1.199039683774126	-11.004497354497355	-8.254	3.1876737599697997	-6.880800000000001	4.151202845107068	18.006402116402118	11.713999999999999	2.5314628182140066	12.2	3.329964760492594	-2.3028174603174603	-1.3679999999999999	0.11754148203932094	-1.2982	0.19350357271394097	nag1
15.122	-7.36	-9.58	-10.1	13.8	-1.48	-10.6032892998679	-6.058	1.1787688492660466	-4.668	1.6598450874360504	-15.299035667107002	-8.146	1.859070735609595	-8.6768	1.1882579256874466	-11.00330250990753	-8.254	3.1876737599697997	-6.9916	4.161914473128103	18.000845442536328	11.713999999999999	2.5314628182140066	12.296999999999999	3.303898902688114	-2.3017305151915455	-1.3679999999999999	0.11754148203932094	-1.2968000000000002	0.19189112559373572	nag1
15.142	-5.65	-5.84	-13.42	14.98	-1.36	-10.596754617414248	-6.058	1.1787688492660466	-4.6376	1.6266737816282064	-15.286556728232188	-8.146	1.859070735609595	-8.6148	1.2533371616672726	-11.006490765171504	-8.254	3.1876737599697997	-7.0614	4.240720005289884	17.996860158311346	11.713999999999999	2.5314628182140066	12.3334	3.3235680421216434	-2.3004881266490766	-1.3679999999999999	0.11754148203932094	-1.2948	0.19067270814841664	nag1
15.162	-6.4	-10.9	-4.7	10.65	-1.46	-10.591225296442687	-6.058	1.1787688492660466	-4.5832	1.5153869849928068	-15.280777338603427	-8.146	1.859070735609595	-8.6588	1.294335602948893	-10.99818181818182	-8.254	3.1876737599697997	-6.8278	4.033565946516617	17.987180500658763	11.713999999999999	2.5314628182140066	12.198799999999999	3.2504911026125445	-2.299380764163373	-1.3679999999999999	0.11754148203932094	-1.2953999999999999	0.19115342699794693	nag1
15.182	-3.99	-6.68	-7.55	11.4	-1.15	-10.58253947368421	-6.058	1.1787688492660466	-4.5546	1.5127636690399533	-15.269460526315791	-8.146	1.859070735609595	-8.5808	1.2937082281533516	-10.993644736842105	-8.254	3.1876737599697997	-6.8822	4.024403766208098	17.97851315789474	11.713999999999999	2.5314628182140066	12.197800000000003	3.2507338512140023	-2.2978684210526317	-1.3679999999999999	0.11754148203932094	-1.2892	0.1907326368912997	nag1
15.202	-6.64	-8.77	-6.42	10.0	-1.45	-10.577358738501971	-6.246	0.9616777006877095	-4.575200000000001	1.534288693798609	-15.260919842312745	-9.784	0.6480617254552224	-8.5512	1.271477751857749	-10.987634691195796	-4.902	2.9498637256659843	-6.8576	4.023373830455277	17.968028909329828	9.884	2.306760499054898	12.1226	3.2573413536007547	-2.296754270696452	-1.444	0.13529227620230208	-1.2888	0.19036634928152005	nag1
15.222	-7.72	-10.43	-9.17	13.56	-1.69	-10.573608923884514	-6.246	0.9616777006877095	-4.6	1.5751825291057144	-15.254580052493438	-9.784	0.6480617254552224	-8.5916	1.2987000722071547	-10.985249343832022	-4.902	2.9498637256659843	-6.8392	4.010372184875742	17.962244094488188	9.884	2.306760499054898	12.124600000000001	3.258209856560471	-2.295958005249344	-1.444	0.13529227620230208	-1.2938	0.19756569560941206	nag1
15.242	-6.41	-10.2	-4.62	9.83	-1.41	-10.568152031454783	-6.246	0.9616777006877095	-4.6502	1.5923214858456158	-15.247955439056357	-9.784	0.6480617254552224	-8.5976	1.3055432210542341	-10.976906946264743	-4.902	2.9498637256659843	-6.7862	4.022056479778865	17.951585845347314	9.884	2.306760499054898	12.023800000000001	3.2494915709057937	-2.2947968545216253	-1.444	0.13529227620230208	-1.2901999999999998	0.19365960037221164	nag1
15.262	-4.91	-9.27	-4.12	9.76	-1.28	-10.560746073298429	-6.246	0.9616777006877095	-4.6574	1.5926730322809441	-15.240130890052354	-9.784	0.6480617254552224	-8.626199999999999	1.3042706774285195	-10.967931937172775	-4.902	2.9498637256659843	-6.650399999999999	3.9945135639080567	17.94086387434555	9.884	2.306760499054898	11.9126	3.2294630943163085	-2.2934685863874344	-1.444	0.13529227620230208	-1.2932	0.19228422839586745	nag1
15.282	-5.55	-10.25	-0.18	6.27	-1.39	-10.554196078431373	-6.246	0.9616777006877095	-4.6752	1.5976682498987609	-15.233607843137253	-9.784	0.6480617254552224	-8.6576	1.3243366610634113	-10.953830065359478	-4.902	2.9498637256659843	-6.4281999999999995	4.03990891491589	17.925607843137254	9.884	2.306760499054898	11.706800000000001	3.2550277844514732	-2.2922875816993464	-1.444	0.13529227620230208	-1.296	0.19266127619980353	nag1
15.302	-5.39	-10.34	-1.1	7.46	-1.41	-10.547454308093995	-4.004	0.7713002009593929	-4.6708	1.595342506888596	-15.227219321148825	-9.116	1.1140664253086527	-8.695599999999999	1.3450622624234796	-10.940966057441255	-3.8880000000000003	3.129992971238115	-6.2182	4.038487133386854	17.911945169712794	10.434000000000001	3.3934206930470623	11.542200000000001	3.2575809793057697	-2.291135770234987	-1.4339999999999997	0.05535341001239217	-1.2992000000000001	0.19320962497678965	nag1
15.322000000000001	-3.64	-7.2	-5.5	10.51	-1.45	-10.53844850065189	-4.004	0.7713002009593929	-4.6930000000000005	1.5725038528877489	-15.216753585397653	-9.116	1.1140664253086527	-8.6524	1.3579134053121285	-10.93387222946545	-3.8880000000000003	3.129992971238115	-6.352	3.8963583206971433	17.902294654498043	10.434000000000001	3.3934206930470623	11.6132	3.1937333026042283	-2.290039113428944	-1.4339999999999997	0.05535341001239217	-1.3018	0.19436647481139974	nag1
15.342	-4.19	-9.63	-2.98	9.91	-1.5	-10.530182291666668	-4.004	0.7713002009593929	-4.7004	1.569178857146043	-15.209479166666666	-9.116	1.1140664253086527	-8.6574	1.3611037088048432	-10.923515625	-3.8880000000000003	3.129992971238115	-6.3716	3.876433433359312	17.89188802083333	10.434000000000001	3.3934206930470623	11.632200000000001	3.180425006896066	-2.2890104166666667	-1.4339999999999997	0.05535341001239217	-1.3037999999999998	0.19590595411355194	nag1
15.362	-3.68	-9.82	-9.15	16.76	-1.47	-10.521274382314694	-4.004	0.7713002009593929	-4.7192	1.5507349672898287	-15.202470741222367	-9.116	1.1140664253086527	-8.6762	1.3706990470379963	-10.921209362808842	-3.8880000000000003	3.129992971238115	-6.5276	3.826855457667313	17.89041612483745	10.434000000000001	3.3934206930470623	11.792	3.2339569494692495	-2.2879453836150847	-1.4339999999999997	0.05535341001239217	-1.3075999999999999	0.19727283499906847	nag1
15.382	-3.12	-8.59	-0.71	7.53	-1.34	-10.511662337662337	-4.004	0.7713002009593929	-4.7114	1.557905462013438	-15.193883116883118	-9.116	1.1140664253086527	-8.687000000000001	1.3677886965343726	-10.907948051948052	-3.8880000000000003	3.129992971238115	-6.4062	3.913973339986235	17.87696103896104	10.434000000000001	3.3934206930470623	11.694199999999999	3.2880656741541925	-2.2867142857142855	-1.4339999999999997	0.05535341001239217	-1.3122	0.19524228799214186	nag1
15.402000000000001	-4.76	-9.82	-3.05	9.46	-1.35	-10.50420233463035	-3.8939999999999997	1.0177936922579154	-4.7494	1.5348262016878758	-15.1869130998703	-8.674	1.1435138827316438	-8.6974	1.3745051948290687	-10.897756160830092	-0.8240000000000001	1.3011625571003802	-6.279	3.9177056228026292	17.86604409857328	6.947999999999999	1.5719338408469998	11.5354	3.197358737764536	-2.2854993514915694	-1.3400000000000003	0.1558204094462596	-1.3082000000000003	0.19229749486306502	nag1
15.422	-4.58	-9.45	-1.43	7.76	-1.47	-10.496528497409326	-3.8939999999999997	1.0177936922579154	-4.7734	1.5223070703134791	-15.179481865284973	-8.674	1.1435138827316438	-8.7172	1.378141368892507	-10.885492227979276	-0.8240000000000001	1.3011625571003802	-6.0678	3.8880755903041466	17.852953367875646	6.947999999999999	1.5719338408469998	11.324200000000001	3.0869197975870275	-2.284443005181347	-1.3400000000000003	0.1558204094462596	-1.3124	0.1935127480903201	nag1
15.442	-2.78	-6.59	0.01	4.88	-1.06	-10.48654592496766	-3.8939999999999997	1.0177936922579154	-4.77	1.5266463177801575	-15.16836998706339	-8.674	1.1435138827316438	-8.682	1.409824131454879	-10.871397153945667	-0.8240000000000001	1.3011625571003802	-5.865600000000001	3.936683137166307	17.836170763260025	6.947999999999999	1.5719338408469998	11.087	3.1177839133930187	-2.282858990944373	-1.3400000000000003	0.1558204094462596	-1.3088000000000002	0.1965377878190721	nag1
15.462	-2.53	-8.39	0.65	6.72	-1.5	-10.476266149870801	-3.8939999999999997	1.0177936922579154	-4.788399999999999	1.4929553761254615	-15.159612403100777	-8.674	1.1435138827316438	-8.7264	1.3632879822138944	-10.856511627906977	-0.8240000000000001	1.3011625571003802	-5.6712	4.01444211184921	17.821808785529715	6.947999999999999	1.5719338408469998	10.927200000000001	3.133023603160248	-2.2818475452196383	-1.3400000000000003	0.1558204094462596	-1.3172	0.19553213630124572	nag1
15.482000000000001	-4.82	-9.12	-0.3	5.92	-1.32	-10.468967741935483	-3.8939999999999997	1.0177936922579154	-4.8326	1.459485246130754	-15.15181935483871	-8.674	1.1435138827316438	-8.7482	1.360637140670238	-10.842890322580645	-0.8240000000000001	1.3011625571003802	-5.587	4.082862266316961	17.806451612903224	6.947999999999999	1.5719338408469998	10.823999999999998	3.2118790990538257	-2.280606451612903	-1.3400000000000003	0.1558204094462596	-1.3206	0.19403776194654182	nag1
15.502	-1.32	-5.19	-5.89	10.43	-0.67	-10.457177835051548	-4.468	2.1652103823878175	-4.820200000000001	1.4869383556386142	-15.138981958762887	-7.926	1.5720127225948266	-8.7032	1.439695886254389	-10.836507731958761	-6.419999999999999	2.74	-5.6174	4.079273049483876	17.79694587628866	11.094000000000001	1.7800966265908154	10.813600000000001	3.2123046339387753	-2.278530927835052	-1.22	0.2789982078795489	-1.3124	0.21222398641096524	nag1
15.522	-4.35	-7.44	-5.11	9.6	-1.41	-10.44931788931789	-4.468	2.1652103823878175	-4.8431999999999995	1.4701651163687817	-15.12907335907336	-7.926	1.5720127225948266	-8.701	1.4415768718840045	-10.82913770913771	-6.419999999999999	2.74	-5.568	4.069966153396918	17.7863963963964	11.094000000000001	1.7800966265908154	10.7446	3.200317082504711	-2.2774131274131273	-1.22	0.2789982078795489	-1.3182	0.2108165853367793	nag1
15.542	-6.88	-9.15	-5.83	9.5	-1.41	-10.444730077120823	-4.468	2.1652103823878175	-4.9036	1.4908383615966028	-15.1213881748072	-7.926	1.5720127225948266	-8.7258	1.438353778399663	-10.82271208226221	-6.419999999999999	2.74	-5.5188	4.05121530770562	17.775745501285346	11.094000000000001	1.7800966265908154	10.663200000000002	3.1786734750874506	-2.276298200514139	-1.22	0.2789982078795489	-1.3215999999999999	0.21090049883336362	nag1
15.562000000000001	-6.81	-8.17	-11.65	14.31	-1.3	-10.440064184852375	-4.468	2.1652103823878175	-4.9536	1.5122921648400534	-15.112464698331195	-7.926	1.5720127225948266	-8.7024	1.437674653098926	-10.82377406931964	-6.419999999999999	2.74	-5.7796	4.016964515447943	17.77129653401797	11.094000000000001	1.7800966265908154	10.849	3.112914671991842	-2.2750449293966626	-1.22	0.2789982078795489	-1.32	0.21075181263896778	nag1
15.582	-2.98	-9.68	-3.62	11.63	-1.31	-10.4305	-4.468	2.1652103823878175	-4.8718	1.506081129072009	-15.105500000000001	-7.926	1.5720127225948266	-8.7158	1.443709917722554	-10.814538461538461	-6.419999999999999	2.74	-5.663200000000001	3.992983867143203	17.763423076923075	11.094000000000001	1.7800966265908154	10.8286	3.1042012413725395	-2.273807692307692	-1.22	0.2789982078795489	-1.3207999999999998	0.21063402829920277	nag1
15.602	-1.56	-7.25	-1.9	8.63	-1.04	-10.419142125480153	-3.682	1.7849638651804693	-4.7989999999999995	1.5762332392414753	-15.095441741357236	-8.496	0.7957537307484019	-8.696800000000001	1.4568283133896487	-10.803124199743918	-3.4519999999999995	5.040326973520666	-5.541799999999999	4.013638834508922	17.751728553137003	9.542	3.299462986608578	10.758199999999999	3.1135226391484343	-2.2722279129321383	-1.2799999999999998	0.13221195104830724	-1.318	0.21345553472824444	nag1
15.622	-6.9	-8.0	-13.42	15.93	-1.41	-10.414641943734015	-3.682	1.7849638651804693	-4.8164	1.594792239043746	-15.086368286445014	-8.496	0.7957537307484019	-8.694600000000001	1.4578152650245595	-10.806470588235294	-3.4519999999999995	5.040326973520666	-5.6415999999999995	4.146751548883035	17.749398976982096	9.542	3.299462986608578	10.8472	3.197057345977614	-2.2711253196930947	-1.2799999999999998	0.13221195104830724	-1.3268	0.2078111387480312	nag1
15.642	-3.7	-8.74	-0.9	7.2	-1.26	-10.406066411238825	-3.682	1.7849638651804693	-4.8106	1.598382358281392	-15.078263090676884	-8.496	0.7957537307484019	-8.7198	1.4472429664992277	-10.793818646232438	-3.4519999999999995	5.040326973520666	-5.517799999999999	4.194750018092414	17.735925925925926	9.542	3.299462986608578	10.76	3.23643605951778	-2.2698339719029375	-1.2799999999999998	0.13221195104830724	-1.3326	0.20160387508423044	nag1
15.662	-3.6	-9.55	0.36	6.88	-1.3	-10.397385204081633	-3.682	1.7849638651804693	-4.8144	1.5952073117143166	-15.071211734693877	-8.496	0.7957537307484019	-8.7318	1.4516713660818323	-10.779591836734696	-3.4519999999999995	5.040326973520666	-5.397600000000001	4.276201614154617	17.722079081632653	9.542	3.299462986608578	10.6532	3.275150371995721	-2.2685969387755103	-1.2799999999999998	0.13221195104830724	-1.338	0.1968942531887966	nag1
15.682	-2.65	-8.94	-1.4	9.07	-1.39	-10.387515923566879	-3.682	1.7849638651804693	-4.7676	1.624015632778848	-15.06340127388535	-8.496	0.7957537307484019	-8.7414	1.451424367260452	-10.767643312101912	-3.4519999999999995	5.040326973520666	-5.2863999999999995	4.3069250169977895	17.711057324840766	9.542	3.299462986608578	10.605	3.2804636618525027	-2.2674777070063694	-1.2799999999999998	0.13221195104830724	-1.3446	0.19287523724640138	nag1
15.702	-3.56	-7.65	-3.73	8.99	-1.17	-10.37882951653944	-4.65	1.5224059905294645	-4.7978	1.586044096975522	-15.053969465648855	-8.802000000000001	0.6515028779675497	-8.779	1.396177361401355	-10.758689567430025	-4.272	2.3137017958241723	-5.3044	4.298321532877758	17.699961832061067	9.746	1.4325445891838757	10.635600000000002	3.257584656753897	-2.2660814249363868	-1.32	0.12617448236470002	-1.3497999999999999	0.18423022420385476	nag1
15.722	-3.45	-8.6	-5.11	11.5	-1.24	-10.37002541296061	-4.65	1.5224059905294645	-4.7668	1.5971204189581132	-15.045768742058451	-8.802000000000001	0.6515028779675497	-8.8188	1.361005990479948	-10.75151207115629	-4.272	2.3137017958241723	-5.2314	4.269332983318305	17.692083862770012	9.746	1.4325445891838757	10.640800000000002	3.2587764324566257	-2.2647776365946632	-1.32	0.12617448236470002	-1.3572	0.17155994965763183	nag1
15.742	-5.2	-9.55	-4.73	10.34	-1.25	-10.363464467005077	-4.65	1.5224059905294645	-4.7288	1.5627064957427586	-15.038794416243654	-8.802000000000001	0.6515028779675497	-8.811399999999999	1.3558926722920828	-10.743870558375635	-4.272	2.3137017958241723	-5.0262	4.03061948446787	17.6827538071066	9.746	1.4325445891838757	10.4624	3.012118760701753	-2.263489847715736	-1.32	0.12617448236470002	-1.3529999999999998	0.1715624477249794	nag1
15.762	-3.63	-9.18	-0.34	7.37	-1.49	-10.354930291508238	-4.65	1.5224059905294645	-4.7242	1.5656518366064867	-15.031368821292777	-8.802000000000001	0.6515028779675497	-8.8126	1.3561978815340356	-10.730684410646388	-4.272	2.3137017958241723	-4.9004	4.077428641500821	17.669683143219263	9.746	1.4325445891838757	10.3448	3.0158453920205304	-2.262509505703422	-1.32	0.12617448236470002	-1.3556	0.17265229893207085	nag1
15.782	-7.41	-9.03	-7.45	10.53	-1.45	-10.35120253164557	-4.65	1.5224059905294645	-4.7574	1.604955095054916	-15.023772151898735	-8.802000000000001	0.6515028779675497	-8.8536	1.3304069655099553	-10.726531645569619	-4.272	2.3137017958241723	-4.774	3.890536923230652	17.660645569620254	9.746	1.4325445891838757	10.2274	2.8868122451547746	-2.2614810126582277	-1.32	0.12617448236470002	-1.3566	0.17305903204232687	nag1
15.802	-5.13	-9.83	-4.38	10.57	-1.49	-10.344601769911504	-4.1579999999999995	0.9525208659131832	-4.7586	1.6052160004694518	-15.017206068268015	-8.086	1.7834416166502338	-8.833	1.3064646952749452	-10.71850821744627	-6.358	1.3410354208595687	-4.7724	3.8906851398106577	17.651681415929204	11.658000000000001	1.6419549323900462	10.2046	2.8793559441412	-2.2605056890012643	-1.372	0.169162643630324	-1.3572	0.17347634079702362	nag1
15.822000000000001	-3.28	-5.31	-6.89	10.42	-1.5	-10.335681818181818	-4.1579999999999995	0.9525208659131832	-4.7384	1.6175407890008555	-15.004949494949495	-8.086	1.7834416166502338	-8.7774	1.3948927396405413	-10.713674242424242	-6.358	1.3410354208595687	-4.7792	3.8941509462060346	17.642550505050504	11.658000000000001	1.6419549323900462	10.175600000000001	2.8695254247462847	-2.2595454545454543	-1.372	0.169162643630324	-1.3568	0.1731159809409328	nag1
15.842	-2.76	-6.66	-5.45	10.42	-1.08	-10.326128625472888	-4.1579999999999995	0.9525208659131832	-4.7282	1.6285597618629353	-14.994426229508196	-8.086	1.7834416166502338	-8.7244	1.4242780627391032	-10.70703656998739	-6.358	1.3410354208595687	-4.843999999999999	3.8774476140885024	17.63344262295082	11.658000000000001	1.6419549323900462	10.1882	2.8691808473315024	-2.2580580075662042	-1.372	0.169162643630324	-1.3478	0.17560728449396804	nag1
15.862	-4.72	-9.54	-8.31	14.64	-1.51	-10.319068010075567	-4.1579999999999995	0.9525208659131832	-4.7218	1.627938084867831	-14.987556675062974	-8.086	1.7834416166502338	-8.6972	1.3945579944913915	-10.704017632241813	-6.358	1.3410354208595687	-4.965199999999999	3.889402787166295	17.629672544080602	11.658000000000001	1.6419549323900462	10.2894	2.9357552378096115	-2.2571158690176323	-1.372	0.169162643630324	-1.3486000000000002	0.17626522224031338	nag1
15.882	-4.9	-9.09	-6.76	12.24	-1.28	-10.312251572327044	-4.1579999999999995	0.9525208659131832	-4.7198	1.6276507297203109	-14.980138364779872	-8.086	1.7834416166502338	-8.6608	1.3589188980319695	-10.699056603773585	-6.358	1.3410354208595687	-5.052600000000001	3.8794407392020056	17.622893081761006	11.658000000000001	1.6419549323900462	10.337	2.947920228477939	-2.2558867924528303	-1.372	0.169162643630324	-1.3429999999999997	0.17384311482318485	nag1
15.902000000000001	-5.21	-8.32	-10.18	14.67	-1.39	-10.305841708542715	-3.9560000000000004	1.3645306885519284	-4.7467999999999995	1.6242906646487822	-14.97177135678392	-8.040000000000001	0.9996199277725509	-8.6674	1.356393492362117	-10.698404522613066	-10.745999999999999	1.9760222670810166	-5.1262	3.941866795914761	17.619183417085427	16.076	1.9919899598140545	10.3976	3.0058273742984096	-2.254798994974874	-1.25	0.214289523775662	-1.3505999999999998	0.1671661766394249	nag1
15.922	-2.04	-6.27	-7.82	12.88	-0.83	-10.295470514429109	-3.9560000000000004	1.3645306885519284	-4.710800000000001	1.6642542486295502	-14.960853199498118	-8.040000000000001	0.9996199277725509	-8.5938	1.384918608085059	-10.694792973651191	-10.745999999999999	1.9760222670810166	-5.2708	3.9045012433324024	17.61323713927227	16.076	1.9919899598140545	10.4932	3.0072744728577865	-2.2530112923462986	-1.25	0.214289523775662	-1.3392000000000002	0.1824643101809073	nag1
15.942	-4.17	-9.37	-11.51	18.04	-1.33	-10.287794486215539	-3.9560000000000004	1.3645306885519284	-4.6962	1.6657619326681727	-14.953847117794487	-8.040000000000001	0.9996199277725509	-8.5632	1.3493693765183656	-10.695814536340853	-10.745999999999999	1.9760222670810166	-5.4636000000000005	3.970593314015768	17.613771929824562	16.076	1.9919899598140545	10.6674	3.1855065979706154	-2.251854636591479	-1.25	0.214289523775662	-1.3366	0.18163216922659267	nag1
15.962	-2.78	-8.16	-10.33	17.0	-1.29	-10.27839799749687	-3.9560000000000004	1.3645306885519284	-4.6788	1.681383832394201	-14.945344180225282	-8.040000000000001	0.9996199277725509	-8.541199999999998	1.3467415551346065	-10.695356695869837	-10.745999999999999	1.9760222670810166	-5.6798	3.9344976029673333	17.613003754693366	16.076	1.9919899598140545	10.880200000000002	3.2466909307786036	-2.250650813516896	-1.25	0.214289523775662	-1.3378	0.18111097060495207	nag1
15.982000000000001	-5.58	-8.08	-13.89	17.79	-1.41	-10.272525	-3.9560000000000004	1.3645306885519284	-4.625800000000001	1.6072934405644501	-14.9367625	-8.040000000000001	0.9996199277725509	-8.533999999999999	1.3482551081804	-10.699349999999999	-10.745999999999999	1.9760222670810166	-5.754000000000001	4.054258532074459	17.613225	16.076	1.9919899598140545	10.996400000000001	3.387762346193391	-2.2496	-1.25	0.214289523775662	-1.3341999999999998	0.17775344079450084	nag1
16.002	-5.73	-9.58	-5.52	10.6	-1.23	-10.26685393258427	-5.3100000000000005	1.4045782285084731	-4.6544	1.614086157071194	-14.930074906367041	-8.524000000000001	1.5705616829656834	-8.5644	1.3544712953015163	-10.692883895131086	-10.746	5.191996147918448	-5.6	3.9084978063242417	17.60446941323346	15.419999999999998	4.1090534189762	10.8398	3.213626275212276	-2.24832709113608	-1.458	0.12253978945632314	-1.3297999999999999	0.17755125733035573	nag1
16.022000000000002	-6.09	-10.59	-4.33	10.43	-1.6	-10.261645885286784	-5.3100000000000005	1.4045782285084731	-4.6734	1.6254702427925147	-14.924663341645886	-8.524000000000001	1.5705616829656834	-8.6218	1.3785554255177193	-10.68495012468828	-10.746	5.191996147918448	-5.529	3.8984660772030115	17.595523690773067	15.419999999999998	4.1090534189762	10.8172	3.212431236459331	-2.2475187032418953	-1.458	0.12253978945632314	-1.34	0.17814234161913742	nag1
16.042	-3.43	-6.14	-15.97	20.17	-1.49	-10.253138231631382	-5.3100000000000005	1.4045782285084731	-4.633	1.6308683676658076	-14.913723536737235	-8.524000000000001	1.5705616829656834	-8.5824	1.4209806329375227	-10.691531755915317	-10.746	5.191996147918448	-5.6256	4.095214808350254	17.598729763387297	15.419999999999998	4.1090534189762	10.918600000000001	3.4234616744947983	-2.2465753424657535	-1.458	0.12253978945632314	-1.344	0.17923875309832796	nag1
16.062	-7.28	-7.45	-16.99	18.63	-1.47	-10.249440298507462	-5.3100000000000005	1.4045782285084731	-4.642600000000001	1.6452340693217538	-14.904440298507463	-8.524000000000001	1.5705616829656834	-8.534600000000001	1.4180083906374514	-10.699365671641791	-10.746	5.191996147918448	-5.840999999999999	4.399083508446537	17.600012437810946	15.419999999999998	4.1090534189762	11.079600000000001	3.5923370597732673	-2.2456094527363186	-1.458	0.12253978945632314	-1.347	0.18008218078625432	nag1
16.082	-4.02	-8.86	-10.92	17.27	-1.5	-10.241701863354036	-5.3100000000000005	1.4045782285084731	-4.6426	1.6452340693217538	-14.896931677018634	-8.524000000000001	1.5705616829656834	-8.5594	1.4125189686282242	-10.699639751552795	-10.746	5.191996147918448	-5.9862	4.4451996075565585	17.59960248447205	15.419999999999998	4.1090534189762	11.251600000000002	3.6794383777297095	-2.2446832298136647	-1.458	0.12253978945632314	-1.3485999999999998	0.18109654658129729	nag1
16.102	-4.88	-9.15	-9.25	15.1	-1.58	-10.235049627791565	-5.534000000000001	1.7959688193284424	-4.602399999999999	1.6134492902613244	-14.889801488833747	-8.874	1.4094906881565414	-8.5878	1.409775333092393	-10.697841191066997	-15.562000000000001	4.8269882949930585	-6.0612	4.468403650485713	17.59650124069479	20.326	4.48349684955839	11.398800000000001	3.6833063230456125	-2.2438585607940444	-1.424	0.1335065541462291	-1.3524	0.18395385401823414	nag1
16.122	-6.78	-8.16	-16.3	19.0	-1.32	-10.23076827757125	-5.534000000000001	1.7959688193284424	-4.5908	1.5952005055983083	-14.881462205700124	-8.874	1.4094906881565414	-8.5594	1.4036692586770398	-10.704783147459727	-15.562000000000001	4.8269882949930585	-6.1852	4.6644929903627705	17.59824039653036	20.326	4.48349684955839	11.502800000000002	3.823243115257959	-2.24271375464684	-1.424	0.1335065541462291	-1.3492000000000002	0.18307843752258976	nag1
16.142	-2.82	-7.18	-14.01	19.88	-1.52	-10.221596534653465	-5.534000000000001	1.7959688193284424	-4.5342	1.6070140773801056	-14.871930693069308	-8.874	1.4094906881565414	-8.586199999999998	1.3628884243189925	-10.708873762376237	-15.562000000000001	4.8269882949930585	-6.196999999999999	4.683874747798215	17.601064356435643	20.326	4.48349684955839	11.600800000000001	3.9740191139911976	-2.2418193069306933	-1.424	0.1335065541462291	-1.3524	0.18466251622340069	nag1
16.162	-5.09	-8.49	-24.04	28.66	-1.22	-10.215253399258343	-5.534000000000001	1.7959688193284424	-4.507999999999999	1.5865223166487015	-14.864042027194067	-8.874	1.4094906881565414	-8.538	1.3213721995697374	-10.725352286773795	-15.562000000000001	4.8269882949930585	-6.5838	5.313913923246595	17.614734239802225	20.326	4.48349684955839	11.961000000000002	4.645545705076985	-2.2405562422744127	-1.424	0.1335065541462291	-1.3476	0.18492756441815575	nag1
16.182	-8.1	-11.39	-14.21	18.99	-1.48	-10.212641975308642	-5.534000000000001	1.7959688193284424	-4.5902	1.6637301218548701	-14.859753086419753	-8.874	1.4094906881565414	-8.6322	1.3537043508047115	-10.729654320987654	-15.562000000000001	4.8269882949930585	-6.717	5.421018523924747	17.616432098765433	20.326	4.48349684955839	12.1128	4.749680135309654	-2.239617283950617	-1.424	0.1335065541462291	-1.3542	0.18361550332480925	nag1
16.202	-5.67	-8.8	-15.48	19.81	-1.2	-10.207040690505549	-6.709999999999999	2.0166804407243104	-4.5708	1.6448892277075817	-14.852281134401974	-10.110000000000001	1.4144398184440372	-8.6328	1.3537733207895195	-10.735511713933416	-14.925999999999998	3.473767983040894	-6.8982	5.560511167957505	17.619136868064118	19.740000000000002	3.620618731653473	12.309	4.8619133086068285	-2.238335388409371	-1.41	0.2283856387779232	-1.3492000000000002	0.18435591132593185	nag1
16.222	-5.11	-8.7	-8.28	13.03	-1.15	-10.20076354679803	-6.709999999999999	2.0166804407243104	-4.5186	1.5831665633617997	-14.844704433497537	-10.110000000000001	1.4144398184440372	-8.598199999999999	1.3287798454036204	-10.732487684729065	-14.925999999999998	3.473767983040894	-6.8804	5.554511665010277	17.613485221674875	19.740000000000002	3.620618731653473	12.298399999999999	4.8597074573917105	-2.2369950738916256	-1.41	0.2283856387779232	-1.3384	0.17974312736995854	nag1
16.242	-4.5	-9.7	-15.83	22.43	-1.4	-10.193751537515375	-6.709999999999999	2.0166804407243104	-4.4804	1.5594634870194335	-14.838376383763839	-10.110000000000001	1.4144398184440372	-8.5882	1.3183194156320772	-10.738757687576877	-14.925999999999998	3.473767983040894	-7.1046000000000005	5.68609123301804	17.61940959409594	19.740000000000002	3.620618731653473	12.5504	5.051979187831809	-2.2359655596555963	-1.41	0.2283856387779232	-1.3382000000000003	0.17966737975196617	nag1
16.262	-8.98	-10.89	-16.63	20.06	-1.52	-10.192260442260443	-6.709999999999999	2.0166804407243104	-4.5618	1.6836242370043397	-14.833525798525798	-10.110000000000001	1.4144398184440372	-8.620600000000001	1.3548196807497257	-10.745995085995085	-14.925999999999998	3.473767983040894	-7.3548	5.825604020535739	17.62240786240786	19.740000000000002	3.620618731653473	12.7564	5.1450157215999095	-2.235085995085995	-1.41	0.2283856387779232	-1.3430000000000002	0.1812794662888151	nag1
16.282	-9.29	-12.46	-18.41	23.37	-1.78	-10.19115337423313	-6.709999999999999	2.0166804407243104	-4.6366	1.806984871693863	-14.830613496932516	-10.110000000000001	1.4144398184440372	-8.6648	1.4422887706555283	-10.755398773006135	-14.925999999999998	3.473767983040894	-7.719399999999999	5.936807501184703	17.62946012269939	19.740000000000002	3.620618731653473	13.0984	5.271825521252638	-2.2345276073619633	-1.41	0.2283856387779232	-1.3508000000000002	0.19144818662829857	nag1
16.302	-11.38	-11.34	-22.75	24.48	-1.76	-10.192610294117648	-10.292	1.680468982159445	-4.7564	2.0413218606519123	-14.826335784313727	-12.13	0.895365847014504	-8.684800000000001	1.4726073503018777	-10.770098039215686	-19.708	3.49142606967411	-8.1524	6.226615866010817	17.63785539215686	23.300000000000004	2.7898960554113836	13.438799999999999	5.446906495190364	-2.2339460784313725	-1.7520000000000002	0.030594117081556738	-1.3578000000000001	0.19987026404389968	nag1
16.322	-9.62	-10.98	-15.0	18.1	-1.74	-10.191909424724603	-10.292	1.680468982159445	-4.8759999999999994	2.147023568590133	-14.821627906976746	-12.13	0.895365847014504	-8.760399999999999	1.4917295262854091	-10.775275397796817	-19.708	3.49142606967411	-8.3424	6.288661503865872	17.63842105263158	23.300000000000004	2.7898960554113836	13.5906	5.469334701920581	-2.2333414932680538	-1.7520000000000002	0.030594117081556738	-1.3636000000000001	0.20669172549416132	nag1
16.342	-10.02	-13.4	-18.54	23.62	-1.7	-10.191699266503667	-10.292	1.680468982159445	-4.9925999999999995	2.2641219499138097	-14.819889975550122	-12.13	0.895365847014504	-8.8358	1.625831140665918	-10.78476772616137	-19.708	3.49142606967411	-8.6536	6.40186412902766	17.645733496332518	23.300000000000004	2.7898960554113836	13.8648	5.622567951332112	-2.2326894865525673	-1.7520000000000002	0.030594117081556738	-1.3676000000000001	0.21126982457395294	nag1
16.362000000000002	-7.73	-12.13	-17.65	23.82	-1.77	-10.18869352869353	-10.292	1.680468982159445	-5.0736	2.288518601138077	-14.816605616605615	-12.13	0.895365847014504	-8.882	1.6860738115394125	-10.793150183150184	-19.708	3.49142606967411	-8.8236	6.526950645952085	17.653272283272283	23.300000000000004	2.7898960554113836	14.006000000000002	5.783116171499692	-2.232124542124542	-1.7520000000000002	0.030594117081556738	-1.3736000000000002	0.21837769191593107	nag1
16.382	-12.71	-12.8	-24.6	26.48	-1.79	-10.191768292682926	-10.292	1.680468982159445	-5.2654	2.5123663209436886	-14.814146341463415	-12.13	0.895365847014504	-8.9662	1.7740210177527305	-10.80998780487805	-19.708	3.49142606967411	-9.3014	6.790002858344536	17.664036585365853	23.300000000000004	2.7898960554113836	14.385	5.968039451776373	-2.231585365853659	-1.7520000000000002	0.030594117081556738	-1.3826000000000003	0.22610102491892095	nag1
16.402	-12.77	-13.4	-14.86	17.33	-1.84	-10.194908647990257	-11.078	1.4863566193884965	-5.4256	2.725793769431075	-14.812423873325214	-13.664000000000001	1.6909240077543404	-9.037799999999999	1.878360433560932	-10.81492082825822	-18.262	3.394733568337875	-9.5376	6.773494729985644	17.663629719853837	22.633999999999997	3.8581943963465606	14.5424	5.939208893928073	-2.2311084043848965	-1.794	0.12322337440599489	-1.3923999999999999	0.2350992842808897	nag1
16.422	-9.61	-13.3	-13.55	19.03	-1.8	-10.19419708029197	-11.078	1.4863566193884965	-5.5262	2.7861017239731956	-14.810583941605838	-13.664000000000001	1.6909240077543404	-9.1148	1.9721719509417786	-10.818248175182482	-18.262	3.394733568337875	-9.78	6.693828409476197	17.665291970802922	22.633999999999997	3.8581943963465606	14.7678	5.890208509527852	-2.2305839416058393	-1.794	0.12322337440599489	-1.3989999999999998	0.2418571850476693	nag1
16.442	-11.52	-14.91	-20.46	25.69	-1.85	-10.195808019441069	-11.078	1.4863566193884965	-5.7010000000000005	2.8827851116584955	-14.81070473876063	-13.664000000000001	1.6909240077543404	-9.281199999999998	2.101549127356711	-10.829963547995138	-18.262	3.394733568337875	-10.189400000000001	6.708808528908202	17.675042527339002	22.633999999999997	3.8581943963465606	15.184000000000001	5.912453132230003	-2.2301215066828677	-1.794	0.12322337440599489	-1.4147999999999998	0.24504260354277052	nag1
16.462	-12.42	-15.84	-22.09	27.41	-1.92	-10.198507281553399	-11.078	1.4863566193884965	-5.8988	2.997773078231792	-14.811953883495145	-13.664000000000001	1.6909240077543404	-9.4302	2.2925010760462796	-10.843628640776698	-18.262	3.394733568337875	-10.644200000000001	6.729749696652337	17.686856796116505	22.633999999999997	3.8581943963465606	15.5978	6.030826013753283	-2.229745145631068	-1.794	0.12322337440599489	-1.4232	0.2550185267379429	nag1
16.482	-9.07	-10.87	-20.35	23.71	-1.56	-10.197139393939393	-11.078	1.4863566193884965	-5.9838	3.0266738597115337	-14.807175757575758	-13.664000000000001	1.6909240077543404	-9.4652	2.301011525572223	-10.855151515151515	-18.262	3.394733568337875	-11.0452	6.698076251386522	17.694157575757576	22.633999999999997	3.8581943963465606	15.953600000000002	5.972710990114005	-2.228933333333333	-1.794	0.12322337440599489	-1.4280000000000002	0.25529494747072595	nag1
16.502	-9.17	-12.27	-21.08	26.05	-1.86	-10.195895883777238	-9.232000000000001	1.7002399830612147	-6.1408	2.983099908019237	-14.804104116222762	-13.48	0.8633655077659752	-9.6068	2.2498303246680194	-10.867530266343826	-18.778	6.541881686487458	-11.349	6.803140706275897	17.704273607748185	24.928000000000004	5.687334700894612	16.266	6.085342040929342	-2.228486682808717	-1.8980000000000001	0.17485994395515517	-1.4518	0.23807638973014106	nag1
16.522000000000002	-6.31	-13.39	-11.29	20.24	-1.88	-10.191197097944379	-9.232000000000001	1.7002399830612147	-6.18	2.971944323372223	-14.802394195888754	-13.48	0.8633655077659752	-9.7258	2.289882886230856	-10.868041112454657	-18.778	6.541881686487458	-11.4726	6.7433534351256395	17.707339782345827	24.928000000000004	5.687334700894612	16.4788	6.033293560210171	-2.2280652962515113	-1.8980000000000001	0.17485994395515517	-1.4612	0.2455534357241162	nag1
16.542	-10.02	-14.9	-26.04	32.89	-1.97	-10.19099033816425	-9.232000000000001	1.7002399830612147	-6.242800000000001	3.0198277015317725	-14.802512077294686	-13.48	0.8633655077659752	-9.8408	2.4020151743815195	-10.886364734299518	-18.778	6.541881686487458	-11.876800000000001	6.999080534365278	17.725676328502416	24.928000000000004	5.687334700894612	16.9466	6.378076163783281	-2.2277536231884056	-1.8980000000000001	0.17485994395515517	-1.4724000000000002	0.2557307257285132	nag1
16.562	-11.53	-13.08	-24.73	28.45	-2.16	-10.192605548854042	-9.232000000000001	1.7002399830612147	-6.3372	3.1103376285003526	-14.800434258142339	-13.48	0.8633655077659752	-9.939	2.4324878085563784	-10.903063932448733	-18.778	6.541881686487458	-12.1384	7.23102848134064	17.738612786489746	24.928000000000004	5.687334700894612	17.229400000000002	6.569395154340893	-2.22767189384801	-1.8980000000000001	0.17485994395515517	-1.4895999999999998	0.2722840653525238	nag1
16.582	-9.13	-13.76	-10.75	17.01	-1.62	-10.191325301204818	-9.232000000000001	1.7002399830612147	-6.4601999999999995	3.096437380115975	-14.799180722891565	-13.48	0.8633655077659752	-10.0206	2.491343715789531	-10.902879518072288	-18.778	6.541881686487458	-12.280999999999999	7.129199299575062	17.737734939759036	24.928000000000004	5.687334700894612	17.337	6.519682366746509	-2.2269397590361444	-1.8980000000000001	0.17485994395515517	-1.4958	0.2716396923297093	nag1
16.602	-3.9	-12.02	-7.27	17.16	-1.77	-10.18375451263538	-7.0600000000000005	1.8046827976129214	-6.507000000000001	3.0379956133837105	-14.79583634175692	-12.978	1.7717945704849645	-10.116	2.4743549973803542	-10.898507821901324	-14.382	4.037342690433895	-12.3884	7.00905663686461	17.737039711191336	22.348000000000003	4.370438879563471	17.5076	6.39765727530359	-2.226389891696751	-2.048	0.19322525714823108	-1.5104	0.26620507669303095	nag1
16.622	-8.03	-16.13	-18.49	28.84	-2.24	-10.181165865384616	-7.0600000000000005	1.8046827976129214	-6.5296	3.0451734711486713	-14.797439903846152	-12.978	1.7717945704849645	-10.278599999999999	2.596575460572809	-10.907632211538461	-14.382	4.037342690433895	-12.4898	7.060768441153708	17.750384615384615	22.348000000000003	4.370438879563471	17.7658	6.590302117505696	-2.2264062499999997	-2.048	0.19322525714823108	-1.5270000000000001	0.28502953660049624	nag1
16.642	-6.39	-12.49	-17.57	25.96	-2.29	-10.176614645858344	-7.0600000000000005	1.8046827976129214	-6.583399999999999	3.0178013418340517	-14.794669867947178	-12.978	1.7717945704849645	-10.353599999999998	2.6053702467113764	-10.91563025210084	-14.382	4.037342690433895	-12.8232	6.893941865796368	17.760240096038416	22.348000000000003	4.370438879563471	18.141000000000002	6.510026881664934	-2.226482593037215	-2.048	0.19322525714823108	-1.5475999999999999	0.30205121879494234	nag1
16.662	-9.13	-13.38	-12.9	19.08	-1.94	-10.175359712230216	-7.0600000000000005	1.8046827976129214	-6.694	3.0075483269226786	-14.792973621103117	-12.978	1.7717945704849645	-10.4302	2.6373676502241588	-10.91800959232614	-14.382	4.037342690433895	-13.0884	6.6263048341517115	17.761822541966428	22.348000000000003	4.370438879563471	18.385	6.304738823508324	-2.226139088729017	-2.048	0.19322525714823108	-1.5604	0.30489181754872213	nag1
16.682	-7.85	-10.87	-15.68	20.7	-2.0	-10.172574850299402	-7.0600000000000005	1.8046827976129214	-6.797999999999999	2.954289859074168	-14.788275449101794	-12.978	1.7717945704849645	-10.468799999999998	2.6292232421654083	-10.923712574850299	-14.382	4.037342690433895	-13.374	6.416667073063001	17.76534131736527	22.348000000000003	4.370438879563471	18.6176	6.167097872035548	-2.2258682634730538	-2.048	0.19322525714823108	-1.5726	0.31009419240492947	nag1
16.702	-8.08	-14.96	-19.98	28.95	-2.1	-10.170071770334928	-9.642	1.0431759199674808	-6.888399999999999	2.922166766672428	-14.78848086124402	-13.62	0.9926731586982697	-10.615	2.672171210755734	-10.934545454545455	-21.169999999999998	1.791747750103234	-13.699000000000002	6.329165483243901	17.77872009569378	27.332	1.9653437358385937	19.0168	6.177182317833526	-2.2257177033492823	-2.184	0.05748043145279956	-1.5912	0.31332737004022926	nag1
16.722	-10.76	-14.04	-24.03	29.59	-2.28	-10.170776583034648	-9.642	1.0431759199674808	-7.034599999999999	2.9294836279676506	-14.78758661887694	-13.62	0.9926731586982697	-10.723799999999999	2.699066270896995	-10.950191158900836	-21.169999999999998	1.791747750103234	-14.0774	6.370624167671058	17.79283154121864	27.332	1.9653437358385937	19.3786	6.257186565405077	-2.225782556750299	-2.184	0.05748043145279956	-1.612	0.323879544250133	nag1
16.742	-8.81	-12.07	-21.78	27.22	-2.17	-10.169152744630072	-9.642	1.0431759199674808	-7.1068	2.927830875008486	-14.784343675417661	-13.62	0.9926731586982697	-10.7742	2.700228327458272	-10.963114558472554	-21.169999999999998	1.791747750103234	-14.418399999999998	6.316159825303329	17.804081145584725	27.332	1.9653437358385937	19.7162	6.214793703375059	-2.2257159904534607	-2.184	0.05748043145279956	-1.6304000000000003	0.3289870663049216	nag1
16.762	-9.93	-13.0	-18.71	23.95	-2.18	-10.168867699642432	-9.642	1.0431759199674808	-7.2328	2.9106630424936983	-14.782216924910609	-13.62	0.9926731586982697	-10.8506	2.708231149511358	-10.972348033373063	-21.169999999999998	1.791747750103234	-14.785800000000002	6.007252789889311	17.81140643623361	27.332	1.9653437358385937	20.047800000000002	5.980508916301292	-2.2256615017878425	-2.184	0.05748043145279956	-1.6441999999999999	0.3373431003399053	nag1
16.782	-10.63	-14.03	-21.35	26.95	-2.19	-10.169416666666667	-9.642	1.0431759199674808	-7.297199999999999	2.950019743967117	-14.781321428571427	-13.62	0.9926731586982697	-10.9506	2.731842773436175	-10.984702380952381	-21.169999999999998	1.791747750103234	-15.0638	5.982419444352219	17.822285714285712	27.332	1.9653437358385937	20.376199999999997	5.897452542394554	-2.2256190476190474	-2.184	0.05748043145279956	-1.659	0.34479955727042094	nag1
16.802	-10.29	-16.79	-11.84	20.32	-1.98	-10.169560047562426	-9.079999999999998	1.509344228464799	-7.400399999999999	2.962885355975313	-14.78370986920333	-13.418000000000001	2.3342956110998445	-11.0898	2.8484127266294186	-10.985719381688465	-15.764	4.769811736326708	-15.213	5.800798766250288	17.825255648038052	22.04	4.170232607421317	20.571199999999997	5.72527109776098	-2.2253269916765754	-1.938	0.1000799680255744	-1.6688	0.34685549540677363	nag1
16.822	-7.76	-10.46	-16.14	20.86	-2.02	-10.166698337292162	-9.079999999999998	1.509344228464799	-7.49	2.9028697974977087	-14.77857482185273	-13.418000000000001	2.3342956110998445	-11.1928	2.725613235623139	-10.991840855106888	-15.764	4.769811736326708	-15.398	5.676104225934695	17.828859857482186	22.04	4.170232607421317	20.78	5.534703870919888	-2.225083135391924	-1.938	0.1000799680255744	-1.6791999999999998	0.3494768101266913	nag1
16.842	-7.04	-12.24	-9.32	16.41	-1.9	-10.162989323843416	-9.079999999999998	1.509344228464799	-7.5756000000000006	2.8225376915832427	-14.77556346381969	-13.418000000000001	2.3342956110998445	-11.304400000000001	2.649401287776812	-10.989857651245552	-15.764	4.769811736326708	-15.4754	5.5629415981556045	17.82717674970344	22.04	4.170232607421317	20.8998	5.368205906358408	-2.224697508896797	-1.938	0.1000799680255744	-1.6956	0.33989290029871233	nag1
16.862000000000002	-9.23	-12.15	-18.92	23.61	-1.76	-10.161883886255923	-9.079999999999998	1.509344228464799	-7.665799999999999	2.801402775433047	-14.772452606635072	-13.418000000000001	2.3342956110998445	-11.3566	2.6396224297100774	-10.99925355450237	-15.764	4.769811736326708	-15.6876	5.485864045574848	17.834028436018958	22.04	4.170232607421317	21.0792	5.304243522590083	-2.2241469194312797	-1.938	0.1000799680255744	-1.7005999999999997	0.3389443997508294	nag1
16.882	-11.08	-15.45	-22.6	29.0	-2.03	-10.162970414201183	-9.079999999999998	1.509344228464799	-7.7894000000000005	2.813191527683188	-14.773254437869822	-13.418000000000001	2.3342956110998445	-11.4838	2.6810833098368434	-11.012982248520709	-15.764	4.769811736326708	-16.0044	5.416719453013354	17.847242603550296	22.04	4.170232607421317	21.4144	5.263669535560902	-2.223917159763314	-1.938	0.1000799680255744	-1.7156	0.33653795613328447	nag1
16.902	-10.81	-13.95	-21.64	26.67	-1.89	-10.163735224586288	-9.224	2.5132178576478403	-7.9014	2.819870463083602	-14.772281323877069	-12.585999999999999	1.6544799787244329	-11.5964	2.663666155462256	-11.025543735224588	-24.814	3.739425624343931	-16.2336	5.407687936292806	17.857671394799056	30.05	2.4807498866270254	21.6544	5.2232975587989605	-2.2235224586288416	-1.8719999999999999	0.12874781551544867	-1.7256	0.3340851657275206	nag1
16.922	-13.04	-14.48	-28.15	31.62	-2.02	-10.167131050767415	-9.224	2.5132178576478403	-8.1214	2.7820892237632298	-14.77193624557261	-12.585999999999999	1.6544799787244329	-11.7606	2.580370492303577	-11.045761511216057	-24.814	3.739425624343931	-16.640200000000004	5.525187406554752	17.87391971664699	30.05	2.4807498866270254	22.0292	5.253100868505569	-2.2232821723730813	-1.8719999999999999	0.12874781551544867	-1.7494	0.3105387681604564	nag1
16.942	-9.2	-10.59	-27.87	31.23	-1.97	-10.165990566037737	-9.224	2.5132178576478403	-8.222000000000001	2.7266814696136756	-14.767004716981132	-12.585999999999999	1.6544799787244329	-11.785	2.563013412977393	-11.065601415094338	-24.814	3.739425624343931	-16.967399999999998	5.696926421594492	17.889669811320754	30.05	2.4807498866270254	22.292999999999996	5.37837668021549	-2.2229834905660377	-1.8719999999999999	0.12874781551544867	-1.7622	0.3060564840492241	nag1
16.962	-6.68	-10.64	-27.34	33.13	-1.83	-10.161884570082451	-9.224	2.5132178576478403	-8.299999999999999	2.6215862155790695	-14.762143698468787	-12.585999999999999	1.6544799787244329	-11.8346	2.5149765365887258	-11.084770318021201	-24.814	3.739425624343931	-17.3076	5.799441408710102	17.907620730270907	30.05	2.4807498866270254	22.6156	5.535859043268611	-2.222520612485277	-1.8719999999999999	0.12874781551544867	-1.7730000000000001	0.29848768476971593	nag1
16.982	-6.39	-13.27	-19.07	27.6	-1.65	-10.157447058823529	-9.224	2.5132178576478403	-8.3162	2.606896575451727	-14.760388235294117	-12.585999999999999	1.6544799787244329	-11.9384	2.463425820987958	-11.094164705882354	-24.814	3.739425624343931	-17.4112	5.783389176542343	17.919023529411763	30.05	2.4807498866270254	22.811799999999998	5.535182717335156	-2.2218470588235295	-1.8719999999999999	0.12874781551544867	-1.7778	0.29443331943215667	nag1
17.002	-6.48	-12.14	-24.41	31.61	-1.54	-10.153125734430082	-9.494000000000002	1.5428622751237386	-8.3312	2.593836997065706	-14.757309048178612	-11.478	0.7615352913686928	-11.989600000000001	2.439899596462182	-11.109811985898943	-24.784	2.5491614307454125	-17.789	5.604986573560734	17.935111633372504	28.394	2.5574252677253346	23.232000000000003	5.384645593097599	-2.221045828437133	-1.624	0.08522910301065005	-1.784	0.28579998714671584	nag1
17.022000000000002	-9.9	-12.5	-21.27	25.52	-1.64	-10.15282863849765	-9.494000000000002	1.5428622751237386	-8.4074	2.582592282563991	-14.754659624413145	-11.478	0.7615352913686928	-12.0278	2.432480291255601	-11.121737089201877	-24.784	2.5491614307454125	-18.1278	5.27723500963705	17.944014084507042	28.394	2.5574252677253346	23.5338	5.065923728649089	-2.220363849765258	-1.624	0.08522910301065005	-1.7848	0.2853300273188885	nag1
17.042	-10.87	-10.8	-28.79	30.49	-1.78	-10.1536694021102	-9.494000000000002	1.5428622751237386	-8.5562	2.503068231476816	-14.750023446658851	-11.478	0.7615352913686928	-12.121000000000002	2.287222939616994	-11.142450175849941	-24.784	2.5491614307454125	-18.3842	5.477878738105465	17.958722157092616	28.394	2.5574252677253346	23.7402	5.135826738288041	-2.2198475967174676	-1.624	0.08522910301065005	-1.7906	0.2821449186181502	nag1
17.062	-10.09	-10.5	-23.32	25.34	-1.6	-10.153594847775176	-9.494000000000002	1.5428622751237386	-8.612400000000001	2.505374272418766	-14.745046838407495	-11.478	0.7615352913686928	-12.182	2.1990786567959573	-11.156709601873537	-24.784	2.5491614307454125	-18.5108	5.517999430435443	17.967365339578453	28.394	2.5574252677253346	23.8744	5.087005919447105	-2.219121779859485	-1.624	0.08522910301065005	-1.7932	0.2797188092440331	nag1
17.082	-10.13	-11.45	-26.13	29.01	-1.56	-10.153567251461988	-9.494000000000002	1.5428622751237386	-8.734599999999999	2.4245110678995156	-14.74119298245614	-11.478	0.7615352913686928	-12.233799999999999	2.149168695480338	-11.174222222222221	-24.784	2.5491614307454125	-18.815	5.5102365777575555	17.980280701754385	28.394	2.5574252677253346	24.1092	5.046727709261582	-2.2183508771929827	-1.624	0.08522910301065005	-1.7944	0.2785616115486361	nag1
17.102	-6.87	-13.3	-13.74	21.7	-1.53	-10.149731308411216	-7.986	1.923440667137929	-8.7744	2.375787869318282	-14.739509345794392	-12.298	1.6546226155833843	-12.3168	2.1073723264883664	-11.177219626168226	-14.472	1.9600346935704993	-18.9048	5.386369509214539	17.9846261682243	20.318	0.889008436405414	24.2412	4.890162820209912	-2.217546728971963	-1.5340000000000003	0.11892854997854803	-1.7934	0.2794353636334911	nag1
17.122	-11.72	-13.52	-16.87	20.38	-1.71	-10.151563593932321	-7.986	1.923440667137929	-8.8732	2.3938053046842795	-14.738086347724622	-12.298	1.6546226155833843	-12.424000000000001	2.026377082784117	-11.183862310385063	-14.472	1.9600346935704993	-18.9162	5.381344908144089	17.987421236872812	20.318	0.889008436405414	24.268800000000002	4.863801167391452	-2.2169544924154025	-1.5340000000000003	0.11892854997854803	-1.8011999999999997	0.27127544552896904	nag1
17.142	-6.29	-9.1	-16.54	20.73	-1.37	-10.147062937062937	-7.986	1.923440667137929	-8.9426	2.261369288998237	-14.73151515151515	-12.298	1.6546226155833843	-12.4624	1.941384483889199	-11.190104895104895	-14.472	1.9600346935704993	-18.9668	5.346050016181138	17.990617715617716	20.318	0.889008436405414	24.2858	4.849613108911116	-2.2159673659673658	-1.5340000000000003	0.11892854997854803	-1.7982	0.27524897819974165	nag1
17.162	-7.59	-12.29	-13.52	19.66	-1.45	-10.14408614668219	-7.986	1.923440667137929	-8.9926	2.2012879439648056	-14.728672875436555	-12.298	1.6546226155833843	-12.5384	1.8551674768998512	-11.192817229336438	-14.472	1.9600346935704993	-18.7564	5.349326015146832	17.992561117578582	20.318	0.889008436405414	24.1058	4.850968802881616	-2.2150756693830034	-1.5340000000000003	0.11892854997854803	-1.8028	0.2671928142746393	nag1
17.182	-7.46	-13.28	-11.69	19.12	-1.61	-10.14096511627907	-7.986	1.923440667137929	-8.979800000000001	2.2084332704892815	-14.726988372093022	-12.298	1.6546226155833843	-12.576199999999998	1.850539788873534	-11.193395348837209	-14.472	1.9600346935704993	-18.706	5.4046208498480635	17.993872093023256	20.318	0.889008436405414	24.108400000000003	4.848204952898157	-2.2143720930232558	-1.5340000000000003	0.11892854997854803	-1.8054	0.2646076032041999	nag1
17.202	-8.52	-15.35	-24.84	33.82	-2.15	-10.139082462253194	-3.114	2.8314137811347884	-9.0368	2.1574545091805706	-14.727711962833913	-7.156000000000001	4.135304583703599	-12.7072	1.8091412327400063	-11.20924506387921	-20.466	4.296671269715662	-18.8932	5.452490702160162	18.01225319396051	25.822000000000003	4.788187130846079	24.3886	4.997270279352324	-2.2142973286875725	-1.312	0.44169672853667363	-1.8244	0.25415052586197895	nag1
17.222	-0.78	-5.54	-13.61	19.68	-1.31	-10.128225058004642	-3.114	2.8314137811347884	-8.9502	2.392402506916832	-14.717053364269143	-7.156000000000001	4.135304583703599	-12.643999999999998	1.9973860469143638	-11.212030162412994	-20.466	4.296671269715662	-18.9998	5.2904555916619405	18.0141879350348	25.822000000000003	4.788187130846079	24.521600000000003	4.772222927889002	-2.213248259860789	-1.312	0.44169672853667363	-1.8276	0.24637419689967793	nag1
17.242	-2.57	-4.42	-25.27	28.0	-0.88	-10.119466975666281	-3.114	2.8314137811347884	-8.9116	2.479648065877928	-14.705121668597915	-7.156000000000001	4.135304583703599	-12.538400000000001	2.2763086480581918	-11.22831981460023	-20.466	4.296671269715662	-19.1886	5.343205874791678	18.025758980301273	25.822000000000003	4.788187130846079	24.633000000000003	4.787388726260552	-2.2117033603707994	-1.312	0.44169672853667363	-1.8172	0.2741967117503342	nag1
17.262	-2.83	-5.9	-19.75	23.98	-1.16	-10.111030092592593	-3.114	2.8314137811347884	-8.7886	2.6244875184869487	-14.694930555555556	-7.156000000000001	4.135304583703599	-12.438600000000001	2.4526146065297914	-11.23818287037037	-20.466	4.296671269715662	-19.251	5.330919915254523	18.032650462962962	25.822000000000003	4.788187130846079	24.711400000000005	4.742861880376301	-2.210486111111111	-1.312	0.44169672853667363	-1.81	0.28660575211055883	nag1
17.282	-0.87	-4.57	-18.86	23.63	-1.06	-10.100346820809248	-3.114	2.8314137811347884	-8.6202	2.8519370359709493	-14.683225433526012	-7.156000000000001	4.135304583703599	-12.2808	2.6932264544025792	-11.246994219653178	-20.466	4.296671269715662	-19.26	5.329850861335782	18.039121387283238	25.822000000000003	4.788187130846079	24.7166	4.741503511653293	-2.209156069364162	-1.312	0.44169672853667363	-1.7956	0.3056018484824989	nag1
17.302	0.78	-7.93	-0.83	10.71	-1.18	-10.087782909930716	-2.7139999999999995	1.9102104596090974	-8.377	3.117867043021413	-14.675427251732101	-5.514	1.4928442651529328	-12.2126	2.7598867249751184	-11.234965357967667	-22.705999999999996	11.184672726548596	-18.8216	5.907161464817831	18.03065819861432	26.565999999999995	8.17683948723466	24.4412	5.138783164151156	-2.2079676674364896	-1.068	0.0730479294709987	-1.7839999999999998	0.31774717198761065	nag1
17.322	-3.17	-5.92	-25.97	29.69	-0.98	-10.079803921568628	-2.7139999999999995	1.9102104596090974	-8.248	3.197797073369242	-14.665328719723183	-5.514	1.4928442651529328	-12.111399999999998	2.895447524536914	-11.251960784313725	-22.705999999999996	11.184672726548596	-19.041	5.965755079909797	18.044106113033447	26.565999999999995	8.17683948723466	24.673000000000002	5.108216770207454	-2.206551326412918	-1.068	0.0730479294709987	-1.7688	0.33746135077265926	nag1
17.342	-5.0	-5.86	-31.94	33.91	-1.12	-10.073951612903226	-2.7139999999999995	1.9102104596090974	-8.1476	3.2197569688992704	-14.655184331797235	-5.514	1.4928442651529328	-11.9606	3.020608406076024	-11.275794930875575	-22.705999999999996	11.184672726548596	-19.309	6.23758104932825	18.062384792626727	26.565999999999995	8.17683948723466	24.878800000000002	5.269658487172453	-2.205299539170507	-1.068	0.0730479294709987	-1.7572	0.3496239379092702	nag1
17.362000000000002	-3.49	-3.97	-29.27	30.79	-1.05	-10.066375143843498	-2.7139999999999995	1.9102104596090974	-8.0628	3.286131054313318	-14.64288837744534	-5.514	1.4928442651529328	-11.7974	3.2248048888930567	-11.29650172612198	-22.705999999999996	11.184672726548596	-19.5414	6.389136510275776	18.077031070195627	26.565999999999995	8.17683948723466	25.018199999999997	5.332888595827809	-2.203970080552359	-1.068	0.0730479294709987	-1.7428	0.3636326920037293	nag1
17.382	-2.69	-3.89	-25.52	27.73	-1.01	-10.05789655172414	-2.7139999999999995	1.9102104596090974	-7.862399999999999	3.3024317323661188	-14.630528735632183	-5.514	1.4928442651529328	-11.619200000000001	3.4091801875260845	-11.312850574712645	-22.705999999999996	11.184672726548596	-19.5598	6.405306311081121	18.08812643678161	26.565999999999995	8.17683948723466	25.0432	5.342801924848361	-2.202597701149425	-1.068	0.0730479294709987	-1.7272	0.3780132812697563	nag1
17.402	-1.63	-7.12	2.15	4.22	-0.89	-10.048220436280138	-1.9600000000000002	1.2815927590307308	-7.639599999999999	3.3401484508131216	-14.621905855338692	-7.616	0.5157751448063392	-11.493599999999999	3.457573031087861	-11.297393800229623	1.09	6.5034667678093045	-19.2196	7.076563780449919	18.072204362801376	5.732	6.148890631650558	24.781	6.009186589663184	-2.201090700344432	-1.168	0.1781460075331468	-1.7082000000000002	0.3956894783353575	nag1
17.422	-0.91	-7.8	-3.1	11.15	-1.16	-10.037740825688074	-1.9600000000000002	1.2815927590307308	-7.465599999999999	3.459869739201869	-14.614082568807339	-7.616	0.5157751448063392	-11.3836	3.486300746917735	-11.287993119266055	1.09	6.5034667678093045	-19.0106	7.394596871903115	18.064266055045874	5.732	6.148890631650558	24.6234	6.261143733946933	-2.1998967889908254	-1.168	0.1781460075331468	-1.6954000000000002	0.4029443168093834	nag1
17.442	-1.37	-7.64	9.43	-2.02	-1.14	-10.027812142038947	-1.9600000000000002	1.2815927590307308	-7.2626	3.5144656225726276	-14.606093928980528	-7.616	0.5157751448063392	-11.2382	3.487828217310789	-11.26426116838488	1.09	6.5034667678093045	-18.4128	8.413087239412139	18.04126002290951	5.732	6.148890631650558	24.069200000000002	7.3042765890809465	-2.1986827033218788	-1.168	0.1781460075331468	-1.6812	0.4098364033989922	nag1
17.462	-4.48	-8.47	-8.92	14.36	-1.45	-10.021464530892448	-1.9600000000000002	1.2815927590307308	-7.1038	3.455563919246743	-14.599073226544622	-7.616	0.5157751448063392	-11.0908	3.44484935839592	-11.261578947368422	1.09	6.5034667678093045	-18.1494	8.501313562368729	18.037048054919907	5.732	6.148890631650558	23.808199999999996	7.414783823069774	-2.197826086956522	-1.168	0.1781460075331468	-1.6718000000000002	0.40963742056424923	nag1
17.482	-1.41	-7.05	5.89	0.95	-1.2	-10.011622857142857	-1.9600000000000002	1.2815927590307308	-6.9506	3.5354908500829585	-14.590445714285714	-7.616	0.5157751448063392	-11.0144	3.49188514667235	-11.241977142857142	1.09	6.5034667678093045	-17.6246	9.148016002145516	18.01752	5.732	6.148890631650558	23.353	8.08891815626636	-2.196685714285714	-1.168	0.1781460075331468	-1.6645999999999999	0.4147741455741132	nag1
17.502	-2.16	-8.87	-1.45	9.47	-1.32	-10.002659817351597	-3.1740000000000004	1.2680630899131162	-6.8104000000000005	3.584337789293165	-14.583915525114156	-7.789999999999999	1.488327920856153	-10.9464	3.5000307637131893	-11.23079908675799	-14.815999999999999	13.682062125279215	-17.232	9.414052457548218	18.007762557077626	20.698	11.770727080346395	23.0214	8.312843765486502	-2.1956849315068494	-1.266	0.07031358332498784	-1.6538	0.41660870889424706	nag1
17.522000000000002	-2.99	-8.86	1.28	5.84	-1.24	-9.994663625997719	-3.1740000000000004	1.2680630899131162	-6.744000000000001	3.6243254122494943	-14.57738882554162	-7.789999999999999	1.488327920856153	-10.855799999999999	3.4941117174294107	-11.216533637400227	-14.815999999999999	13.682062125279215	-16.980600000000003	9.738228353729852	17.99388825541619	20.698	11.770727080346395	22.733399999999996	8.653632388205784	-2.1945952109464084	-1.266	0.07031358332498784	-1.641	0.4193398602176375	nag1
17.542	-3.82	-9.26	-15.64	22.38	-1.3	-9.98763097949886	-3.1740000000000004	1.2680630899131162	-6.62	3.616006930641712	-14.57133257403189	-7.789999999999999	1.488327920856153	-10.743000000000002	3.45166877711908	-11.221571753986332	-14.815999999999999	13.682062125279215	-16.7726	9.651459403232508	17.998883826879272	20.698	11.770727080346395	22.523200000000003	8.528633031603315	-2.1935763097949885	-1.266	0.07031358332498784	-1.6276	0.41931703460532677	nag1
17.562	-1.66	-6.14	-22.52	28.14	-1.14	-9.97815699658703	-3.1740000000000004	1.2680630899131162	-6.4226	3.61189916124749	-14.561740614334472	-7.789999999999999	1.488327920856153	-10.6042	3.4950391022892084	-11.234425483503982	-14.815999999999999	13.682062125279215	-16.7284	9.619280672330001	18.010420932878272	20.698	11.770727080346395	22.517	8.524348140737205	-2.192377701934016	-1.266	0.07031358332498784	-1.6072	0.4176955243001878	nag1
17.582	-5.24	-5.82	-35.75	37.66	-1.33	-9.972772727272728	-3.1740000000000004	1.2680630899131162	-6.3448	3.594243833505706	-14.551806818181818	-7.789999999999999	1.488327920856153	-10.4454	3.5289422650709406	-11.262284090909091	-14.815999999999999	13.682062125279215	-17.2284	9.946363782297338	18.03275	20.698	11.770727080346395	22.93	8.749362659004115	-2.191397727272727	-1.266	0.07031358332498784	-1.6014	0.419523587914109	nag1
17.602	-3.49	-7.28	-26.99	31.96	-1.18	-9.965414301929625	-2.6979999999999995	0.9120394728299868	-6.3366	3.6003977161260434	-14.543552780930762	-7.564	1.0246872693656344	-10.3506	3.549387075573025	-11.280136208853575	-24.640000000000004	2.6708800047924273	-17.622799999999998	9.934396038665938	18.04855845629966	30.822000000000003	2.051890835302892	23.226	8.80037476010922	-2.190249716231555	-1.318	0.156	-1.5896000000000001	0.4229679391526277	nag1
17.622	-1.55	-6.88	-22.35	28.79	-1.11	-9.955873015873015	-2.6979999999999995	0.9120394728299868	-6.207000000000001	3.654419884725545	-14.53486394557823	-7.564	1.0246872693656344	-10.1656	3.4824388357726956	-11.292687074829932	-24.640000000000004	2.6708800047924273	-17.7	9.95624652657614	18.060736961451248	30.822000000000003	2.051890835302892	23.225	8.799726630726108	-2.1890249433106574	-1.318	0.156	-1.567	0.4176623477579638	nag1
17.642	-1.9	-8.64	-25.73	33.94	-1.48	-9.946749716874292	-2.6979999999999995	0.9120394728299868	-6.1172	3.7046523646432816	-14.528187995469988	-7.564	1.0246872693656344	-10.0886	3.4725447999637136	-11.30903737259343	-24.640000000000004	2.6708800047924273	-17.8632	10.020741436579218	18.07872027180068	30.822000000000003	2.051890835302892	23.3846	8.921862212954133	-2.1882219705549266	-1.318	0.156	-1.5508000000000002	0.4045498380033933	nag1
17.662	-2.6	-8.84	-20.67	28.4	-1.5	-9.938438914027149	-2.6979999999999995	0.9120394728299868	-5.986600000000001	3.711369520040497	-14.521753393665158	-7.564	1.0246872693656344	-9.9978	3.4439632425922393	-11.319626696832579	-24.640000000000004	2.6708800047924273	-18.018600000000003	10.00243337944344	18.09039592760181	30.822000000000003	2.051890835302892	23.570999999999998	8.927450272465649	-2.1874434389140274	-1.318	0.156	-1.5420000000000003	0.40067799682894667	nag1
17.682	-3.95	-6.18	-27.46	31.02	-1.32	-9.931672316384182	-2.6979999999999995	0.9120394728299868	-5.9086	3.712390181155905	-14.512327683615819	-7.564	1.0246872693656344	-9.904000000000002	3.4833663052177632	-11.337864406779662	-24.640000000000004	2.6708800047924273	-18.2542	10.0846221768086	18.105005649717516	30.822000000000003	2.051890835302892	23.777399999999997	8.978868573330544	-2.1864632768361583	-1.318	0.156	-1.5284	0.3963319573390007	nag1
17.702	-3.22	-7.13	-27.86	33.12	-1.36	-9.924097065462753	-2.2760000000000002	1.4660504766207745	-5.8114	3.717996503494848	-14.503995485327314	-7.0680000000000005	1.271525068569236	-9.7474	3.4269757060410906	-11.356512415349888	-20.636	10.778388747860228	-18.4118	10.173326205407594	18.121952595936794	26.796	9.273242367155081	23.860799999999998	9.04700262461529	-2.185530474040632	-1.364	0.08616263691415205	-1.5135999999999998	0.3882864501201901	nag1
17.722	-4.08	-9.15	-22.78	29.34	-1.48	-9.91750845546787	-2.2760000000000002	1.4660504766207745	-5.677800000000001	3.6560491054175412	-14.497959413754229	-7.0680000000000005	1.271525068569236	-9.6496	3.371295978022173	-11.369391206313416	-20.636	10.778388747860228	-18.3868	10.160766369939328	18.134599774520858	26.796	9.273242367155081	23.8558	9.043840183534103	-2.1847350620067645	-1.364	0.08616263691415205	-1.4975999999999998	0.3722110439313829	nag1
[truncated: 39,113 more rows]
