# Supplementary material for: Overcoming Clusterin-Induced Chemoresistance in Cancer: A Computational Study Using a Fragment-Based Drug Discovery Approach
Source: Biology (Basel). 2025 May 30;14(6):639. doi: 10.3390/biology14060639 (PMC12189888; doi:10.3390/biology14060639)
Supplement: Supplementary file 1 [file biology-14-00639-s001.zip › Supplemental Tables/Table S3. Full fragment docking experiment results.csv]

Ligand	Mode	Affinity (kcal/mol)	RMSD Lower Bound	RMSD Upper Bound	SMILES
104469716_uff_E=313.22.pdbqt	1	-5.2	0.0	0.0	CC1=CN=C(S1)N2CCCCCC2
104734359_uff_E=528.29.pdbqt	1	-6.6	0.0	0.0	CC1=CC(=NN1C2=NC=CN3C2=CC(=N3)C)C
1095922_uff_E=430.09.pdbqt	1	-4.6	0.0	0.0	C1=COC(=C1)C2=CSC(=N2)CC#N
11116473_uff_E=239.05.pdbqt	1	-5.9	0.0	0.0	C1=COC(=C1)C2=NC=C(C=C2)C#N
113446571_uff_E=327.79.pdbqt	1	-6.2	0.0	0.0	CC1=NN2C=CN=C(C2=C1)OCC3CCNCC3
119037955_uff_E=376.42.pdbqt	1	-6.4	0.0	0.0	CC1=C(N=C(S1)C)CNC2CCCC23CCOCC3
119053475_uff_E=269.43.pdbqt	1	-5.9	0.0	0.0	CC1=CN(N=C1C(F)(F)F)C(C)(C)C(=O)O
119056961_uff_E=566.33.pdbqt	1	-4.8	0.0	0.0	CC1=CN2C(=C(N=C2S1)C)CN.Cl.Cl
119099097_uff_E=363.95.pdbqt	1	-6.1	0.0	0.0	CC1=NC(=NO1)CN2CCC(CC2)C(F)(F)F.Cl
119103437_uff_E=374.80.pdbqt	1	-6.2	0.0	0.0	CC1=NOC(=N1)CN2CCC(CC2)C(F)(F)F
119103463_uff_E=113.09.pdbqt	1	-5.6	0.0	0.0	C1CN(CCC1C#N)CC2=CC=NC=C2.Cl.Cl
119103536_uff_E=338.68.pdbqt	1	-7.3	0.0	0.0	CC1=C(N=CN=C1N2CCC(CC2)C3=NN(C=C3)C)C
119103538_uff_E=298.61.pdbqt	1	-7.3	0.0	0.0	CC1=CC(=NC(=N1)C)N2CCCC(C2)C3=NN(C=C3)C
119103632_uff_E=282.10.pdbqt	1	-6.2	0.0	0.0	CC1=CC(=NC(=N1)N(C)CC2=CC=NN2C)C
119399681_uff_E=300.08.pdbqt	1	-5.3	0.0	0.0	CC1=C(C(=NO1)C)CN(C)C(=O)[C@@H]2CCCCN2.Cl
121018889_uff_E=349.77.pdbqt	1	-6.0	0.0	0.0	CC1=C(C=NO1)CN2CCC(CC2)C(F)(F)F
121020624_uff_E=392.56.pdbqt	1	-5.9	0.0	0.0	CC1=C(C(=NO1)C)CN2C3CCC2CC(C3)OC
121020642_uff_E=357.59.pdbqt	1	-6.5	0.0	0.0	CC1=C(C(=NO1)C)CN2CCC(CC2)C(F)(F)F.Cl
121020768_uff_E=283.46.pdbqt	1	-5.4	0.0	0.0	C1CN(CCC1CN2C=CC=N2)C3=NC=C(C=N3)F
121021889_uff_E=95.54.pdbqt	1	-6.0	0.0	0.0	C1CC(CCC1NC(=O)CC2=CN=CC=C2)(F)F
121184804_uff_E=515.77.pdbqt	1	-6.7	0.0	0.0	CC1=C(C(=NO1)C)CN2CCCC(C2)C3=NN(C=C3)C
121184810_uff_E=285.55.pdbqt	1	-7.4	0.0	0.0	CC1=CC(=NC(=N1)N2CCCC(C2)C3=NN(C=C3)C)C
121194086_uff_E=111.15.pdbqt	1	-6.0	0.0	0.0	C1CCC(C1)OC(=O)NC2CCC(CC2)(F)F
121516516_uff_E=203.25.pdbqt	1	-5.7	0.0	0.0	CC1(CN(CC2(O1)CCCC2)CC(C(F)(F)F)O)C
121527657_uff_E=217.95.pdbqt	1	-6.5	0.0	0.0	CN1CCC2CCN(C2C1)C3=NC=C(C=C3)F
121532014_uff_E=212.62.pdbqt	1	-6.3	0.0	0.0	CC1C2(CCN1C3=CC=CC(=N3)C(F)(F)F)CCOCC2
121581949_uff_E=302.78.pdbqt	1	-5.5	0.0	0.0	CC1=NN(C(=N1)C)C2CCCN(C2)C(=O)C=C
122144041_uff_E=282.15.pdbqt	1	-6.4	0.0	0.0	C=CC(=O)N1CCC(CC1)N2C=CC(=N2)C(F)(F)F
122151107_uff_E=531.80.pdbqt	1	-5.4	0.0	0.0	C1CC(OC1)C2=NC(=CS2)C3=NC=CS3
122160169_uff_E=137.51.pdbqt	1	-5.9	0.0	0.0	CC1=C(N=CN=C1N2CCC(CC2)CF)C
122160352_uff_E=371.78.pdbqt	1	-5.7	0.0	0.0	CC1=NC(=CS1)CN2CCCCC2C(F)(F)F
122160658_uff_E=78.30.pdbqt	1	-6.5	0.0	0.0	CC1=NC=CC(=N1)NC2CCC(CC2)(F)F
122160658_uff_E=78.37.pdbqt	1	-6.2	0.0	0.0	CC1=NC=CC(=N1)NC2CCC(CC2)(F)F
122193824_uff_E=418.79.pdbqt	1	-7.2	0.0	0.0	CC1=NN2C(=C1)N=C(C=C2NCC3=CC=CC=N3)C
122243077_uff_E=394.19.pdbqt	1	-6.3	0.0	0.0	CC1=NN=C(O1)CN2CCC(CC2)C(F)(F)F
122243468_uff_E=162.16.pdbqt	1	-5.8	0.0	0.0	CC(C)(C)C(=O)N1CCCC(C1)OC2=C(C=NC=C2)Cl
122244925_uff_E=366.23.pdbqt	1	-5.6	0.0	0.0	CC1=NOC(=C1)CN2CCCCC2C(F)(F)F
122269048_uff_E=508.29.pdbqt	1	-5.8	0.0	0.0	CC1=C(C(=NN1C)C)C(=O)N2C3CCC2CC(C3)OC
122269567_uff_E=163.38.pdbqt	1	-6.2	0.0	0.0	CC1=NC=CC(=N1)N2CCCC(C2)C(F)(F)F
124027925_uff_E=123.39.pdbqt	1	-6.3	0.0	0.0	C1CC(CN(C1)C2=NC=C(C=C2)C#N)F
1242075_uff_E=208.69.pdbqt	1	-7.0	0.0	0.0	CC1=C(C=CC(=C1)F)C(=O)NC2=CC=CC=C2C(F)(F)F
12429409_uff_E=256.12.pdbqt	1	-4.4	0.0	0.0	CC1=C(SC(=N1)C)C(=O)C.Cl
126790801_uff_E=380.86.pdbqt	1	-5.2	0.0	0.0	C1CC[C@H]([C@@H](C1)NC(=O)C2(CCC2)C#N)F
126791082_uff_E=376.09.pdbqt	1	-5.4	0.0	0.0	C1CC=C(C1)C(=O)NC2(CCC2)CF
126791238_uff_E=276.64.pdbqt	1	-6.4	0.0	0.0	C1CCN(C1)CC2=CC(=NN2)C(F)(F)F
126791238_uff_E=277.92.pdbqt	1	-6.4	0.0	0.0	C1CCN(C1)CC2=CC(=NN2)C(F)(F)F
126793978_uff_E=133.19.pdbqt	1	-5.0	0.0	0.0	CC1CCC(N1C(=O)COC(F)F)(C)C
126794069_uff_E=279.50.pdbqt	1	-6.2	0.0	0.0	CC1=C(C(=NN1)C)CN[C@@H]2CCCC[C@H]2F
126815801_uff_E=191.73.pdbqt	1	-6.9	0.0	0.0	CN1C[C@@H]2CCCN([C@@H]2C1)C(=O)NC3=NC=C(C=C3)F
126851848_uff_E=100.38.pdbqt	1	-6.4	0.0	0.0	CC1=NC=CC(=N1)N2CCC(CC2)C(F)(F)F
126851848_uff_E=162.96.pdbqt	1	-6.4	0.0	0.0	CC1=NC=CC(=N1)N2CCC(CC2)C(F)(F)F
126851873_uff_E=1184.29.pdbqt	1	-7.2	0.0	0.0	C1CC1N(C2CCNCC2)C3=NC=NC(=C3)C(F)(F)F
126852244_uff_E=508.81.pdbqt	1	-7.3	0.0	0.0	C1CC(CC=C1)C(=O)N2C3CCC2CC(C3)N4C=CN=N4
126854504_uff_E=88.81.pdbqt	1	-5.6	0.0	0.0	CC1=NC(=CC=C1)OCC2CCNCC2.Cl.Cl
126855037_uff_E=284.56.pdbqt	1	-6.1	0.0	0.0	CC1=NOC(=C1)CN2CCC(CC2)C(F)(F)F
126856592_uff_E=1431.22.pdbqt	1	-6.6	0.0	0.0	C1CC1N(C2CCC2O)C3=NC=CC(=N3)C(F)(F)F
126857787_uff_E=315.74.pdbqt	1	-5.9	0.0	0.0	CC1=C(C(=NN1)C)C(=O)NC2CCCC2F
126857805_uff_E=305.27.pdbqt	1	-5.4	0.0	0.0	CC1=C(C(=NO1)C)CNC2CCCC2F
126953852_uff_E=325.37.pdbqt	1	-5.6	0.0	0.0	CC1=CC(=NC(=N1)OC2CCC2)C
126953859_uff_E=86.55.pdbqt	1	-6.1	0.0	0.0	CC1=CC(=NC(=N1)OC2CCSCC2)C
126953935_uff_E=128.90.pdbqt	1	-6.3	0.0	0.0	CN1CCCC1COC2=NC=CC(=N2)C(F)(F)F
126954263_uff_E=101.17.pdbqt	1	-7.1	0.0	0.0	CC1=NC(=CC(=N1)OC2CCN(CC2)C)C(F)(F)F
126954264_uff_E=215.46.pdbqt	1	-7.1	0.0	0.0	CC1=NC(=CC(=N1)OC2CN3CCC2CC3)C(F)(F)F
126954264_uff_E=216.62.pdbqt	1	-7.1	0.0	0.0	CC1=NC(=CC(=N1)OC2CN3CCC2CC3)C(F)(F)F
126954350_uff_E=170.97.pdbqt	1	-5.6	0.0	0.0	CN(C)C1CCC(CC1)OC2=C(C=C(C=N2)C#N)Cl
126954743_uff_E=329.52.pdbqt	1	-7.1	0.0	0.0	CC1=NN2C(=C1)N=C(C=C2OC3CCC(CC3)(F)F)C
126954744_uff_E=331.37.pdbqt	1	-6.8	0.0	0.0	CC1=NN2C(=C1)N=C(C=C2OCC3CCNCC3)C
126954872_uff_E=203.67.pdbqt	1	-6.4	0.0	0.0	CC1=NC(=CC=C1)OC2CN3CCC2CC3
126954901_uff_E=96.40.pdbqt	1	-5.9	0.0	0.0	CC1=NC(=CC=C1)OCC2CCCN(C2)C
126954966_uff_E=126.07.pdbqt	1	-6.1	0.0	0.0	C1CSCC1OC2=C(C=CC=N2)C(F)(F)F
126954999_uff_E=195.16.pdbqt	1	-6.0	0.0	0.0	CN(C)C1CCCC1OC2=NC=CC(=C2)C#N
126955006_uff_E=151.28.pdbqt	1	-5.5	0.0	0.0	CN(C)C1CCCCC1OC2=NC=C(C=C2)C#N
127449590_uff_E=321.33.pdbqt	1	-5.6	0.0	0.0	CC1=C(SC(=N1)N2CCC(CC2)N(C)C)C
128382962_uff_E=77.19.pdbqt	1	-6.4	0.0	0.0	CC1=CC(=NC(=N1)N2CCCC(C2)F)C
128918363_uff_E=201.75.pdbqt	1	-6.8	0.0	0.0	CC1=NC=C(C=N1)NC(=O)N2CC[C@H]3[C@@H]2CCCC3
130930247_uff_E=1155.30.pdbqt	1	-4.9	0.0	0.0	CC1=NC(=C(C=C1)NCC2(CC2)F)C
131702110_uff_E=137.54.pdbqt	1	-6.5	0.0	0.0	CN1CCCN(CC1)C2=NC=CC(=C2)C(F)(F)F
131702816_uff_E=297.80.pdbqt	1	-6.0	0.0	0.0	CC1=C(SC(=N1)C)CN2CCC(CC2)C(F)(F)F
131702908_uff_E=524.42.pdbqt	1	-6.9	0.0	0.0	C1CC(CC=C1)C(=O)N2C3CCC2CC(C3)N4C=NC=N4
131704128_uff_E=1497.15.pdbqt	1	-5.8	0.0	0.0	CC1=C(SC=N1)CN2CCC3(CC2)CC3(F)F
132283208_uff_E=404.40.pdbqt	1	-6.5	0.0	0.0	CC1=C(C(=NO1)C)CN2CCCCCC2C3=CC=NC=C3
132284090_uff_E=1372.27.pdbqt	1	-5.4	0.0	0.0	CC1=CC(=NO1)CN2CCN(CC2(C)C)C(=O)C3CC3
132300146_uff_E=573.17.pdbqt	1	-5.6	0.0	0.0	C1CC(C1)(CF)NC(=O)C2CCC(=O)C3=CC=CN23
132372234_uff_E=254.55.pdbqt	1	-7.9	0.0	0.0	C=C1CC2CCC(C1)N2C(=O)C3=CC=C(C=C3)C(F)(F)F
132388580_uff_E=1515.90.pdbqt	1	-6.7	0.0	0.0	CC1=NN=C(S1)C(C)NC2CCC3(CC2)CC3(F)F
132396315_uff_E=142.08.pdbqt	1	-5.1	0.0	0.0	C=CC(=O)NC12CCC(CC1)(CC2)F
132450704_uff_E=672.20.pdbqt	1	-6.8	0.0	0.0	CC1=CC(=C(O1)C)C(=O)N2C3CCC2CC(C3)N4C=CN=C4
132450773_uff_E=653.37.pdbqt	1	-6.5	0.0	0.0	CC1=CC(=C(O1)C)C(=O)N2C3CCC2CC(C3)N4C=CC=N4
133313730_uff_E=175.90.pdbqt	1	-6.8	0.0	0.0	CC1=NC(=CC=C1)N2CCC(CC2)C(=O)N3CCOCC3
133403562_uff_E=154.93.pdbqt	1	-6.3	0.0	0.0	CC1=CN=C(N=C1)N2CCC(CC2)C(F)(F)F
133469341_uff_E=146.31.pdbqt	1	-6.5	0.0	0.0	CC1=CN=C(C(=N1)N2CCC(CC2)C(=O)NC(C)C)C
133483664_uff_E=104.77.pdbqt	1	-6.4	0.0	0.0	CC1=NC(=CC=C1)N2CCC(CC2)C(F)(F)F
133483664_uff_E=151.14.pdbqt	1	-6.4	0.0	0.0	CC1=NC(=CC=C1)N2CCC(CC2)C(F)(F)F
133498953_uff_E=1182.51.pdbqt	1	-5.4	0.0	0.0	CC1=CC(=NC(=N1)C)N2CCCN(CC2)C(=O)C3CC3
133499018_uff_E=1281.45.pdbqt	1	-6.7	0.0	0.0	CC1=NC(=C(C=C1)C#N)N2CCCN(CC2)C(=O)C3CC3
133505206_uff_E=404.61.pdbqt	1	-7.0	0.0	0.0	CC1=NN2C=CN=C(C2=C1)N3CCC(CC3)C(F)(F)F
134160404_uff_E=107.78.pdbqt	1	-6.9	0.0	0.0	CC1=NC(=CC(=N1)N2CCCCC2CCO)C(F)(F)F
13758214_uff_E=556.49.pdbqt	1	-4.7	0.0	0.0	CC1=CN2C=C(SC2=N1)C
137889345_uff_E=273.55.pdbqt	1	-6.8	0.0	0.0	CC1=CN(N=C1)C2=CC=CC(=N2)C(F)(F)F
137915961_uff_E=471.48.pdbqt	1	-6.5	0.0	0.0	CC=C1CC2CCC(C1)N2C(=O)CC3=C(ON=C3C)C
137915962_uff_E=531.75.pdbqt	1	-6.0	0.0	0.0	CC=C1CC2CCC(C1)N2C(=O)C3=C(N(N=C3C)C)C
137915963_uff_E=522.79.pdbqt	1	-6.3	0.0	0.0	CC=C1CC2CCC(C1)N2C(=O)C3=C(ON=C3C)C
137915974_uff_E=581.05.pdbqt	1	-7.3	0.0	0.0	CC=C1CC2CCC(C1)N2C3=C(C(=NC4=NC=NN34)C)C
137916814_uff_E=325.21.pdbqt	1	-6.2	0.0	0.0	CC=C1CC2CCC(C1)N2C3=NC=C(C=C3)C#N
137916833_uff_E=272.03.pdbqt	1	-6.5	0.0	0.0	CC=C1CC2CCC(C1)N2C3=NC=CC(=N3)C(F)(F)F
137916836_uff_E=290.05.pdbqt	1	-7.0	0.0	0.0	CC=C1CC2CCC(C1)N2C3=NC=NC(=C3)C(F)(F)F
138111164_uff_E=207.89.pdbqt	1	-5.0	0.0	0.0	C1CCN(C1)C2=C(C=C(C=N2)Br)C(F)(F)F
138988765_uff_E=388.24.pdbqt	1	-6.1	0.0	0.0	CC1=C(C(=NO1)C)CN2C3CCC2CC(=C)C3
138988774_uff_E=206.17.pdbqt	1	-6.9	0.0	0.0	CC1=CC(=NC(=N1)C)N2CCC(CC2)N3CCCC3CO
138988774_uff_E=237.56.pdbqt	1	-6.7	0.0	0.0	CC1=CC(=NC(=N1)C)N2CCC(CC2)N3CCCC3CO
138988837_uff_E=412.98.pdbqt	1	-5.5	0.0	0.0	CC1=C(SC(=N1)C)CN2C3CCC2CC(=C)C3
138988854_uff_E=402.98.pdbqt	1	-5.9	0.0	0.0	CC1=CC(=C(O1)C)C(=O)N2C3CCC2CC(=C)C3
139022937_uff_E=256.38.pdbqt	1	-6.2	0.0	0.0	C=C1CC2CCC(C1)N2C3=NC=CC(=C3)C(F)(F)F
139026420_uff_E=264.48.pdbqt	1	-4.6	0.0	0.0	C1CCC(CC1)(C2=NC=CS2)N.Cl.Cl
139028391_uff_E=343.32.pdbqt	1	-6.1	0.0	0.0	C=C1CC2CCC(C1)N2C3=NC=CN=C3C#N
139028412_uff_E=122.26.pdbqt	1	-6.4	0.0	0.0	CC1=CC(=NC(=N1)OC(C2CCNCC2)C(F)(F)F)C
139028415_uff_E=437.65.pdbqt	1	-6.7	0.0	0.0	C[C@]1(CC[C@H]1N(C)C2=CC=CC(=N2)C(F)(F)F)O
139028415_uff_E=467.13.pdbqt	1	-6.4	0.0	0.0	C[C@]1(CC[C@H]1N(C)C2=CC=CC(=N2)C(F)(F)F)O
139028430_uff_E=138.38.pdbqt	1	-6.3	0.0	0.0	C1C[C@H]([C@@H](C1)F)OC2=C(C=CC=N2)C#N
139028430_uff_E=140.09.pdbqt	1	-6.3	0.0	0.0	C1C[C@H]([C@@H](C1)F)OC2=C(C=CC=N2)C#N
139028431_uff_E=164.24.pdbqt	1	-6.0	0.0	0.0	C1C[C@H]([C@@H](C1)F)OC2=NC=CC(=C2)C#N
139028431_uff_E=171.17.pdbqt	1	-5.8	0.0	0.0	C1C[C@H]([C@@H](C1)F)OC2=NC=CC(=C2)C#N
139028450_uff_E=117.95.pdbqt	1	-6.3	0.0	0.0	CC1=NC(=CC=C1)OC(C2CCNCC2)C(F)(F)F
139028450_uff_E=173.30.pdbqt	1	-6.1	0.0	0.0	CC1=NC(=CC=C1)OC(C2CCNCC2)C(F)(F)F
139028452_uff_E=310.98.pdbqt	1	-4.4	0.0	0.0	CC1=C(C(=NO1)C)CO[C@@H]2CCC[C@H]2F
139028452_uff_E=311.13.pdbqt	1	-5.1	0.0	0.0	CC1=C(C(=NO1)C)CO[C@@H]2CCC[C@H]2F
139028547_uff_E=127.97.pdbqt	1	-5.9	0.0	0.0	CC1=C(N=CN=C1O[C@@H]2CCC[C@H]2F)C
139028547_uff_E=128.05.pdbqt	1	-5.9	0.0	0.0	CC1=C(N=CN=C1O[C@@H]2CCC[C@H]2F)C
139028558_uff_E=116.01.pdbqt	1	-5.9	0.0	0.0	CC1=CC(=NC(=N1)C)O[C@@H]2CCC[C@H]2F
139028558_uff_E=116.04.pdbqt	1	-5.9	0.0	0.0	CC1=CC(=NC(=N1)C)O[C@@H]2CCC[C@H]2F
139028558_uff_E=116.14.pdbqt	1	-5.4	0.0	0.0	CC1=CC(=NC(=N1)C)O[C@@H]2CCC[C@H]2F
139028559_uff_E=116.67.pdbqt	1	-6.2	0.0	0.0	CC1=CC(=NC(=N1)O[C@@H]2CCC[C@H]2F)C
139028559_uff_E=116.74.pdbqt	1	-6.1	0.0	0.0	CC1=CC(=NC(=N1)O[C@@H]2CCC[C@H]2F)C
139028660_uff_E=253.42.pdbqt	1	-7.1	0.0	0.0	C=C1CC2CCC(C1)N2C3=CC=CC(=N3)C(F)(F)F
139028702_uff_E=1479.07.pdbqt	1	-6.3	0.0	0.0	CC1=CC(=C(O1)C)C(=O)N2C3CCC2CC(=CC4CC4)C3
139208833_uff_E=193.46.pdbqt	1	-6.0	0.0	0.0	C1CN(CC1(F)F)C2=C(C=C(C=N2)Br)C#N
145867859_uff_E=89.45.pdbqt	1	-5.5	0.0	0.0	CC1=NC=CC(=C1)OCC2CCNCC2.Cl.Cl
145867876_uff_E=307.99.pdbqt	1	-5.6	0.0	0.0	C=C1CC2CCC(C1)N2C3=C(N=CC=C3)C#N
145883293_uff_E=564.43.pdbqt	1	-7.1	0.0	0.0	C1CC2CC(CC1N2C3=C(C=CC=N3)C#N)N4C=CC=N4
145883396_uff_E=657.35.pdbqt	1	-6.9	0.0	0.0	C1CC2CC(CC1N2C3=CC=CC(=N3)C#N)N4C=CC=N4
145883396_uff_E=678.25.pdbqt	1	-6.9	0.0	0.0	C1CC2CC(CC1N2C3=CC=CC(=N3)C#N)N4C=CC=N4
145884264_uff_E=228.98.pdbqt	1	-7.1	0.0	0.0	CC1=C(C=NC=C1)NC(=O)NC2=CC=CC=C2C(F)(F)F
145887856_uff_E=738.60.pdbqt	1	-5.3	0.0	0.0	CC1=CC(=NN1C2CN(C2)C(=O)C(C)Cl)C
145901002_uff_E=130.70.pdbqt	1	-5.0	0.0	0.0	CC(C(=O)NC1CC(OC1(C)C)(C)C)Cl
145908184_uff_E=894.31.pdbqt	1	-5.7	0.0	0.0	CC1=NOC(=N1)C23CC(C2)CN3C(=O)C(C)Cl
145914176_uff_E=339.25.pdbqt	1	-5.6	0.0	0.0	CC1=CN(N=C1)CCN2CCC(CC2)C(F)(F)F
145914226_uff_E=555.44.pdbqt	1	-6.4	0.0	0.0	C1CC2CC(CC1N2C3=NC=CC(=C3)C#N)N4C=CC=N4
145932712_uff_E=565.35.pdbqt	1	-5.9	0.0	0.0	CC1=CC(=NN1C2CCN(C2)C(=O)C3=CC=NS3)C
145937901_uff_E=248.51.pdbqt	1	-5.6	0.0	0.0	CCN(CC(F)(F)F)C(=O)C1=C(C=C(NC1=O)C)C
145940881_uff_E=145.56.pdbqt	1	-6.3	0.0	0.0	CC1=NC=C(C=C1)C(C)NC(=O)C2CC=CC2
145942208_uff_E=331.68.pdbqt	1	-5.6	0.0	0.0	CC1=CC(=NN1C2CCN(C2)C(=O)CCC(F)(F)F)C
145942916_uff_E=94.74.pdbqt	1	-6.0	0.0	0.0	CC1=CC(=CC(=N1)C)CC(=O)N2CCC(CC2)(F)F
145943425_uff_E=92.60.pdbqt	1	-6.1	0.0	0.0	CC1=CC(=CC(=N1)C)CC(=O)NC(C)C(F)(F)F
146074751_uff_E=441.21.pdbqt	1	-5.6	0.0	0.0	CC1=CC(=NN1C2=NC=CN=C2N3CCCC3)C
146074789_uff_E=150.97.pdbqt	1	-7.2	0.0	0.0	CC1=CC(=C(N=C1)C(=O)N2CCC(CC2)C(F)(F)F)F
146079618_uff_E=427.30.pdbqt	1	-5.8	0.0	0.0	CC1=CC(=NN1C2=NC=CN=C2N3CCCCC3)C
146085985_uff_E=302.73.pdbqt	1	-5.7	0.0	0.0	CC1=CC=C(N1C2CCC(CC2)NC(=O)CCl)C
146102798_uff_E=80.96.pdbqt	1	-5.2	0.0	0.0	CC1=NC=CC(=C1)C(C)NC(=O)C(C)Cl
146109023_uff_E=386.89.pdbqt	1	-5.2	0.0	0.0	CC1(CCOC2(C1)CCC2)CNC(=O)CCl
1471887_uff_E=297.58.pdbqt	1	-5.0	0.0	0.0	CC1=C(C(=NO1)C)CN2CCCC2
1479632_uff_E=464.30.pdbqt	1	-5.2	0.0	0.0	CC1=C(C=NO1)C2=CSC(=N2)C
15350914_uff_E=54.53.pdbqt	1	-5.0	0.0	0.0	C1=C(C=NC(=C1I)N)C(F)(F)F
154566005_uff_E=341.37.pdbqt	1	-5.6	0.0	0.0	CC1=NOC(=C1)CN(C)C2CCC(C2)(C)C
154567144_uff_E=351.57.pdbqt	1	-5.5	0.0	0.0	CC1=C(C=NN1)CN(C)C2CCC(C2)(C)C
154568135_uff_E=651.79.pdbqt	1	-6.6	0.0	0.0	CC1=CC(=NN1C2CN(C2)C3CCC(C3)(C)C)C
154570905_uff_E=167.77.pdbqt	1	-5.2	0.0	0.0	CC1=NC=CC(=C1)CN(C)C2CCC(C2)(C)C
154571816_uff_E=362.16.pdbqt	1	-5.8	0.0	0.0	CC1=C(C(=NO1)C)CN(C)C2CCC(C2)(C)C
154580602_uff_E=95.36.pdbqt	1	-6.7	0.0	0.0	CC1=CC(=NC(=N1)SC)N2CCC(CC2)C(F)(F)F
154582407_uff_E=164.35.pdbqt	1	-6.7	0.0	0.0	CC1=C(N=CN=C1N2CCC(CC2)N(C)C(=O)C)C
154582413_uff_E=489.20.pdbqt	1	-6.5	0.0	0.0	CC1CC2CN(CC2N1C3=NC=CN4C3=CC(=N4)C)C(=O)C
154582995_uff_E=654.27.pdbqt	1	-7.4	0.0	0.0	CC1=CN(N=C1)C2CC3CCC(C2)N3C4=NC=C(C=C4)C#N
154583000_uff_E=241.87.pdbqt	1	-7.0	0.0	0.0	CC1=CC(=NC=N1)N2CCC3C2CN(C3)C4=CC=CC=N4
154583004_uff_E=759.84.pdbqt	1	-7.9	0.0	0.0	CC1=CN(N=C1)CC2CN(C2)C3=CC(=NC=C3)C(F)(F)F
154739993_uff_E=313.97.pdbqt	1	-5.0	0.0	0.0	CC(C)(CN1CCCC(C1)C2=NC=C(N2)C(F)(F)F)O
154745023_uff_E=140.48.pdbqt	1	-5.8	0.0	0.0	CC1C(CCCN1C2=NC=C(C=C2)F)CO
154748781_uff_E=1416.10.pdbqt	1	-6.0	0.0	0.0	CC1=CC=C(O1)C2COCCN2C(=O)NCC3CC3(C)C
154756471_uff_E=295.84.pdbqt	1	-5.6	0.0	0.0	CC1=CC=C(O1)CCC(=O)N2CCC3(CC2)CCOCC3
154763651_uff_E=140.14.pdbqt	1	-5.9	0.0	0.0	CC1=CC(=NC(=N1)C)CN2CCCC2(C)C
154769530_uff_E=433.88.pdbqt	1	-6.7	0.0	0.0	CC1=C(NN=C1CN2CCCC(CC2)N3CCCC3=O)C
154773019_uff_E=167.51.pdbqt	1	-6.9	0.0	0.0	CC1=CC(=O)NC(=N1)N2CCC3(C2)CCC(CC3)(F)F
154818453_uff_E=159.15.pdbqt	1	-5.9	0.0	0.0	CC1=CN=C(C(=N1)N2CC[C@H]3[C@@H](C2)CCCN3)C
154820656_uff_E=485.18.pdbqt	1	-6.0	0.0	0.0	CC1=C(OC(=C1)C2=NC=CN2[C@@H]3CCC[C@@H](C3)CO)C
154828835_uff_E=316.57.pdbqt	1	-5.9	0.0	0.0	CC1CCN(CC1)C2=NC=NC(=C2)N3C=CN=C3C
154828874_uff_E=318.91.pdbqt	1	-6.7	0.0	0.0	CC1CCCCC1NC2=CC(=NC=N2)N3C=CN=C3C
154828955_uff_E=158.57.pdbqt	1	-7.2	0.0	0.0	CC1=C(C=CC=N1)OC2=NC=CC(=C2)C(F)(F)F
154828955_uff_E=159.68.pdbqt	1	-7.1	0.0	0.0	CC1=C(C=CC=N1)OC2=NC=CC(=C2)C(F)(F)F
154828956_uff_E=158.90.pdbqt	1	-6.6	0.0	0.0	CC1=NC=C(C=C1)OC2=C(C=CC=N2)C(F)(F)F
154828956_uff_E=159.00.pdbqt	1	-6.2	0.0	0.0	CC1=NC=C(C=C1)OC2=C(C=CC=N2)C(F)(F)F
154830405_uff_E=267.30.pdbqt	1	-8.0	0.0	0.0	CC1=CC(=NN=C1C)N2CCC3C2CN(C3)C4=CC=CC=N4
154830415_uff_E=258.52.pdbqt	1	-7.0	0.0	0.0	CC1=CN=CC(=N1)N2CCC3C2CN(C3)C4=CC=CC=N4
154883366_uff_E=485.52.pdbqt	1	-7.1	0.0	0.0	CC1=CN(N=C1)C2CC3CCC(C2)N3C4=NC=NC=C4F
154883927_uff_E=330.48.pdbqt	1	-7.3	0.0	0.0	CC1=CC(=NN1C2=NN=C(C=C2)N3CCCCC3)C
155823168_uff_E=133.00.pdbqt	1	-6.8	0.0	0.0	CC1=C(C(=CC=C1)NC(=O)C2CCC(CC2)(F)F)C
155909155_uff_E=467.91.pdbqt	1	-6.4	0.0	0.0	CC1=NC=C(C=C1)C(C)N2C=CN=C2C3=CC=C(O3)C
155909229_uff_E=1398.89.pdbqt	1	-6.1	0.0	0.0	CSC1=C(C=CC(=N1)C2=NC=CN2C3CC3)C#N
155910280_uff_E=502.99.pdbqt	1	-6.2	0.0	0.0	CC1=C(OC(=C1)C2=NC=CN2[C@@H]3CC[C@@H](C3)O)C
155912417_uff_E=462.02.pdbqt	1	-6.1	0.0	0.0	CC1=CC(=NC=C1CN2C=CN=C2C3=CC=C(O3)Cl)C
155914436_uff_E=470.32.pdbqt	1	-6.2	0.0	0.0	CC1=C(N=CC=C1)C(C)N2C=CN=C2C3=CC=C(O3)C
155915367_uff_E=507.77.pdbqt	1	-6.6	0.0	0.0	CC1=CC(=NN1)C2=NC=CN2CC3CCN(C3)C
155915651_uff_E=918.54.pdbqt	1	-6.6	0.0	0.0	C1CO[C@H]2[C@@H]1[C@@H](C2)N3C=CN=C3C4=CN=C5N4C=CC=C5
155941216_uff_E=461.98.pdbqt	1	-5.9	0.0	0.0	CC1=C(N(N=C1C)C2=NC=CN=C2N3CCCC3)C
155941658_uff_E=81.94.pdbqt	1	-5.9	0.0	0.0	CC1=NC(=NC=C1)N2CCCC(C2)CF
155941660_uff_E=100.30.pdbqt	1	-6.6	0.0	0.0	C1CC(CN(C1)C2=NN=C(C=C2)C(F)(F)F)CF
155941662_uff_E=289.00.pdbqt	1	-5.4	0.0	0.0	CC1=CC(=NO1)CN2CCCC(C2)CF
155941670_uff_E=294.56.pdbqt	1	-5.4	0.0	0.0	CC1=NOC(=N1)CN2CCCC(C2)CF
155941673_uff_E=92.92.pdbqt	1	-6.3	0.0	0.0	CC1=CC(=NC(=N1)N2CCCC(C2)CF)C
155941691_uff_E=354.01.pdbqt	1	-7.0	0.0	0.0	CC1=NN2C(=C1)N=C(C=C2N3CCCC(C3)CF)C
155941744_uff_E=308.33.pdbqt	1	-4.3	0.0	0.0	CC1=NC(=CS1)COC2CCCC2
155941771_uff_E=324.51.pdbqt	1	-6.9	0.0	0.0	CC1CCCN(C1)C2=NC=NC(=C2)N3C=CN=C3C
155941900_uff_E=183.13.pdbqt	1	-6.0	0.0	0.0	C1CC(CCC1C(=O)NC2=CC=CC=C2Cl)(F)F
155942285_uff_E=322.82.pdbqt	1	-5.7	0.0	0.0	CC1=CC(=NO1)CN2CCC(C2)C(=O)NC(C)(C)C
155973971_uff_E=100.46.pdbqt	1	-6.6	0.0	0.0	C1CN(CCC1CF)C2=NN=C(C=C2)C(F)(F)F
155973971_uff_E=99.16.pdbqt	1	-6.5	0.0	0.0	C1CN(CCC1CF)C2=NN=C(C=C2)C(F)(F)F
155973972_uff_E=124.17.pdbqt	1	-6.4	0.0	0.0	CC1=NN=C(C=C1)N2CCC(CC2)C(F)(F)F
155973972_uff_E=160.72.pdbqt	1	-6.4	0.0	0.0	CC1=NN=C(C=C1)N2CCC(CC2)C(F)(F)F
155973985_uff_E=142.99.pdbqt	1	-6.5	0.0	0.0	C1CN(CCC1CO)C2=C(C=C(C=N2)C(F)(F)F)F
155974011_uff_E=137.38.pdbqt	1	-6.5	0.0	0.0	CN1CCCN(CC1)C2=CN=C(C=C2)C(F)(F)F
155974047_uff_E=330.53.pdbqt	1	-6.1	0.0	0.0	CC1=CC(=NN1C2=CC(=NC=N2)N3CCCCC3)C
155974098_uff_E=562.08.pdbqt	1	-6.1	0.0	0.0	CC1=CC(=NN1C2=NC=NC(=C2)NC3CCC3)C
155974136_uff_E=327.77.pdbqt	1	-7.6	0.0	0.0	CC1CCN(CC1)C2=NC=NC(=C2)N3C(=CC(=N3)C)C
155974137_uff_E=336.30.pdbqt	1	-7.3	0.0	0.0	CC1CCCN(C1)C2=NC=NC(=C2)N3C(=CC(=N3)C)C
155974190_uff_E=118.42.pdbqt	1	-6.3	0.0	0.0	CC(C)C1=C(C(=NC=N1)N2CCC(CC2)CF)F
155974326_uff_E=174.22.pdbqt	1	-7.1	0.0	0.0	CC1=NC2=C(C=CN=C2)C(=N1)N3CCC(CC3)CF
155974333_uff_E=348.49.pdbqt	1	-6.4	0.0	0.0	CC1=NC2=CC=NN2C(=C1)N3CCC(CC3)CF
155975353_uff_E=155.52.pdbqt	1	-6.3	0.0	0.0	CC1=CN=C(N=C1)N(C)C2CCCN(C2)CC(F)(F)F
155975357_uff_E=1129.38.pdbqt	1	-6.2	0.0	0.0	CC1=CC(=NC(=N1)N2CCCC(C2)NC(=O)C3CC3)C
155975358_uff_E=1141.33.pdbqt	1	-6.8	0.0	0.0	CC1=CC(=NC(=N1)C)N2CCCC(C2)NC(=O)C3CC3
155975363_uff_E=1182.34.pdbqt	1	-6.2	0.0	0.0	CC1=CN=C(C(=N1)N2CCCC(C2)NC(=O)C3CC3)C
155975363_uff_E=1189.57.pdbqt	1	-6.3	0.0	0.0	CC1=CN=C(C(=N1)N2CCCC(C2)NC(=O)C3CC3)C
155975408_uff_E=102.42.pdbqt	1	-6.3	0.0	0.0	C1CN(CCC1C(F)(F)F)C2=NC=C(C=C2)F
155975493_uff_E=157.59.pdbqt	1	-7.2	0.0	0.0	CC1=CC(=NC(=N1)C)N2CCC(CC2)N(C)C3=CC=CC=N3
155975646_uff_E=154.19.pdbqt	1	-6.8	0.0	0.0	CC1=CC(=NC(=N1)N2CCC(CC2)N(C)C3=CC=CC=N3)C
155975804_uff_E=167.58.pdbqt	1	-6.7	0.0	0.0	C1CC(CN(C1)C2=C(C=CC=N2)F)C(=O)N3CCOCC3
155980222_uff_E=120.20.pdbqt	1	-7.0	0.0	0.0	CC1=NC(=CC=C1)NC(=O)C2CCC(CC2)(F)F
155980222_uff_E=120.28.pdbqt	1	-7.0	0.0	0.0	CC1=NC(=CC=C1)NC(=O)C2CCC(CC2)(F)F
155980982_uff_E=149.27.pdbqt	1	-7.4	0.0	0.0	CC1=CC(=NN=C1C)N2CCN(CC2)C3=CC=CC=N3
155981032_uff_E=375.13.pdbqt	1	-6.7	0.0	0.0	C1CN(CCC1C(F)(F)F)C2=NC=CC3=C2C=CO3
155981155_uff_E=342.85.pdbqt	1	-6.8	0.0	0.0	C1CN(CCC1C(F)(F)F)C2=NC=CC3=C2C=CS3
155981449_uff_E=229.67.pdbqt	1	-7.2	0.0	0.0	C1CN(CCC1C(F)(F)F)C2=NC=CC3=CC=CC=C32
155981670_uff_E=155.44.pdbqt	1	-6.0	0.0	0.0	CSC1=CC=CC=C1NC(=O)C2CCC(CC2)(F)F
156006588_uff_E=59.73.pdbqt	1	-4.2	0.0	0.0	C1=CN=CC=C1CCC(F)(F)F.Cl
15664_uff_E=97.65.pdbqt	1	-6.2	0.0	0.0	CC1=CN=C(C=C1)C2=NC=C(C=C2)C
16227491_uff_E=417.26.pdbqt	1	-6.0	0.0	0.0	CC1=C(N(C(=C1C#N)NC(=O)CCl)C2CCCC2)C
163343412_uff_E=109.94.pdbqt	1	-6.6	0.0	0.0	C1CC(CN(C1)C2=C(C=C(C=N2)C(F)(F)F)F)CO
163343438_uff_E=197.10.pdbqt	1	-6.4	0.0	0.0	CC1=CN=C(C(=N1)N2CCC(CC2)C(F)(F)F)C
163343438_uff_E=197.28.pdbqt	1	-6.4	0.0	0.0	CC1=CN=C(C(=N1)N2CCC(CC2)C(F)(F)F)C
163343443_uff_E=153.74.pdbqt	1	-6.7	0.0	0.0	CC1=CC(=NC(=N1)N2CCC(CC2)C(F)(F)F)C
163343629_uff_E=124.29.pdbqt	1	-6.5	0.0	0.0	CC1=C(C=NC=C1)NC(=O)C2CCC(CC2)(F)F
163343635_uff_E=93.65.pdbqt	1	-6.8	0.0	0.0	C1COCCC1CNC2=C(C=C(C=N2)C(F)(F)F)F
163343775_uff_E=329.51.pdbqt	1	-7.0	0.0	0.0	CC1=CC(=NN1C2=CC(=NC=N2)N3CCC(CC3)F)C
163343775_uff_E=329.70.pdbqt	1	-7.1	0.0	0.0	CC1=CC(=NN1C2=CC(=NC=N2)N3CCC(CC3)F)C
163343883_uff_E=353.31.pdbqt	1	-7.1	0.0	0.0	CCC1CCCCN1C2=NC=NC(=C2)N3C(=CC(=N3)C)C
163345300_uff_E=366.79.pdbqt	1	-5.7	0.0	0.0	CC1=C(N=CO1)CN2CCC(CC2)C(F)(F)F
163345324_uff_E=1182.38.pdbqt	1	-6.4	0.0	0.0	CC1=C(N=CN=C1N2CCC(CC2)C(=O)NC3CC3)C
163345498_uff_E=185.79.pdbqt	1	-7.1	0.0	0.0	CC1=CN=C(C(=N1)N2CCC(CC2)N(C)C3=CC=CC=N3)C
163347923_uff_E=115.28.pdbqt	1	-6.4	0.0	0.0	CC1=NC(=NC=C1)N2CCC(CC2)NC(=O)C(C)(C)C
163348904_uff_E=131.62.pdbqt	1	-5.3	0.0	0.0	C1CN(CC1(F)F)C2=NC=CC(=N2)C(F)(F)F
163348906_uff_E=134.02.pdbqt	1	-7.3	0.0	0.0	C1CN(CC1(F)F)C2=NC=NC(=C2)C(F)(F)F
163348926_uff_E=1155.98.pdbqt	1	-6.7	0.0	0.0	CC1=CC(=NN=C1C)N2CCC(CC2)C(=O)NC3CC3
163348926_uff_E=1158.93.pdbqt	1	-6.7	0.0	0.0	CC1=CC(=NN=C1C)N2CCC(CC2)C(=O)NC3CC3
163356266_uff_E=388.58.pdbqt	1	-6.7	0.0	0.0	CC1=NC(=NC=C1)N2CCC(CC2)NC(=O)C3CCC3
163357503_uff_E=399.38.pdbqt	1	-7.2	0.0	0.0	CC1=CC(=NN=C1C)N2CCC(CC2)NC(=O)C3CCC3
163357508_uff_E=387.09.pdbqt	1	-7.0	0.0	0.0	CC1=CC(=NC(=N1)C)N2CCC(CC2)NC(=O)C3CCC3
163357508_uff_E=426.72.pdbqt	1	-7.0	0.0	0.0	CC1=CC(=NC(=N1)C)N2CCC(CC2)NC(=O)C3CCC3
163357511_uff_E=383.44.pdbqt	1	-7.0	0.0	0.0	CC1=CC(=NC(=N1)N2CCC(CC2)NC(=O)C3CCC3)C
163357514_uff_E=389.89.pdbqt	1	-6.8	0.0	0.0	CC1=CN=CC(=N1)N2CCC(CC2)NC(=O)C3CCC3
163357517_uff_E=414.98.pdbqt	1	-6.5	0.0	0.0	CC1=NC=CN=C1N2CCC(CC2)NC(=O)C3CCC3
163357517_uff_E=418.49.pdbqt	1	-6.6	0.0	0.0	CC1=NC=CN=C1N2CCC(CC2)NC(=O)C3CCC3
163357518_uff_E=434.65.pdbqt	1	-6.7	0.0	0.0	CC1=CN=C(C(=N1)N2CCC(CC2)NC(=O)C3CCC3)C
163357526_uff_E=106.89.pdbqt	1	-5.7	0.0	0.0	CC1=NC(=NC=C1)N2CCCC(C2)NC(=O)C(C)(C)C
16456851_uff_E=109.73.pdbqt	1	-5.3	0.0	0.0	CC1=CC(=S)N2C=C(C=CC2=N1)Br
165434374_uff_E=110.01.pdbqt	1	-5.6	0.0	0.0	CC(C)(C)NC(=O)C1CCCN(C1)C2=NC=C(C=N2)F
165434385_uff_E=1147.70.pdbqt	1	-6.4	0.0	0.0	CC1=CC(=NC=N1)N2CCCC(C2)C(=O)NC3CC3
165434386_uff_E=1169.85.pdbqt	1	-6.2	0.0	0.0	CC1=C(N=CN=C1N2CCCC(C2)C(=O)NC3CC3)C
165434387_uff_E=1166.42.pdbqt	1	-6.7	0.0	0.0	CC1=CN=CC(=N1)N2CCCC(C2)C(=O)NC3CC3
165434402_uff_E=309.45.pdbqt	1	-5.7	0.0	0.0	CC1=NC(=CO1)CN2CCCC(C2)C(=O)NC(C)(C)C
16649008_uff_E=334.03.pdbqt	1	-6.6	0.0	0.0	CC1=CC(=C(O1)C)C(=O)NC2=CC=CC=C2C(F)(F)F
166600602_uff_E=138.13.pdbqt	1	-6.2	0.0	0.0	CC1=C(N=CN=C1N2CCC(CC2)C(F)F)C
166600602_uff_E=139.22.pdbqt	1	-5.9	0.0	0.0	CC1=C(N=CN=C1N2CCC(CC2)C(F)F)C
166600735_uff_E=127.68.pdbqt	1	-6.7	0.0	0.0	CC(C)(C)NC(=O)C1CCCN(C1)C2=NC=NC=C2F
166600740_uff_E=139.38.pdbqt	1	-6.4	0.0	0.0	CC1=CN=C(N=C1)N2CCCC(C2)C(=O)N3CCCCC3
166600741_uff_E=157.66.pdbqt	1	-6.5	0.0	0.0	C1CCN(CC1)C(=O)C2CCCN(C2)C3=NC=NC=C3F
166600830_uff_E=139.30.pdbqt	1	-4.7	0.0	0.0	C1CN(CC1C(F)F)C2=C(C=C(C=N2)Br)F
166600830_uff_E=141.28.pdbqt	1	-5.0	0.0	0.0	C1CN(CC1C(F)F)C2=C(C=C(C=N2)Br)F
166602194_uff_E=286.57.pdbqt	1	-6.6	0.0	0.0	C1CN(CCC1C(F)F)C2=NC(=CS2)C(F)(F)F
166602207_uff_E=104.33.pdbqt	1	-6.5	0.0	0.0	C1CN(CCC1C(F)F)C2=NC=C(C=C2)C(F)(F)F
166602209_uff_E=105.48.pdbqt	1	-6.8	0.0	0.0	C1CN(CCC1C(F)F)C2=CC=CC(=N2)C(F)(F)F
166602216_uff_E=106.00.pdbqt	1	-6.3	0.0	0.0	C1CN(CCC1C(F)F)C2=CC(=NC=C2)C(F)(F)F
166602227_uff_E=360.61.pdbqt	1	-5.6	0.0	0.0	CC1=NN2C=CN=C(C2=C1)N3CCC(CC3)C(F)F
166602405_uff_E=422.42.pdbqt	1	-6.0	0.0	0.0	CC1=CC(=NC(=N1)C)N2CCCN(CC2)C(=O)C3CCC3
166602405_uff_E=424.51.pdbqt	1	-5.3	0.0	0.0	CC1=CC(=NC(=N1)C)N2CCCN(CC2)C(=O)C3CCC3
166602406_uff_E=415.33.pdbqt	1	-6.1	0.0	0.0	CC1=CC(=NC(=N1)N2CCCN(CC2)C(=O)C3CCC3)C
166602416_uff_E=134.62.pdbqt	1	-5.3	0.0	0.0	C1CCN(CC1)C(=O)C2CCCN(C2)C3=NC=C(C=N3)F
166602417_uff_E=150.91.pdbqt	1	-7.1	0.0	0.0	CC1=NC=CC(=N1)N2CCCC(C2)C(=O)N3CCCCC3
166602418_uff_E=140.29.pdbqt	1	-6.9	0.0	0.0	CC1=CC(=NC=N1)N2CCCC(C2)C(=O)N3CCCCC3
166602447_uff_E=203.85.pdbqt	1	-6.2	0.0	0.0	C1CCN(CC1)C(=O)C2CCCN(C2)C3=CC=CC(=N3)C#N
166602455_uff_E=292.27.pdbqt	1	-5.8	0.0	0.0	CC1=NC(=C(C=C1)C#N)N2CCC(C2)C(=O)N3CCCC3
166602458_uff_E=231.98.pdbqt	1	-5.6	0.0	0.0	C1CCN(CC1)C(=O)C2CCN(C2)C3=C(C=CC=N3)C#N
166602459_uff_E=202.34.pdbqt	1	-6.7	0.0	0.0	C1CCN(CC1)C(=O)C2CCN(C2)C3=NC=C(C=C3)C#N
166602942_uff_E=101.95.pdbqt	1	-7.2	0.0	0.0	C1CN(CCC1C(F)F)C2=NC=NC(=C2)C(F)(F)F
166602948_uff_E=275.29.pdbqt	1	-7.0	0.0	0.0	C1CC2CC(CC1N2C3=CC(=NC=C3)C(F)(F)F)O
166602949_uff_E=302.49.pdbqt	1	-6.4	0.0	0.0	C1CC2CCC1N2C3=NC=CC(=N3)C(F)(F)F
166602949_uff_E=319.72.pdbqt	1	-6.9	0.0	0.0	C1CC2CCC1N2C3=NC=CC(=N3)C(F)(F)F
166602969_uff_E=227.76.pdbqt	1	-6.8	0.0	0.0	CC1=CC(=NC(=C1C#N)N2CCC(C2)C(F)F)C
166602974_uff_E=160.29.pdbqt	1	-5.4	0.0	0.0	C1CN(CCC1C(F)F)C2=C(C=CC=N2)C#N
166602974_uff_E=161.41.pdbqt	1	-6.1	0.0	0.0	C1CN(CCC1C(F)F)C2=C(C=CC=N2)C#N
166602975_uff_E=172.83.pdbqt	1	-6.5	0.0	0.0	CC1=NC(=C(C=C1)C#N)N2CCC(C2)C(F)F
166602975_uff_E=194.99.pdbqt	1	-6.3	0.0	0.0	CC1=NC(=C(C=C1)C#N)N2CCC(C2)C(F)F
166602982_uff_E=109.13.pdbqt	1	-6.1	0.0	0.0	CCC1=C(C(=NC=N1)N2CCC(CC2)CF)F
166602998_uff_E=157.37.pdbqt	1	-7.0	0.0	0.0	CC1=CC(=NC(=C1C#N)N2CCC(CC2)C(F)F)C
166603038_uff_E=90.39.pdbqt	1	-6.5	0.0	0.0	CC1=CC(=NC(=N1)SC)N2CCC(CC2)C(F)F
166603038_uff_E=91.05.pdbqt	1	-6.5	0.0	0.0	CC1=CC(=NC(=N1)SC)N2CCC(CC2)C(F)F
166603111_uff_E=88.62.pdbqt	1	-6.2	0.0	0.0	CC1=CC(=NC(=N1)SC)N2CCC(CC2)CF
166603116_uff_E=94.94.pdbqt	1	-6.0	0.0	0.0	C1CN(CCC1C(F)F)C2=NC=C(C=C2)F
166603116_uff_E=95.15.pdbqt	1	-6.0	0.0	0.0	C1CN(CCC1C(F)F)C2=NC=C(C=C2)F
166603135_uff_E=94.39.pdbqt	1	-5.8	0.0	0.0	CC1=CN=C(C=C1)N2CCC(CC2)C(F)F
166603136_uff_E=97.14.pdbqt	1	-6.2	0.0	0.0	CC1=NC(=CC=C1)N2CCC(CC2)C(F)F
166603136_uff_E=98.32.pdbqt	1	-6.2	0.0	0.0	CC1=NC(=CC=C1)N2CCC(CC2)C(F)F
166603210_uff_E=380.87.pdbqt	1	-5.3	0.0	0.0	C1CN(CC1C(F)F)C2=NC3=C(S2)C=C(C=C3)Cl
166604730_uff_E=803.62.pdbqt	1	-6.9	0.0	0.0	C1C(CN1C2=NC=CN3C2=NC(=C3)C(F)(F)F)(F)F
166604757_uff_E=128.55.pdbqt	1	-6.0	0.0	0.0	CC1=CN=C(C(=N1)N2CCC(CC2)C(F)F)C
166604757_uff_E=128.61.pdbqt	1	-6.0	0.0	0.0	CC1=CN=C(C(=N1)N2CCC(CC2)C(F)F)C
166605790_uff_E=430.17.pdbqt	1	-5.3	0.0	0.0	CC1=C(C(=NO1)C)CN2C3CCC2CC3
166605792_uff_E=156.35.pdbqt	1	-6.5	0.0	0.0	CC1=NC(=C(C=C1)C#N)N2CCC(CC2)C(F)F
166605792_uff_E=182.23.pdbqt	1	-6.4	0.0	0.0	CC1=NC(=C(C=C1)C#N)N2CCC(CC2)C(F)F
166605826_uff_E=209.33.pdbqt	1	-5.7	0.0	0.0	C1CN(CCC1C(F)F)C2=C(C=CC=N2)C(F)(F)F
166605881_uff_E=416.13.pdbqt	1	-5.7	0.0	0.0	CC1=NC(=NC=C1)N2CCCN(CC2)C(=O)C3CCC3
166605887_uff_E=256.68.pdbqt	1	-6.6	0.0	0.0	CC1=NC(=C(C=C1)C#N)N2CCC(C2)C(=O)N3CCCCC3
167876437_uff_E=179.56.pdbqt	1	-6.8	0.0	0.0	CC1=NC(=C(C=C1)C#N)N2CCCC(C2)C(=O)N(C)C
167932729_uff_E=577.76.pdbqt	1	-5.4	0.0	0.0	C=CS(=O)(=O)NC12CCC(C1)(CC2)C(F)F
168004602_uff_E=302.71.pdbqt	1	-5.8	0.0	0.0	CC1=C(C(=NO1)C)CN[C@@H]2CCC[C@H]2F
168054099_uff_E=97.00.pdbqt	1	-6.6	0.0	0.0	CC1=CC(=NN=C1C)N2CCC(CC2)CF
168054099_uff_E=98.10.pdbqt	1	-6.6	0.0	0.0	CC1=CC(=NN=C1C)N2CCC(CC2)CF
168054100_uff_E=272.20.pdbqt	1	-5.7	0.0	0.0	CC1=NOC(=C1)CN2CCC(CC2)C(F)F.Cl
168054109_uff_E=122.25.pdbqt	1	-6.5	0.0	0.0	CC1=NN=C(C=C1)N2CCC(C2)C(F)F
168054109_uff_E=122.55.pdbqt	1	-6.5	0.0	0.0	CC1=NN=C(C=C1)N2CCC(C2)C(F)F
168054203_uff_E=59.30.pdbqt	1	-6.6	0.0	0.0	CC1=NC(=CC(=N1)NCC(F)(F)F)C(F)(F)F
168054912_uff_E=1187.73.pdbqt	1	-6.6	0.0	0.0	CC1=CN=C(C(=N1)N2CCC(CC2)NC(=O)C3CC3)C
168054954_uff_E=105.85.pdbqt	1	-6.4	0.0	0.0	C1CN(CCC1C(F)F)C2=NC=CC(=C2)C(F)(F)F
168055425_uff_E=519.69.pdbqt	1	-7.1	0.0	0.0	C1CC(C1)C(=O)N2CCCN(CC2)C3=CC=CC(=N3)C#N
168055425_uff_E=548.14.pdbqt	1	-7.2	0.0	0.0	C1CC(C1)C(=O)N2CCCN(CC2)C3=CC=CC(=N3)C#N
168055724_uff_E=205.74.pdbqt	1	-6.1	0.0	0.0	C1CN(CCC1CF)C2=C(C=CC=N2)C(F)(F)F
168055725_uff_E=116.98.pdbqt	1	-5.9	0.0	0.0	C1CN(CCC1CF)C2=CC(=NC=C2)C(F)(F)F
168055730_uff_E=122.04.pdbqt	1	-6.2	0.0	0.0	CC1=NC(=CC=C1)N2CCC(C2)C(F)F
168055730_uff_E=131.70.pdbqt	1	-6.2	0.0	0.0	CC1=NC(=CC=C1)N2CCC(C2)C(F)F
168055751_uff_E=94.61.pdbqt	1	-5.5	0.0	0.0	CC1=NC(=NC=C1)N2CCCC(C2)C(F)(F)F
168055819_uff_E=592.25.pdbqt	1	-7.4	0.0	0.0	C1CC2CCC1N2C3=NN4C(=NN=C4C(F)(F)F)C=C3
168057013_uff_E=448.93.pdbqt	1	-7.3	0.0	0.0	CC1=C(N2C(=NC=N2)N=C1C)N3CCCC(C3)C(F)(F)F
168057787_uff_E=150.10.pdbqt	1	-6.3	0.0	0.0	CC1=C(N=CC=C1)C(=O)N2CCCC(C2)CF
168057787_uff_E=151.30.pdbqt	1	-6.3	0.0	0.0	CC1=C(N=CC=C1)C(=O)N2CCCC(C2)CF
168057803_uff_E=179.79.pdbqt	1	-5.6	0.0	0.0	CC1=NC=CC(=C1)C(=O)N2CCC(C2)CC(F)(F)F
168057803_uff_E=185.56.pdbqt	1	-5.7	0.0	0.0	CC1=NC=CC(=C1)C(=O)N2CCC(C2)CC(F)(F)F
17015563_uff_E=284.46.pdbqt	1	-5.5	0.0	0.0	CC1=CC(=C(O1)C)C(=O)NC2CC(NC(C2)(C)C)(C)C
171130448_uff_E=176.77.pdbqt	1	-6.1	0.0	0.0	CC1=C(C=CC=N1)CN2CCC(CC2)C(F)(F)F
171130466_uff_E=191.67.pdbqt	1	-6.2	0.0	0.0	CC1=C(N=CC=C1)CN2CCC(CC2)C(F)(F)F
171130466_uff_E=194.41.pdbqt	1	-5.8	0.0	0.0	CC1=C(N=CC=C1)CN2CCC(CC2)C(F)(F)F
171323447_uff_E=169.63.pdbqt	1	-6.1	0.0	0.0	C1CN(CCC1C(F)(F)F)CC2=CC(=CN=C2)F
171323572_uff_E=295.56.pdbqt	1	-5.3	0.0	0.0	CC1=C(SC(=N1)C)CN2CCCCC2
171324045_uff_E=424.17.pdbqt	1	-6.3	0.0	0.0	CC1=NC=CC(=N1)N2CCCN(CC2)C(=O)C3CCC3
171324046_uff_E=426.60.pdbqt	1	-5.6	0.0	0.0	CC1=CN=CC(=N1)N2CCCN(CC2)C(=O)C3CCC3
171324046_uff_E=427.07.pdbqt	1	-5.9	0.0	0.0	CC1=CN=CC(=N1)N2CCCN(CC2)C(=O)C3CCC3
171326468_uff_E=1202.97.pdbqt	1	-6.6	0.0	0.0	CC1=CC(=NC(=N1)N2CCC(C2)(C(=O)NC3CC3)F)C
171326523_uff_E=554.58.pdbqt	1	-5.4	0.0	0.0	CC1=CC(=CN=C1N2CC(C2)C(F)F)Br
171327915_uff_E=300.81.pdbqt	1	-5.7	0.0	0.0	CC(C)C1=C(N=CO1)CN2CCC(CC2)C(F)(F)F
171328051_uff_E=295.17.pdbqt	1	-6.4	0.0	0.0	CC1=C(SC(=N1)N2CCC(CC2)C(F)(F)F)C
171333766_uff_E=178.94.pdbqt	1	-6.1	0.0	0.0	C1CN(CC1CC(F)(F)F)CC2=C(C=CC=N2)F
171333774_uff_E=144.97.pdbqt	1	-6.4	0.0	0.0	C1CN(CCC1CC(F)(F)F)CC2=C(C=CC=N2)F
171333776_uff_E=103.83.pdbqt	1	-6.9	0.0	0.0	C1CC(CN(C1)CC2=NC=C(C=C2)C(F)(F)F)C(F)F
171335269_uff_E=407.81.pdbqt	1	-6.2	0.0	0.0	CC1=CC(=NC(=N1)N2CCCC(C2)NC(=O)C3CCC3)C
171335273_uff_E=384.73.pdbqt	1	-6.3	0.0	0.0	CC1=NC=CC(=N1)N2CCCC(C2)NC(=O)C3CCC3
171335274_uff_E=380.13.pdbqt	1	-6.1	0.0	0.0	CC1=NC(=NC=C1)N2CCCC(C2)NC(=O)C3CCC3
171335275_uff_E=391.21.pdbqt	1	-7.0	0.0	0.0	CC1=CN=CC(=N1)N2CCCC(C2)NC(=O)C3CCC3
171335276_uff_E=427.38.pdbqt	1	-6.4	0.0	0.0	CC1=CN=C(C(=N1)N2CCCC(C2)NC(=O)C3CCC3)C
171335283_uff_E=382.82.pdbqt	1	-6.9	0.0	0.0	CC1=CC(=NC(=N1)C)N2CCCC(C2)NC(=O)C3CCC3
171337693_uff_E=270.06.pdbqt	1	-6.3	0.0	0.0	CC1=C(C=NC=C1)CN2CCC(CC2)(C(F)(F)F)OC
171690071_uff_E=108.57.pdbqt	1	-4.9	0.0	0.0	C1CN(CCC1CF)CC2=C(C=C(C=N2)F)F
171690087_uff_E=191.77.pdbqt	1	-6.5	0.0	0.0	C1CN(CCC1C(F)(F)F)CC2=C(C=C(C=N2)F)F
171690101_uff_E=119.27.pdbqt	1	-5.9	0.0	0.0	C1CN(CCC1F)CC2=C(N=CC=C2)C(F)(F)F
171690114_uff_E=120.83.pdbqt	1	-5.8	0.0	0.0	CC1CCCCN1CC2=C(C=C(C=N2)F)F
171690118_uff_E=127.23.pdbqt	1	-6.0	0.0	0.0	C1CCCN(CC1)CC2=C(C=C(C=N2)F)F
171690126_uff_E=121.63.pdbqt	1	-5.5	0.0	0.0	CN(CC1=C(C=C(C=N1)F)F)C2CCCCC2
171690224_uff_E=305.17.pdbqt	1	-6.2	0.0	0.0	CC1=C(C=NC=C1)CN2CCC(C2)(C(F)(F)F)OC
171690335_uff_E=367.22.pdbqt	1	-7.0	0.0	0.0	CC1=NC(=C(C=C1)C#N)N2CCC(CC2)C(=O)N(C)C
171691141_uff_E=209.62.pdbqt	1	-6.8	0.0	0.0	CC1=C(N=CN=C1N2CCC(CC2)N3CCOCC3)C
171700740_uff_E=111.38.pdbqt	1	-5.9	0.0	0.0	CC1=CN=C(C(=N1)OC2CCNCC2)C.Cl.Cl
171700781_uff_E=123.05.pdbqt	1	-6.1	0.0	0.0	CC1=C(N=CN=C1N2CCCC(C2)F)C
171700781_uff_E=123.08.pdbqt	1	-6.1	0.0	0.0	CC1=C(N=CN=C1N2CCCC(C2)F)C
171700821_uff_E=173.47.pdbqt	1	-6.7	0.0	0.0	C1CCN(C1)C2CCN(CC2)C3=CN=C(C=C3)C(F)(F)F
171701161_uff_E=319.04.pdbqt	1	-5.6	0.0	0.0	C1CN(CCC1C#N)CC2=NC(=CS2)C(F)(F)F
171701604_uff_E=310.20.pdbqt	1	-5.3	0.0	0.0	C1CCN(C1)C2CCN(CC2)C3=C(C=CN=C3)C#N
171701802_uff_E=182.60.pdbqt	1	-7.0	0.0	0.0	C1CCN(C1)C2CCN(CC2)C3=CC(=NC=C3)C(F)(F)F
171701802_uff_E=183.25.pdbqt	1	-7.6	0.0	0.0	C1CCN(C1)C2CCN(CC2)C3=CC(=NC=C3)C(F)(F)F
171701803_uff_E=179.45.pdbqt	1	-7.2	0.0	0.0	C1CCN(C1)C2CCN(CC2)C3=NC=CC(=C3)C(F)(F)F
171701804_uff_E=179.53.pdbqt	1	-7.1	0.0	0.0	C1CCN(C1)C2CCN(CC2)C3=NC=C(C=C3)C(F)(F)F
171704071_uff_E=275.50.pdbqt	1	-7.2	0.0	0.0	CC1=NC(=CC(=N1)N2C3CCC2CC(C3)O)C(F)(F)F
171704145_uff_E=159.06.pdbqt	1	-6.5	0.0	0.0	CC1=CN=C(C(=C1OC)C)CN2CCCC(C2)F
171704145_uff_E=159.07.pdbqt	1	-6.5	0.0	0.0	CC1=CN=C(C(=C1OC)C)CN2CCCC(C2)F
171704892_uff_E=296.47.pdbqt	1	-5.7	0.0	0.0	CC1=C(C(=NO1)C)CN2CCCC(C2)F
171704905_uff_E=160.82.pdbqt	1	-6.3	0.0	0.0	CC1=NC(=C(C=C1)C#N)N2CCC(CC2)F
171704905_uff_E=162.16.pdbqt	1	-6.2	0.0	0.0	CC1=NC(=C(C=C1)C#N)N2CCC(CC2)F
171704920_uff_E=163.67.pdbqt	1	-6.8	0.0	0.0	CC1=CC(=NC(=C1C#N)N2CCC(CC2)F)C
171704920_uff_E=166.47.pdbqt	1	-6.8	0.0	0.0	CC1=CC(=NC(=C1C#N)N2CCC(CC2)F)C
171704956_uff_E=374.64.pdbqt	1	-6.9	0.0	0.0	CC1=NN=C2N1N=C(C=C2)N3CCCC(C3)F
171992648_uff_E=118.23.pdbqt	1	-6.9	0.0	0.0	CC1=CC(=NC(=N1)C)N2CCC(CC2)C(=O)NC(C)C
171992654_uff_E=114.26.pdbqt	1	-6.1	0.0	0.0	CC(C)NC(=O)C1CCN(CC1)C2=NC=NC=C2F
171992662_uff_E=191.34.pdbqt	1	-6.6	0.0	0.0	C1CN(CC1C(=O)NC2CCOCC2)C3=C(C=CC=N3)F
171992683_uff_E=380.64.pdbqt	1	-6.5	0.0	0.0	CC1=CN=C(S1)N2CCC(C2)C(=O)NC3CCOCC3
171992710_uff_E=331.10.pdbqt	1	-5.9	0.0	0.0	CC1=NSC(=N1)N2CCC(CC2)C(=O)NC(C)C
171992730_uff_E=109.16.pdbqt	1	-5.6	0.0	0.0	CC1=C(N=CC=C1)CN2CCC(CC2)CF
171992731_uff_E=124.40.pdbqt	1	-6.0	0.0	0.0	CC1=C(N=CC=C1)CN2CCCC(C2)C(F)F
171992732_uff_E=103.84.pdbqt	1	-5.6	0.0	0.0	CC1=C(C=NC=C1)CN2CCCC(C2)C(F)F
171992754_uff_E=138.60.pdbqt	1	-6.0	0.0	0.0	CC1=C(N=CC=C1)CN2CCC(C2)CC(F)(F)F
171992755_uff_E=164.80.pdbqt	1	-6.4	0.0	0.0	CC1=C(C=NC=C1)CN2CCC(C2)CC(F)(F)F
171992955_uff_E=142.77.pdbqt	1	-6.3	0.0	0.0	C1CN(CCC1CC(F)(F)F)CC2=C(C=C(C=N2)F)F
171992961_uff_E=150.21.pdbqt	1	-6.3	0.0	0.0	CC1=C(N=CC=C1)CN2CCC(CC2)CC(F)(F)F
171992962_uff_E=141.99.pdbqt	1	-5.9	0.0	0.0	CC1=C(C=NC=C1)CN2CCC(CC2)CC(F)(F)F
171993129_uff_E=387.65.pdbqt	1	-5.9	0.0	0.0	CC1=NC(=NC=C1)NC2CCN(C2)C3=NC=C(S3)C
171993217_uff_E=201.63.pdbqt	1	-6.3	0.0	0.0	CC1=NC(=NC=C1)NC2CCN(C2)C3=C(C=CC=N3)F
171993400_uff_E=331.15.pdbqt	1	-6.9	0.0	0.0	CC1=CC(=NC=N1)NC2CCCN(C2)C3=NC=C(S3)C
171993491_uff_E=132.14.pdbqt	1	-7.9	0.0	0.0	CC1=CC(=NC=N1)NC2CCCN(C2)C3=NC=C(C=C3)F
171993492_uff_E=146.30.pdbqt	1	-7.1	0.0	0.0	CC1=CC(=NC=N1)NC2CCCN(C2)C3=C(C=CC=N3)F
171994403_uff_E=561.62.pdbqt	1	-6.9	0.0	0.0	C1C(CN1C2=NC=NC(=C2)C(F)(F)F)(F)F
171994634_uff_E=554.27.pdbqt	1	-7.1	0.0	0.0	CC1=NC(=CC(=N1)N2CC(C2)(F)F)C(F)(F)F
171994660_uff_E=105.53.pdbqt	1	-6.4	0.0	0.0	CC1=CC(=NC=C1)N2CCC(CC2)C(F)(F)F
17218097_uff_E=279.55.pdbqt	1	-6.3	0.0	0.0	CC1=CC(=C(O1)C)C(=O)NC2=NC=C(C=C2)Br
17390235_uff_E=291.58.pdbqt	1	-7.1	0.0	0.0	CC1=CC(=NN1C2=NC=C(C=C2)C(F)(F)F)C
17605676_uff_E=267.99.pdbqt	1	-5.9	0.0	0.0	C1CN(CCN1C2=CC=CC=N2)C3=C(C=CC=N3)C#N
18357169_uff_E=104.85.pdbqt	1	-6.4	0.0	0.0	C1CNCCC1OC2=NC=C(C=C2)C(F)(F)F
1920714_uff_E=429.22.pdbqt	1	-6.0	0.0	0.0	CC1=CC(=NO1)NC(=O)C(C)(C(F)(F)F)C(F)(F)F
19787363_uff_E=62.16.pdbqt	1	-4.8	0.0	0.0	CC1(CCCN1)C(F)(F)F.Cl
20708621_uff_E=162.96.pdbqt	1	-6.2	0.0	0.0	CC1=CN=C(C=C1)N2CCC(CC2)C(F)(F)F
2081028_uff_E=158.61.pdbqt	1	-4.8	0.0	0.0	CC1CCC(CC1)(C#N)N(C)C(=O)CCl
2267474_uff_E=217.15.pdbqt	1	-6.6	0.0	0.0	C1=CC=C(C=C1)NC(=S)NC2=CC=CC=C2C(F)(F)F
22939575_uff_E=140.05.pdbqt	1	-6.1	0.0	0.0	C1CCN(CC1)C2=CC=CC(=N2)C#N
2378281_uff_E=397.99.pdbqt	1	-4.8	0.0	0.0	CC1=CC=C(N1CC2=CC=CO2)C
24710521_uff_E=156.03.pdbqt	1	-6.3	0.0	0.0	C1CCN(CC1)C2=NC=C(C=C2)C#N
2512520_uff_E=156.11.pdbqt	1	-5.0	0.0	0.0	C1CCC(C1)(C#N)NC(=O)CCl
2736434_uff_E=51.18.pdbqt	1	-5.1	0.0	0.0	C1=CC(=NC=C1C(F)(F)F)Br
2763979_uff_E=148.70.pdbqt	1	-5.1	0.0	0.0	C1CCN(CC1)C2=C(C=CC=N2)C#N
2835453_uff_E=97.82.pdbqt	1	-5.5	0.0	0.0	CC1CCCC(N1CC#CC(C)(C)O)C
285312_uff_E=205.30.pdbqt	1	-6.8	0.0	0.0	C1=CC=C(C(=C1)C(=O)NC2=CC=CC=C2C(F)(F)F)Cl
2988804_uff_E=105.81.pdbqt	1	-6.1	0.0	0.0	C1CCN(C1)C2=NC=C(C=C2)C(F)(F)F
3224234_uff_E=1131.18.pdbqt	1	-6.0	0.0	0.0	CC1=CC(=NC(=N1)N2CCCC(C2)C(=O)NC3CC3)C
3231147_uff_E=1176.27.pdbqt	1	-6.5	0.0	0.0	CC1=CN=C(C(=N1)N2CCC(CC2)C(=O)NC3CC3)C
3547282_uff_E=86.48.pdbqt	1	-6.3	0.0	0.0	CCC1CCCCN1C2=NC(=CC(=N2)C)C
36627895_uff_E=150.95.pdbqt	1	-7.3	0.0	0.0	CC1=CC(=NC(=N1)N2CCC(CC2)C(=O)N3CCCC3)C
39884752_uff_E=348.28.pdbqt	1	-7.3	0.0	0.0	CC1=CC(=NN1C2=NC=C(C=C2)C(=O)NC3CCCCC3)C
39963894_uff_E=502.17.pdbqt	1	-5.9	0.0	0.0	CC1=CC(=C(N1CC2=CC=CO2)C)C(=O)N3CCCC3
42281372_uff_E=106.15.pdbqt	1	-5.3	0.0	0.0	CC1=C2C=CC=NC2=NC(=C1Br)C
42891681_uff_E=193.75.pdbqt	1	-6.6	0.0	0.0	CC1CCCN(C1)CC2=CC(=O)N3C(=CC=CC3=N2)C
43746024_uff_E=288.14.pdbqt	1	-5.6	0.0	0.0	CC1=CC(=C(O1)C)C(C)NC2CCN(CC2)C(=O)C
45588228_uff_E=287.50.pdbqt	1	-5.7	0.0	0.0	C1=CC2=NC=C(N2C=C1C(F)(F)F)Br
45796846_uff_E=294.72.pdbqt	1	-6.0	0.0	0.0	CC1=CC(=NO1)CN2CCCC(C2)C(F)(F)F
45850845_uff_E=277.49.pdbqt	1	-5.6	0.0	0.0	CC1CCN(CC1)CC2=NOC(=C2)C
45860103_uff_E=275.95.pdbqt	1	-5.0	0.0	0.0	CC1CCN(CC1)CC2=CC(=NO2)C
47001339_uff_E=312.46.pdbqt	1	-5.3	0.0	0.0	CC1=NOC(=C1)C2CCCN2C(=O)NCC(C)C
47001354_uff_E=312.11.pdbqt	1	-6.2	0.0	0.0	CC1=CC(=NO1)C2CCCN2C(=O)NCC(C)C
47158964_uff_E=130.34.pdbqt	1	-6.6	0.0	0.0	CC1=CC(=NC(=N1)C)N2CCC(CC2)C(=O)N(C)C
47165839_uff_E=1139.97.pdbqt	1	-6.7	0.0	0.0	CC1=CC(=NC(=N1)N2CCC(CC2)NC(=O)C3CC3)C
47299062_uff_E=1152.09.pdbqt	1	-6.7	0.0	0.0	CC1=CC(=NC(=N1)C)N2CCC(CC2)C(=O)NC3CC3
47432517_uff_E=443.30.pdbqt	1	-5.5	0.0	0.0	CC1CN(CC(O1)(C)C)C(=O)C2=C(N(N=C2C)C)C
477653_uff_E=141.49.pdbqt	1	-6.2	0.0	0.0	C1CCN(CC1)C2=NC=CC(=C2)C#N
49430432_uff_E=222.51.pdbqt	1	-5.9	0.0	0.0	C1CCN(CC1)C(=O)C2CCCN(C2)C3=C(C=CC=N3)C#N
49430437_uff_E=225.01.pdbqt	1	-6.1	0.0	0.0	C1CCN(CC1)C(=O)C2CCCN(C2)C3=NC=C(C=C3)C#N
49720296_uff_E=323.58.pdbqt	1	-6.5	0.0	0.0	CC1=CC(=NN1CC(=O)NC2=CN=C(C=C2)Cl)C
49759148_uff_E=77.16.pdbqt	1	-5.2	0.0	0.0	CC(C)(C)OC(=O)N1CCC(CC1)C(F)F
51064017_uff_E=238.25.pdbqt	1	-6.4	0.0	0.0	C1=COC(=C1)C2=NC=CC(=C2)C#N
520888_uff_E=258.64.pdbqt	1	-4.7	0.0	0.0	CC1=C(SC(=N1)C)C(=O)C
53015110_uff_E=335.93.pdbqt	1	-6.4	0.0	0.0	CC1=CC(=NN1C2=CC(=NC=N2)N3CCCC3)C
53015112_uff_E=293.17.pdbqt	1	-6.2	0.0	0.0	CC1=CC(=NN1C2=NC=NC(=C2)NC(C)C)C
53016014_uff_E=392.63.pdbqt	1	-7.2	0.0	0.0	CC1=CC=C(N1C2=NC=C(C=C2)C(=O)N3CCN(CC3)C)C
53016918_uff_E=341.91.pdbqt	1	-6.1	0.0	0.0	CC1=NN=C2N1N=C(C=C2)NCC(C)C
53520321_uff_E=339.75.pdbqt	1	-5.6	0.0	0.0	CCC1CCCCN1C(=O)C2=C(N=C(S2)C)C
53541688_uff_E=378.00.pdbqt	1	-5.8	0.0	0.0	CC1=C(C(=NO1)C)CN2CCCCC2C(=O)N3CCCC3
55064268_uff_E=96.62.pdbqt	1	-6.4	0.0	0.0	C1CCC(C(C1)NC2CCN(CC2)CC(F)(F)F)O
56779644_uff_E=183.93.pdbqt	1	-5.6	0.0	0.0	CN1CCCC1C2CCCN2C(=O)CC(F)(F)F
59164379_uff_E=207.92.pdbqt	1	-5.9	0.0	0.0	CC1=CN=C(C=C1)OC2CN3CCC2CC3
59164379_uff_E=208.28.pdbqt	1	-5.9	0.0	0.0	CC1=CN=C(C=C1)OC2CN3CCC2CC3
60302662_uff_E=326.41.pdbqt	1	-5.8	0.0	0.0	CCC(=O)NC1(CCCC1)C2=NC(=CS2)C
60544984_uff_E=109.12.pdbqt	1	-5.9	0.0	0.0	CC1CC(CN(C1)C(=O)NCC2=NC(=NC=C2)C)C
60658720_uff_E=241.24.pdbqt	1	-5.8	0.0	0.0	CC1=CC(=NC(=C1C#N)N2CCCC(C2)C(F)(F)F)C
60658720_uff_E=250.01.pdbqt	1	-7.1	0.0	0.0	CC1=CC(=NC(=C1C#N)N2CCCC(C2)C(F)(F)F)C
62076657_uff_E=130.76.pdbqt	1	-4.9	0.0	0.0	C1CN(CCC1C#N)CC(F)(F)F
62140076_uff_E=365.21.pdbqt	1	-5.7	0.0	0.0	C1CC(C1)OC2=C(C=CC=N2)C#N
62347641_uff_E=129.72.pdbqt	1	-6.3	0.0	0.0	C1CNCCC1OC2=CC=CC(=N2)C(F)(F)F
62416152_uff_E=418.51.pdbqt	1	-5.7	0.0	0.0	C1CC(C1)NC2=NC=C(C=C2)C#N
62416355_uff_E=410.89.pdbqt	1	-6.0	0.0	0.0	C1CC(C1)NC2=C(C=CC=N2)C#N
62529_uff_E=120.01.pdbqt	1	-5.2	0.0	0.0	C1CCC(CC1)(C#N)N2CCCCC2
62683668_uff_E=202.63.pdbqt	1	-5.9	0.0	0.0	CC1CCCCN1C2=NC=CN=C2C#N
63762997_uff_E=221.86.pdbqt	1	-6.6	0.0	0.0	CC1=CC(=NC(=N1)N2C3CCC2CC(C3)O)C
63810863_uff_E=289.20.pdbqt	1	-7.1	0.0	0.0	CC1=CC(=NN1C2=CC=CC(=N2)C(F)(F)F)C
6400_uff_E=39.60.pdbqt	1	-3.2	0.0	0.0	C(C(Br)(Br)Br)O
64037194_uff_E=261.97.pdbqt	1	-6.2	0.0	0.0	C1CC2CC(CC1N2C3=NC=CC(=N3)C(F)(F)F)O
64426454_uff_E=275.86.pdbqt	1	-5.1	0.0	0.0	C1CN(CCC1C#N)CC2=CC=C(O2)Br
64564915_uff_E=200.34.pdbqt	1	-5.0	0.0	0.0	C1CC2CC(CC1N2CCC(F)(F)F)O
64586666_uff_E=286.74.pdbqt	1	-7.0	0.0	0.0	CC1=CC(=NN1C2=NC=CC(=N2)C(F)(F)F)C
64586666_uff_E=287.47.pdbqt	1	-6.8	0.0	0.0	CC1=CC(=NN1C2=NC=CC(=N2)C(F)(F)F)C
65419282_uff_E=249.67.pdbqt	1	-6.3	0.0	0.0	CC1=CN=C(C(=N1)N2C3CCC2CC(C3)O)C
65419282_uff_E=249.94.pdbqt	1	-6.3	0.0	0.0	CC1=CN=C(C(=N1)N2C3CCC2CC(C3)O)C
65536273_uff_E=227.77.pdbqt	1	-6.7	0.0	0.0	CC1=NC(=C(C=C1)C#N)N2CCC(CC2)C(F)(F)F
65536273_uff_E=230.19.pdbqt	1	-6.7	0.0	0.0	CC1=NC(=C(C=C1)C#N)N2CCC(CC2)C(F)(F)F
65537432_uff_E=221.55.pdbqt	1	-6.4	0.0	0.0	C1CN(CCC1C(F)(F)F)C2=NC=C(C=C2)C#N
65538017_uff_E=235.06.pdbqt	1	-7.2	0.0	0.0	CC1=CC(=NC(=C1C#N)N2CCC(CC2)C(F)(F)F)C
65538017_uff_E=238.88.pdbqt	1	-7.1	0.0	0.0	CC1=CC(=NC(=C1C#N)N2CCC(CC2)C(F)(F)F)C
65538211_uff_E=209.57.pdbqt	1	-6.1	0.0	0.0	C1CN(CCC1C(F)(F)F)C2=CC(=NC=C2)C#N
71683225_uff_E=99.27.pdbqt	1	-6.4	0.0	0.0	C1CC(C2=C(C1)C=CC=N2)NCC(F)(F)F
71683726_uff_E=281.39.pdbqt	1	-5.0	0.0	0.0	CC1=CC2=NC(=CN2C=C1Br)C
71758336_uff_E=90.71.pdbqt	1	-4.7	0.0	0.0	CN(CC(F)(F)F)C1CCNCC1.Cl
71779227_uff_E=295.64.pdbqt	1	-4.7	0.0	0.0	CN1C=CC=C1C(C#N)N2CCCCCC2
71782934_uff_E=265.98.pdbqt	1	-5.6	0.0	0.0	CC1=CC(=NN1CCNC(=O)NC(C)(C)C)C
71807230_uff_E=1178.83.pdbqt	1	-6.0	0.0	0.0	CC1=C(C(=NC(=N1)N(C)C)C)NC(=O)C2CC2
71807232_uff_E=199.39.pdbqt	1	-5.6	0.0	0.0	CC1=C(C(=NC(=N1)N2CCCC2)C)NC(=O)C
71807233_uff_E=185.20.pdbqt	1	-6.3	0.0	0.0	CCC(=O)NC1=C(N=C(N=C1C)N2CCCC2)C
71914592_uff_E=337.84.pdbqt	1	-5.9	0.0	0.0	CC1=C(SC(=N1)CN2C=CC=C(C2=O)C(F)(F)F)C
7237500_uff_E=197.54.pdbqt	1	-4.1	0.0	0.0	CC/C(=C(\C)/C#N)/N=C(C)N(C)C
73357662_uff_E=273.32.pdbqt	1	-5.4	0.0	0.0	CCN1C(=C(C(=N1)C)C(=O)O)C(F)(F)Cl
75434759_uff_E=158.95.pdbqt	1	-6.8	0.0	0.0	CC1=NC(=NC=C1)N2CCN(CC2)C3=C(C=CC=N3)F
75483237_uff_E=1123.70.pdbqt	1	-6.6	0.0	0.0	CC1=NC(=NC=C1)C(C2CC2)NC(=O)C(F)(F)F
75509898_uff_E=188.49.pdbqt	1	-7.0	0.0	0.0	CC1=NC(=CC=C1)C2CCCN2C3=CC=CC(=N3)C
76148181_uff_E=374.31.pdbqt	1	-7.2	0.0	0.0	CC1=NN2C=C(C=NC2=C1)NC(=O)C3CCC=CC3
81596105_uff_E=245.05.pdbqt	1	-6.3	0.0	0.0	C1CN(CCC1C(F)(F)F)C2=C(N=CC=C2)C#N
836386_uff_E=294.24.pdbqt	1	-4.9	0.0	0.0	C1=COC(=C1)C(=O)NC2=C(C=C(C=C2)Cl)C(F)(F)F
84299523_uff_E=483.26.pdbqt	1	-6.5	0.0	0.0	CC1CCCC(N1C(=O)C2=C(N=C3N2C=CC=C3C)C)C
846632_uff_E=241.92.pdbqt	1	-7.4	0.0	0.0	CC1=C(C(=CC=C1)NC(=O)C2=CC=CC=C2C(F)(F)F)C
84742827_uff_E=302.51.pdbqt	1	-5.0	0.0	0.0	C1=CC2=C(N=C(N2C=C1)C(F)(F)F)Br
84818724_uff_E=76.58.pdbqt	1	-4.7	0.0	0.0	CNC(C#N)C1=CN=CC=C1.Cl.Cl
86768712_uff_E=381.74.pdbqt	1	-6.2	0.0	0.0	CC1=C(OC(=N1)CN2C3CCC2CC(C3)(C)O)C
875477_uff_E=304.45.pdbqt	1	-6.0	0.0	0.0	CCC1=CC=CC=C1NC(=O)C2=CC=CC=C2C(F)(F)F
875825_uff_E=254.84.pdbqt	1	-6.7	0.0	0.0	C1=CC=C(C(=C1)C(=O)NC2=CC=CC=C2Cl)C(F)(F)F
883950_uff_E=341.38.pdbqt	1	-6.6	0.0	0.0	CC1=CC=C(O1)CN2CCC(CC2)C(=O)N3CCCC3
885926_uff_E=75.43.pdbqt	1	-6.7	0.0	0.0	CC1(CC(CC(N1)(C)C)NC(=O)C(F)(F)F)C
887146_uff_E=135.24.pdbqt	1	-5.3	0.0	0.0	CCCC(=O)NC1=C(C=C(C=C1)Cl)C(F)(F)F
89417222_uff_E=291.44.pdbqt	1	-5.7	0.0	0.0	CC1=CC(=NN1C2CCCCO2)C
90418262_uff_E=267.32.pdbqt	1	-4.9	0.0	0.0	C(#N)C1=C(SN=C1C(F)(F)F)Br
91475083_uff_E=177.32.pdbqt	1	-7.1	0.0	0.0	C1CCN(C1)C2CCN(CC2)C3=CC=CC(=N3)C(F)(F)F
91475083_uff_E=180.99.pdbqt	1	-6.9	0.0	0.0	C1CCN(C1)C2CCN(CC2)C3=CC=CC(=N3)C(F)(F)F
91556716_uff_E=153.60.pdbqt	1	-6.6	0.0	0.0	CC1=NC(=NC=C1)N2CCC(CC2)C(F)(F)F
91619218_uff_E=401.10.pdbqt	1	-5.6	0.0	0.0	C1=COC(=C1)C2=CC=C(O2)C#N
91660626_uff_E=183.82.pdbqt	1	-7.1	0.0	0.0	CC1=CC(=NC(=C1)NC(=O)N(C)CC2=CC=NC=C2)C
91900843_uff_E=240.71.pdbqt	1	-6.1	0.0	0.0	C1=CC(=NC(=C1)C2=CC=CN2)C#N
92130808_uff_E=119.00.pdbqt	1	-5.6	0.0	0.0	CC(C1CCN(CC1)C(=O)C2CCCN(C2)C)(F)F
92131057_uff_E=240.40.pdbqt	1	-4.4	0.0	0.0	CC1=C(C(=NN1C)C)CCNC.Cl.Cl
934770_uff_E=146.72.pdbqt	1	-6.7	0.0	0.0	CC1(CN=C(S1)NC2=CC=C(C=C2)C(F)(F)F)C
97013_uff_E=130.07.pdbqt	1	-4.9	0.0	0.0	C1CCC(CC1)(C#N)N2CCCC2
970152_uff_E=187.99.pdbqt	1	-7.1	0.0	0.0	C1CCCN(CC1)C(=O)NC2=CC=CC=C2C(F)(F)F
972141_uff_E=504.18.pdbqt	1	-4.7	0.0	0.0	CCN1C(=C(C(=N1)C)NC(=S)NCC2=CC=CO2)C
972235_uff_E=354.22.pdbqt	1	-5.8	0.0	0.0	CCN1C(=C(C(=N1)C)NC(=S)NC2CCCCC2)C
978186_uff_E=281.04.pdbqt	1	-5.9	0.0	0.0	CC1=CC(=NC(=C1)NC(=S)NCC2=CC=CO2)C
ZINC001776008895_uff_E=118.43.pdbqt	1	-5.1	0.0	0.0
ZINC001776008990_uff_E=325.90.pdbqt	1	-5.5	0.0	0.0
ZINC001776008999_uff_E=129.99.pdbqt	1	-4.8	0.0	0.0
ZINC001776009060_uff_E=445.63.pdbqt	1	-6.3	0.0	0.0
ZINC001776009157_uff_E=122.82.pdbqt	1	-5.6	0.0	0.0
ZINC001776009638_uff_E=124.87.pdbqt	1	-5.1	0.0	0.0
ZINC001776009651_uff_E=119.85.pdbqt	1	-4.9	0.0	0.0
