# Supplementary material for: Overcoming Clusterin-Induced Chemoresistance in Cancer: A Computational Study Using a Fragment-Based Drug Discovery Approach
Source: Biology (Basel). 2025 May 30;14(6):639. doi: 10.3390/biology14060639 (PMC12189888; doi:10.3390/biology14060639)
Supplement: Supplementary file 1 [file biology-14-00639-s001.zip › Supplemental Tables/Table S4. Complete docking scores and toxicities of candidate drugs.csv]

Ligand	Affinity (kcal/mol)	SMILES	Bioconcentration factor	Daphnia magna LC50 (mg/L)	Developmental Toxicity.1	Fathead minnow LC50 (mg/L)	Mutagenicity.1	Oral rat LD50 (mg/kg)	T.pyriformis IGC50(mg/L)
0000750663lig_uff_E=919.25.pdbqt	-10.4	Cc1cc(N2CC[C@H]3CN(c4cccc(-c5nc6ccccn6c5-c5nnco5)[nH+]4)C[C@H]32)[nH+][nH+]c1C		0.8	Developmental NON-toxicant	0.0446	Mutagenicity Negative	1445.04	8.57
0000524332lig_uff_E=1299.69.pdbqt	-10	Cc1cc(N2CC[C@H]3CN(c4cccc(-c5nc6nonc6nc5-c5cccn5C)[nH+]4)C[C@H]32)[nH+][nH+]c1C	22.77	7.27	Developmental NON-toxicant	0.046	Mutagenicity Negative	593.3	8.84
0000437319lig_uff_E=852.60.pdbqt	-9.8	Cc1cc(N2CC[C@@H]3[C@H]2CN(c2cccc[nH+]2)[C@H]3C(=O)c2ccccc2-c2nc[nH]n2)[nH+][nH+]c1C	9.82	19.39	Developmental NON-toxicant	0.0121	Mutagenicity Negative	80.34	5
0000874651lig_uff_E=609.39.pdbqt	-9.8	CCc1cc(Cc2[nH+][nH+]c(N3CC[C@H]4CN(c5cccc[nH+]5)C[C@H]43)cc2C)no1	8.82	0.65	Developmental NON-toxicant	0.19	Mutagenicity Negative	95.57	3.12
0000957253lig_uff_E=618.22.pdbqt	-9.8	Cc1cc(C)n2nc(-c3ccc(O)cc3)c(-c3cccc(-c4cccc[nH+]4)c3)c2n1		3.48	Developmental NON-toxicant	0.00773	Mutagenicity Negative	1182.57	8
0000514254lig_uff_E=1224.60.pdbqt	-9.7	Cc1cc(N2CC[C@H]3CN(c4cc(C(=O)c5ccccc5-c5nn[nH]n5)cc[nH+]4)C[C@H]32)[nH+][nH+]c1C	35.63	9.17	Developmental NON-toxicant	0.00497	Mutagenicity Negative	4643.71	3.73
0000608089lig_uff_E=762.13.pdbqt	-9.7	Cc1cc(N2CC[C@H]3CN(c4cc(C(F)(F)c5ccccc5-c5c[nH]nn5)cc[nH+]4)C[C@H]32)[nH+][nH+]c1C	4.35	17.7	Developmental NON-toxicant	0.0052	Mutagenicity Negative	84.13	3.9
0000588427lig_uff_E=806.96.pdbqt	-9.6	Cc1cc(N2CC[C@H]3CN(c4cccc(-c5nc(N)nc(Cl)c5-c5ccco5)[nH+]4)C[C@H]32)[nH+][nH+]c1C	13.8	0.86	Developmental NON-toxicant	0.0455	Mutagenicity Negative	295.8	3.05
0000345617lig_uff_E=933.90.pdbqt	-9.5	Cc1cc(N2CC[C@H]3CN(c4cc(C(=O)c5ccccc5-c5ncn[nH]5)cc[nH+]4)C[C@H]32)[nH+][nH+]c1C	13.8	12.32	Developmental NON-toxicant	0.00496	Mutagenicity Negative	309.23	3.73
0000625345lig_uff_E=664.78.pdbqt	-8.8	CC(=C1NC(=O)NC1=O)c1cccc(N2C[C@@H]3CCN(c4cc(C)c(C)[nH+][nH+]4)[C@@H]3C2)[nH+]1	77.74	32.19	Developmental NON-toxicant	0.0362	Mutagenicity Negative	375.07	9.02
0000145846lig_uff_E=711.53.pdbqt	-9.4	Cc1cc(N2C[C@H](c3cc4cccc(F)c4o3)[C@H]3CN(c4cccc[nH+]4)C[C@H]32)[nH+][nH+]c1C	21.56	0.24	Developmental NON-toxicant	0.0399	Mutagenicity Negative	74.47	4.6
0000185280lig_uff_E=889.75.pdbqt	-9.2	Cc1cc(N2CC[C@H]3CN(c4cc(C(=O)c5ccccc5-c5nnc[nH]5)cc[nH+]4)C[C@H]32)[nH+][nH+]c1C	13.8	12.32	Developmental NON-toxicant	0.00496	Mutagenicity Negative	11.67	3.73
0000205852lig_uff_E=715.94.pdbqt	-9.2	CCc1cccc2cc([C@H]3CN(c4cc(C)c(C)[nH+][nH+]4)[C@@H]4CN(c5cccc[nH+]5)C[C@H]34)oc12	52.71	0.73	Developmental NON-toxicant	0.0409	Mutagenicity Negative	28.34	4.71
0000634819lig_uff_E=687.42.pdbqt	-9.2	Cc1[nH+][nH+]c(N2CC[C@H]3CN(c4cccc[nH+]4)C[C@H]32)c(-c2nnc(C(C)C)o2)c1C	116.41	0.5	Developmental NON-toxicant	0.19	Mutagenicity Negative	50.01	7.25
0000680638lig_uff_E=1033.54.pdbqt	-9.2	Cc1cc(N2CC[C@H]3CN(c4cc(C(=O)c5ccccc5-c5nnn[nH]5)cc[nH+]4)C[C@H]32)[nH+][nH+]c1C	35.63	9.17	Developmental NON-toxicant	0.00497	Mutagenicity Negative	4643.71	3.73
0000097762lig_uff_E=1038.48.pdbqt	-9.1	CCS(=O)(=O)c1nc(-c2c(N3CC[C@H]4CN(c5cccc[nH+]5)C[C@H]43)[nH+][nH+]c(C)c2C)n[nH]1	13	26.26	Developmental NON-toxicant	0.0392	Mutagenicity Negative	301.29	8.13
0000189238lig_uff_E=492.92.pdbqt	-9.1	Cc1cc(N2CC[C@H]3CN(c4cccc(-c5nc(CN)ccc5Cl)[nH+]4)C[C@H]32)[nH+][nH+]c1C	13.8	25.19	Developmental NON-toxicant	0.0113	Mutagenicity Negative	347.13	2.72
0000243123lig_uff_E=861.63.pdbqt	-9.1	Cc1cc(N2CC[C@H]3CN(c4cccc[nH+]4)[C@H](n4ccnc4-c4c[nH]cn4)[C@H]32)[nH+][nH+]c1C	64.91	2.18	Developmental NON-toxicant	0.0175	Mutagenicity Negative	536.63	7.64
0000326013lig_uff_E=676.28.pdbqt	-9.1	CC(=O)c1ccc2ccc(=O)oc2c1-c1cccc(N2C[C@@H]3CCN(c4cc(C)c(C)[nH+][nH+]4)[C@@H]3C2)[nH+]1	21.56	0.84	Developmental NON-toxicant	0.0264	Mutagenicity Negative		5.16
0000377252lig_uff_E=687.90.pdbqt	-9.1	Cc1[nH+][nH+]c(N2CC[C@H]3CN(c4cccc[nH+]4)C[C@H]32)cc1Cc1cc2cncc(C)c2o1	8.82	0.71	Developmental NON-toxicant	0.0397	Mutagenicity Negative	35.84	8.69
0000436398lig_uff_E=617.87.pdbqt	-9.1	CC[C@H](O)c1cccc(-c2cccc(N3C[C@@H]4CCN(c5cc(C)c(C)[nH+][nH+]5)[C@@H]4C3)[nH+]2)n1	13.8	24.87	Developmental NON-toxicant	0.00458	Mutagenicity Negative	79.51	3.44
0000974431lig_uff_E=743.76.pdbqt	-9.1	Cc1cc(N2CC[C@H]3CN(c4cccc[nH+]4)C[C@H]32)[nH+][nH+]c1N(C)C(=O)c1cocn1	14.86	1.07	Developmental NON-toxicant	0.19	Mutagenicity Negative	355.63	2.84
0000094632lig_uff_E=464.56.pdbqt	-9	CCOc1nc(-c2cccc(N3C[C@@H]4CCN(c5cc(C)c(C)[nH+][nH+]5)[C@@H]4C3)[nH+]2)ncc1Cl	8.82	26.11	Developmental NON-toxicant	0.0117	Mutagenicity Negative	99.12	4.02
0000375950lig_uff_E=683.84.pdbqt	-9	Cc1cc(N2CC[C@H]3CN(c4cccc[nH+]4)C[C@]32C=Cc2ncon2)[nH+][nH+]c1C	32.46	0.65	Developmental NON-toxicant	0.29	Mutagenicity Negative	48.55	6.96
0000845722lig_uff_E=720.44.pdbqt	-9	Cc1[nH+][nH+]c(N2CC[C@H]3CN(c4cccc[nH+]4)C[C@H]32)c(-c2nc(C(C)(C)C)c[nH]2)c1C	52.71	12.45	Developmental NON-toxicant	0.036	Mutagenicity Negative	26.03	7.47
0000064115lig_uff_E=618.50.pdbqt	-8.9	Cc1cc(N2CC[C@@]3([C@H](NC4=NCCN4)c4ccccc4)CN(c4cccc[nH+]4)C[C@@H]23)[nH+][nH+]c1C	4.8	27.07	Developmental NON-toxicant	0.0121	Mutagenicity Negative	9.11	5.02
0000485099lig_uff_E=664.20.pdbqt	-8.9	Cc1[nH+][nH+]c(N2CC[C@H]3CN(c4cccc[nH+]4)C[C@H]32)c(-c2cc(C=O)no2)c1C	8.82	0.65	Developmental NON-toxicant	0.19	Mutagenicity Negative	517.94	6.98
0000516395lig_uff_E=744.59.pdbqt	-8.9	Cc1cc(N2CC[C@H]3CN(c4cccc[nH+]4)[C@H](C(=O)C(=O)c4cccn4C)[C@H]32)[nH+][nH+]c1C	45.46	19.71	Developmental NON-toxicant	0.0111	Mutagenicity Negative	100.86	2.69
0000011453lig_uff_E=960.76.pdbqt	-8.8	Cc1[nH+][nH+]c(N2CC[C@H]3CN(c4cccc[nH+]4)C[C@H]32)cc1C[C@@H](F)c1nc(C2(N)CCC2)no1	13.8		Developmental NON-toxicant	0.0178	Mutagenicity Negative	1853.91	3.71
0000019907lig_uff_E=532.28.pdbqt	-8.8	Cc1cc(N2C[C@H](C(=O)N[C@@H]3CONC3=O)[C@H]3CN(c4cccc[nH+]4)C[C@H]32)[nH+][nH+]c1C	28.72	32.5	Developmental NON-toxicant	0.0365	Mutagenicity Negative	22.68	7.57
0000335151lig_uff_E=687.80.pdbqt	-8.8	Cc1[nH+][nH+]c(N2CC[C@H]3CN(c4cccc[nH+]4)C[C@H]32)cc1Cc1cc2cncc(N)c2o1	13.8	0.71	Developmental NON-toxicant	0.0397	Mutagenicity Negative	35.92	8.71
0000470093lig_uff_E=678.56.pdbqt	-8.8	CNC(=O)c1nnc(CCc2cc(N3CC[C@H]4CN(c5cccc[nH+]5)C[C@H]43)[nH+][nH+]c2C)o1	18.37	0.76	Developmental NON-toxicant	0.21	Mutagenicity Negative	70.37	3.47
0000519432lig_uff_E=642.72.pdbqt	-8.8	Cc1cc(N2[C@H](C=Cc3cnoc3)C[C@H]3CN(c4cccc[nH+]4)C[C@H]32)[nH+][nH+]c1C	33.74	0.65	Developmental NON-toxicant	0.19	Mutagenicity Negative	298.82	6.95
0000601467lig_uff_E=397.47.pdbqt	-8.8	Cc1cc(-c2cc(-c3c(O)ccc4ccccc34)c(O)c3ccccc23)[nH+][nH+]c1C	73.13	6.39	Developmental NON-toxicant	0.0175	Mutagenicity Negative	6125.63	3.35
0000667664lig_uff_E=755.76.pdbqt	-8.8	Cc1cc(N2C[C@@H](C=NN=C3SCC(=O)N3C(=O)c3ccccc3)[C@H]3CN(c4cccc[nH+]4)C[C@H]32)[nH+][nH+]c1C	4.8	21.25	Developmental NON-toxicant	0.013	Mutagenicity Negative	13.52	3.79
0000845185lig_uff_E=934.57.pdbqt	-8.8	Cc1cc(N2CC[C@H]3CN(c4cccc(-n5ccnc5-c5c[nH]cn5)[nH+]4)C[C@H]32)[nH+][nH+]c1C	64.91	5	Developmental NON-toxicant	0.27	Mutagenicity Negative	528.45	7.64
0000871984lig_uff_E=638.78.pdbqt	-8.8	Cc1cc(N2CC[C@H]3CN(c4cccc[nH+]4)C[C@]32CCc2cnoc2)[nH+][nH+]c1C	87.11	0.65	Developmental NON-toxicant	0.19	Mutagenicity Negative	63.24	6.98
0000898974lig_uff_E=900.59.pdbqt	-8.8	Cc1cc(N2CC[C@@]3(P4(=S)Oc5ccccc5O4)CN(c4cccc[nH+]4)C[C@@H]23)[nH+][nH+]c1C	2486.4	0.57	Developmental NON-toxicant	0.0433	Mutagenicity Negative	231.73	4.99
0000043313lig_uff_E=673.67.pdbqt	-8.7	Cc1[nH+][nH+]c(N2CC[C@H]3CN(c4cccc[nH+]4)C[C@H]32)c(-c2ccc(N(C)C)o2)c1C	3.21	1.06	Developmental NON-toxicant	0.19	Mutagenicity Negative	37.53	2.53
0000142785lig_uff_E=644.02.pdbqt	-8.7	Cc1cc(N2CC[C@H]3CN(c4cc(CCc5cnoc5)cc[nH+]4)C[C@H]32)[nH+][nH+]c1C	14.57	0.65	Developmental NON-toxicant	0.19	Mutagenicity Negative	95.57	0.96
0000232521lig_uff_E=767.99.pdbqt	-8.7	Cc1cc(N2CC[C@@]3(Cc4c(O)ccc5[nH]cnc45)CN(c4cccc[nH+]4)C[C@@H]23)[nH+][nH+]c1C	21.56	11.35	Developmental NON-toxicant	0.38	Mutagenicity Negative	395.08	4.73
0000285048lig_uff_E=624.22.pdbqt	-8.7	Cc1[nH+][nH+]c(N2CC[C@H]3CN(c4cccc[nH+]4)C[C@H]32)cc1Cc1cnc(N(C)C)o1	3.21	1.07	Developmental NON-toxicant	0.19	Mutagenicity Negative	37.62	2.84
0000287726lig_uff_E=967.04.pdbqt	-8.7	Cc1cc(N2C[C@@H](N=Nc3cn[nH]c3-c3ccco3)[C@H]3CN(c4cccc[nH+]4)C[C@H]32)[nH+][nH+]c1C	5.32	0.41	Developmental NON-toxicant	0.0316	Mutagenicity Negative	777.85	8.15
0000317329lig_uff_E=704.88.pdbqt	-8.7	Cc1cc(N2CC[C@@]3([C@H](C(=O)c4ccco4)c4ccccn4)CN(c4cccc[nH+]4)C[C@@H]23)[nH+][nH+]c1C	9.82	0.8	Developmental NON-toxicant	0.0447	Mutagenicity Negative	12.02	5.15
0000359500lig_uff_E=621.31.pdbqt	-8.7	Cc1cc(N2C[C@H](NCc3cnco3)[C@H]3CN(c4cccc[nH+]4)C[C@H]32)[nH+][nH+]c1C	8.82	1.03	Developmental NON-toxicant	0.19	Mutagenicity Negative	63.4	7
0000411612lig_uff_E=650.89.pdbqt	-8.7	Cc1cc(N2[C@@H]3CN(c4cccc[nH+]4)C[C@@H]3C[C@H]2c2cc(C(C)C)no2)[nH+][nH+]c1C	52.71	0.68	Developmental NON-toxicant	0.0376	Mutagenicity Negative	33.99	4.34
0000460190lig_uff_E=1115.52.pdbqt	-8.7	Cc1[nH+][nH+]c(N2CC[C@H]3CN(c4cccc[nH+]4)C[C@H]32)c(C(=O)N[C@H]2C(=O)N[C@@H]2C)c1C	28.72	32.35	Developmental NON-toxicant	0.0364	Mutagenicity Negative	2941.21	3.75
0000563937lig_uff_E=609.92.pdbqt	-8.7	Cc1cc(N2[C@@H]3CN(c4cccc[nH+]4)C[C@@H]3C[C@H]2OC(=O)C23CCN(CC2)C3)[nH+][nH+]c1C	52.71	37.65	Developmental NON-toxicant	0.0191	Mutagenicity Negative	27.09	4.66
0000658453lig_uff_E=538.21.pdbqt	-8.7	Cc1cc(N2CC[C@H]3CN(c4cccc[nH+]4)C[C@]32CC(=O)c2ncco2)[nH+][nH+]c1C	9.82	1.06	Developmental NON-toxicant	0.19	Mutagenicity Negative	26.08	7.23
0000687895lig_uff_E=639.51.pdbqt	-8.7	Cc1[nH+][nH+]c(N2CC[C@H]3CN(c4cccc[nH+]4)C[C@H]32)cc1Cc1nc(C(C)(C)C)co1	182.86	0.7	Developmental NON-toxicant	0.2	Mutagenicity Negative	43.43	3.34
0000731750lig_uff_E=681.63.pdbqt	-8.7	Cc1cc(N2CC[C@@]3(CC(=O)c4c(C)coc4C)CN(c4cccc[nH+]4)C[C@@H]23)[nH+][nH+]c1C	52.71	0.72	Developmental NON-toxicant	0.21	Mutagenicity Negative	25.87	2.7
0000910757lig_uff_E=611.75.pdbqt	-8.7	Cc1cc(N2CC[C@H]3CN(c4cccc(C/C(=N\N)c5ccco5)[nH+]4)C[C@H]32)[nH+][nH+]c1C	13.8	0.48	Developmental NON-toxicant	0.2	Mutagenicity Negative	272.94	3.33
0000151774lig_uff_E=644.67.pdbqt	-8.6	CCC(=O)c1ncc([C@@H]2[C@@H]3[C@@H](CCN3c3cc(C)c(C)[nH+][nH+]3)CN2c2cccc[nH+]2)o1	9.82	1.1	Developmental NON-toxicant	0.0389	Mutagenicity Negative	26.98	4.48
0000155655lig_uff_E=744.37.pdbqt	-8.6	Cc1cc(N2CC[C@H]3CN(c4cccc[nH+]4)[C@H](c4ccccc4-c4ncn[nH]4)[C@H]32)[nH+][nH+]c1C	21.56	11.58	Developmental NON-toxicant	0.0113	Mutagenicity Negative	75.52	4.7
0000245647lig_uff_E=606.13.pdbqt	-8.6	CSc1cc([C@@H]2[C@@H]3[C@@H](CCN3c3cc(C)c(C)[nH+][nH+]3)CN2c2cccc[nH+]2)co1	52.71	0.81	Developmental NON-toxicant	0.2	Mutagenicity Negative	26.28	3.44
0000336973lig_uff_E=493.06.pdbqt	-8.6	Cc1cc(N2[C@@H]3CN(c4cccc[nH+]4)C[C@@H]3C[C@H]2OC(=O)N2CCC[C@H]2C(=O)O)[nH+][nH+]c1C	33.74	39.21	Developmental NON-toxicant	0.0146	Mutagenicity Negative	28.21	3.61
0000483596lig_uff_E=839.90.pdbqt	-8.6	Cc1[nH+][nH+]c(N2CC[C@H]3CN(c4cccc[nH+]4)C[C@H]32)cc1Cc1nonc1-c1nc[nH]n1		0.39	Developmental NON-toxicant	0.33	Mutagenicity Negative	1441.02	7.7
0000774012lig_uff_E=652.03.pdbqt	-8.6	Cc1cc(N2[C@H](C=Cc3conc3C)C[C@H]3CN(c4cccc[nH+]4)C[C@H]32)[nH+][nH+]c1C	33.74	0.67	Developmental NON-toxicant	0.19	Mutagenicity Negative	309.61	7.2
0000812546lig_uff_E=653.76.pdbqt	-8.6	CSC1=N[C@H]([C@@H]2[C@@H]3[C@@H](CCN3c3cc(C)c(C)[nH+][nH+]3)CN2c2cccc[nH+]2)C2=C(O)OCC2=N1	52.71	10.38	Developmental NON-toxicant	0.0279	Mutagenicity Negative	11.94	5.12
0000987226lig_uff_E=504.78.pdbqt	-8.6	Cc1cc(N2CC[C@H]3CN(c4cccc[nH+]4)C[C@H]32)[nH+][nH+]c1-c1ccc(C(=O)CCl)o1	9.82	1.11	Developmental NON-toxicant	0.2	Mutagenicity Negative	96.23	8.64
0000052059lig_uff_E=581.78.pdbqt	-8.5	Cc1cc(N2CC[C@H]3CN(c4cccc[nH+]4)C[C@]32CN2C(=O)N[C@@H](C)C2=O)[nH+][nH+]c1C	85	36.52	Developmental NON-toxicant	0.0364	Mutagenicity Negative	76.53	7.54
0000063872lig_uff_E=543.54.pdbqt	-8.5	C=C(C[C@@]12CN(c3cccc[nH+]3)C[C@@H]1CCN2c1cc(C)c(C)[nH+][nH+]1)c1ccco1	52.71	0.79	Developmental NON-toxicant	0.19	Mutagenicity Negative	25.89	8.63
0000103323lig_uff_E=643.21.pdbqt	-8.5	Cc1cc(-c2cc(N3C[C@@H]4C[C@H]3CO4)nc(C3CC(F)(F)C3)n2)[nH+][nH+]c1C	66.47		Developmental NON-toxicant	0.00966	Mutagenicity Negative	1490.16	2.33
0000163000lig_uff_E=646.66.pdbqt	-8.5	Cc1cc(N2[C@@H]3CN(c4cccc[nH+]4)C[C@@H]3C[C@H]2c2nnc(C(C)C)o2)[nH+][nH+]c1C	217.15	0.5	Developmental NON-toxicant	0.0377	Mutagenicity Negative	34.07	4.35
0000183074lig_uff_E=659.51.pdbqt	-8.5	Cc1cc(N2C[C@H](c3coc(C(C)(C)C)n3)[C@H]3CN(c4cccc[nH+]4)C[C@H]32)[nH+][nH+]c1C	52.71	0.7	Developmental NON-toxicant	0.0389	Mutagenicity Negative	26.99	4.49
0000311695lig_uff_E=630.17.pdbqt	-8.5	CCC(=O)c1ncc([C@@H]2C[C@H]3CN(c4cccc[nH+]4)C[C@H]3N2c2cc(C)c(C)[nH+][nH+]2)o1	9.82	1.1	Developmental NON-toxicant	0.0389	Mutagenicity Negative	26.98	4.48
0000378108lig_uff_E=592.97.pdbqt	-8.5	Cc1cc(N2C[C@H](c3ncc(C(C)C)o3)[C@H]3CN(c4cccc[nH+]4)C[C@H]32)[nH+][nH+]c1C	52.71	0.68	Developmental NON-toxicant	0.0376	Mutagenicity Negative	33.99	4.34
0000488289lig_uff_E=633.69.pdbqt	-8.5	CCc1cc([C@H]2CN(c3cc(C)c(C)[nH+][nH+]3)[C@@H]3CN(c4cccc[nH+]4)C[C@H]23)no1	52.71	0.65	Developmental NON-toxicant	0.0363	Mutagenicity Negative	94.48	4.18
0000604991lig_uff_E=660.00.pdbqt	-8.5	Cc1cc(N2CC[C@H]3CN(c4cccc[nH+]4)[C@H](CC(=O)c4ncon4)[C@H]32)[nH+][nH+]c1C	9.82	1.07	Developmental NON-toxicant	0.19	Mutagenicity Negative	29.53	7.25
0000859751lig_uff_E=714.37.pdbqt	-8.5	Cc1nonc1COc1cc(N2CC[C@H]3CN(c4cccc[nH+]4)C[C@H]32)[nH+][nH+]c1C	8.82	0.66	Developmental NON-toxicant	0.19	Mutagenicity Negative	257.2	7.04
0000973484lig_uff_E=734.46.pdbqt	-8.5	Cc1cc(N2C[C@H](NC(=O)N(C)C3CCC3)[C@H]3CN(c4cccc[nH+]4)C[C@H]32)[nH+][nH+]c1C	33.74		Developmental NON-toxicant	0.0364	Mutagenicity Negative	1682.33	7.54
0000993754lig_uff_E=652.10.pdbqt	-8.5	Cc1[nH+][nH+]c(N2CC[C@H]3CN(c4cccc[nH+]4)C[C@H]32)c(-c2ncc(C(C)(C)C)o2)c1C	52.71	0.7	Developmental NON-toxicant	0.2	Mutagenicity Negative	38.83	2.61
0000026106lig_uff_E=430.56.pdbqt	-8.4	Cc1cc(-c2nc(O)c3cnn(-c4cccc(Cl)c4)c3n2)[nH+][nH+]c1C	133.7	12.92	Developmental NON-toxicant	0.52	Mutagenicity Negative	1308.8	2.2
0000105198lig_uff_E=1044.95.pdbqt	-8.4	CO[C@@H]1C(=O)N[C@@H]1C(=O)[C@H]1CN(c2cc(C)c(C)[nH+][nH+]2)[C@@H]2CN(c3cccc[nH+]3)C[C@H]12	28.72	24.41	Developmental NON-toxicant	0.0365	Mutagenicity Negative	2948.05	4.53
0000173285lig_uff_E=579.12.pdbqt	-8.4	COc1ccc(Cc2[nH+][nH+]c(N3CC[C@H]4CN(c5cccc[nH+]5)C[C@H]43)cc2C)o1	8.82	0.65	Developmental NON-toxicant	0.19	Mutagenicity Negative	52.05	3.48
0000537044lig_uff_E=640.58.pdbqt	-8.4	Cc1cc(N2C[C@H](c3cc(C=O)co3)[C@H]3CN(c4cccc[nH+]4)C[C@H]32)[nH+][nH+]c1C	52.71	0.65	Developmental NON-toxicant	0.0362	Mutagenicity Negative	25.11	4.17
0000550331lig_uff_E=632.28.pdbqt	-8.4	Cc1cc(N2CC[C@@H]3[C@H]2CN(c2cccc[nH+]2)[C@H]3CC(=O)c2ccco2)[nH+][nH+]c1C	9.82	1.06	Developmental NON-toxicant	0.19	Mutagenicity Negative	26.01	2.52
0000555053lig_uff_E=496.89.pdbqt	-8.4	Cc1cc(N2C[C@H](C3=N[C@H](CO)[C@H](C)S3)[C@H]3CN(c4cccc[nH+]4)C[C@H]32)[nH+][nH+]c1C	52.71	16.07	Developmental NON-toxicant	0.0248	Mutagenicity Negative	10.62	3.59
0000567197lig_uff_E=937.16.pdbqt	-8.4	Cc1cc(N2C[C@H](c3sc4ccsc4c3CN)[C@H]3CN(c4cccc[nH+]4)C[C@H]32)[nH+][nH+]c1C			Developmental NON-toxicant	0.012	Mutagenicity Negative	855	4.96
0000614358lig_uff_E=604.96.pdbqt	-8.4	CC(=O)N1C[C@H](O)C[C@H]1C(=O)c1cccc(N2C[C@@H]3CCN(c4cc(C)c(C)[nH+][nH+]4)[C@@H]3C2)[nH+]1	52.71	39.04	Developmental NON-toxicant	0.0117	Mutagenicity Negative	28.08	3.6
0000632947lig_uff_E=618.74.pdbqt	-8.4	Cc1[nH+][nH+]c(N2CC[C@H]3CN(c4cccc[nH+]4)C[C@H]32)cc1Cc1ccc(N(C)C)o1	3.21	1.06	Developmental NON-toxicant	0.19	Mutagenicity Negative	37.53	3.23
0000967854lig_uff_E=701.94.pdbqt	-8.4	Cc1[nH+][nH+]c(N2CC[C@H]3CN(c4cccc[nH+]4)C[C@H]32)cc1C/N=c1\nc(N)ss1	4.24		Developmental NON-toxicant	0.0187	Mutagenicity Negative	788.35	2.99
0000979886lig_uff_E=617.80.pdbqt	-8.4	Cc1cc(N2CC[C@H]3CN(c4cccc[nH+]4)C[C@]32N(O)Cc2ccoc2C)[nH+][nH+]c1C		0.7	Developmental NON-toxicant	0.2	Mutagenicity Negative	179.54	2.63
0000990935lig_uff_E=646.96.pdbqt	-8.4	CCCc1oc([C@H]2CN(c3cc(C)c(C)[nH+][nH+]3)[C@@H]3CN(c4cccc[nH+]4)C[C@H]23)c(C)c1C	52.71	0.72	Developmental NON-toxicant	0.0401	Mutagenicity Negative	76	4.63
0000031696lig_uff_E=677.82.pdbqt	-8.3	Cc1cc(N2[C@@H]3CN(c4cccc[nH+]4)C[C@@H]3C[C@H]2c2cc3c(o2)CNCC3)[nH+][nH+]c1C	52.71	0.23	Developmental NON-toxicant	0.0387	Mutagenicity Negative	100.86	4.46
0000036971lig_uff_E=613.66.pdbqt	-8.3	Cc1cc(N2CC[C@@]3(CC(=O)c4ccco4)CN(c4cccc[nH+]4)C[C@@H]23)[nH+][nH+]c1C	70.07	1.06	Developmental NON-toxicant	0.19	Mutagenicity Negative	26.01	2.52
0000160220lig_uff_E=675.79.pdbqt	-8.3	Cc1cc(N2CC[C@H]3[C@H]([C@@H](C(=O)c4ccco4)c4ccccn4)N(c4cccc[nH+]4)C[C@H]32)[nH+][nH+]c1C	9.82	0.84	Developmental NON-toxicant	0.0263	Mutagenicity Negative	12.02	5.15
0000305691lig_uff_E=622.49.pdbqt	-8.3	Cc1cc(N2[C@@H]3CN(c4cccc[nH+]4)C[C@@H]3C[C@H]2c2ccc(N(C)C)o2)[nH+][nH+]c1C	8.82	1.06	Developmental NON-toxicant	0.19	Mutagenicity Negative	176.06	4.34
0000471011lig_uff_E=691.04.pdbqt	-8.3	Cc1cc(N2CC[C@H]3CN(c4cccc[nH+]4)C[C@H]32)[nH+][nH+]c1N(C)C(=O)c1ccno1	3.21	1.07	Developmental NON-toxicant	0.19	Mutagenicity Negative	654.64	2.84
0000477685lig_uff_E=630.44.pdbqt	-8.3	CSCc1ccc([C@H]2CN(c3cc(C)c(C)[nH+][nH+]3)[C@@H]3CN(c4cccc[nH+]4)C[C@H]23)o1	52.71	0.83	Developmental NON-toxicant	0.0392	Mutagenicity Negative	25.27	3.56
0000520577lig_uff_E=543.52.pdbqt	-8.3	Cc1[nH+][nH+]c(N2CC[C@H]3CN(c4cccc[nH+]4)C[C@H]32)cc1NCCc1ccoc1	8.82	0.65	Developmental NON-toxicant	0.19	Mutagenicity Negative	407.69	3.12
0000530621lig_uff_E=731.05.pdbqt	-8.3	Cc1cc(N2CC[C@H]3CN(c4cccc[nH+]4)C[C@H]32)[nH+][nH+]c1Cc1c(Cl)c(Cl)c(Cl)c2[nH]nnc12	22.77	13.62	Developmental NON-toxicant	0.0133	Mutagenicity Negative	1833.19	3.22
0000533703lig_uff_E=776.15.pdbqt	-8.3	Cc1cc(N2CC[C@H]3CN(c4cccc[nH+]4)[C@H](c4nc(N)nc(Cl)c4-c4ccco4)[C@H]32)[nH+][nH+]c1C	13.8	0.86	Developmental NON-toxicant	0.0455	Mutagenicity Negative	12.23	5.24
0000760691lig_uff_E=660.48.pdbqt	-8.3	Cc1ccc(C(=O)N(C)C[C@@]23CCN(c4cc(C)c(C)[nH+][nH+]4)[C@@H]2CN(c2cccc[nH+]2)C3)o1	130.83	0.75	Developmental NON-toxicant	0.21	Mutagenicity Negative	41.42	3.97
0000827074lig_uff_E=642.77.pdbqt	-8.3	C=C(C[C@@]12CCN(c3cc(C)c(C)[nH+][nH+]3)[C@@H]1CN(c1cccc[nH+]1)C2)c1ccco1	52.71	0.79	Developmental NON-toxicant	0.19	Mutagenicity Negative	25.89	8.63
0000351826lig_uff_E=553.65.pdbqt	-8.2	CC1=C(C(=O)Nc2c(N3CC[C@H]4CN(c5cccc[nH+]5)C[C@H]43)[nH+][nH+]c(C)c2C)CCO1	52.71	36.43	Developmental NON-toxicant	0.0363	Mutagenicity Negative	73.03	3.74
0000461361lig_uff_E=496.36.pdbqt	-8.2	CCc1nc(SC)nc(-c2cccc(N3C[C@@H]4CCN(c5cc(C)c(C)[nH+][nH+]5)[C@@H]4C3)[nH+]2)c1C	8.82	26.67	Developmental NON-toxicant	0.0119	Mutagenicity Negative	125.13	3.24
0000486186lig_uff_E=667.75.pdbqt	-8.2	Cc1cc(N2CC[C@@]3(NCc4ncoc4C)CN(c4cccc[nH+]4)C[C@@H]23)[nH+][nH+]c1C	33.74	0.68	Developmental NON-toxicant	0.19	Mutagenicity Negative	65.67	7.25
0000563379lig_uff_E=721.99.pdbqt	-8.2	Cc1cc(N2CC[C@H]3CN(c4cc(S(=O)(=O)Cl)c(C)nc4Cl)C[C@H]32)[nH+][nH+]c1C	233.83	18.22	Developmental NON-toxicant	0.0382	Mutagenicity Negative	422.5	2.18
0000613444lig_uff_E=776.06.pdbqt	-8.2	Cc1cc(N2CC[C@@H]3[C@H]2CN(c2cccc[nH+]2)[C@H]3P2(=S)Oc3ccccc3O2)[nH+][nH+]c1C	2486.4	0.57	Developmental NON-toxicant	0.0433	Mutagenicity Negative	231.73	4.99
0000880036lig_uff_E=1167.95.pdbqt	-8.2	Cc1cc(N2CC[C@H]3CN(c4ccccc4-c4c[nH]cc4S(C)(=O)=O)C[C@H]32)[nH+][nH+]c1C	31.8	13.04	Developmental NON-toxicant	0.0113	Mutagenicity Negative	16.07	2.73
0000915117lig_uff_E=716.63.pdbqt	-8.2	Cc1[nH+][nH+]c(N2CC[C@H]3CN(c4cccc[nH+]4)C[C@H]32)c(-c2nnc(N(C)C)o2)c1C	8.29	1.07	Developmental NON-toxicant	0.31	Mutagenicity Negative	37.71	7.27
0000018231lig_uff_E=501.47.pdbqt	-8.1	CCC(=O)C(=O)NC[C@@]12CCN(c3cc(C)c(C)[nH+][nH+]3)[C@@H]1CN(c1cccc[nH+]1)C2	15.01	35.39	Developmental NON-toxicant	0.0116	Mutagenicity Negative	25.46	2.86
0000066965lig_uff_E=771.75.pdbqt	-8.1	Cc1cc(N2CC[C@@]3([C@H](NC4=NCCO4)c4cccs4)CN(c4cccc[nH+]4)C[C@@H]23)[nH+][nH+]c1C	5.46	17.81	Developmental NON-toxicant	0.0123	Mutagenicity Negative	121.24	5.1
0000404960lig_uff_E=943.13.pdbqt	-8.1	Cc1[nH+][nH+]c(N2CC[C@H]3CN(c4cccc[nH+]4)C[C@H]32)cc1Cc1sc2ccsc2c1O			Developmental NON-toxicant	0.0197	Mutagenicity Negative	830.89	1.33
0000484453lig_uff_E=675.98.pdbqt	-8.1	Cc1cc(N2CC[C@@H]3[C@H]2CN(c2cccc[nH+]2)[C@H]3CC(=O)c2ncon2)[nH+][nH+]c1C	9.82	1.07	Developmental NON-toxicant	0.19	Mutagenicity Negative	29.53	7.25
0000511415lig_uff_E=1706.36.pdbqt	-8.1	Cc1cc(N2[C@@H]3CN(c4cccc[nH+]4)C[C@@H]3C[C@H]2c2cc(C3(C)CC3)on2)[nH+][nH+]c1C	93.66	1.09	Developmental NON-toxicant	0.0212	Mutagenicity Negative	85.78	4.46
0000572360lig_uff_E=731.78.pdbqt	-8.1	Cc1cc(N2[C@@H]3CN(c4cccc[nH+]4)C[C@@H]3C[C@H]2c2cc3n(C(C)C)ccc(=O)n3n2)[nH+][nH+]c1C		3.24	Developmental NON-toxicant	0.000972	Mutagenicity Negative	992.4	5.04
0000601884lig_uff_E=511.52.pdbqt	-8.1	Cc1[nH+][nH+]c(N2CC[C@H]3CN(c4cccc[nH+]4)C[C@H]32)cc1NC(=O)CSC1=NCCS1	4.8	17.24	Developmental NON-toxicant	0.00879	Mutagenicity Negative	26.94	3.19
0000855216lig_uff_E=680.87.pdbqt	-8.1	Cc1cc(N2[C@@H](CSc3nnc([C@@H]4CCCN4)o3)C[C@H]3CN(c4cccc[nH+]4)C[C@H]32)[nH+][nH+]c1C	22.77	0.95	Developmental NON-toxicant	0.0445	Mutagenicity Negative	49.67	3.36
0000883673lig_uff_E=613.91.pdbqt	-8.1	CCc1noc(CC)c1Cc1cccc(N2C[C@@H]3CCN(c4cc(C)c(C)[nH+][nH+]4)[C@@H]3C2)[nH+]1	8.82	0.86	Developmental NON-toxicant	0.21	Mutagenicity Negative	105.87	1.06
0000168653lig_uff_E=484.48.pdbqt	-8	Cc1cc(N2CC[C@H]3[C@H]([C@H](Cl)C(=O)c4ccco4)N(c4cccc[nH+]4)C[C@H]32)[nH+][nH+]c1C	9.82	1.15	Developmental NON-toxicant	0.21	Mutagenicity Negative	28.23	2.74
0000189351lig_uff_E=430.21.pdbqt	-8	Cc1cc(N2C[C@H](CSCC(=O)O)[C@H]3CN(c4cccc[nH+]4)C[C@H]32)[nH+][nH+]c1C	33.74	34.61	Developmental NON-toxicant	0.0345	Mutagenicity Negative	58.83	1.97
0000434045lig_uff_E=639.04.pdbqt	-8	CCOc1oc(Cc2[nH+][nH+]c(N3CC[C@H]4CN(c5cccc[nH+]5)C[C@H]43)cc2C)nc1C	8.82	0.7	Developmental NON-toxicant	0.2	Mutagenicity Negative	68.1	3.36
0000645516lig_uff_E=446.27.pdbqt	-8	Cc1cc(N2CC[C@@]3(CC(=O)N[C@@H](C)CO)CN(c4cccc[nH+]4)C[C@@H]23)[nH+][nH+]c1C	33.74	23.72	Developmental NON-toxicant	0.0117	Mutagenicity Negative	25.59	1.01
0000960529lig_uff_E=500.92.pdbqt	-8	Cc1cc(N2CC[C@H]3CN(c4cccc[nH+]4)C[C@]32C[C@@H]2NC(C)(C)NC2=O)[nH+][nH+]c1C	85	24.35	Developmental NON-toxicant	0.0364	Mutagenicity Negative	26.28	4.52
0000315543lig_uff_E=844.49.pdbqt	-7.9	Cc1cc(N2CC[C@@]3(C(=O)c4ccccc4-c4ncn[nH]4)CN(c4cccc[nH+]4)C[C@@H]23)[nH+][nH+]c1C	9.82	12.32	Developmental NON-toxicant	0.0121	Mutagenicity Negative	80.34	5
0000659116lig_uff_E=689.37.pdbqt	-7.9	CNCc1nc(-c2c(N3CC[C@H]4CN(c5cccc[nH+]5)C[C@H]43)[nH+][nH+]c(C)c2C)no1	22.77	0.68	Developmental NON-toxicant	0.31	Mutagenicity Negative	65.83	7.27
0000885702lig_uff_E=621.22.pdbqt	-7.9	Cc1[nH+][nH+]c(N2CC[C@H]3CN(c4cccc[nH+]4)C[C@H]32)cc1CC(=O)Nc1ccon1	4.8	0.68	Developmental NON-toxicant	0.19	Mutagenicity Negative	411.15	3.24
0000908830lig_uff_E=612.59.pdbqt	-7.9	CSC(=NO[C@H]1CN(c2cc(C)c(C)[nH+][nH+]2)[C@@H]2CN(c3cccc[nH+]3)C[C@H]12)C(=O)N(C)C	33.74	39.47	Developmental NON-toxicant	0.00879	Mutagenicity Negative	606.69	3.19
0000931466lig_uff_E=742.89.pdbqt	-7.9	Cc1ncoc1COCc1cc(N2CC[C@H]3CN(c4cccc[nH+]4)C[C@H]32)[nH+][nH+]c1C	14.57	0.68	Developmental NON-toxicant	0.19	Mutagenicity Negative	99.49	3.25
0000196715lig_uff_E=528.13.pdbqt	-7.8	CCCN1C(=O)S[C@@H]([C@@]23CCN(c4cc(C)c(C)[nH+][nH+]4)[C@@H]2CN(c2cccc[nH+]2)C3)C1=O	85	26.15	Developmental NON-toxicant	0.0117	Mutagenicity Negative	426.66	3.82
0000275310lig_uff_E=634.18.pdbqt	-7.8	Cc1cc(N2C[C@@H](SSc3ncnc4nc[nH]c34)[C@H]3CN(c4cccc[nH+]4)C[C@H]32)[nH+][nH+]c1C	85	24.63	Developmental NON-toxicant	0.41	Mutagenicity Negative	39.82	4.03
0000312344lig_uff_E=608.86.pdbqt	-7.8	CSc1ccc([C@@H]2C[C@H]3CN(c4cccc[nH+]4)C[C@H]3N2c2cc(C)c(C)[nH+][nH+]2)o1	52.71	0.81	Developmental NON-toxicant	0.0379	Mutagenicity Negative	26.28	3.44
0000519373lig_uff_E=658.03.pdbqt	-7.8	CC(=O)c1ccc(-c2c(N3CC[C@H]4CN(c5cccc[nH+]5)C[C@H]43)[nH+][nH+]c(C)c2C)o1	9.82	1.06	Developmental NON-toxicant	0.19	Mutagenicity Negative	140.67	2.52
0000522947lig_uff_E=625.95.pdbqt	-7.8	CCOC(=O)c1cn(C)cc1Cc1cc(N2CC[C@H]3CN(c4cccc[nH+]4)C[C@H]32)[nH+][nH+]c1C	56.52	15.39	Developmental NON-toxicant	0.00475	Mutagenicity Negative	684.85	3.57
0000703478lig_uff_E=649.30.pdbqt	-7.8	Cc1cnc(-c2c(Cl)cccc2Cl)c(N2C[C@@H]3CCN(c4cc(C)c(C)[nH+][nH+]4)[C@@H]3C2)c1	21.56	26.25	Developmental NON-toxicant	0.0118	Mutagenicity Negative	83.91	2.84
0000740190lig_uff_E=551.12.pdbqt	-7.8	Cc1cc(N2CC[C@H]3CN(c4cccc[nH+]4)C[C@]32CCc2occc2F)[nH+][nH+]c1C	33.74	1.07	Developmental NON-toxicant	0.2	Mutagenicity Negative	182.04	2.55
0000851365lig_uff_E=722.05.pdbqt	-7.8	Cc1cc(N2CC[C@@H]3[C@H]2CN(c2cccc[nH+]2)[C@H]3N(O)Cc2ccoc2C)[nH+][nH+]c1C	33.74	0.7	Developmental NON-toxicant	0.2	Mutagenicity Negative	527.44	2.63
0000985643lig_uff_E=609.36.pdbqt	-7.8	CSC(=NOCc1cc(N2CC[C@H]3CN(c4cccc[nH+]4)C[C@H]32)[nH+][nH+]c1C)C(=O)N(C)C	4.42	26.32	Developmental NON-toxicant	0.00879	Mutagenicity Negative	157.99	3.19
0000088672lig_uff_E=800.34.pdbqt	-7.7	CC(=O)Oc1c([C@@H]2C[C@H]3CN(c4cccc[nH+]4)C[C@H]3N2c2cc(C)c(C)[nH+][nH+]2)oc2ccccc12	21.56	0.78	Developmental NON-toxicant	0.0437	Mutagenicity Negative	11.74	5.03
0000123709lig_uff_E=472.77.pdbqt	-7.7	Cc1cc(N2CC[C@H]3CN(c4cccc(NC(=O)CSC5=NCCS5)[nH+]4)C[C@H]32)[nH+][nH+]c1C	4.8	17.78	Developmental NON-toxicant	0.0302	Mutagenicity Negative	27.76	3.29
0000189333lig_uff_E=828.74.pdbqt	-7.7	CNC(=O)c1c([C@@H]2C[C@H]3CN(c4cccc[nH+]4)C[C@H]3N2c2cc(C)c(C)[nH+][nH+]2)sc2c1CCC2	22.22		Developmental NON-toxicant	0.0123	Mutagenicity Negative	27.04	5.09
0000473368lig_uff_E=473.58.pdbqt	-7.7	Cc1cc(N2CC[C@H]3CN(c4cccc[nH+]4)C[C@]32C(=O)[C@@H]2CNC(=O)N2)[nH+][nH+]c1C	28.72	23.54	Developmental NON-toxicant	0.0352	Mutagenicity Negative	439.37	7.29
0000674006lig_uff_E=734.35.pdbqt	-7.7	Cc1[nH+][nH+]c(N2CC[C@H]3CN(c4cccc[nH+]4)C[C@H]32)c(-c2cc(C(=O)O)[nH]c2Cl)c1C	21.56	11.28	Developmental NON-toxicant	0.0379	Mutagenicity Negative	12.41	2.74
0000861795lig_uff_E=468.38.pdbqt	-7.7	COC(=CC(=O)O)C[C@@]12CCN(c3cc(C)c(C)[nH+][nH+]3)[C@@H]1CN(c1cccc[nH+]1)C2	33.74	35.48	Developmental NON-toxicant	0.0117	Mutagenicity Negative	16.48	3.64
0000994966lig_uff_E=1309.54.pdbqt	-7.7	CC(CO)=C1CN([C@@H]2C[C@H]3CN(c4cccc[nH+]4)C[C@H]3N2c2cc(C)c(C)[nH+][nH+]2)C1=O	52.71	36.43	Developmental NON-toxicant	0.0109	Mutagenicity Negative	2934.3	4.51
0000169217lig_uff_E=1026.86.pdbqt	-7.6	CCS(=O)(=O)c1nnc(-c2c(N3CC[C@H]4CN(c5cccc[nH+]5)C[C@H]43)[nH+][nH+]c(C)c2C)o1	22.77	0.76	Developmental NON-toxicant	0.22	Mutagenicity Negative	18.59	8.15
0000756612lig_uff_E=445.00.pdbqt	-7.6	Cc1cc(N2CC[C@@]3(CSCC(=O)O)CN(c4cccc[nH+]4)C[C@@H]23)[nH+][nH+]c1C	101.48	34.61	Developmental NON-toxicant	0.31	Mutagenicity Negative	23.62	1.97
0000851801lig_uff_E=910.10.pdbqt	-7.6	Cc1cc(N2CC[C@H]3CN(c4cccc[nH+]4)[C@@H](N=Nc4cn[nH]c4-c4ccco4)[C@H]32)[nH+][nH+]c1C	5.32		Developmental NON-toxicant	0.0316	Mutagenicity Negative	777.85	8.15
0000237184lig_uff_E=492.29.pdbqt	-7.5	Cc1cc(N2[C@@H]3CN(c4cccc[nH+]4)C[C@@H]3C[C@H]2C2=N[C@H](CO)[C@H](C)S2)[nH+][nH+]c1C	52.71	16.07	Developmental NON-toxicant	0.0248	Mutagenicity Negative	10.62	3.59
0000484161lig_uff_E=758.02.pdbqt	-7.5	CCOc1nssc1=NCc1cc(N2CC[C@H]3CN(c4cccc[nH+]4)C[C@H]32)[nH+][nH+]c1C	3.55	43.38	Developmental NON-toxicant	0.0118	Mutagenicity Negative	842.01	3.19
0000677694lig_uff_E=594.66.pdbqt	-7.5	CCNC1=[NH+]C(=O)[C@@H]([C@@]23CCN(c4cc(C)c(C)[nH+][nH+]4)[C@@H]2CN(c2cccc[nH+]2)C3)O1	52.71	24.35	Developmental NON-toxicant	0.0364	Mutagenicity Negative	156.38	4.52
0000708842lig_uff_E=765.83.pdbqt	-7.5	Cc1cc(N2CC[C@H]3CN(c4c(Cl)cccc4-n4cccc4C=O)C[C@H]32)[nH+][nH+]c1C	56.52	2.9	Developmental NON-toxicant	0.0109	Mutagenicity Negative	237.11	2.64
0000736433lig_uff_E=691.29.pdbqt	-7.5	Cc1[nH+][nH+]c(N2CC[C@H]3CN(c4cccc[nH+]4)C[C@H]32)c(-c2cc(CCO)no2)c1C	8.82	0.68	Developmental NON-toxicant	0.19	Mutagenicity Negative	245.91	2.54
0000005602lig_uff_E=642.33.pdbqt	-7.4	COCc1cc([C@@H]2C[C@H]3CN(c4cccc[nH+]4)C[C@H]3N2c2cc(C)c(C)[nH+][nH+]2)no1	52.71	0.68	Developmental NON-toxicant	0.0378	Mutagenicity Negative	44.85	4.36
0000237580lig_uff_E=960.69.pdbqt	-7.4	Cc1cc(N2CC[C@H]3CN(c4cccc[nH+]4)[C@H](c4cnn(S(C)(=O)=O)c4)[C@H]32)[nH+][nH+]c1C	133.7	16.1	Developmental NON-toxicant	0.8	Mutagenicity Negative	133.78	3.71
0000255852lig_uff_E=721.49.pdbqt	-7.4	Cc1cc(N2CC[C@@]3(CN4C(=O)COc5ccsc54)CN(c4cccc[nH+]4)C[C@@H]23)[nH+][nH+]c1C	52.71	40.08	Developmental NON-toxicant	0.012	Mutagenicity Negative	117.91	4.96
0000280883lig_uff_E=489.12.pdbqt	-7.4	Cc1cc(N2CC[C@H]3CN(c4cccc[nH+]4)[C@H](C(=O)N[C@@H]4CONC4=O)[C@H]32)[nH+][nH+]c1C	28.72	32.5	Developmental NON-toxicant	0.0365	Mutagenicity Negative	22.68	7.57
0000427827lig_uff_E=1060.59.pdbqt	-7.4	Cc1[nH+][nH+]c(N2CC[C@H]3CN(c4cccc[nH+]4)C[C@H]32)c(-c2nonc2-c2nc[nH]n2)c1C		0.72	Developmental NON-toxicant	0.33	Mutagenicity Negative	4275.66	7.7
0000608583lig_uff_E=1141.97.pdbqt	-7.4	Cc1cc(N2CC[C@H]3CN(c4cccc[nH+]4)C[C@H]32)[nH+][nH+]c1CC1CN(S(=O)(=O)CF)C1	3.36		Developmental NON-toxicant	0.00475	Mutagenicity Negative	1782.09	3.13
0000798453lig_uff_E=637.70.pdbqt	-7.4	Cc1cc(N2CC[C@H]3CN(c4cc(C(=O)Cc5ccoc5)cc[nH+]4)C[C@H]32)[nH+][nH+]c1C	9.82	1.06	Developmental NON-toxicant	0.19	Mutagenicity Negative	98.75	3.22
0000626815lig_uff_E=663.02.pdbqt	-7.3	Cc1[nH+][nH+]c(N2CC[C@H]3CN(c4cccc[nH+]4)C[C@H]32)c(-c2ccc(CN)o2)c1C	8.82	0.65	Developmental NON-toxicant	0.19	Mutagenicity Negative	193.94	2.44
0000811530lig_uff_E=693.17.pdbqt	-7.3	Cc1cc(N2C[C@@H](CSc3nnc([C@@H]4CCCN4)o3)[C@H]3CN(c4cccc[nH+]4)C[C@H]32)[nH+][nH+]c1C	22.77	0.95	Developmental NON-toxicant	0.0445	Mutagenicity Negative	49.67	3.36
0000825456lig_uff_E=585.44.pdbqt	-7.3	CCCN1C(=O)S[C@@H]([C@H]2[C@@H]3CCN(c4cc(C)c(C)[nH+][nH+]4)[C@@H]3CN2c2cccc[nH+]2)C1=O	52.71	39.21	Developmental NON-toxicant	0.0117	Mutagenicity Negative	426.66	3.82
0000002101lig_uff_E=679.86.pdbqt	-7.2	CC(=O)c1cc(-c2c(N3CC[C@H]4CN(c5cccc[nH+]5)C[C@H]43)[nH+][nH+]c(C)c2C)on1	9.82	1.06	Developmental NON-toxicant	0.19	Mutagenicity Negative	97.86	2.53
0000289917lig_uff_E=776.64.pdbqt	-7.2	Cc1cc(N2CC[C@H]3CN(c4cccc[nH+]4)C[C@]32[C@H](NC2=NCCO2)c2cccs2)[nH+][nH+]c1C	20.89	17.81	Developmental NON-toxicant	0.0123	Mutagenicity Negative	121.24	5.1
0000380709lig_uff_E=433.49.pdbqt	-7.2	CSC(C)=NOC(=O)[C@H]1[C@@H]2[C@@H](CCN2c2cc(C)c(C)[nH+][nH+]2)CN1c1cccc[nH+]1	33.74	16.14	Developmental NON-toxicant	0.00823	Mutagenicity Negative	118.76	7.63
0000381158lig_uff_E=597.62.pdbqt	-7.2	C=C(C[C@@H]1[C@@H]2[C@@H](CCN2c2cc(C)c(C)[nH+][nH+]2)CN1c1cccc[nH+]1)c1ccco1	52.71	0.79	Developmental NON-toxicant	0.19	Mutagenicity Negative	25.89	8.63
0000450235lig_uff_E=180.84.pdbqt	-7.2	CC1([C@H](Nc2cccc[nH+]2)C2=CCCCC2)CCCC1	530.61	0.35	Developmental NON-toxicant	9.26	Mutagenicity Negative	369.63	2.92
0000597581lig_uff_E=424.06.pdbqt	-7.1	O=C(Cc1ccc(Cl)c(Cl)c1)N1CCn2ncnc2[C@H]1c1cccc[nH+]1	40.29	14.22	Developmental NON-toxicant	0.0735	Mutagenicity Negative	1848.47	6.23
0000659079lig_uff_E=683.28.pdbqt	-7	Cc1cccc(-c2c(N3CC[C@H]4CN(c5cccc[nH+]5)C[C@H]43)[nH+][nH+]c(C)c2C)c1OC(=O)O	21.56	25.74	Developmental NON-toxicant	0.0115	Mutagenicity Negative	153.2	2.78
0000888929lig_uff_E=602.91.pdbqt	-7	Cc1cc2c(C(=O)NN(C(=O)c3cccc(Cl)c3)c3cc(C)c(C)[nH+][nH+]3)cccc2o1	11.77	0.76	Developmental NON-toxicant	0.41	Mutagenicity Negative	1430.21	3.47
0000181952lig_uff_E=511.01.pdbqt	-6.9	Cc1cc(N2CC[C@H]3CN(c4cccc[nH+]4)[C@H]([C@@H]4CC(=O)N(C(C)C)C4=O)[C@H]32)[nH+][nH+]c1C	52.71	25.1	Developmental NON-toxicant	0.0112	Mutagenicity Negative	10.87	4.66
0000233008lig_uff_E=557.60.pdbqt	-6.9	CC=C1C(=O)Nc2ccc(-c3ncc(-c4ccccc4)o3)cc21	2290.87	0.37	Developmental NON-toxicant	0.48	Mutagenicity Negative	754.82	6.5
0000081250lig_uff_E=218.30.pdbqt	-6.8	C[C@@H](Cc1cccc[nH+]1)C(=O)N1CC2(C[C@H]1C(=O)O)SCCCS2		17.79	Developmental NON-toxicant	1.87	Mutagenicity Negative	539.26	1.95
0000610261lig_uff_E=130.84.pdbqt	-6.8	Cc1cc(NCC2(C)C[C@H](C)C[C@@H](C)C2)[nH+][nH+]c1C	321.93	3.19	Developmental NON-toxicant	0.61	Mutagenicity Negative	206.73	8.86
0000142369lig_uff_E=214.73.pdbqt	-6.7	CN(C)[C@H](CNc1cccc[nH+]1)c1ccccc1Cl	708.57	0.0995	Developmental NON-toxicant	0.17	Mutagenicity Negative	330.33	5.3
0000245745lig_uff_E=644.25.pdbqt	-6.7	C=C(C(=O)c1ccco1)[C@@]12CN(c3cccc[nH+]3)C[C@@H]1CCN2c1cc(C)c(C)[nH+][nH+]1	70.07	0.0709	Developmental NON-toxicant	0.2	Mutagenicity Negative	26.79	2.6
0000637122lig_uff_E=563.69.pdbqt	-6.7	Cc1cc(N2CC[C@H]3CN(c4cccc[nH+]4)C[C@]32C(=O)Cc2ccoc2)[nH+][nH+]c1C	33.74	0.67	Developmental NON-toxicant	0.19	Mutagenicity Negative	36.55	2.52
0000030312lig_uff_E=67.56.pdbqt	-6.6	Cc1cc(NCC(CO)CO)[nH+][nH+]c1C			Developmental NON-toxicant	2.06	Mutagenicity Negative	212.6	1.81
0000333864lig_uff_E=646.07.pdbqt	-6.5	Cc1[nH+][nH+]c(N2CC[C@H]3CN(c4cccc[nH+]4)C[C@H]32)c(CC(=O)c2ncco2)c1C	9.82	1.06	Developmental NON-toxicant	0.19	Mutagenicity Negative	91.82	8.24
0000914268lig_uff_E=197.25.pdbqt	-6.5	C[C@H](CO)N(C)c1ncc(Cl)cc1Nc1cccc[nH+]1	60.48	22.43	Developmental NON-toxicant	0.0961	Mutagenicity Negative	1235.68	3.04
0000072012lig_uff_E=134.49.pdbqt	-6.4	Cc1cc(NC[C@H]2C[C@H](C)CCN2C)[nH+][nH+]c1C	486.42	3.03	Developmental NON-toxicant	1.66	Mutagenicity Negative	75.77	3.65
0000033174lig_uff_E=172.19.pdbqt	-6.3	Cc1cc(N[C@@H](CN(C)C)C2=CCCCO2)[nH+][nH+]c1C	223.36	3.37	Developmental NON-toxicant	1.6	Mutagenicity Negative	47.27	1.25
0000330629lig_uff_E=1914.31.pdbqt	-6.2	Cc1[nH+][nH+]c(N2CC[C@H]3CN(c4cccc[nH+]4)C[C@H]32)c(CS(=O)(=O)C2(C(=O)O)CC2)c1C	554.75	39.64	Developmental NON-toxicant	0.011	Mutagenicity Negative	101.9	1.12
0000710201lig_uff_E=224.11.pdbqt	-6.1	C[C@@H]1COCCN1c1nccnc1Nc1cccc[nH+]1	12.98	0.0133	Developmental NON-toxicant	0.66	Mutagenicity Negative	1088.63	5.17
0000892981lig_uff_E=61.55.pdbqt	-6.1	O=C(O)[C@@H](O)C(=O)CNc1cccc[nH+]1			Developmental NON-toxicant	19.59	Mutagenicity Negative	2012.12	26.87
0000169281lig_uff_E=176.09.pdbqt	-5.9	Cc1ccccc1C(C)(C)Nc1cccc[nH+]1	1463.02	1.17	Developmental NON-toxicant	0.12	Mutagenicity Negative	528.18	9.66
0000749123lig_uff_E=150.59.pdbqt	-5.9	CN(C)[C@H](CNc1cccc[nH+]1)c1ccccc1	708.57	1.29	Developmental NON-toxicant	1.28	Mutagenicity Negative	410.22	14.32
0000081912lig_uff_E=189.51.pdbqt	-5.8	C[C@H](Nc1cccc[nH+]1)c1ccccc1Cl	545.78	1.08	Developmental NON-toxicant	0.85	Mutagenicity Negative	1001.96	13.81
0000109613lig_uff_E=75.34.pdbqt	-5.8	C[C@@](O)(CO)C[C@H](Nc1cccc[nH+]1)C(=O)O		95.73	Developmental NON-toxicant	5.07	Mutagenicity Negative	3383.78	4.18
0000305967lig_uff_E=129.88.pdbqt	-5.8	CCc1ccc(N2CCN(C)CC2)cc1	103.82	3.34	Developmental NON-toxicant	4.68	Mutagenicity Negative	351.05	146.91
0000314341lig_uff_E=393.96.pdbqt	-5.8	C[C@]1(C(=O)O)C[C@H](Nc2cccc[nH+]2)C1			Developmental NON-toxicant		Mutagenicity Negative	4059.16
0000378253lig_uff_E=103.98.pdbqt	-5.8	F[C@@]1(CNc2cccc[nH+]2)CCSC1			Developmental NON-toxicant		Mutagenicity Negative		7.19
0000920966lig_uff_E=79.90.pdbqt	-5.7	CC(C)O[C@H](CNc1cccc[nH+]1)C(=O)O		56.64	Developmental NON-toxicant	4.47	Mutagenicity Negative	3645.94	4.44
0000108375lig_uff_E=95.21.pdbqt	-5.6	CC[C@H](C)[C@H](C)[C@H](C)Nc1cccc[nH+]1	684.73	1.07	Developmental NON-toxicant	9.39	Mutagenicity Negative	1357.21	4.15
0000793192lig_uff_E=168.65.pdbqt	-5.6	CC(C)Oc1nccc(N)c1Nc1cccc[nH+]1	75.54	22.2	Developmental NON-toxicant	19.16	Mutagenicity Negative	903.6	9.88
0000990482lig_uff_E=152.89.pdbqt	-5.6	CN(C)[C@H](CNc1cccc[nH+]1)c1ccncc1	708.57	1.83	Developmental NON-toxicant	1.28	Mutagenicity Negative	415.71	14.38
0000625804lig_uff_E=106.59.pdbqt	-5.5	COC(=O)[C@@](C)(CC(C)C)Nc1cc(C)c(C)[nH+][nH+]1	608.79	46.41	Developmental NON-toxicant	0.74	Mutagenicity Negative	25.09	4.3
0000014953lig_uff_E=228.71.pdbqt	-5.3	CCN(CC)c1c(Cl)cccc1Nc1cccc[nH+]1	351.93	4.91	Developmental NON-toxicant	0.29	Mutagenicity Negative	653.55	2.87
0000656778lig_uff_E=85.24.pdbqt	-4.8	CCNC(=O)CN1CCN(C(C)=O)CC1			Developmental NON-toxicant	32.81	Mutagenicity Negative	1640.71	531.74
