# Supplementary material for: Overcoming Clusterin-Induced Chemoresistance in Cancer: A Computational Study Using a Fragment-Based Drug Discovery Approach
Source: Biology (Basel). 2025 May 30;14(6):639. doi: 10.3390/biology14060639 (PMC12189888; doi:10.3390/biology14060639)
Supplement: Supplementary file 1 [file biology-14-00639-s001.zip › Supplemental Tables/Table S5. Hidden layer sizes scores.csv]

	Unnamed: 0	Hidden Layer Sizes	Train Score	Test Score	Cross-Val Mean	Test RMSE	Normalized RMSE (%)
0	432	(20, 20, 130)	0.7019415410895644	0.6324054321005739	0.5621735510116194	0.6264111172897872	12.783900352852799
1	1	(10, 10, 20)	0.6690837951624145	0.6245680020674427	0.5068888442334176	0.6330537075238283	12.919463418853638
2	3240	(90, 30, 10)	0.7491527971718072	0.6119495444045111	-0.6902548384611245	0.6436044127988243	13.134783934669883
3	801	(30, 10, 20)	0.67515484867643	0.6092945469252508	0.5211391771672992	0.6458023940478217	13.179640694853504
4	1202	(40, 10, 30)	0.6902341227808947	0.6091295517869049	0.2987019265586796	0.6459387410163697	13.182423286048362
5	3	(10, 10, 40)	0.6820355609644516	0.6060981638011523	0.5405859374245198	0.648438685838184	13.233442568126202
6	727	(20, 170, 80)	0.7257623082842664	0.5969577361400563	-1.468609362878698	0.6559189966600222	13.386101972653513
7	11	(10, 10, 120)	0.7260215128316645	0.5954127876654357	-1.2241866651790865	0.6571749341791313	13.411733350594515
8	427	(20, 20, 80)	0.6856250102094884	0.5903017715568641	0.5453504665856338	0.661312843508278	13.496180479760774
9	140	(10, 80, 10)	0.731117831309111	0.5901810836147636	0.5553375153188107	0.6614102403283629	13.49816816996659
10	1600	(50, 10, 10)	0.7103401319749041	0.5881243862219154	0.4760823467844363	0.6630678239852507	13.531996407862257
11	428	(20, 20, 90)	0.6989143231218091	0.587031370157964	-0.1029043519236228	0.6639470501072908	13.549939798107975
12	429	(20, 20, 100)	0.696890785137116	0.586602522109259	-0.0321840083382039	0.6642916991852659	13.556973452760527
13	0	(10, 10, 10)	0.6695706430502419	0.5835672006656751	0.4904464030597869	0.666725980102665	13.606652655156429
14	423	(20, 20, 40)	0.7090442159485293	0.5826354550921145	-0.2964816075436199	0.6674714447779616	13.621866219958397
15	422	(20, 20, 30)	0.6883029700534709	0.5805203397536706	-0.9548762922106656	0.6691606095338422	13.65633897007841
16	420	(20, 20, 10)	0.6714338761105243	0.5781004204679696	0.5351697573239229	0.6710879806674541	13.695673074846
17	2	(10, 10, 30)	0.7068200536075662	0.5775450156772485	0.4976215663708149	0.6715295583682631	13.704684864658429
18	400	(20, 10, 10)	0.669123293694875	0.5757831782852165	0.5354129164525939	0.672928399601487	13.733232644928306
19	1200	(40, 10, 10)	0.6769479244226217	0.5711712993680669	0.5168120666809364	0.6765763867185235	13.80768136160252
20	1621	(50, 20, 20)	0.7021064862660644	0.5683446500910863	-0.727495727952033	0.6788025705057803	13.853113683791435
21	2800	(80, 10, 10)	0.7355708547970166	0.5675745532805141	0.5193544803394324	0.6794078111816544	13.865465534319476
22	803	(30, 10, 40)	0.6713635514557119	0.5658537214181683	-1.4231501415318129	0.6807583165407697	13.893026868178973
23	1640	(50, 30, 10)	0.7022230614920247	0.5654210910622846	-1.3936129087782376	0.6810974227265558	13.899947402582772
24	9	(10, 10, 100)	0.6976500206219631	0.5623270489545572	0.1469098612401544	0.6835177041490547	13.949340901001115
25	460	(20, 40, 10)	0.6719623967584152	0.5582748685251191	0.5396318252234222	0.6866745769745137	14.013766877030893
26	40	(10, 30, 10)	0.6748689555726408	0.551622052164088	0.5254325147613379	0.6918262505031147	14.118903071492136
27	7124	(180, 170, 50)	0.8834481573214392	0.54821521949533	-0.5798411375554993	0.694449568772491	14.172440179030426
28	719	(20, 160, 200)	0.8383717193664297	0.5456579010609361	-0.7750931182252432	0.6964122539893673	14.212494979374842
29	103	(10, 60, 40)	0.7195675175977124	0.5420817475677515	-0.8719184381383223	0.6991476329470686	14.268319039736094
30	1641	(50, 30, 20)	0.7894091491314142	0.5370261581345852	-0.0653031719959632	0.7029964651510817	14.34686663573636
31	4919	(130, 60, 200)	0.7877114907079185	0.5353286171736846	-0.5506484605429852	0.7042840901624993	14.373144697193862
32	7398	(190, 100, 190)	0.9053671378664832	0.5347969408604718	-0.2909641833830395	0.7046868953835252	14.381365211908678
33	4840	(130, 30, 10)	0.7651085383345796	0.5262868001211308	-0.1886599643564476	0.7111032401104289	14.512311022661814
34	20	(10, 20, 10)	0.6985618892033358	0.5193698596821714	0.4824942109682851	0.7162760257396076	14.617878076318522
35	1620	(50, 20, 10)	0.7086357651761233	0.5156296208567581	-0.8898024870643457	0.7190576360824811	14.674645634336347
36	5196	(130, 200, 170)	0.9240129047703388	0.515074852496664	-0.1162000895174553	0.7194693006744823	14.683046952540455
37	60	(10, 40, 10)	0.6898573576943207	0.5120753052481731	0.4915157354380245	0.7216910406709997	14.72838858512244
38	23	(10, 20, 40)	0.6855172415670998	0.5076444927854568	-0.7884781927013368	0.7249604498557496	14.795111221545909
39	2379	(60, 190, 200)	0.892870905421927	0.4987192003875839	-0.7567855555626651	0.7315018847528161	14.928609892914613
40	2377	(60, 190, 180)	0.8476557611982297	0.4974320226259555	-0.2638225456421796	0.7324404498211353	14.947764282063986
41	7929	(200, 170, 100)	0.9506769087024076	0.4972243311721227	-0.4790363962092072	0.7325917785124791	14.950852622703655
42	7570	(190, 190, 110)	0.9161324003841996	0.4937009536844431	-0.288697103160367	0.7351542443931539	15.00314784475824
43	3000	(80, 110, 10)	0.8011146128044124	0.4932861893954783	-0.590954261156048	0.7354553049105295	15.009291936949579
44	780	(20, 200, 10)	0.8069762474965276	0.4854936441713058	-0.1817446486349728	0.7410888622323445	15.124262494537641
45	1889	(50, 150, 100)	0.7949423104475273	0.4832315560110465	-1.148618089425155	0.7427162179778896	15.157473836283458
46	7954	(200, 180, 150)	0.9192363365775692	0.4794033484344349	-0.1184913566284491	0.7454621533951566	15.213513334595033
47	401	(20, 10, 20)	0.675222800802742	0.4790771433137946	0.5482918635001145	0.745695669582618	15.218278971073836
48	7938	(200, 170, 190)	0.9234148375616124	0.4727626278073203	-0.3641284689021218	0.7502016373665497	15.310237497276521
49	5070	(130, 140, 110)	0.8925154073099266	0.4725235542526633	-0.0305811659746014	0.7503717059679659	15.313708285060526
50	1999	(50, 200, 200)	0.8918311259126863	0.4673582219681985	-0.6714484084344037	0.7540367763579034	15.388505639957211
51	1909	(50, 160, 100)	0.8885969932311637	0.464400277949008	-1.8086192698793075	0.7561275911319463	15.431175329223393
52	5179	(130, 190, 200)	0.9196633457515734	0.4428524567948789	-0.0814335379309163	0.7711875756836206	15.73852195272695
53	1656	(50, 30, 170)	0.8369686142927943	0.4428391340589468	-1.8982390578756625	0.7711967961020987	15.738710124532625
54	1995	(50, 200, 160)	0.9047151110908666	0.4363790567837615	-1.0185408702461494	0.7756547841144167	15.829689471722789
55	7951	(200, 180, 120)	0.915093662827508	0.4290095048367491	-0.3447592163706807	0.7807093017070414	15.932842891980437
56	5190	(130, 200, 110)	0.9307249350549212	0.4195581363958625	-0.208696889995659	0.7871441609661567	16.064166550329727
57	5189	(130, 200, 100)	0.9136703972389514	0.4104230561238579	-0.9798905899028906	0.7933140758429218	16.19008318046779
58	1955	(50, 180, 160)	0.8886207774561782	0.398297514763637	-0.6786236083819128	0.8014304088420928	16.355722629430463
59	5197	(130, 200, 180)	0.9049856076582354	0.3890613890390084	0.0833065792194486	0.8075579573879567	16.48077464057054
60	5147	(130, 180, 80)	0.9048562376217588	0.3890390829998847	-0.6230554430028673	0.8075726996670085	16.481075503408334
61	7893	(200, 150, 140)	0.9232447362568804	0.3794845423130315	-0.2031258965980173	0.8138628345197969	16.609445602444833
62	7991	(200, 200, 120)	0.935233747300298	0.3747212566769554	0.1769109516739586	0.8169806053026557	16.67307357760522
63	5159	(130, 180, 200)	0.9462984857520178	0.3716449111374699	-0.2324474742603504	0.8189878947700535	16.714038668776602
64	1965	(50, 190, 60)	0.9068048827474806	0.3706394831462344	-1.5399111855553378	0.8196428621911758	16.72740535084032
65	5194	(130, 200, 150)	0.931855181676584	0.3697215107946503	0.2150911873810678	0.8202404015213105	16.739600031047154
66	7931	(200, 170, 120)	0.9049300127480048	0.3674340716408794	-0.2392707899388944	0.8217274828499527	16.76994862959087
67	5187	(130, 200, 80)	0.9113224835542996	0.3612445796198901	-0.0556684322069325	0.8257378906903369	16.851793687557894
68	7427	(190, 120, 80)	0.899643069177428	0.3601724090606503	-0.6583391959437239	0.8264306133077245	16.86593088383111
69	5192	(130, 200, 130)	0.9284313649404335	0.3586260572959986	0.10549784627646	0.8274286800056359	16.88629959195175
70	7974	(200, 190, 150)	0.938539797021084	0.3492580786743402	-0.4534073174265622	0.8334495317269025	17.00917411687556
71	7457	(190, 130, 180)	0.8939267800360546	0.341106623174949	-0.1506706079111304	0.8386533484881638	17.115374458942117
72	2357	(60, 180, 180)	0.9261001406433464	0.3354997878150455	-0.243299719068594	0.8422140386226366	17.188041604543603
73	7851	(200, 130, 120)	0.9032272274977368	0.3075719211337685	-0.8991938641417452	0.8597303327979929	17.545516995877406
74	7568	(190, 190, 90)	0.9032586322469888	0.3007582332730608	-0.3326696136232961	0.8639499722447219	17.63163208662698
75	7472	(190, 140, 130)	0.9070678334051668	0.3007417705755731	-0.3796817924530148	0.8639601424490778	17.631839641817916
76	7538	(190, 170, 190)	0.9155362094610484	0.2992214235145541	-0.2400257943452034	0.8648988557960088	17.650997057061403
77	1978	(50, 190, 190)	0.8844769442212289	0.2933636178372343	-0.6354532077941878	0.8685061763487889	17.724615843852835
78	7997	(200, 200, 180)	0.9083830569668572	0.2845755095673579	0.0579339593833079	0.8738900925913292	17.83449168553733
79	1517	(40, 160, 180)	0.8932266750706022	0.2813634767696319	-1.0239896504281127	0.8758496425728677	17.874482501487094
80	7919	(200, 160, 200)	0.9333091822109684	0.2620823335639461	0.0737667248312766	0.8875214707797519	18.112683077137792
81	7597	(190, 200, 180)	0.9535326735935592	0.2501890693643472	-0.2900165459289681	0.8946451211628793	18.258063697201617
82	735	(20, 170, 160)	0.8979114735551332	0.2200173579759803	-1.7801575943710009	0.9124674546230952	18.62178478822643
83	7890	(200, 150, 110)	0.8892099856310295	0.2086021929699272	-0.2570489708619149	0.9191202520890008	18.75755616508165
84	7909	(200, 160, 100)	0.9276263832836048	0.207915012734342	-0.4368899454015453	0.9195192070889392	18.7656981038559
85	1970	(50, 190, 110)	0.8745288551988506	0.1956318458545295	0.0626123301230852	0.926621447916416	18.91064179421257
86	7996	(200, 200, 170)	0.9161254844055892	0.1867445902061562	-0.1565631506691896	0.9317263861985006	19.014824208132662
87	5195	(130, 200, 160)	0.9314438289464104	0.182133219332881	0.2700872944677231	0.934364218331964	19.068657516978856
88	7438	(190, 120, 190)	0.9379151378450482	0.1815353918995796	-0.6841702562457623	0.934705647117502	19.075625451377594
89	7517	(190, 160, 180)	0.9266562348284892	0.180171234408227	-0.221637880818958	0.9354842726287992	19.091515767934673
90	1913	(50, 160, 140)	0.9010480516733526	0.179822216580988	-0.9894002210577496	0.935683378807946	19.095579159345835
91	1967	(50, 190, 80)	0.8661058325100446	0.1793391883815304	-1.2316832515332583	0.935958864771424	19.101201321865794
92	7910	(200, 160, 110)	0.898800426001898	0.1745989058529712	-0.6963371895613735	0.9386581048368364	19.156287853812987
93	5184	(130, 200, 50)	0.9216534939033576	0.1709581633613974	-0.382054155983015	0.940725979663698	19.198489380891797
94	1987	(50, 200, 80)	0.8978730067760781	0.1574161413385074	-0.4518410805709988	0.9483780239684756	19.35465355037705
95	1990	(50, 200, 110)	0.9142326291893316	0.1173118583768741	-1.1125489152277048	0.9706855405495762	19.809908990807674
96	1972	(50, 190, 130)	0.8703827259422776	0.0651325426878117	0.1688606873929267	0.9989642248248896	20.387024996426316
97	7856	(200, 130, 170)	0.9106016868334382	0.0478514832729287	-0.4304246795394897	1.0081548921145298	20.574589634990403
98	7523	(190, 170, 40)	0.9434571985286584	0.0384669785875527	-0.2664555630131481	1.0131109656765132	20.675733993398225
99	7977	(200, 190, 180)	0.9171339513187216	0.0381026379355762	-0.4513344711196511	1.013302889688477	20.679650809968916
100	7556	(190, 180, 170)	0.921447266958375	-0.0074323964160627	-0.2218837180393399	1.037009823789459	21.16346579162161
101	5152	(130, 180, 130)	0.909641318496562	-0.0081275657900703	-0.1578044158306753	1.0373675515900262	21.170766358980124
102	7576	(190, 190, 170)	0.9257427495852965	-0.0376596885859146	-0.3404072080455673	1.052452216292637	21.47861665903341
103	7912	(200, 160, 130)	0.91294272923132	-0.0649262581190801	0.1108004007026274	1.066190189647737	21.758983462198714
104	1936	(50, 170, 170)	0.91981463368312	-0.1382624595962771	-1.2903077047383291	1.1022906427130872	22.4957274023079
105	3939	(100, 170, 200)	0.0857030239046188	-0.1660133935546908	-0.0456719471317621	1.115646696523193	22.768299929044755
106	5512	(140, 160, 130)	0.1343359539478418	-0.186547054730358	-0.1005695561920007	1.1254271737926829	22.967901505973117
107	3196	(80, 200, 170)	0.1156538272551961	-0.2208443653985028	0.1086040938665277	1.1415766205468778	23.2974820519771
108	3972	(100, 190, 130)	-0.0090260018234746	-0.2612313365781631	-0.2268905567616543	1.1603053391208331	23.67970079838435
109	3858	(100, 130, 190)	0.0221976561667326	-0.2621185059714308	-0.101167223208697	1.160713355634457	23.688027666009326
110	3938	(100, 170, 190)	0.0728763162150729	-0.2637786242460644	-0.0484144434224396	1.161476472655596	23.70360148276726
111	3999	(100, 200, 200)	0.0439518540762322	-0.2660328874435946	-0.1309387857531421	1.1625119020700745	23.72473269530764
112	5559	(140, 180, 200)	0.0339109697011681	-0.2706948927478285	-0.2143437083209542	1.1646503364628913	23.768374213528393
113	3965	(100, 190, 60)	0.0520754575465404	-0.2735680424962443	-0.4597229633457584	1.1659662799896549	23.795230203870503
114	4758	(120, 180, 190)	0.0874726560401476	-0.2909556491671559	-0.0342114145980511	1.1738985750714424	23.957113776968207
115	5596	(140, 200, 170)	0.0721037948852079	-0.2928874182058443	-0.0581897003408766	1.1747765499337173	23.97503163130035
116	3096	(80, 150, 170)	0.0766885213167374	-0.2934691960006053	-0.0712124731724014	1.1750408351421384	23.980425206982414
117	3973	(100, 190, 140)	-0.0062587277619661	-0.3071843995728227	-0.1624270983943047	1.18125413667085	24.107227278996938
118	3979	(100, 190, 200)	-0.0320084572700338	-0.3139249964599724	0.0603198410074167	1.1842958344265644	24.16930274339927
119	6398	(160, 200, 190)	-0.0599913663985414	-0.3156427933751444	-0.2462859181856673	1.1850697428478494	24.18509679281325
120	2698	(70, 150, 190)	-0.0813953843944994	-0.3211119364062418	-0.2692291065142637	1.18753036293213	24.23531352922714
121	3815	(100, 110, 160)	-0.0225272968912382	-0.3248063800400238	-0.1918177662983976	1.1891896474112862	24.269176477781347
122	3935	(100, 170, 160)	-0.0403984921294824	-0.3297924385535282	-0.2108991047497053	1.1914253705954725	24.314803481540253
123	3976	(100, 190, 170)	-0.0772390265244677	-0.3321490498762129	-0.2212808246397687	1.1924806043295555	24.336338863868477
124	3176	(80, 190, 170)	0.0265749414367639	-0.3322356069293417	-0.1247354850601919	1.1925193447131617	24.337129483942075
125	7925	(200, 170, 60)	0.9264231463989088	-0.3329698044714662	-0.5311092698328744	1.1928478992765987	24.343834679114256
126	6395	(160, 200, 160)	-0.0635787489252297	-0.3340436586782147	-0.2873603993878129	1.1933282878227798	24.353638526995507
127	5598	(140, 200, 190)	-0.0249903765630852	-0.3423290553868541	-0.1593749481112888	1.1970282769464553	24.429148509111332
128	4772	(120, 190, 130)	0.0738720156202908	-0.355866384649149	-0.0708209779405748	1.2030491236968874	24.552022932589537
129	3919	(100, 160, 200)	-0.0810734130892663	-0.3614783802501224	-0.3316718566379187	1.205536291564393	24.602781460497816
130	5577	(140, 190, 180)	-0.0049158980003092	-0.3630174983473873	-0.2749537527090865	1.2062175137775115	24.61668395464309
131	4739	(120, 170, 200)	0.0715845634674041	-0.3637752248921964	-0.0591882677828883	1.2065527464654282	24.62352543806996
132	5570	(140, 190, 110)	-5.994350753413258e-05	-0.3702441410115047	-0.1613927235728356	1.2094109354882454	24.68185582629072
133	5511	(140, 160, 120)	0.0170496282846954	-0.3714185404135819	-0.1253258635512199	1.20992910127906	24.692430638348164
134	3978	(100, 190, 190)	-0.0797217280163944	-0.3732651298698699	0.0228516114124373	1.2107434007325024	24.709048994540865
135	4754	(120, 180, 150)	-0.0481848839386571	-0.3736107738524845	-0.141148237885776	1.2108957601831447	24.712158371084584
136	4775	(120, 190, 160)	0.0862797546087831	-0.3752774709378883	-0.0337760789702536	1.211630169318319	24.72714631261875
137	2696	(70, 150, 170)	-0.1771018418589409	-0.3755931779312134	-0.361571234961374	1.21176923149874	24.729984316300815
138	3936	(100, 170, 170)	-0.0766923785029027	-0.3759529450487766	-0.2381447466756546	1.21192768176944	24.733217995294694
139	4379	(110, 190, 200)	0.0786395588936565	-0.3787568953115934	-0.0368866341560733	1.2131619011116956	24.758406145136643
140	3155	(80, 180, 160)	-0.0187244908746757	-0.3809971847273596	-0.1781488051337006	1.214147111283944	24.778512475182527
141	4759	(120, 180, 200)	-0.0531545146343208	-0.3827379751588535	-0.0854646189867814	1.214912105615362	24.79412460439514
142	5437	(140, 120, 180)	-0.0044743302993797	-0.383306924572619	-0.1879151516267123	1.2151620273118775	24.799225047181174
143	5578	(140, 190, 190)	-0.0012851255708237	-0.3876513637363041	-0.2384994824440033	1.217068711547295	24.838136970352956
144	5556	(140, 180, 170)	-0.0691174215936456	-0.3881751381948644	-0.3833868050479422	1.2172983835598716	24.842824154283093
145	3957	(100, 180, 180)	0.0137102198979636	-0.389690208704285	-0.1250608334790688	1.2179624892210048	24.856377331040914
146	5576	(140, 190, 170)	0.0087411886809907	-0.3948590657067097	-0.2898548336408676	1.2202254507312855	24.902560219005824
147	2699	(70, 150, 200)	-0.1750671275675821	-0.3956145068972021	-0.3797554995888624	1.220555836722648	24.909302790258117
148	5572	(140, 190, 130)	-0.028386793507164	-0.3981638397952312	-0.3038909531719429	1.221670106980724	24.93204299960661
149	4679	(120, 140, 200)	0.0186738200070244	-0.4011539174334582	-0.1400825513108842	1.2229757256271885	24.958688278105885
150	5590	(140, 200, 110)	0.0253882299824205	-0.4017285775099468	-0.0406268499573514	1.223226491538805	24.96380594977153
151	5599	(140, 200, 200)	-0.0444603239815122	-0.4023723888624229	-0.1898981040823607	1.223507372127194	24.969538206677427
152	4716	(120, 160, 170)	0.0004361026278231	-0.4025500830478605	-0.163559789006984	1.2235848847982351	24.971120097923162
153	5517	(140, 160, 180)	-0.0065267640044848	-0.4031859460883726	-0.1734586624415441	1.2238622168707076	24.97677993613689
154	5573	(140, 190, 140)	0.0497127491079172	-0.4042069445190379	-0.1890333468744865	1.224307394569614	24.98586519529824
155	5591	(140, 200, 120)	-0.0164030179691667	-0.4058027232473391	-0.1854448418454293	1.2250028650463296	25.000058470333254
156	7198	(180, 200, 190)	-0.0097115677055545	-0.4085645000706117	-0.1486526801227078	1.2262055674178367	25.024603416690542
157	3198	(80, 200, 190)	-0.0656036425522603	-0.4103741085649981	-0.25155330082993	1.2269929789229388	25.04067303924365
158	5516	(140, 160, 170)	0.0403372338572767	-0.4133651587839024	-0.1145199339190187	1.2282933622290535	25.06721147406231
159	4779	(120, 190, 200)	0.0448376063432139	-0.415534499235576	-0.1054298316726481	1.2292356398817963	25.086441630240742
160	5552	(140, 180, 130)	-0.069442277491962	-0.4174805938490775	-0.203704270972205	1.2300803339580615	25.1036802848584
161	4776	(120, 190, 170)	0.0597260581189472	-0.4183810447657854	-0.0971485316747036	1.2304709746203373	25.11165254327219
162	4697	(120, 150, 180)	0.0243390185746361	-0.4196730215223274	-0.1144016116558792	1.2310312535571486	25.123086807288747
163	5396	(140, 100, 170)	-0.0835774925160257	-0.4224158631607397	-0.2713939058049723	1.2322198703801803	25.14734429347307
164	6198	(160, 100, 190)	-0.1436190145029952	-0.423073965275196	-0.4749331748299413	1.2325048899542814	25.153161019475128
165	4375	(110, 190, 160)	0.0249608006544176	-0.4238114016383294	-0.0860367971357843	1.2328241903663288	25.15967735441487
166	2695	(70, 150, 160)	-0.1274766594977525	-0.4261730322845347	-0.3076951849504258	1.2338461898717863	25.18053448717931
167	3533	(90, 170, 140)	-0.2113463056408957	-0.4269346723499247	-0.4158315397655976	1.2341756103692594	25.187257354474678
168	3911	(100, 160, 120)	-0.1900031222046949	-0.4285152510563252	-0.4065932578306072	1.2348589534256094	25.201203131134882
169	3578	(90, 190, 190)	-0.0936931690844895	-0.4346687596214382	-0.2301881353249417	1.237515750269042	25.255423474878402
170	3974	(100, 190, 150)	-0.1298476293756327	-0.4347467656901609	-0.2857982603763553	1.2375493930265988	25.256110061767323
171	3819	(100, 110, 200)	-0.1610935540836064	-0.4368784284039506	-0.3396269520254308	1.2384683910084493	25.274865122621414
172	3138	(80, 170, 190)	-0.043069658012417	-0.437332655668589	-0.222135976383649	1.238664128395605	25.27885976317561
173	5597	(140, 200, 180)	-0.0220049432041489	-0.4389200721312696	-0.0834322355162005	1.2393479412983586	25.292815128537928
174	5157	(130, 180, 180)	-0.1154679174656616	-0.4390179071301237	-0.2753614451443921	1.239390073431269	25.29367496798508
175	2779	(70, 190, 200)	-0.1886793664137331	-0.4407327774418637	-0.3857837876368016	1.2401283409688035	25.30874165242456
176	3917	(100, 160, 180)	-0.0866244512360912	-0.4423786989551634	-0.3054937233907551	1.240836512295488	25.323194128479347
177	4734	(120, 170, 150)	-0.0529024787919194	-0.4448810301704033	-0.3281896670821681	1.241912387315505	25.345150761540914
178	6295	(160, 150, 160)	-0.1486161015732607	-0.4455592586372001	-0.5226938588638241	1.2422038305194143	25.351098582028865
179	6393	(160, 200, 140)	-0.1641578708479605	-0.4463562108084857	-0.5077096779096596	1.242546203419516	25.358085784071754
180	3178	(80, 190, 190)	-0.0457038392182709	-0.4465698610884598	-0.223630505031269	1.2426379721482057	25.359958615269502
181	7197	(180, 200, 180)	-0.0780537980087727	-0.446664069907108	-0.2152111323551505	1.2426784352991913	25.360784393861046
182	4694	(120, 150, 150)	-0.0204345957171281	-0.4470845311176625	-0.1498279023015057	1.2428590093974428	25.364469579539644
183	6332	(160, 170, 130)	-0.1067256024168394	-0.4471860841691952	-0.4359379308329699	1.242902619120304	25.365359573883755
184	5575	(140, 190, 160)	-0.1349584131170449	-0.4480197189937338	-0.257561123970029	1.2432605474298934	25.37266423326313
185	3977	(100, 190, 180)	-0.1372559966388808	-0.4497043299972556	-0.2897169519427084	1.2439835353737982	25.387419089261186
186	4674	(120, 140, 150)	-0.0131990962495598	-0.4502247513672621	-0.1811123700819929	1.244206800736097	25.391975525226467
187	3813	(100, 110, 140)	-0.1166925838092174	-0.452553605097808	-0.0607650049481575	1.2452054091610003	25.412355289000004
188	5594	(140, 200, 150)	-0.127204089053424	-0.4539651643552869	-0.0870250808688737	1.245810293691624	25.424699871257634
189	3099	(80, 150, 200)	0.0244387999943379	-0.4565188057274894	-0.1255403716166689	1.24690384020002	25.44701714693918
190	5416	(140, 110, 170)	-0.1351508368305984	-0.4575749386297165	-0.3253681965866127	1.2473558280253798	25.456241388273053
191	3879	(100, 140, 200)	-0.1060378878004977	-0.4584472786633076	-0.3307596630065229	1.2477290354806303	25.46385786695164
192	4999	(130, 100, 200)	0.9183433295882588	-0.4586233969452615	-0.1112192865604564	1.2478043694552083	25.46539529500425
193	6354	(160, 180, 150)	-0.1398512849074271	-0.4611438173772288	-0.3097641776457639	1.2488819725617215	25.487387195137174
194	3933	(100, 170, 140)	-0.2349493124426707	-0.4613437336556023	-0.3857581154982345	1.2489674067583976	25.48913075017138
195	6394	(160, 200, 150)	-0.1546278299579464	-0.4614124617948185	-0.334299997364951	1.2489967763702774	25.48973013000566
196	3898	(100, 150, 190)	-0.05795395835739	-0.4650552716999085	-0.1846482988956012	1.2505524720274104	25.521479020967558
197	6311	(160, 160, 120)	-0.1117015401158656	-0.4655070111698551	-0.342535723524605	1.250745256689157	25.52541340181953
198	4659	(120, 130, 200)	-0.0636628430139611	-0.4693378109913857	-0.2287567632284077	1.252378898709971	25.558753034897368
199	5592	(140, 200, 130)	-0.1150267912362643	-0.4695402710085805	-0.2592163323302697	1.2524651783652283	25.560513844188332
200	5555	(140, 180, 160)	-0.045599609456828	-0.4711963033788524	-0.2854585294663634	1.2531706843363948	25.574911925232545
201	3158	(80, 180, 190)	-0.0188997772701888	-0.4715053623266521	-0.1840084367233051	1.253302306225952	25.57759808624392
202	6397	(160, 200, 180)	-0.1874160470760728	-0.4718801387833626	-0.372462338320343	1.2534618973174805	25.58085504729552
203	4791	(120, 200, 120)	-0.0309728295442799	-0.4725219542987773	-0.185072640400786	1.2537351544909736	25.58643172430558
204	5433	(140, 120, 140)	0.0386031372573184	-0.4726358198090514	-0.1114247975315228	1.2537836272601106	25.587420964492054
205	5553	(140, 180, 140)	-0.1325005818364211	-0.4727224440252295	-0.3039498004415435	1.2538205021022828	25.588173512291483
206	4254	(110, 130, 150)	-0.028429115853497	-0.4745727463068265	-0.170127490540687	1.2546078937515173	25.6042427296228
207	6319	(160, 160, 200)	-0.1514950069384999	-0.4747433011695554	-0.26241993058296	1.2546804480865152	25.605723430337047
208	6351	(160, 180, 120)	-0.1835659011504049	-0.4749889085318748	-0.3562134937939094	1.2547849225146597	25.607855561523664
209	3877	(100, 140, 180)	-0.0918365928432747	-0.4759658363321835	-0.2534808474983526	1.2552003938981875	25.616334569350762
210	6317	(160, 160, 180)	-0.1788969418776544	-0.4769602983771954	-0.2521711085377794	1.255623181110593	25.624962879808017
211	6356	(160, 180, 170)	-0.1428450433889907	-0.4771223384893912	-0.3215484033788703	1.2556920576203885	25.626368522865068
212	4757	(120, 180, 180)	-0.0236083068525667	-0.4773115843483153	-0.1835468038526425	1.255772493378813	25.628010068955366
213	3859	(100, 130, 200)	-0.0760707289095143	-0.4776716109003602	-0.1960444843219659	1.255925502366139	25.631132701349774
214	4655	(120, 130, 160)	-0.0430629561448849	-0.478672211017292	-0.2471398886137647	1.2563506531669943	25.639809248306005
215	5513	(140, 160, 140)	-0.0044748643519723	-0.4800092270188023	-0.1522062070385149	1.2569185212095952	25.651398392032554
216	6316	(160, 160, 170)	-0.1927030184342915	-0.4810557807057491	-0.3438046434741991	1.2573628428484125	25.660466180579846
217	5593	(140, 200, 140)	-0.1078111680214619	-0.4822943609439267	-0.3362488511255055	1.257888487908812	25.67119363079208
218	4398	(110, 200, 190)	-0.0612141993818273	-0.4825603572388999	-0.3175056594738493	1.2580013462845865	25.673496862950746
219	3930	(100, 170, 110)	-0.2530490765533462	-0.4827401745831192	-0.4429247193690505	1.2580776344442048	25.675053764167444
220	5546	(140, 180, 70)	-0.1324333096757992	-0.4830338153738689	-0.3238104094253397	1.258202202669132	25.677595972839427
221	3929	(100, 170, 100)	-0.194997058450969	-0.4840995046474801	-0.4907989588532114	1.258654185551827	25.686820113302588
222	3954	(100, 180, 150)	-0.0901338420032031	-0.4842351568656975	-0.2623793344732872	1.2587117070759335	25.687994021957827
223	6314	(160, 160, 150)	-0.1709627539824372	-0.4850506952283957	-0.5232312593229088	1.259057469911386	25.695050406354813
224	4378	(110, 190, 190)	-0.0111653219347713	-0.4856181362114704	-0.1243687107394301	1.259297991186677	25.699959003809735
225	4796	(120, 200, 170)	-0.137880704072423	-0.485742828972028	-0.302009565509685	1.259350838565248	25.701037521739757
226	3916	(100, 160, 170)	-0.1000606495936935	-0.4865173122345627	-0.2587542808623282	1.2596790309865409	25.707735326255936
227	4738	(120, 170, 190)	-0.0582867342734949	-0.4872061764416173	-0.0807463427842138	1.2599708699320489	25.713691223103037
228	5457	(140, 130, 180)	-0.043303428492526	-0.4903654546904958	-0.2013999711423937	1.2613084406295496	25.74098858427652
229	6391	(160, 200, 120)	-0.1731956506730285	-0.4927876215688638	-0.2366294882086936	1.2623329743191338	25.761897435084364
230	5098	(130, 150, 190)	-0.1505588116003617	-0.4933987605553347	-0.50098903159051	1.2625913439430416	25.767170284551867
231	3778	(100, 90, 190)	-0.2559345045451524	-0.493762053578896	-0.4396727632005456	1.2627449073269217	25.770304231161667
232	4657	(120, 130, 180)	-0.0853266508397516	-0.4939018011809177	-0.2511440031649625	1.2628039734429954	25.771509662101945
233	5498	(140, 150, 190)	-0.1130990433476566	-0.4952357682662123	-0.232954652290684	1.2633676527469138	25.783013321365583
234	3777	(100, 90, 180)	-0.1916245399644409	-0.4952895060125459	-0.4595756848559092	1.2633903548257153	25.78347662909623
235	6358	(160, 180, 190)	-0.1625552379963986	-0.4953873384611731	-0.3233410784958443	1.2634316841301232	25.784320084288225
236	4259	(110, 130, 200)	-0.0199399168244895	-0.4955135611956704	-0.1781641397778968	1.2634850049095774	25.785408263460763
237	7155	(180, 180, 160)	-0.0256787994709142	-0.4964189263805809	-0.1606636472860872	1.263867396045692	25.793212164197797
238	3175	(80, 190, 160)	-0.0962427043835847	-0.4964983598819588	-0.2848512291829116	1.2639009401550756	25.793896737858685
239	6637	(170, 120, 180)	-0.1333069075807442	-0.4979939192254166	-0.3469796963597946	1.2645323363809438	25.8067823751213
240	4376	(110, 190, 170)	-0.0813671602581906	-0.4981629935141798	-0.2236862660538819	1.2646036964413023	25.808238702883717
241	5554	(140, 180, 150)	-0.1393295833235328	-0.4998076955485626	-0.3151096516257113	1.2652976548958648	25.822401120323768
242	6350	(160, 180, 110)	-0.1984925157324439	-0.5008148033616948	-0.3515127580270505	1.2657224017853834	25.831069424191494
243	5495	(140, 150, 160)	-0.0410009983480446	-0.5016232981958031	-0.2152548260338283	1.26606328069999	25.838026136734488
244	4334	(110, 170, 150)	0.0104886632787616	-0.5018614818167519	-0.1075312967675666	1.2661636865673829	25.840075236069037
245	3596	(90, 200, 170)	-0.0769157559890489	-0.502108673033872	-0.2158182134612443	1.2662678811515975	25.84220165615505
246	5978	(150, 190, 190)	-0.0142540680378875	-0.5025463289040997	-0.1957285006221689	1.266452338248474	25.845966086703548
247	2733	(70, 170, 140)	-0.1443105342272703	-0.5029322867351467	-0.3915275372566718	1.2666149840860732	25.849285389511696
248	4719	(120, 160, 200)	-0.1436067599676367	-0.503088791996398	-0.3450340990129275	1.2666809307525908	25.85063123984879
249	5459	(140, 130, 200)	-0.083345248245461	-0.5040267053550871	-0.2508574071120322	1.2670760676531132	25.8586952582268
250	5519	(140, 160, 200)	-0.0791680818350446	-0.5042377399387739	-0.2393169503427802	1.2671649581928637	25.860509350874768
251	4797	(120, 200, 180)	-0.0319880349142995	-0.5045770030402477	-0.1789643233892337	1.267307847200786	25.86342545307726
252	6297	(160, 150, 180)	-0.1783443118308514	-0.5046557743288937	-0.3356395218538258	1.2673410213638447	25.864102476813155
253	5018	(130, 110, 190)	-0.1850954807000906	-0.5052373767822891	-0.4827796618169732	1.2675859336706892	25.86910068715692
254	5936	(150, 170, 170)	0.042461643751075	-0.505656290446177	-0.1116804085025236	1.267762308552021	25.872700174531044
255	7156	(180, 180, 170)	-0.0890558782968051	-0.5057757826749147	-0.4542458554330545	1.2678126137708277	25.873726811649544
256	5574	(140, 190, 150)	-0.118325196400796	-0.5083240959606008	-0.3000302247803548	1.2688849573456458	25.895611374400936
257	4676	(120, 140, 170)	-0.0416851014637531	-0.5101487933644118	-0.1824207685045873	1.2696522431275952	25.9112702679101
258	2739	(70, 170, 200)	-0.1810163011618721	-0.5111176401520807	-0.3540987522932673	1.270059455076262	25.919580715842084
259	2774	(70, 190, 150)	-0.2310974095208762	-0.511134613128094	-0.4291006265015301	1.2700665877532828	25.91972628067924
260	4771	(120, 190, 120)	-0.0623752900095417	-0.511482903475966	-0.237117440149592	1.27021294349292	25.92271313250857
261	5494	(140, 150, 150)	-0.1322161891150894	-0.5123401882058525	-0.3621415798613329	1.2705731128986328	25.930063528543524
262	5588	(140, 200, 90)	-0.0662710073585983	-0.5124306303367323	-0.2946402984891965	1.27061110422581	25.93083886175122
263	7148	(180, 180, 90)	-0.109327789673473	-0.5125827661219005	-0.3763059079501629	1.2706750081673168	25.93214302382279
264	4737	(120, 170, 180)	-0.1519515855173556	-0.5154848873481674	-0.1905365971501791	1.2718934161311193	25.95700849247182
265	6352	(160, 180, 130)	-0.2029896920724463	-0.5155003844608659	-0.3419762153544334	1.271899919206599	25.957141208297934
266	4698	(120, 150, 190)	-0.0669431909126221	-0.5162270807591884	-0.230699375772908	1.2722048264828965	25.963363805773394
267	7151	(180, 180, 120)	-0.0933113013295663	-0.5163678063524832	-0.4231752886009987	1.272263863690233	25.96456864673945
268	6353	(160, 180, 140)	-0.2203627424165228	-0.5167414849172343	-0.5858734748560982	1.2724206160450653	25.967767674389087
269	3535	(90, 170, 160)	-0.2984421160220056	-0.5168707740804932	-0.4608417237087229	1.2724748463449471	25.968874415203004
270	2794	(70, 200, 150)	-0.2180559367019063	-0.5179329693960872	-0.4468960086674089	1.2729202963819648	25.977965232284994
271	6250	(160, 130, 110)	-0.1988210369212661	-0.5186604789011091	-0.6073391784310453	1.27322530019311	25.984189799859386
272	6399	(160, 200, 200)	-0.2195035577410504	-0.5191136088673987	-0.3405665867810356	1.27341523517725	25.988066024025507
273	3199	(80, 200, 200)	-0.0141170588232766	-0.520106902961587	-0.2216112446691752	1.2738314874998098	25.996560969383868
274	3179	(80, 190, 200)	-0.0887671422304314	-0.5203671523385516	-0.2528827054114383	1.2739405257728318	25.99878624026187
275	6236	(160, 120, 170)	-0.1925221665242378	-0.5210138472176085	-0.2985984958607089	1.2742114350806446	26.004315001645807
276	7196	(180, 200, 170)	-0.074225781597041	-0.5210146963243261	-0.2255194251091241	1.2742117907451709	26.00432226010553
277	4717	(120, 160, 180)	-0.147121467380686	-0.5212630404622385	-0.3024590964465427	1.274315810158552	26.006445105276573
278	4678	(120, 140, 190)	-0.0740080018591258	-0.5214424364814472	-0.2444052977072851	1.2743909452397997	26.00797847428162
279	5533	(140, 170, 140)	-0.0869190109848052	-0.5214540081300141	-0.2556146092499179	1.274395791553982	26.008077378652693
280	4750	(120, 180, 110)	-0.0529112860793181	-0.5231254912525787	-0.2066287397434545	1.2750956307609218	26.02235981144738
281	6298	(160, 150, 190)	-0.1974502388600572	-0.5231508244118104	-0.568084789448112	1.2751062346364792	26.022576217071002
282	4339	(110, 170, 200)	-0.0450149401224522	-0.5238232256813882	-0.1877500239526011	1.2753876540580913	26.02831947057329
283	3975	(100, 190, 160)	-0.1850980872162539	-0.5242019164347063	-0.3443841247012079	1.2755461197844498	26.03155346498877
284	7159	(180, 180, 200)	-0.1194723802605386	-0.5242091226957994	-0.2912622336202572	1.2755491351026342	26.031615002094576
285	3556	(90, 180, 170)	-0.0801459673730413	-0.5246050417395873	-0.209180021435127	1.2757147886851317	26.034995687451662
286	6318	(160, 160, 190)	-0.2361264730951084	-0.5254107757887598	-0.3841719045613267	1.2760518435432056	26.041874358024604
287	3969	(100, 190, 100)	-0.2134678327456796	-0.5257238580668757	-0.3667819718726797	1.276182788180329	26.04454669755773
288	3934	(100, 170, 150)	-0.210893127998063	-0.5266316385137977	-0.3874214404123507	1.2765623855451378	26.05229358255383
289	4317	(110, 160, 180)	-0.0163191012050056	-0.5273395653953072	-0.1285045898244707	1.27685833384829	26.058333343842648
290	3571	(90, 190, 120)	-0.255225347162231	-0.5287994189099148	-0.4171681323048982	1.2774684080470546	26.07078383769499
291	4736	(120, 170, 170)	-0.043051730344376	-0.5292931350548109	-0.1950229058723921	1.277674666584758	26.074993195607306
292	4793	(120, 200, 140)	-0.1978077722226585	-0.529437630959527	-0.1679978937201437	1.2777350259729978	26.076225019857098
293	4699	(120, 150, 200)	-0.125873997327423	-0.5331623904003326	-0.2636989705171563	1.279289964003979	26.107958449060792
294	5595	(140, 200, 160)	-0.1504031524389266	-0.5351181142292945	-0.3227428825407202	1.2801056442326315	26.124604984339417
295	5477	(140, 140, 180)	-0.0792658230967826	-0.5356113715873432	-0.2548550961913262	1.280311286654866	26.12880176846665
296	4798	(120, 200, 190)	-0.1733057997374696	-0.53610040438744	-0.4070886076732051	1.2805151352277344	26.13296194342315
297	6778	(170, 190, 190)	-0.1151495607660144	-0.5361785727102846	-0.2603392661632518	1.2805477159258576	26.133626855629743
298	3537	(90, 170, 180)	-0.2903560636836746	-0.5362220747068125	-0.4545794132965808	1.2805658472775474	26.13399688321525
299	2757	(70, 180, 180)	-0.2746007077810923	-0.5362563344698421	-0.48236345816562	1.280580126345202	26.134288292759223
300	4995	(130, 100, 160)	-0.2602604954154539	-0.5371569432415038	-0.4506332384920155	1.2809554324355696	26.141947600725906
301	5955	(150, 180, 160)	-0.0856815432418482	-0.5376690160056385	-0.2380481617772797	1.2811687768739872	26.146301568856877
302	5579	(140, 190, 200)	-0.1328867816994021	-0.5402812197582647	-0.1865740385284998	1.282256544696308	26.168500912169545
303	5518	(140, 160, 190)	-0.1712306173324211	-0.5403162949019389	-0.2732609150001178	1.282271144327828	26.168798863833224
304	5473	(140, 140, 140)	-0.0858601578246911	-0.5425505927182335	-0.2419623005590074	1.2832008032024698	26.187771493927954
305	3119	(80, 160, 200)	0.0069384490684477	-0.5426965539450028	-0.1336020790207614	1.2832615121133613	26.189010451293086
306	3559	(90, 180, 200)	-0.1018980138118013	-0.5448506264867514	-0.2574427283150757	1.284157110837631	26.20728797627818
307	3396	(90, 100, 170)	-0.1543512673951372	-0.5460259380702501	-0.3792747834548379	1.2846455068506015	26.217255241849006
308	3959	(100, 180, 200)	-0.1528985448786635	-0.5462403901930548	-0.3120024682788494	1.2847346015404997	26.21907350082652
309	5550	(140, 180, 110)	-0.2348323007125328	-0.5473407954889358	-0.3943675743142769	1.2851916706134634	26.228401441091087
310	4314	(110, 160, 150)	-0.0399952008931643	-0.5476658686696567	-0.1646684001993226	1.285326663307161	26.231156394023692
311	4374	(110, 190, 150)	-0.0933266266997765	-0.5487572041865347	-0.2545482023604243	1.2857797570503813	26.240403205109818
312	3926	(100, 170, 70)	-0.2719909655885815	-0.5496417822313913	-0.5076109150510588	1.286146893417311	26.247895784026753
313	5959	(150, 180, 200)	-0.0418682103475698	-0.550600668729462	-0.1928143889549713	1.286544752517205	26.25601535749398
314	6273	(160, 140, 140)	-0.1873166647896937	-0.5509895429265472	-0.5331760705307449	1.2867060682911282	26.25930751614547
315	7158	(180, 180, 190)	-0.131490520879953	-0.5521763799731436	-0.3096798995977892	1.287198276123058	26.26935257393996
316	3966	(100, 190, 70)	-0.2453559174534783	-0.5524530618241832	-0.4304056061424422	1.287312995215762	26.27169377991351
317	3095	(80, 150, 160)	-0.0637227992284523	-0.552459655999505	-0.2116514724066696	1.2873157291981216	26.27174957547187
318	3169	(80, 190, 100)	-0.1682427984562451	-0.5538859243189311	-0.3543348605160594	1.2879069317213678	26.28381493308914
319	2756	(70, 180, 170)	-0.2142093536587057	-0.5557959117305431	-0.4170941844361834	1.2886982158655644	26.29996358909315
320	7194	(180, 200, 150)	-0.1171578640816197	-0.5559485537902256	-0.2649086069452505	1.288761432616504	26.301253726867422
321	5569	(140, 190, 100)	-0.0878634866239214	-0.5561206111600672	-0.2668521861078238	1.2888326865060369	26.302707887878302
322	5174	(130, 190, 150)	-0.141308919643911	-0.5566120506088805	-0.3353756039048539	1.2890361839795397	26.306860897541622
323	5199	(130, 200, 200)	-0.1381322227593489	-0.5567146940034418	-0.2644435202683454	1.2890786829658796	26.307728223793458
324	3997	(100, 200, 180)	-0.1845104004419397	-0.5575305465212919	-0.3858013708773494	1.289416432822763	26.31462107801557
325	6359	(160, 180, 200)	-0.1794254898284522	-0.5585643337049027	-0.3664650840660415	1.2898442771023773	26.323352593926064
326	7479	(190, 140, 200)	-0.1343568767155756	-0.5588100224979138	-0.2929006151093558	1.2899459372613042	26.32542729104702
327	4372	(110, 190, 130)	-0.1860392695543036	-0.5596388265443599	-0.2448876243164212	1.290288817511522	26.332424847173915
328	4998	(130, 100, 190)	-0.226278593546052	-0.560082612881716	-0.6364080684756293	1.2904723766186352	26.336170951400717
329	5548	(140, 180, 90)	-0.2050433863894583	-0.5610229078495359	-0.3978344516771676	1.2908612156094976	26.34410644101015
330	7548	(190, 180, 90)	-0.1154148752492292	-0.5615081827805368	-0.2950053769871051	1.291061844923706	26.34820091681032
331	3873	(100, 140, 140)	-0.1592517046337727	-0.5617738741085951	-0.4356070361859213	1.2911716776321691	26.350442400656508
332	5971	(150, 190, 120)	-0.0032554914126603	-0.5630540003142963	-0.1590585921242517	1.291700731219783	26.36123941264863
333	5952	(150, 180, 130)	-0.0819957927341366	-0.5648382232252962	-0.246389235344993	1.292437757808756	26.376280771607263
334	5974	(150, 190, 150)	-0.0609222972533991	-0.5652881451276792	-0.4675871704954385	1.2926235451490005	26.3800723499796
335	4756	(120, 180, 170)	-0.1105106437917138	-0.565683441653007	-0.0879889573346763	1.2927867538660862	26.383403140124205
336	6339	(160, 170, 200)	-0.2124068952381639	-0.5679036594292599	-0.3698855239907722	1.2937030474252535	26.40210300867864
337	6396	(160, 200, 170)	-0.227372005333053	-0.5685866998451254	-0.3787299800451135	1.2939848106716243	26.407853279012738
338	5953	(150, 180, 140)	-0.1085879501301043	-0.5685930059886781	-0.1215379213873247	1.2939874117537864	26.40790636232217
339	3967	(100, 190, 80)	-0.2845440627192956	-0.5687934817454134	-0.4450923063234766	1.2940700988550524	26.40959385418474
340	4708	(120, 160, 90)	-0.2182452111056134	-0.5701115409909059	-0.5150247205098932	1.294613606641586	26.420685849828285
341	6270	(160, 140, 110)	-0.2233070788125497	-0.5705430454580358	-0.5701090219223306	1.2947914899205162	26.42431612082686
342	7199	(180, 200, 200)	-0.1353728424796128	-0.5707335442096981	-0.205999101798262	1.2948700132962778	26.425918638699546
343	3538	(90, 170, 190)	-0.2710059046786046	-0.5707703312593417	-0.4208867964112068	1.2948851763290967	26.426228088348914
344	5587	(140, 200, 80)	-0.1186945428210652	-0.5714476327361322	-0.2903694443547125	1.2951643174306309	26.431924845523074
345	4356	(110, 180, 170)	-0.0391416606535182	-0.5721114339270557	-0.1796248118891364	1.295437836199881	26.43750686122206
346	7077	(180, 140, 180)	-0.1145030548479875	-0.5726915892203588	-0.2495444203547096	1.2956768414567323	26.44238451952515
347	5128	(130, 170, 90)	-0.1644291352975455	-0.5729772441149217	-0.6990244238706366	1.2957945058574094	26.44478583382468
348	5436	(140, 120, 170)	-0.0356167791167734	-0.5730971318485019	-0.1777015572835937	1.2958438857537522	26.445793586811266
349	4352	(110, 180, 130)	-0.0429812399663644	-0.5733002258519742	-0.1857035781894209	1.2959275327274449	26.447500667907036
350	4718	(120, 160, 190)	-0.1737621114351504	-0.5734685798274224	-0.1767009893942394	1.2959968674647724	26.448915662546373
351	3937	(100, 170, 180)	-0.2304225819781986	-0.5743201034109118	-0.3925142638389944	1.2963475012952237	26.456071455004565
352	3194	(80, 200, 150)	-0.044222317027643	-0.5749168614639093	-0.1862637187021695	1.2965931732245852	26.461085167848676
353	3530	(90, 170, 110)	-0.2594907740576979	-0.5752481326974828	-0.473114824412371	1.2967295300844557	26.463867960907255
354	7153	(180, 180, 140)	-0.1548237521041018	-0.576059069502189	-0.2607930174528931	1.2970632649349672	26.47067887622382
355	3098	(80, 150, 190)	-0.115558363886485	-0.5763580273660862	-0.2785342247797681	1.297186277099826	26.473189328567877
356	5035	(130, 120, 160)	-0.1181412986347605	-0.5766613621652148	-0.2492509059516311	1.2973110783202972	26.47573629225096
357	6315	(160, 160, 160)	-0.2583825632116643	-0.5768974410514098	-0.3726317581141826	1.2974082000922886	26.47771836923038
358	5538	(140, 170, 190)	-0.1475360725325458	-0.5776922490765359	-0.3375011823024146	1.2977351270428756	26.484390347813786
359	5557	(140, 180, 180)	-0.2012659715178226	-0.5777439673399798	-0.3741906603918625	1.297756397368946	26.48482443610094
360	3995	(100, 200, 160)	-0.168971566481217	-0.5781762261754648	-0.3341613506526152	1.2979341601313303	26.48845224757817
361	3812	(100, 110, 130)	-0.294625256069726	-0.5788450722804908	-0.4193540572258383	1.298209169421637	26.494064682074224
362	7075	(180, 140, 160)	-0.1369260999417689	-0.5789253540980048	-0.3181645368345164	1.2982421749611324	26.4947382645129
363	5566	(140, 190, 70)	-0.1350560550859307	-0.5789367482815098	-0.3964002459831709	1.2982468592810243	26.494833862878046
364	5057	(130, 130, 180)	-0.2098445449463417	-0.5817369343642287	-0.6512981289923392	1.2993975457910227	26.51831726104128
365	3539	(90, 170, 200)	-0.2686925348649189	-0.581910773837651	-0.4210438977510344	1.2994689484288733	26.519774457732105
366	5113	(130, 160, 140)	-0.210654405849487	-0.5820777037796776	-0.6027545831171726	1.299537509360858	26.521173660425674
367	5999	(150, 200, 200)	-0.0820138898588418	-0.5822130697795342	-0.2277904354498804	1.299593103795685	26.52230824072826
368	3932	(100, 170, 130)	-0.3080696931941975	-0.5822752663700546	-0.4647274181879021	1.2996186469628228	26.522829529853524
369	4656	(120, 130, 170)	-0.0780123954636347	-0.5831463920194535	-0.2458090774264859	1.2999763519021372	26.530129630655857
370	3177	(80, 190, 180)	-0.1335852534287913	-0.5832603073601932	-0.3008909573103283	1.3000231209773212	26.531084101577985
371	5816	(150, 110, 170)	-0.0783406634462053	-0.584033431023111	-0.3244804460303108	1.3003404901315492	26.537561023092838
372	3918	(100, 160, 190)	-0.1200905686666826	-0.5842003415279495	-0.3178835035753021	1.300408997135979	26.53895912522406
373	7190	(180, 200, 110)	-0.1686475091099282	-0.5854842130893685	-0.3374408720005237	1.300935830757024	26.549710831775997
374	3796	(100, 100, 170)	-0.2267557088001612	-0.5857612148769935	-0.4404952499859849	1.3010494697984312	26.55202999588635
375	4338	(110, 170, 190)	-0.0332624097668874	-0.5859293895156228	-0.158664755084922	1.301118458029915	26.553437918977856
376	3698	(100, 50, 190)	-0.299288167145725	-0.5866589315053701	-0.5055875353718171	1.3014176868031553	26.559544628635823
377	5193	(130, 200, 140)	-0.1987112619220365	-0.5872030407298867	-0.195837313657505	1.3016408137325703	26.56409823944021
378	4390	(110, 200, 110)	-0.1302746479989742	-0.5879297471570482	-0.2856071920777856	1.30193876001719	26.57017877586102
379	4253	(110, 130, 140)	-0.1325588831902513	-0.5881193052455558	-0.3490349872675038	1.3020164667477283	26.571764627504656
380	2737	(70, 170, 180)	-0.2411192816301941	-0.5881875689598657	-0.4387586615781688	1.302044449382512	26.57233570168392
381	2753	(70, 180, 140)	-0.3124182690653276	-0.5882135614584543	-0.5247825332294631	1.3020551040591712	26.57255314406472
382	4752	(120, 180, 130)	-0.1804162931122754	-0.5884516120457166	-0.1096299199507375	1.3021526801585392	26.57454449303141
383	2752	(70, 180, 130)	-0.2639611446427148	-0.5890851188752018	-0.5050767233499613	1.3024123167685162	26.579843199357473
384	5426	(140, 120, 70)	-0.1370654262409649	-0.589657842060141	-0.3792822857770451	1.302646997253495	26.5846325970101
385	4255	(110, 130, 160)	-0.1151322798520639	-0.5896616060458197	-0.2471680288508958	1.3026485394538383	26.58466407048649
386	2598	(70, 100, 190)	-0.3221391001165266	-0.5905330948495429	-0.5694941097906115	1.3030055613709612	26.59195023206043
387	6337	(160, 170, 180)	-0.2144761267282946	-0.591631866865042	-0.3107605494933266	1.3034555547958389	26.601133771343648
388	5558	(140, 180, 190)	-0.1820059208862214	-0.5927590304231902	-0.3559135051145522	1.3039170143856549	26.610551313992953
389	6389	(160, 200, 100)	-0.2433920042944028	-0.5929145036415644	-0.6615837263622624	1.303980652143779	26.61185004375059
390	4650	(120, 130, 110)	-0.1311392228775931	-0.5931383849119278	-0.3371515975337849	1.3040722849926183	26.613720101890166
391	7154	(180, 180, 150)	-0.1087662640204432	-0.5938986541209583	-0.157904784930382	1.304383409173373	26.62006957496679
392	5514	(140, 160, 150)	-0.1179576330003169	-0.5939331690741114	-0.3033890272279528	1.3043975319309344	26.620357794508863
393	6346	(160, 180, 70)	-0.2833183457074337	-0.5940201135420309	-0.7397324627489467	1.3044331070118294	26.621083816567943
394	3817	(100, 110, 180)	-0.2262075640520435	-0.5945568664904197	-0.4563825567200905	1.304652708815853	26.625565486037818
395	3151	(80, 180, 120)	-0.1261528221195034	-0.5946009664514353	-0.3071505478001831	1.3046707497954526	26.625933669294948
396	5586	(140, 200, 70)	-0.2287209538447052	-0.5958481531054476	-0.4164349772903966	1.3051808617109224	26.636344116549438
397	4336	(110, 170, 170)	-0.104656285412833	-0.5959475477258209	-0.2545314705876841	1.3052215065354655	26.6371736027646
398	5946	(150, 180, 70)	-0.0726413377357952	-0.5961867587026244	-0.2646516797403686	1.3053193204057685	26.63916980419935
399	5452	(140, 130, 130)	-0.19021085528209	-0.5963905706367636	-0.3564085952201983	1.3054026537506969	26.640870484708095
400	5118	(130, 160, 190)	-0.237287837926271	-0.596518982976814	-0.6652368781553847	1.3054551554509994	26.641941947979582
401	3993	(100, 200, 140)	-0.2453993308401487	-0.5969868523663555	-0.4003813851252639	1.305646427140018	26.645845451837104
402	6639	(170, 120, 200)	-0.1952339130687974	-0.5971305792727888	-0.3836729455462886	1.3057051791264744	26.64704447196886
403	6159	(160, 80, 200)	-0.261408818991415	-0.5972831798574054	-0.4881096527176559	1.3057675555586308	26.648317460380216
404	6377	(160, 190, 180)	-0.2179974565575071	-0.598427636600321	-0.3853624419816919	1.306235264388894	26.657862538548855
405	3534	(90, 170, 150)	-0.3788753181220712	-0.5985033917587239	-0.598580061695988	1.30626621758461	26.65849423642061
406	5456	(140, 130, 170)	-0.1773182191998557	-0.598567303980704	-0.3640146419564361	1.3062923312426764	26.659027168217886
407	4994	(130, 100, 150)	-0.2065127845223846	-0.5990503441152861	-0.4130096872376446	1.3064896779425392	26.66305465188855
408	3958	(100, 180, 190)	-0.1166505197015128	-0.5996915634961519	-0.286652809441052	1.3067516029464028	26.668400060130665
409	7557	(190, 180, 180)	-0.123880266711323	-0.6002709271606068	-0.2871795574313994	1.3069882160155053	26.673228898275614
410	6312	(160, 160, 130)	-0.2625503735782817	-0.6012553577958224	-0.1427594162192519	1.3073901609002323	26.68143185510678
411	3872	(100, 140, 130)	-0.2042483134778137	-0.6015434333622804	-0.3654403366253561	1.3075077593274589	26.683831823009363
412	5079	(130, 140, 200)	-0.2186617847566561	-0.6019490636482252	-0.3003059412857031	1.3076733281024024	26.687210777600047
413	3558	(90, 180, 190)	-0.2322768880900023	-0.6020840853867735	-0.4405437297990698	1.3077284361610495	26.68833543185815
414	7519	(190, 160, 200)	-0.1539881366982878	-0.6027189242644624	-0.3305593075748609	1.3079875095247793	26.69362264336284
415	7072	(180, 140, 130)	-0.1619111774526394	-0.6029162081615744	-0.3186911509481073	1.308068009270848	26.69526549532343
416	2776	(70, 190, 170)	-0.3869823923209727	-0.6041169735943532	-0.6029201004085205	1.308557862950234	26.705262509188444
417	6355	(160, 180, 160)	-0.2727422979207223	-0.6041228505051592	-0.3396466176165448	1.308560259992011	26.705311428408386
418	3498	(90, 150, 190)	-0.2935732947673481	-0.6041573192368443	-0.496335391914269	1.3085743188186736	26.705598343238236
419	3996	(100, 200, 170)	-0.2019485292263296	-0.6044315468336368	-0.3435704033515038	1.3086861631657407	26.707880880933484
420	3759	(100, 80, 200)	-0.2519234852642527	-0.6057096058870051	-0.4447738617227026	1.3092072964134984	26.7185162533367
421	5413	(140, 110, 140)	-0.1541559512620538	-0.6059272183327578	-0.3494301256278575	1.3092960080176008	26.72032669423675
422	3931	(100, 170, 120)	-0.3659215472569217	-0.6061129568214698	-0.5674669338570126	1.3093717211719114	26.72187186065125
423	3988	(100, 200, 90)	-0.1894572202962501	-0.6063491265143568	-0.3325240176890048	1.3094679854318496	26.723836437384684
424	5957	(150, 180, 180)	-0.0951389414563077	-0.606567029564328	-0.261925641398309	1.3095567978161684	26.725648935023845
425	6374	(160, 190, 150)	-0.2270564523383029	-0.6066040880367081	-0.3956172456038643	1.309571901417099	26.72595717177753
426	5937	(150, 170, 180)	0.0378470512439953	-0.6072889134710757	-0.0852119127093121	1.309850978447824	26.73165262138416
427	4293	(110, 150, 140)	-0.112716261906697	-0.6074114039883145	-0.2811366235280954	1.309900888972866	26.732671203527875
428	7193	(180, 200, 140)	-0.1667167151919344	-0.6088330734147931	-0.3117796083976631	1.3104800295894754	26.74449039978521
429	7157	(180, 180, 180)	-0.1825600678594332	-0.609102162002805	-0.2715061518400619	1.310589618484266	26.74672690784216
430	2798	(70, 200, 190)	-0.2343919184688345	-0.6096731421005563	-0.4059782346923829	1.3108221252304717	26.75147194347901
431	3148	(80, 180, 90)	-0.1624713293808974	-0.6097125494045827	-0.331046979301793	1.3108381706152492	26.751799400311207
432	3956	(100, 180, 170)	-0.1715027434534863	-0.6099280131145441	-0.3386303970163231	1.310925897024816	26.75358973520033
433	5154	(130, 180, 150)	-0.195169602743811	-0.6099332230315677	-0.3182164975156378	1.3109280181785463	26.753633024051965
434	6392	(160, 200, 130)	-0.2098186396146317	-0.609957752362833	-0.3803667826903715	1.3109380049483947	26.753836835681522
435	6357	(160, 180, 180)	-0.2962250423241772	-0.6108762726811281	-0.5003578344223903	1.3113119127404895	26.761467606948763
436	6257	(160, 130, 180)	-0.2100742255509833	-0.6109769189478969	-0.5146999484348954	1.3113528769626988	26.762303611483645
437	3391	(90, 100, 120)	-0.3796301988963102	-0.6131595601384174	-0.5904103767949717	1.3122409232021583	26.780427004125677
438	5096	(130, 150, 170)	-0.1849066354361876	-0.6135242705260577	-0.1872598706298585	1.3123892534914656	26.783454152887053
439	5156	(130, 180, 170)	-0.2016785477145963	-0.6138537196533747	-0.6313724789591934	1.31252322836694	26.78618833401918
440	3549	(90, 180, 100)	-0.2224061667777062	-0.6145944079208949	-0.397279191369015	1.312824389192085	26.792334473307854
441	5038	(130, 120, 190)	-0.1974736259090461	-0.614611498101381	-0.3113743583045386	1.3128313371742768	26.792476268862792
442	4396	(110, 200, 170)	-0.1392028374326055	-0.6152703457810587	-0.3186108843031299	1.3130991624877586	26.797942091586908
443	5438	(140, 120, 190)	-0.0806514191128737	-0.6153773927061619	-0.2280673835747829	1.3131426725104922	26.798830051234535
444	7175	(180, 190, 160)	-0.1704302601615639	-0.615496414584954	-0.3256390018441232	1.3131910481501052	26.79981730918582
445	7152	(180, 180, 130)	-0.1326751517605422	-0.615701198796798	-0.2740137001803109	1.313274277140788	26.801515860016078
446	6338	(160, 170, 190)	-0.2684467854314771	-0.6160840102887439	-0.3762074662816619	1.3134298463483445	26.804690741802943
447	7518	(190, 160, 190)	-0.131965888415259	-0.6166697948783342	-0.3746989081515372	1.3136678653037326	26.809548271504745
448	4653	(120, 130, 140)	-0.2141859429095365	-0.6170525314140467	-0.2342028090256066	1.3138233574564693	26.81272158074427
449	2732	(70, 170, 130)	-0.3113197215434986	-0.6178107253378744	-0.5603824023870437	1.3141313301813546	26.81900673839499
450	5439	(140, 120, 200)	-0.0900237231494323	-0.619196115115084	-0.2550553962342046	1.31469387884389	26.83048732334469
451	7935	(200, 170, 160)	-0.1582389599802722	-0.6196284621112773	-0.3371857357891341	1.3148693875442656	26.834069133556437
452	6219	(160, 110, 200)	-0.2354363193351325	-0.6197547224233495	-0.372292970043894	1.3149206377500129	26.83511505612271
453	6279	(160, 140, 200)	-0.2342888686945812	-0.619774437857243	-0.4705537575943131	1.3149286402431262	26.835278372308697
454	3554	(90, 180, 150)	-0.2227862391112658	-0.6197911359306925	-0.3750635304647495	1.3149354179517736	26.83541669289334
455	2751	(70, 180, 120)	-0.3222078262375754	-0.6198042635173249	-0.5228685915841874	1.3149407463837108	26.835525436402257
456	7070	(180, 140, 110)	-0.2063553634684318	-0.6201720599624516	-0.6152082848151833	1.3150900246306318	26.838571931237382
457	6310	(160, 160, 110)	-0.2578085808486861	-0.6203087004525338	-0.4253036356407015	1.315145478851002	26.839703650020446
458	2758	(70, 180, 190)	-0.3456177082032683	-0.6207164957329152	-0.5579818033636285	1.315310964717703	26.843080912606183
459	4795	(120, 200, 160)	-0.116950968858762	-0.6208545986044092	-0.2928723905530502	1.315367003004526	26.844224551112774
460	7094	(180, 150, 150)	-0.1620802667316088	-0.6210482502696302	-0.2708280773436825	1.3154455774191969	26.845828110595853
461	3458	(90, 130, 190)	-0.2575570482366489	-0.6213850186557017	-0.4476747057847244	1.315582210452282	26.84861653984249
462	7926	(200, 170, 70)	-0.2111018721861928	-0.622579340481948	-0.3863984612935175	1.3160666540892154	26.858503144677865
463	5549	(140, 180, 100)	-0.2903169645255059	-0.6232707229357075	-0.1423075640036948	1.3163470127942394	26.864224750902842
464	2764	(70, 190, 50)	-0.4488623003239955	-0.6238038562842756	-0.724157595805855	1.3165631600049237	26.868635918467827
465	7512	(190, 160, 130)	-0.1519201462006774	-0.6239703304140956	-0.2103633595799333	1.3166306460157409	26.87001318399471
466	5137	(130, 170, 180)	-0.2433294669082162	-0.6242647958141361	-0.4157587282658138	1.3167500092175357	26.872449167704808
467	5585	(140, 200, 60)	-0.2117882957137342	-0.6246268391260248	-0.390920709218591	1.3168967506766849	26.875443891360913
468	4258	(110, 130, 190)	-0.1497995537859768	-0.6249052455634874	-0.3099618110346093	1.3170095817644931	26.877746566622307
469	4312	(110, 160, 130)	-0.112147642526144	-0.6249488637133718	-0.2327197836398316	1.3170272582216251	26.87810731064541
470	3478	(90, 140, 190)	-0.18150129580605	-0.6253752973173394	-0.414545835407443	1.3172000599174136	26.881633875865585
471	4373	(110, 190, 140)	-0.1656360343306477	-0.6253887665548934	-0.3278852751840689	1.3172055176242543	26.88174525763784
472	4359	(110, 180, 200)	-0.0946126601261889	-0.6264455610751878	-0.2168172874401083	1.3176336580821806	26.890482818003687
473	5431	(140, 120, 120)	-0.0801650132172011	-0.6265856826268619	-0.23249256022606	1.3176904152527744	26.89164112760764
474	3695	(100, 50, 160)	-0.4152013412067346	-0.6274071480225321	-0.628709042816592	1.3180231061340852	26.898430737430306
475	7117	(180, 160, 180)	-0.1421395111251593	-0.6274828275569366	-0.5334937632701466	1.318053751881068	26.89905616083812
476	3970	(100, 190, 110)	-0.3292068738119411	-0.6280670737411644	-0.4980264290661815	1.318290313140978	26.903883941652612
477	5054	(130, 130, 150)	-0.2379770631299531	-0.6281315878313647	-0.474203471324585	1.318316432291419	26.904416985539157
478	3816	(100, 110, 170)	-0.3432705259454167	-0.6284731786238669	-0.2431331039657743	1.318454719988979	26.907239183448546
479	6155	(160, 80, 160)	-0.309086058943917	-0.6285503462682105	-0.530999448803102	1.3184859580962376	26.90787669584158
480	6378	(160, 190, 190)	-0.2555488400252865	-0.6287548638016904	-0.4580433278625087	1.3185687449229644	26.90956622291764
481	5415	(140, 110, 160)	-0.2369628855119068	-0.630972645715707	-0.4383175427962127	1.3194661491901412	26.927880595717163
482	5589	(140, 200, 100)	-0.2041011821807099	-0.6311627169360536	-0.0069535657759475	1.3195430312995733	26.929449618358635
483	4799	(120, 200, 200)	-0.1418491063514544	-0.6317199967307756	-0.3123503240030013	1.319768420178624	26.93404939140049
484	5994	(150, 200, 150)	-0.1272396947188125	-0.631802241321807	-0.2870697142051393	1.3198016803110226	26.934728169612704
485	7074	(180, 140, 150)	-0.1915212697030859	-0.632044218842807	-0.3288091353129993	1.3198995323951055	26.93672515092052
486	3397	(90, 100, 180)	-0.4250786637028234	-0.6325838479285841	-0.3665122814164344	1.320117724188964	26.941178044672732
487	5417	(140, 110, 180)	-0.2070177436561453	-0.6329760258221842	-0.3769099998700489	1.3202762734423896	26.944413743722233
488	3595	(90, 200, 160)	-0.1760627286672185	-0.6331580681098379	-0.3247314661342888	1.320349862831134	26.945915567982325
489	5987	(150, 200, 80)	-0.0850008057471571	-0.6337287078611142	-0.2700746292956388	1.320580513595605	26.950622726440915
490	3579	(90, 190, 200)	-0.2433824628827394	-0.6338979708652204	-0.41158274207258	1.3206489214146369	26.95201880438034
491	4358	(110, 180, 190)	-0.1118269840491164	-0.6339563964198007	-0.2410095874234483	1.3206725333406113	26.952500680420638
492	4654	(120, 130, 150)	-0.0936030504540939	-0.6351924864748137	-0.279267483768758	1.3211719841103076	26.96269355327158
493	6158	(160, 80, 190)	-0.2619370194322159	-0.6352331783793759	-0.4532228073364708	1.3211884227468211	26.96302903564941
494	4770	(120, 190, 110)	-0.2510505232539983	-0.635737210132018	-0.2121596189626328	1.3213920235599674	26.967184154285047
495	7554	(190, 180, 150)	-0.2118406865077577	-0.6360076992952297	-0.3480620633822896	1.3215012732137934	26.969413739057007
496	3459	(90, 130, 200)	-0.2708375740963504	-0.6364812811516292	-0.4371027293062999	1.3216925295697322	26.973316929994535
497	3536	(90, 170, 170)	-0.4084961872055925	-0.6368656409979547	-0.6067429252238308	1.3218477332124907	26.97648435127532
498	3399	(90, 100, 200)	-0.2450423163993476	-0.6378191104189166	-0.4941849617113825	1.3222326633736383	26.98434006884976
499	4777	(120, 190, 180)	-0.0928588944551338	-0.6379452645220824	-0.0921098757620295	1.3222835853169772	26.985379292183204
500	6369	(160, 190, 100)	-0.2368630529146722	-0.6381806389218057	-0.3721767951221904	1.322378588651833	26.987318135751693
501	4794	(120, 200, 150)	-0.1158859103974416	-0.6381881888741583	-0.2737647195096098	1.3223816358993703	26.987380324476945
502	6293	(160, 150, 140)	-0.3036682522319465	-0.6383375387454668	-0.4520915865560225	1.32244191378055	26.98861048531735
503	2754	(70, 180, 150)	-0.4160916567154649	-0.6385095449312661	-0.6296186975663394	1.3225113323875504	26.990027191582662
504	4735	(120, 170, 160)	-0.1845514761730815	-0.6386860783035408	-0.3724480633363022	1.3225825742969983	26.991481108102004
505	5099	(130, 150, 200)	-0.2512642288186426	-0.6387857718184837	-0.1471068908644996	1.322622804973893	26.99230214232435
506	3495	(90, 150, 160)	-0.3428313448849633	-0.6388349048676747	-0.5597485962056155	1.3226426318497977	26.992706772444848
507	3878	(100, 140, 190)	-0.2926468560389301	-0.6388525268409488	-0.4812978863717769	1.3226497428499313	26.992851894896557
508	5817	(150, 110, 180)	-0.1109692982400127	-0.6391399493971923	-0.3640623708483756	1.3227657211631771	26.995218799248512
509	3991	(100, 200, 120)	-0.2336648854060894	-0.6408683526714163	-0.585447490959828	1.3234629374770142	27.009447703612533
510	7195	(180, 200, 160)	-0.1803928818062281	-0.6410311978581933	-0.3251448429592129	1.3235286082610056	27.01078792369399
511	7113	(180, 160, 140)	-0.1416992808220047	-0.6415488039528712	-0.3565637174447581	1.323737322288942	27.015047393651876
512	2678	(70, 140, 190)	-0.261241651812871	-0.6417241566920677	-0.4705471658414952	1.3238080222176718	27.01649024934024
513	3555	(90, 180, 160)	-0.2444155798773248	-0.6417471573873639	-0.3907653764051987	1.3238172955167764	27.016679500342374
514	6345	(160, 180, 60)	-0.2916800835333386	-0.6433427167228678	-0.8692688929285117	1.324460426245781	27.02980461726084
515	5919	(150, 160, 200)	-0.0812127560282318	-0.643393050663067	-0.2987436908626906	1.3244807095381057	27.030218562002155
516	5537	(140, 170, 180)	-0.2566580936918319	-0.6434282154532833	-0.4616454585302259	1.3244948798661142	27.030507752369676
517	4357	(110, 180, 180)	-0.1708506234422311	-0.6435139354211048	-0.3060188554452959	1.3245294217393064	27.03121268855727
518	4370	(110, 190, 110)	-0.1842626504930198	-0.6438416770655973	-0.3470737084058473	1.3246614807994566	27.033907771417482
519	5973	(150, 190, 140)	-0.1539724215341207	-0.6439781085248846	-0.2623723215263204	1.324716450128837	27.03502959446606
520	7553	(190, 180, 140)	-0.1545501201379111	-0.645004646961034	-0.1987733308158345	1.3251299775743124	27.043468930088004
521	4753	(120, 180, 140)	-0.1877985717019359	-0.645010540786535	-0.3479001767627233	1.325132351451454	27.043517376560285
522	5172	(130, 190, 130)	-0.2217289636615798	-0.6452837847476987	-0.3468793895102572	1.3252424022289624	27.045763310795152
523	3154	(80, 180, 150)	-0.1770702021862096	-0.6457579201740309	-0.3481065807887211	1.325433341662902	27.049660033936775
524	2714	(70, 160, 150)	-0.3946046332762969	-0.6457782839710677	-0.6212267915239664	1.325441541766858	27.049827382997098
525	3598	(90, 200, 190)	-0.1952782336429694	-0.6461464939719148	-0.3623764262065074	1.325589804002931	27.05285314291696
526	3493	(90, 150, 140)	-0.3602576012167546	-0.6472725914066686	-0.5544732301681122	1.3260431318450356	27.06210473153134
527	5797	(150, 100, 180)	-0.1144316900627735	-0.6476013886881766	-0.2865904514215598	1.3261754650195443	27.064805408562126
528	4318	(110, 160, 190)	-0.1572292286324115	-0.6483767887068168	-0.2398938800913517	1.3264874930162214	27.071173326861658
529	5992	(150, 200, 130)	-0.1077261591730909	-0.6487069546112649	-0.4117758764518173	1.3266203324912238	27.073884336555587
530	5497	(140, 150, 180)	-0.2081963718574551	-0.6488826351060466	-0.4017706903345054	1.3266910106391891	27.075326747738554
531	3390	(90, 100, 110)	-0.4756062750460952	-0.6491470354328295	-0.6806250551917866	1.3267973746303283	27.077497441435273
532	5434	(140, 120, 150)	-0.0828208608836098	-0.6503440036982191	-0.2441023396875347	1.3272787890376845	27.087322225258863
533	3418	(90, 110, 190)	-0.2962053944997931	-0.650791318546053	-0.5141191203966454	1.3274586519278684	27.09099289648711
534	5155	(130, 180, 160)	-0.2305927770190676	-0.65098195400799	-0.4075223382343454	1.3275352980141877	27.09255710233036
535	7053	(180, 130, 140)	-0.1374440711903373	-0.6510565763513587	-0.5482592073451213	1.32756529915237	27.093169370456533
536	5979	(150, 190, 200)	-0.0451587286693415	-0.6512100035548487	-0.2508124238705261	1.327626980836239	27.09442818033141
537	7558	(190, 180, 190)	-0.2365962825838243	-0.6517662934770574	-0.3034394866619769	1.3278505996718466	27.098991830037683
538	7132	(180, 170, 130)	-0.1234536867209155	-0.6525562855978237	-0.1774514431328168	1.328168098012815	27.105471388016632
539	2796	(70, 200, 170)	-0.2771666007226585	-0.6527743081046127	-0.4926649198162679	1.3282557080357007	27.107259347667362
540	5319	(140, 60, 200)	-0.2831502873597011	-0.6528379819710648	-0.4997972117683661	1.3282812936106927	27.10778150225903
541	2697	(70, 150, 180)	-0.3788929137526684	-0.6528520674425011	-0.6098497581938171	1.328286953399663	27.10789700815639
542	4749	(120, 180, 100)	-0.1673408695874234	-0.654221458445571	-0.3548936826528513	1.3288370835793777	27.119124154681174
543	6252	(160, 130, 130)	-0.2927065206781756	-0.6546181893719683	-0.5791283491133861	1.3289964211213183	27.12237594125139
544	3395	(90, 100, 160)	-0.3566235976727467	-0.6549237038094999	-0.4966123193332997	1.3291191107109268	27.12487981042708
545	3174	(80, 190, 150)	-0.1143416353675472	-0.655047992531431	-0.2791861824040725	1.3291690197833737	27.125898362925994
546	5139	(130, 170, 200)	-0.2742641913333985	-0.6551240172416657	-0.4532885567162429	1.3291995471546747	27.126521370503564
547	3576	(90, 190, 170)	-0.3948617847380415	-0.6552166081674515	-0.5442907219528267	1.329236725666427	27.127280115641366
548	7136	(180, 170, 170)	-0.1588533830320442	-0.655245264062684	-0.3029738509714764	1.3292482318050505	27.12751493479695
549	2615	(70, 110, 160)	-0.36596792434025	-0.6557323838771507	-0.7150607163254887	1.3294438087189142	27.131506300386004
550	6384	(160, 200, 50)	-0.2630911605746284	-0.6560611431998644	-0.4640556367659768	1.329575788185141	27.134199758880428
551	6258	(160, 130, 190)	-0.2754589715419511	-0.6563863977344351	-0.4699848352024968	1.3297063477736055	27.136864240277664
552	3159	(80, 180, 200)	-0.182496422934941	-0.6565619280467947	-0.3434558342969561	1.3297768016205045	27.138302073887843
553	6777	(170, 190, 180)	-0.1839454305426147	-0.6573281253722658	-0.3280282028197679	1.330084291979331	27.144577387333285
554	4279	(110, 140, 200)	-0.1969371860413971	-0.6574052957972163	-0.388926164465197	1.330115258078814	27.145209348547223
555	2738	(70, 170, 190)	-0.3634539775887351	-0.6574088683806274	-0.5732527010469921	1.3301166916283378	27.145238604659955
556	6751	(170, 180, 120)	-0.1686865119916119	-0.6582772884668093	-0.5418491203726983	1.3304651116248636	27.152349216833947
557	6371	(160, 190, 120)	-0.2818766894646454	-0.6583759276548424	-0.6289196057929601	1.3305046810164582	27.153156755437923
558	7555	(190, 180, 160)	-0.1946125692545788	-0.6583996449797105	-0.3535973947813934	1.3305141951134758	27.153350920683177
559	7171	(180, 190, 120)	-0.1738059682992074	-0.6586039331525253	-0.3461354722070816	1.3305961415684688	27.15502329731569
560	3193	(80, 200, 140)	-0.1300731217852648	-0.6594300938352662	-0.2846130781305294	1.3309274893178016	27.161785496281666
561	4778	(120, 190, 190)	-0.1487984934126378	-0.6595942267008443	-0.3016447797159348	1.3309933081619114	27.16312873799819
562	3699	(100, 50, 200)	-0.4320326177008387	-0.6602094146710478	-0.6606982266148297	1.3312399754472295	27.16816276422917
563	3479	(90, 140, 200)	-0.2194661360829923	-0.6604874983355375	-0.4002679948353457	1.3313514615606172	27.170437991033005
564	4368	(110, 190, 90)	-0.2909320720512298	-0.6611730965904936	-0.4570969175907569	1.3316262838765234	27.176046609724963
565	4637	(120, 120, 180)	-0.1160021720572357	-0.6616296206327796	-0.3517741296453337	1.3318092502554548	27.17978061745826
566	7191	(180, 200, 120)	-0.2410911699208073	-0.6622804721288822	-0.3413813075959374	1.3320700560233851	27.185103184150716
567	4712	(120, 160, 130)	-0.2064535690989895	-0.6627312254462867	-0.3680382825947179	1.3322506495838642	27.188788767017634
568	2636	(70, 120, 170)	-0.3474508557107583	-0.6630044812182063	-0.5534365162821168	1.3323601171329085	27.191022798630783
569	4992	(130, 100, 130)	-0.3806773624827988	-0.6631398130106991	-0.5586634500291773	1.3324143283562564	27.19212915012768
570	4399	(110, 200, 200)	-0.2001819560244269	-0.6636044544139852	-0.3434772298090869	1.332600437673229	27.195927299453654
571	3157	(80, 180, 180)	-0.1262664159933715	-0.6636993446044492	-0.281741377141319	1.3326384421718065	27.196702901465436
572	4335	(110, 170, 160)	-0.1880179302501501	-0.6639979493004826	-0.1413831033188711	1.332758029356952	27.199143456264324
573	7559	(190, 180, 200)	-0.2254100211734551	-0.6641856856611987	-0.4002878782002833	1.3328332097636957	27.2006777502795
574	2771	(70, 190, 120)	-0.4110613886210983	-0.6645069146669491	-0.6368763152965922	1.3329618384473387	27.20330282545589
575	6334	(160, 170, 150)	-0.2399212608512562	-0.6664198794159253	-0.3883317857293203	1.33372758377847	27.21893028119326
576	4634	(120, 120, 150)	-0.1749295996941509	-0.6664313710961796	-0.3519993316611088	1.3337321824827657	27.21902413230134
577	4713	(120, 160, 140)	-0.2044161582892945	-0.6665720259777439	-0.3834409297370995	1.3337884680241583	27.220172816819556
578	3914	(100, 160, 150)	-0.3378739984947658	-0.6669255029287016	-0.497660305990706	1.3339299076010445	27.223059338796823
579	7998	(200, 200, 190)	-0.2601147328369304	-0.666951602820784	-0.4428995959297138	1.33394035056634	27.22327246053755
580	3294	(90, 50, 150)	-0.529606199335215	-0.6670611601043719	-0.7599481695944801	1.333984185216328	27.22416704523118
581	2748	(70, 180, 90)	-0.3185333586218601	-0.6676564191913452	-0.5073242928896813	1.334222327449886	27.229027090813997
582	3899	(100, 150, 200)	-0.1665659136566526	-0.6678024541533059	-0.3600162275919817	1.334280744411326	27.230219273700527
583	6330	(160, 170, 110)	-0.2342784499470653	-0.668001333773232	-0.4245559289449298	1.3343602962000538	27.231842779592935
584	4733	(120, 170, 140)	-0.1629465828163381	-0.6685970443023275	-0.3521030657658672	1.3345985518604635	27.23670514000946
585	4377	(110, 190, 180)	-0.221782946610956	-0.6688549543168727	-0.338348095192713	1.334701690312432	27.238810006376163
586	3986	(100, 200, 70)	-0.2083599162748473	-0.6689118533780867	-0.4055520585870084	1.3347244432262424	27.239274351555963
587	6718	(170, 160, 190)	-0.2133005591635404	-0.6691889180764989	-0.4273690583705857	1.3348352308863394	27.241535324211007
588	3989	(100, 200, 100)	-0.3067438336146024	-0.6696038130383763	-0.4722875411804679	1.335001114446985	27.244920702999693
589	3838	(100, 120, 190)	-0.3391086534596652	-0.6703221636987624	-0.5266266330945	1.3352882771241523	27.250781165799026
590	7167	(180, 190, 80)	-0.1635606443430168	-0.6703363408469718	-0.5652631929599086	1.3352939438572085	27.250896813412417
591	6379	(160, 190, 200)	-0.3084555639265987	-0.6703611498624125	-0.493174729486863	1.3353038601849128	27.2510991874472
592	5916	(150, 160, 170)	-0.0650010872518198	-0.6709029035088849	-0.1293272121037972	1.3355203843446255	27.2555180478495
593	3190	(80, 200, 110)	-0.1965017858385285	-0.6718141935787063	-0.3625406898069107	1.3358845229688396	27.262949448343665
594	6638	(170, 120, 190)	-0.2261792913051115	-0.6719424731046002	-0.4679892592433147	1.3359357736840112	27.26399538130635
595	3998	(100, 200, 190)	-0.1574001010425476	-0.6737137619588409	-0.3660845832956383	1.3366432447190637	27.278433565695178
596	2755	(70, 180, 160)	-0.3045036225513777	-0.6738398605952334	-0.5091285975876522	1.3366935955376469	27.27946113342136
597	7972	(200, 190, 130)	-0.2253214816001936	-0.6738560984046216	-0.3104187736509581	1.336700079109847	27.279593451221363
598	6957	(180, 80, 180)	-0.2012244009531567	-0.673974302586996	-0.5008327939248922	1.3367472757448235	27.280556647853537
599	3906	(100, 160, 70)	-0.4007409702877764	-0.6748983967294289	-0.6180591945229634	1.337116191173437	27.288085534151772
600	3192	(80, 200, 130)	-0.1786390303133147	-0.675040025754535	-0.3281046029769859	1.3371727230979358	27.289239246896646
601	7897	(200, 150, 180)	-0.2701468313825486	-0.6750793733318652	-0.4702863359822649	1.3371884284534303	27.28955976435572
602	6779	(170, 190, 200)	-0.1813282912172484	-0.675267032846155	-0.4299678043061926	1.3372633291140432	27.291088349266186
603	3173	(80, 190, 140)	-0.2241099334469973	-0.6754458306323403	-0.1229793710993314	1.3373346888849902	27.292544671122247
604	4598	(120, 100, 190)	-0.1550782899893845	-0.6755374174528677	-0.3386311923534039	1.3373712405168292	27.293290622792433
605	3454	(90, 130, 150)	-0.474630074996516	-0.6759213527764916	-0.679906407854354	1.3375244554328498	27.29641745781326
606	5478	(140, 140, 190)	-0.1804013312493197	-0.6762543766061062	-0.3484225636390163	1.337657339171692	27.299129370850856
607	5857	(150, 130, 180)	-0.0886776854608653	-0.6765593276962365	-0.3236547854201584	1.3377790097005082	27.301612442867512
608	5792	(150, 100, 130)	-0.1567179717181896	-0.6766269685843846	-0.3487191286752915	1.3378059958161184	27.30216317992078
609	3574	(90, 190, 150)	-0.256037260615706	-0.6769584889982545	-0.4055752846755696	1.3379382518527967	27.304862282710136
610	5119	(130, 160, 200)	-0.2426302583456303	-0.6770412193819739	-0.4071413211524349	1.3379712540948223	27.305535797853516
611	5571	(140, 190, 120)	-0.2279685898561783	-0.6772320213172622	-0.16115519845354	1.3380473644017428	27.30708906942332
612	7178	(180, 190, 190)	-0.1878473421466455	-0.6777394683252731	-0.3461221539811661	1.3382497623925305	27.311219640663886
613	7133	(180, 170, 140)	-0.1739384880230265	-0.6780357337546754	-0.3269460269598134	1.338367915313901	27.313630924773484
614	7592	(190, 200, 130)	-0.2072406420850006	-0.6780713708538311	-0.3812789293608459	1.338382126959075	27.31392095834847
615	6376	(160, 190, 170)	-0.3030683301033285	-0.6780910332502845	-0.4280078298552851	1.3383899680209503	27.314080980019394
616	5838	(150, 120, 190)	-0.2195712666244538	-0.6781187776449527	-0.1416767197759636	1.3384010319815092	27.31430677513284
617	4707	(120, 160, 80)	-0.2922447524346823	-0.6789497157320634	-0.5134923602764978	1.3387323526161636	27.321068420738033
618	5917	(150, 160, 180)	-0.1318035598100253	-0.6798012340968593	-0.2887843482262487	1.3390717941941543	27.3279957998807
619	3818	(100, 110, 190)	-0.2449231196988963	-0.6802423207517558	-0.4179904640515526	1.3392475911628896	27.331583493120192
620	2793	(70, 200, 140)	-0.3436871194680548	-0.6806918295766682	-0.5495489950759523	1.3394267210853976	27.33523920582444
621	5997	(150, 200, 180)	-0.1338601144497437	-0.6808050991743093	-0.3136409503324691	1.3394718554065643	27.33616031441968
622	7038	(180, 120, 190)	-0.2308420135821618	-0.6816586986112005	-0.3669480291798386	1.3398119386479408	27.343100788733484
623	6234	(160, 120, 150)	-0.2975320093470197	-0.6817695719274766	-0.5011321204855986	1.3398561054412763	27.344002151862778
624	6333	(160, 170, 140)	-0.2538942821405963	-0.6818623149029941	-0.4265214687664606	1.3398930488284568	27.344756098539936
625	4673	(120, 140, 140)	-0.1448563500764259	-0.682844799218306	-0.3325503545755758	1.340284350689822	27.352741850812695
626	4696	(120, 150, 170)	-0.1787817505604283	-0.6837070775076468	-0.3467043636899832	1.340627683031766	27.359748633301344
627	3557	(90, 180, 180)	-0.3004383645610582	-0.6844120292184472	-0.303137519323754	1.340908307520526	27.3654756636842
628	4215	(110, 110, 160)	-0.2610683068908512	-0.6844929283886254	-0.5315862943241781	1.3409405077972425	27.36613281218862
629	6388	(160, 200, 90)	-0.2500915087400865	-0.6848406283994357	-0.4726714524460809	1.3410788939441978	27.36895701926934
630	6657	(170, 130, 180)	-0.2475708968506738	-0.6849400601649054	-0.4233367854056096	1.3411184656023418	27.369764604129422
631	7819	(200, 110, 200)	-0.2685828437813264	-0.6851544759111052	-0.7302418497480365	1.341203794385162	27.371506007860447
632	3836	(100, 120, 170)	-0.3934478729589952	-0.6857013784847692	-0.5594210339199657	1.341421414880394	27.375947242457016
633	2401	(70, 10, 20)	-0.3292234000381679	-0.6857742346081779	-0.4831274495131631	1.3414504027276586	27.376538831176706
634	3475	(90, 140, 160)	-0.3613995345476601	-0.6857762453626877	-0.5386442741737326	1.3414512027537198	27.376555158239174
635	5515	(140, 160, 160)	-0.2493338676387142	-0.6861178521409401	-0.4444967406940073	1.3415871121344012	27.37932881906941
636	3909	(100, 160, 100)	-0.3127814877475017	-0.6865726804394374	-0.4528406367556094	1.3417680457027883	27.383021340873228
637	2772	(70, 190, 130)	-0.4698912970101505	-0.6869427874414848	-0.6687364875465953	1.3419152586020098	27.3860256857553
638	5491	(140, 150, 120)	-0.1718600526378435	-0.6870056644882201	-0.3698794654824072	1.3419402668248266	27.38653605764952
639	6770	(170, 190, 110)	-0.197527414847396	-0.6885069728962503	-0.3803990334197931	1.342537247090503	27.398719328377613
640	5539	(140, 170, 200)	-0.2496108295599095	-0.6887534366764381	-0.4324132543914441	1.3426352255817495	27.40071888942346
641	5414	(140, 110, 150)	-0.1919175569847093	-0.6891904153422408	-0.3814485518755323	1.342808923230016	27.404263739388078
642	5176	(130, 190, 170)	-0.2933924351170009	-0.6892227361411252	-0.4318695394003843	1.342821769753756	27.404525913341953
643	3031	(80, 120, 120)	-0.1914841862353751	-0.689618429623523	-0.3787988497720292	1.3429790357845155	27.407735424173786
644	3450	(90, 130, 110)	-0.5078040669811525	-0.691442703417549	-0.7147413973187786	1.3437038445553895	27.42252743990591
645	5093	(130, 150, 140)	-0.26148844686288	-0.6915311559726618	-0.4064520342088634	1.343738978019953	27.42324444938679
646	7895	(200, 150, 160)	-0.3221620024154537	-0.6916936568399095	-0.4995029240996624	1.3438035211720192	27.424561656571818
647	5493	(140, 150, 140)	-0.2573190721870861	-0.693799364282734	-0.4379631762098105	1.3446395995808609	27.441624481242055
648	5811	(150, 110, 120)	-0.1461455153027759	-0.694057062936098	-0.3520163614840775	1.3447418840197969	27.443711918771363
649	7539	(190, 170, 200)	-0.2278473438744204	-0.6954292682526801	-0.3810890806634032	1.3452864018177983	27.45482452689384
650	3593	(90, 200, 140)	-0.176153501150782	-0.6954889899445549	-0.3475683020079964	1.34531009554362	27.455308072318772
651	3809	(100, 110, 100)	-0.3473863577159914	-0.6955634327425639	-0.527177049639656	1.3453396290731885	27.45591079741201
652	3092	(80, 150, 130)	-0.1319903390481658	-0.6956659839495876	-0.3169546100939165	1.3453803129290962	27.456741080185637
653	7529	(190, 170, 100)	-0.2417410643455511	-0.6960424099929572	-0.6483342586796399	1.34552963717385	27.45978851375204
654	2997	(80, 100, 180)	-0.3364989259384423	-0.6974285827627367	-0.526443697989474	1.346079374490371	27.471007642660627
655	3971	(100, 190, 120)	-0.3766296719652748	-0.6974854089486502	-0.5211978000119137	1.3461019061943191	27.47146747335345
656	5039	(130, 120, 200)	-0.2817198908760372	-0.6978015136638993	-0.5447020152847462	1.34622723550491	27.474025214385918
657	4715	(120, 160, 160)	-0.1793749455121043	-0.6978067435084112	-0.365283541873333	1.3462293089374169	27.474067529335038
658	6771	(170, 190, 120)	-0.2021116772381175	-0.6981589920704607	-0.4018931762991571	1.3463689546145106	27.47691744111246
659	4649	(120, 130, 100)	-0.2176950291432748	-0.6991395211422842	-0.4397627727259831	1.3467576000228616	27.484848980058395
660	4714	(120, 160, 150)	-0.2081452849615417	-0.6994994842849771	-0.4136734075106806	1.3469002479394927	27.48776016203046
661	7933	(200, 170, 140)	-0.2746956203282127	-0.6996974115262302	-0.2934816335640792	1.3469786770568235	27.489360756261704
662	7578	(190, 190, 190)	-0.2007618951439291	-0.6999144987930626	-0.3829084449606749	1.3470646931268908	27.491116186263078
663	5935	(150, 170, 160)	-0.0512675632422934	-0.7003583027489453	-0.2113049343580373	1.347240523624682	27.49470456376902
664	5893	(150, 150, 140)	-0.167274589502256	-0.7005946917086441	-0.3635821704539507	1.3473341690985023	27.4966156958878
665	5819	(150, 110, 200)	-0.171822984278289	-0.7008377992721457	-0.3558785658457498	1.347430469358472	27.498581007315753
666	4731	(120, 170, 120)	-0.2111625299819808	-0.701160815265842	-0.4101171157793262	1.347558412460786	27.501192091036447
667	5969	(150, 190, 100)	-0.1252105681660191	-0.7011706618777078	-0.3127931709275289	1.3475623124052634	27.501271681740068
668	2654	(70, 130, 150)	-0.4701003934234933	-0.7012570994737561	-0.7119105633317758	1.3475965472324476	27.5019703516826
669	3949	(100, 180, 100)	-0.3088668231794536	-0.7013009584973706	-0.4724812485806385	1.3476139178837967	27.50232485477136
670	6390	(160, 200, 110)	-0.2480391845074645	-0.7015481652639337	-0.463944192327299	1.347711821542984	27.504322888632327
671	5499	(140, 150, 200)	-0.2744090776159809	-0.7015628893303887	-0.3861067428926719	1.3477176526313714	27.504441890436148
672	2676	(70, 140, 170)	-0.4294326294824744	-0.7017275912535303	-0.6812879778993977	1.3477828768788802	27.505772997528165
673	5507	(140, 160, 80)	-0.2884280063643067	-0.7024516506463634	-0.5260470871286452	1.3480695770163151	27.51162402074112
674	7118	(180, 160, 190)	-0.1896719586945325	-0.7027928798304621	-0.2916225431676403	1.3482046697321832	27.51438101494251
675	2715	(70, 160, 160)	-0.4525666530407493	-0.703952899287106	-0.6611605602963516	1.3486638205192123	27.523751439167597
676	4669	(120, 140, 100)	-0.180612043544236	-0.7044332763884686	-0.3404929287622891	1.3488539142600555	27.527630903266438
677	7058	(180, 130, 190)	-0.2061382173429005	-0.7050735101867809	-0.4140440077803526	1.349107224493898	27.532800499875464
678	3417	(90, 110, 180)	-0.4425933418931806	-0.7053746142930659	-0.6355247825208954	1.349226340705102	27.535231442961262
679	3197	(80, 200, 180)	-0.1786016614556549	-0.7056320584862592	-0.3563440169328075	1.349328176798986	27.53730973059155
680	5998	(150, 200, 190)	-0.1595708885617779	-0.7060955537261671	-0.2532052926242847	1.3495115002485016	27.541051025479625
681	5454	(140, 130, 150)	-0.2028801214492555	-0.7061657132165959	-0.3926419536611019	1.3495392478343888	27.541617302742626
682	3517	(90, 160, 180)	-0.4182185850424762	-0.7065465359435432	-0.5901481927998556	1.349689850597539	27.5446908285212
683	5030	(130, 120, 110)	-0.243075854523932	-0.7071099259338682	-0.4253139737109304	1.349912621845638	27.54923718052322
684	2596	(70, 100, 170)	-0.4760767351004975	-0.7072409482276374	-0.7375424584604449	1.3499644243839035	27.5502943751817
685	5551	(140, 180, 120)	-0.250139843248869	-0.7079798239190007	-0.2860763646658788	1.3502565178929349	27.55625546720275
686	7596	(190, 200, 170)	-0.2441954608411398	-0.7088694222527561	-0.4424721828078885	1.3506081115017865	27.563430846975233
687	4539	(120, 70, 200)	-0.2364573365872813	-0.7089874601897956	-0.5427733156375458	1.3506547564473466	27.564382784639722
688	3393	(90, 100, 140)	-0.5124390715625611	-0.709020717104629	-0.7612443112191578	1.3506678982616442	27.564650984931514
689	4299	(110, 150, 200)	-0.1923219158286857	-0.7091719480003034	-0.2671449863098373	1.35072765710347	27.565870553132036
690	4730	(120, 170, 110)	-0.1483841305527249	-0.7092724051106865	-0.3314126721604008	1.3507673512383276	27.56668063751689
691	7137	(180, 170, 180)	-0.1842396443315077	-0.7096367099557759	-0.3500662461652283	1.3509112911017382	27.569618185749757
692	7535	(190, 170, 160)	-0.2798082883369066	-0.7100779874343695	-0.4396045859304084	1.351085622953351	27.573175978639814
693	5138	(130, 170, 190)	-0.271878597463983	-0.7101216513651787	-0.4779899942601466	1.3511028716791458	27.57352799345195
694	4599	(120, 100, 200)	-0.2440423509851668	-0.7102018591497661	-0.4054664138755391	1.3511345558863352	27.574174609925205
695	5939	(150, 170, 200)	-0.1544311945143235	-0.7105867367585628	-0.2146333947771444	1.3512865824380806	27.577277192613884
696	5198	(130, 200, 190)	-0.2662963481994249	-0.7108948789022098	-0.1593546324686951	1.3514082861743093	27.579760942332843
697	3871	(100, 140, 120)	-0.3206378491202373	-0.7116532707263838	-0.5056368608864983	1.3517077737279044	27.58587293322254
698	6335	(160, 170, 160)	-0.3168569883789123	-0.7117788068346345	-0.4615880039902859	1.3517573413082973	27.586884516495864
699	3079	(80, 140, 200)	-0.2610905404010966	-0.712115801193645	-0.4468342639545843	1.3518903935984414	27.589599869355947
700	5449	(140, 130, 100)	-0.1925077685946541	-0.7127669208852432	-0.3504795091078628	1.3521474319314022	27.59484554962045
701	7411	(190, 110, 120)	-0.2530618064350929	-0.7128174581507423	-0.4535582459460297	1.3521673801592864	27.595252656311963
702	7599	(190, 200, 200)	-0.2486944418842358	-0.7140891766672468	-0.4293302242772799	1.3526692600358683	27.60549510277282
703	5111	(130, 160, 120)	-0.4177255391730574	-0.7147617436990148	-0.6130745370984597	1.352934611318946	27.610910435080527
704	5972	(150, 190, 130)	-0.0610792811079201	-0.714866035086483	-0.2354202388575697	1.3529757532685327	27.611750066704747
705	3058	(80, 130, 190)	-0.2351813611700439	-0.7149110111690333	-0.4387382859351182	1.3529934955145555	27.612112153358275
706	3515	(90, 160, 160)	-0.3354890545102613	-0.7151778810062877	-0.5065791256691883	1.3530987660228757	27.614260531079093
707	6772	(170, 190, 130)	-0.2464183445195531	-0.7159559443140138	-0.4212483887056454	1.353405637148076	27.62052320710359
708	7936	(200, 170, 170)	-0.2825038528758303	-0.71615456333576	-0.390202448833071	1.353483962097612	27.622121675461468
709	5427	(140, 120, 80)	-0.1748385740454971	-0.7164353679716724	-0.3767162857915261	1.3535946890197754	27.624381408566844
710	3489	(90, 150, 100)	-0.3922145904529537	-0.7168696655428926	-0.5846732578719471	1.3537659234617554	27.627875989015415
711	6313	(160, 160, 140)	-0.3590475617662305	-0.7173080759396646	-0.5462350876610954	1.3539387575399158	27.63140321510032
712	3055	(80, 130, 160)	-0.2322691618547183	-0.7176231304498373	-0.4493146877026802	1.3540629475311077	27.633937704716484
713	7598	(190, 200, 190)	-0.2097513254073508	-0.7177491645898912	-0.3946473334018527	1.3541126252006912	27.63495153470798
714	3577	(90, 190, 180)	-0.4065340789205731	-0.7177967633636697	-0.5951688127777686	1.354131386279243	27.6353344138621
715	5394	(140, 100, 150)	-0.3056730623097592	-0.7178943881188045	-0.4766899360860629	1.3541698643080902	27.636119679756938
716	2691	(70, 150, 120)	-0.4299872092481684	-0.7195800123277394	-0.6198261293103176	1.354834067492186	27.649674846779305
717	7173	(180, 190, 140)	-0.231494147549603	-0.7197723537189924	-0.4032999922010291	1.3549098369768828	27.651221162793526
718	3875	(100, 140, 160)	-0.2418965281453782	-0.7198053755323772	-0.4193534821887601	1.354922844909276	27.651486630801553
719	4693	(120, 150, 140)	-0.2687347721413122	-0.720123457366459	-0.4391839511493218	1.3550481371150145	27.654043614592126
720	2656	(70, 130, 170)	-0.4398294068630184	-0.7203093850663773	-0.623739101443312	1.355121368537632	27.65553813342106
721	7478	(190, 140, 190)	-0.2492293425171461	-0.7204709792775241	-0.4855374622744747	1.3551850125043308	27.656836989884297
722	4538	(120, 70, 190)	-0.2603741476822117	-0.720727037834072	-0.4924042166737065	1.3552858551840392	27.6588950037559
723	2778	(70, 190, 190)	-0.3998517884320176	-0.7209666536326929	-0.6497773597704752	1.355380215472073	27.660820723919855
724	3572	(90, 190, 130)	-0.330912143377257	-0.7212456884103435	-0.5141817668120223	1.3554900906074765	27.66306307362197
725	5490	(140, 150, 110)	-0.3156314097597987	-0.7215482446820833	-0.512082820967376	1.3556092177054913	27.66549423888757
726	5977	(150, 190, 180)	-0.095274139729425	-0.7218256014337678	-0.2748529615748448	1.3557184136655316	27.66772272786799
727	3915	(100, 160, 160)	-0.2763538873217044	-0.7218609498115784	-0.4667313072785257	1.3557323297673414	27.668006729945738
728	3779	(100, 90, 200)	-0.3058069576402813	-0.7218714228246503	-0.3033081865110705	1.3557364528008602	27.66809087348694
729	5395	(140, 100, 160)	-0.3314027282363936	-0.7220056472806893	-0.5158913703178948	1.3557892934018818	27.66916925309963
730	6755	(170, 180, 160)	-0.238212955958124	-0.7220620490855665	-0.4382366362032955	1.3558114966789598	27.66962238120326
731	3477	(90, 140, 180)	-0.3818285210362071	-0.7222999820819431	-0.5488933327132729	1.3559051579816772	27.671533836360755
732	4695	(120, 150, 160)	-0.2314867298922513	-0.7240759974946613	-0.2912333570745353	1.3566040745468595	27.685797439731825
733	5534	(140, 170, 150)	-0.263310731870783	-0.7241772334943573	-0.458064475283075	1.3566439031721238	27.68661026881885
734	7839	(200, 120, 200)	-0.2620499421992097	-0.7244087966366499	-0.2556607565997521	1.3567350011671482	27.688469411574452
735	5913	(150, 160, 140)	-0.1258268814292786	-0.7246545450876287	-0.3195707764616587	1.3568316730373908	27.690442306885526
736	3514	(90, 160, 150)	-0.4876229452958305	-0.7247154629614705	-0.6791136327477908	1.3568556356828516	27.690931340466356
737	2731	(70, 170, 120)	-0.4199912836883117	-0.7250264314284001	-0.6585456854094625	1.3569779515977358	27.693427583627262
738	7836	(200, 120, 170)	-0.2763220215546826	-0.725535180730464	-0.4313718462212578	1.3571780385876824	27.69751099158535
739	5508	(140, 160, 90)	-0.2989564657479935	-0.7259051246318073	-0.4888701279742271	1.3573235160129524	27.700479918631682
740	5411	(140, 110, 120)	-0.2858394827331734	-0.7259810399794706	-0.4787191049400471	1.3573533671768636	27.701089126058438
741	3874	(100, 140, 150)	-0.3616876739556038	-0.7262348063826465	-0.5365086615126886	1.3574531475376737	27.70312545995252
742	4537	(120, 70, 180)	-0.2721429600044018	-0.7270157872175014	-0.5191087573096722	1.3577601813804352	27.70939145674357
743	7174	(180, 190, 150)	-0.2542618511582879	-0.7271006209610671	-0.3244069276643533	1.357793528633377	27.710072012926062
744	5996	(150, 200, 170)	-0.1574922945369852	-0.72712442593426	-0.2859276300701774	1.357802885970982	27.710262978999634
745	5839	(150, 120, 200)	-0.164165600045977	-0.727392160837991	-0.5138128778804104	1.357908123651646	27.71241068676828
746	7471	(190, 140, 120)	-0.2362168778590889	-0.7279358384092713	-0.3665426977981495	1.3581218001191102	27.716771431002247
747	5467	(140, 140, 80)	-0.2801174236093484	-0.7282369739741574	-0.4739757292921933	1.3582401381236988	27.71918649232038
748	5392	(140, 100, 130)	-0.2995027736144764	-0.7284290941337102	-0.4848938563857352	1.3583156306818251	27.72072715677194
749	4576	(120, 90, 170)	-0.2438806677596317	-0.72861850227193	-0.418136756542259	1.3583900534590303	27.7222459889598
750	5567	(140, 190, 80)	-0.2228193303767101	-0.7287235488742936	-0.4005786881998283	1.3584313269071129	27.72308830422679
751	4355	(110, 180, 160)	-0.2618099427107818	-0.7294796699978345	-0.4110987754578309	1.3587283744981289	27.729150499961815
752	5112	(130, 160, 130)	-0.3355152904666865	-0.7300012472319908	-0.815773216010377	1.35893324200156	27.733331469419593
753	6636	(170, 120, 170)	-0.3018540347015725	-0.7302843130452039	-0.5309447823388753	1.3590444129646329	27.735600264584342
754	7593	(190, 200, 140)	-0.2115362602410826	-0.7306398972545458	-0.4539353124448803	1.3591840518390037	27.738450037530686
755	4132	(110, 70, 130)	-0.3400690377388564	-0.7310654641026098	-0.5508633705263011	1.3593511542267869	27.741860290342586
756	4658	(120, 130, 190)	-0.2548181816536161	-0.73112829070202	-0.2351780086972872	1.3593758218772338	27.742363711780282
757	4651	(120, 130, 120)	-0.2904769884586404	-0.7313768975830888	-0.5328648931095851	1.3594734281761802	27.744355677064902
758	3735	(100, 70, 160)	-0.4641977119021205	-0.7316357132446139	-0.647394538338222	1.359575035130416	27.746429288375836
759	4354	(110, 180, 150)	-0.1289959450358184	-0.7320711229269674	-0.2851457928516848	1.3597459529863911	27.749917407885533
760	3948	(100, 180, 90)	-0.333313947508614	-0.7322705592456664	-0.4473369430806576	1.3598242335251849	27.75151496990173
761	4397	(110, 200, 180)	-0.1301473331979301	-0.7327683440375365	-0.2929032827835229	1.3600195988501915	27.755502017350846
762	7176	(180, 190, 170)	-0.2536279623527793	-0.7333500925203209	-0.4061153062757588	1.3602478818012431	27.76016085308659
763	3150	(80, 180, 110)	-0.2473336773665302	-0.7335658532041649	-0.465740209945012	1.3603325383521463	27.7618885377989
764	3876	(100, 140, 170)	-0.2723953650921336	-0.7345882776041337	-0.4660696296154397	1.360733628441914	27.77007404983498
765	7416	(190, 110, 170)	-0.2613871062345305	-0.7347188792473767	-0.6704124182201966	1.360784854056999	27.771119470551
766	7994	(200, 200, 150)	-0.2993081553366636	-0.7351067802682008	-0.4881909604601223	1.360936988312139	27.774224251268137
767	6349	(160, 180, 100)	-0.3332964596913319	-0.7355394820640968	-0.799514828575927	1.3611066733068689	27.77768721034426
768	6251	(160, 130, 120)	-0.3436446145474257	-0.7359522119795483	-0.5735328893853565	1.36126850657349	27.78098993007122
769	5496	(140, 150, 170)	-0.2563876888431795	-0.7360980810498359	-0.4847213319850635	1.3613256978944723	27.78215709988719
770	7056	(180, 130, 170)	-0.2671597782757238	-0.7361523235971992	-0.4161019923113321	1.361346964318784	27.78259110854661
771	3496	(90, 150, 170)	-0.4923777204523425	-0.7362979089965487	-0.7043713794816112	1.3614040411328607	27.783755941486955
772	5469	(140, 140, 100)	-0.2580557928532594	-0.7363355747116811	-0.3071198304790911	1.3614188076019196	27.784057297998356
773	4393	(110, 200, 140)	-0.233682319755085	-0.7364455425849263	-0.339425771828847	1.361461918496691	27.784937112177367
774	3171	(80, 190, 120)	-0.3424502406692347	-0.73649787227936	-0.5451912093652496	1.3614824329175808	27.785355773828176
775	3953	(100, 180, 140)	-0.216592849617883	-0.7371399875522557	-0.3800132684108445	1.3617341314297555	27.790492478158274
776	7939	(200, 170, 200)	-0.2609721573724026	-0.7374007902385411	-0.2392765817887081	1.3618363484627207	27.792578540055523
777	2790	(70, 200, 110)	-0.42380920428379	-0.7382246946674713	-0.6407287827665201	1.36215921294405	27.79916761110306
778	5094	(130, 150, 150)	-0.3317200306833112	-0.7383586648477836	-0.6607124560051127	1.3622117047766162	27.800238872992168
779	2319	(60, 160, 200)	-0.4769856381411987	-0.7392443341904478	-0.6640914450540195	1.3625586744609777	27.807319886958727
780	3152	(80, 180, 130)	-0.1961201289705452	-0.7393339484617945	-0.3860235472938379	1.3625937768119134	27.808036261467617
781	5175	(130, 190, 160)	-0.2999374298605723	-0.7393656470833756	-0.7309205987114268	1.3626061931014215	27.80828965513105
782	7036	(180, 120, 170)	-0.2600785811462778	-0.7393722294762526	-0.2268873959177473	1.362608771397949	27.808342273427527
783	6796	(170, 200, 170)	-0.2477671861462709	-0.7394409603585337	-0.4663344728526128	1.3626356927136742	27.808891688034166
784	5990	(150, 200, 110)	-0.1736136094789857	-0.7396535203408672	-0.2828909458453373	1.3627189473274677	27.810590761785054
785	2713	(70, 160, 140)	-0.3986871653984762	-0.7397225321303809	-0.6022338553384662	1.3627459764856886	27.811142377258953
786	2742	(70, 180, 30)	-0.4651413180762092	-0.7403917069288364	-0.6779906246210583	1.3630080376975693	27.81649056525651
787	3551	(90, 180, 120)	-0.365442502840321	-0.7407361139656894	-0.5700214847510043	1.3631428942175077	27.81924273913281
788	3456	(90, 130, 170)	-0.3106383777788215	-0.7410803056948272	-0.4883793941358595	1.3632776531036357	27.82199292048236
789	3857	(100, 130, 180)	-0.1668570239738058	-0.7412697035442106	-0.3608726120636693	1.3633518009856236	27.82350614256374
790	5398	(140, 100, 190)	-0.3005760810870688	-0.7414921735181599	-0.4813339060537016	1.363438891214053	27.825283494164342
791	5029	(130, 120, 100)	-0.2867458197400485	-0.7425750754286955	-0.4642429026416271	1.3638627349578571	27.833933366486878
792	7168	(180, 190, 90)	-0.2179164968692548	-0.7430108931973731	-0.4392572261170114	1.3640332752296638	27.837413780197217
793	7019	(180, 110, 200)	-0.3342104906432319	-0.743209981081411	-0.4078111643108454	1.3641111734073266	27.839003538925027
794	7115	(180, 160, 160)	-0.207599485669631	-0.7438404277615172	-0.3854584342140342	1.36435782229858	27.844037189766937
795	7169	(180, 190, 100)	-0.2130897925101258	-0.7438784327264003	-0.3454716599721575	1.3643726895099908	27.84434060224471
796	2692	(70, 150, 130)	-0.5134379349823295	-0.7438885505784378	-0.7455527393966467	1.3643766474983212	27.84442137751676
797	2750	(70, 180, 110)	-0.3981224536263947	-0.7441087946686813	-0.5859595954013563	1.3644628016296183	27.846179625094248
798	7059	(180, 130, 200)	-0.2860557222861768	-0.7446615902108078	-0.4328695952325209	1.3646790178425918	27.85059220086922
799	3133	(80, 170, 140)	-0.2724561104347249	-0.7448136373458405	-0.4769390541508679	1.3647384823873083	27.851805763006286
800	3516	(90, 160, 170)	-0.4991629004935709	-0.7449320393338523	-0.679232792916066	1.3647847867618144	27.852750750241107
801	5359	(140, 80, 200)	-0.4506627723406484	-0.7450717104292983	-0.6563002777987432	1.3648394069898693	27.85386544877284
802	7995	(200, 200, 160)	-0.2756723740116464	-0.745272704962088	-0.4619686884442162	1.364918004722751	27.855469484137775
803	4394	(110, 200, 150)	-0.1980075726491101	-0.7456152867952544	-0.3703165415992006	1.3650519589084895	27.858203243030395
804	3719	(100, 60, 200)	-0.3256197443957442	-0.7457831937220023	-0.5246117795971463	1.365117608015045	27.8595430207152
805	3183	(80, 200, 40)	-0.2792197504723115	-0.7461382351875261	-0.4874464563723574	1.3652564135432164	27.86237578659625
806	6218	(160, 110, 190)	-0.2875069235176462	-0.7461670048678504	-0.6956936361583098	1.3652676605991485	27.86260531834997
807	7177	(180, 190, 180)	-0.2379719153888571	-0.7467513576422469	-0.4050451571435022	1.3654960841143866	27.86726702274258
808	4711	(120, 160, 120)	-0.2314687686311896	-0.7474383652557799	-0.4289120749144421	1.3657645865487458	27.872746664260116
809	7138	(180, 170, 190)	-0.2410783390871806	-0.7476310832810633	-0.3498555074586874	1.3658398968437266	27.874283609055645
810	3691	(100, 50, 120)	-0.5165286680250343	-0.7477554354068916	-0.7306637951291515	1.365888488927928	27.875275284243422
811	3412	(90, 110, 130)	-0.4642728866658967	-0.7478279584553609	-0.7078186041296908	1.3659168273806357	27.87585362001297
812	5531	(140, 170, 120)	-0.2655881685294488	-0.7481129897121312	-0.4618531498246641	1.3660281979296278	27.87812648835975
813	4767	(120, 190, 80)	-0.2751579429620707	-0.7482331212075972	-0.4370091367498492	1.366075134309602	27.879084373665346
814	5993	(150, 200, 140)	-0.1469520907938291	-0.7483940798798097	-0.4876303111622519	1.3661380196811916	27.880367748595745
815	61	(10, 40, 20)	-0.7126732944345786	-0.748577121069004	-0.8497579250223997	1.3662095290125829	27.881827122705772
816	5391	(140, 100, 120)	-0.3565230921919116	-0.7491210158564985	-0.5652948611877731	1.3664219921799747	27.88616310571377
817	4218	(110, 110, 190)	-0.3563219668540391	-0.7491949065340553	-0.5142836019409516	1.3664508537566256	27.88675211748215
818	7990	(200, 200, 110)	-0.3108574067258789	-0.749360324900914	-0.519940673775374	1.3665154636877626	27.888070687505355
819	5435	(140, 120, 160)	-0.2068853559165893	-0.7494781662751666	-0.3888158649998539	1.3665614888965474	27.889009977480555
820	3738	(100, 70, 190)	-0.3289080915513209	-0.7495080465786654	-0.4909811789661338	1.3665731589757952	27.889248142363165
821	3992	(100, 200, 130)	-0.3892504268082597	-0.7499394231843728	-0.2677165610672583	1.3667416267223826	27.89268625964046
822	5929	(150, 170, 100)	-0.106381093341801	-0.7500719419217667	-0.2876545132493516	1.3667933757839563	27.893742362937886
823	3529	(90, 170, 100)	-0.4692042480685052	-0.7501111021391025	-0.7356784234659959	1.366808667619953	27.894054441223524
824	3499	(90, 150, 200)	-0.5066415672887847	-0.7510375872357475	-0.6659229925125612	1.3671704047431308	27.901436831492465
825	7150	(180, 180, 110)	-0.3078230564637574	-0.751180080737897	-0.4912282300375441	1.3672260314576243	27.902572070563757
826	4788	(120, 200, 90)	-0.2214506657938277	-0.7516993898586055	-0.4751008793624378	1.3674287405694887	27.906708991214053
827	2799	(70, 200, 200)	-0.4451308739487656	-0.7519060906484429	-0.4417717575709255	1.3675094165875048	27.908355440561323
828	3599	(90, 200, 200)	-0.2573800840918967	-0.7524096085981737	-0.4262408229762472	1.3677059214324416	27.912365743519214
829	4553	(120, 80, 140)	-0.3042166306205531	-0.7524307351763468	-0.5083732614284386	1.3677141657546703	27.91253399499327
830	3910	(100, 160, 110)	-0.4508252361814624	-0.7524843419177218	-0.6100675820666706	1.367735084738055	27.91296091302153
831	7937	(200, 170, 180)	-0.2680313517799253	-0.7526379355220825	-0.5730592181518774	1.3677950198694924	27.914184078969228
832	7179	(180, 190, 200)	-0.2558657893045648	-0.7526817269750665	-0.4097274702144199	1.3678121076421417	27.914532809023296
833	6277	(160, 140, 180)	-0.3512868397237274	-0.7536269675898459	-0.5544618189759025	1.3681808960149118	27.922059102345138
834	3951	(100, 180, 120)	-0.2561762200945054	-0.7541912350749032	-0.4504926258057476	1.3684009992392614	27.92655100488288
835	7147	(180, 180, 80)	-0.342074206875524	-0.7545528391077212	-0.528630676002777	1.368542031132594	27.92942920678763
836	5376	(140, 90, 170)	-0.3280666718594218	-0.7547761793488912	-0.5408050749529948	1.368629130470496	27.931206744295835
837	3077	(80, 140, 180)	-0.2739034004846028	-0.7550205761060633	-0.4754269575966389	1.3687244351821506	27.933151738411233
838	5037	(130, 120, 180)	-0.3488765999339505	-0.7552764719548308	-0.4888551101085291	1.3688242169566305	27.935188101155724
839	7514	(190, 160, 150)	-0.2306500347595512	-0.7556936413937334	-0.2634739365615918	1.368986868742547	27.9385075253581
840	5132	(130, 170, 130)	-0.3163057826984761	-0.7557806680391874	-0.7776571602071046	1.3690207974575903	27.939199948114084
841	3492	(90, 150, 130)	-0.4940162669991383	-0.7558043769045437	-0.6636542340778298	1.369030040588232	27.939388583433306
842	7817	(200, 110, 180)	-0.2802924855708599	-0.7570518081892055	-0.4503716860211116	1.3695162757594437	27.949311750192724
843	3575	(90, 190, 160)	-0.3726155307265575	-0.7572568840088489	-0.5598330785205132	1.3695961955651337	27.95094276663538
844	2274	(60, 140, 150)	-0.5970872214919523	-0.757501961735122	-0.8342195568256333	1.369691698340562	27.952891802868614
845	5116	(130, 160, 170)	-0.3550415768136963	-0.7577818934035636	-0.5107523817952998	1.3698007749801109	27.955117856736955
846	5475	(140, 140, 160)	-0.2470788040881195	-0.7578318572435088	-0.4314772936747994	1.3698202427026414	27.955515157196757
847	7508	(190, 160, 90)	-0.2195142999363761	-0.75841149329596	-0.6391581081567083	1.3700460696927024	27.96012387127964
848	4617	(120, 110, 180)	-0.2988526462333278	-0.7586621334486405	-0.5280822699376948	1.370143707908161	27.96211648792165
849	5092	(130, 150, 130)	-0.3162983628295055	-0.7590202608675907	-0.601691002692934	1.3702832062923431	27.964963393721288
850	7992	(200, 200, 130)	-0.3100035738442686	-0.759233173333673	-0.4862152668798849	1.3703661335772968	27.966655787291767
851	5799	(150, 100, 200)	-0.1602816986403032	-0.7593313208042707	-0.3576289901238923	1.3704043593497488	27.96743590509691
852	3073	(80, 140, 140)	-0.3213418376711936	-0.7595773614800612	-0.5569843087649164	1.3705001808198485	27.969391445303028
853	3592	(90, 200, 130)	-0.3110733387668849	-0.7601053963878601	-0.4905906460527161	1.370705803393934	27.973587824365996
854	5312	(140, 60, 130)	-0.4744914333565522	-0.7602076126071562	-0.7036748721528008	1.3707456039454171	27.974400080518713
855	6775	(170, 190, 160)	-0.2505719831381356	-0.7604183703614675	-0.4274863769498724	1.3708276643273796	27.976074782191418
856	2619	(70, 110, 200)	-0.4354882793616623	-0.7604816375274197	-0.6593922264824051	1.3708522969952666	27.976577489699316
857	5510	(140, 160, 110)	-0.3048542742370976	-0.7605950336924154	-0.5043527776408434	1.3708964459618955	27.977478489018274
858	3994	(100, 200, 150)	-0.3232515129245834	-0.7608649189131298	-0.1391781433780783	1.3710015156982558	27.979622769352158
859	2690	(70, 150, 110)	-0.5464447894482463	-0.7610710574721826	-0.8193391146222693	1.3710817626277956	27.981260461791745
860	4313	(110, 160, 140)	-0.232691070019652	-0.7612915307113604	-0.3755840389693358	1.3711675846551543	27.98301193173784
861	3134	(80, 170, 150)	-0.276805453425573	-0.761489001387436	-0.4401828949821166	1.3712444480807455	27.98458057307644
862	7595	(190, 200, 160)	-0.271215584383137	-0.7615014768865704	-0.509286997781118	1.3712493038955202	27.984679671337148
863	5058	(130, 130, 190)	-0.4291906422210552	-0.7616412240065535	-0.6710877887515346	1.371303696225871	27.985789718895322
864	3834	(100, 120, 150)	-0.4079246601036039	-0.7616433615147837	-0.6082448356830513	1.3713045281694038	27.98580669733477
865	5752	(150, 80, 130)	-0.319231751860094	-0.761648813781094	-0.5149455679724294	1.3713066502537763	27.98585000517911
866	5877	(150, 140, 180)	-0.1700125987116105	-0.7617336603918399	-0.4895430839857095	1.371339673101388	27.986523940844656
867	7399	(190, 100, 200)	-0.2596716564528745	-0.7623826687551079	-0.3538975806193198	1.371592245037666	27.99167847015645
868	6618	(170, 110, 190)	-0.3280819442468392	-0.7624138828696878	-0.5519271061533952	1.371604391335029	27.991926353776105
869	5956	(150, 180, 170)	-0.2743105724981098	-0.7627607786870361	-0.4090612221615603	1.371739371097794	27.994681042812118
870	3594	(90, 200, 150)	-0.2412913588452989	-0.7631046800070529	-0.4404165004550302	1.3718731725698976	27.997411685099948
871	6798	(170, 200, 190)	-0.2867387376137424	-0.7631642398650529	-0.4230381187606024	1.3718963441609655	27.997884574713577
872	4198	(110, 100, 190)	-0.2728921413085936	-0.7635390245960583	-0.5019713430779522	1.372042144101307	28.00086008370014
873	6612	(170, 110, 130)	-0.3639824331404326	-0.7637496975070621	-0.5798840062993149	1.3721240939409305	28.002532529406743
874	3093	(80, 150, 140)	-0.2194052283328613	-0.7637751835414763	-0.3800525829992139	1.37213400744385	28.002734845792855
875	6296	(160, 150, 170)	-0.417005723879436	-0.7638163059335581	-0.596453109521146	1.3721500029925695	28.00306128556264
876	7015	(180, 110, 160)	-0.2777131460036106	-0.7638815649029	-0.5827639230850871	1.3721753866638815	28.00357931967105
877	5970	(150, 190, 110)	-0.2413513246811696	-0.7641285371774575	-0.2085670956732342	1.372271446802328	28.005539730659756
878	7976	(200, 190, 170)	-0.2761835468742715	-0.7643620465780847	-0.479225995594002	1.372362264357076	28.00739315014441
879	5095	(130, 150, 160)	-0.3614043070122859	-0.7645030784109452	-0.6689515244101878	1.3724171121980555	28.008512493837866
880	3831	(100, 120, 120)	-0.3814708653476788	-0.7657245397611396	-0.5662234989377197	1.3728920517063672	28.018205136864633
881	2759	(70, 180, 200)	-0.4189587764325837	-0.7660494677058207	-0.6323755195788106	1.3730183654269108	28.020782967896135
882	7078	(180, 140, 190)	-0.2687406001803449	-0.7661924778181608	-0.3784227971560689	1.3730739560372949	28.02191747014887
883	2797	(70, 200, 180)	-0.379114280496426	-0.7668007712861231	-0.590315471570019	1.3733103855391482	28.026742562023433
884	7588	(190, 200, 90)	-0.268936885087897	-0.7675420700037086	-0.3769887929555006	1.373598456068161	28.032621552411445
885	5399	(140, 100, 200)	-0.3788585023336308	-0.7675436814711833	-0.5832900920932127	1.3735990822226292	28.032634331074064
886	2339	(60, 170, 200)	-0.4637273492833802	-0.7675773350085422	-0.6305602652377195	1.3736121586315693	28.032901196562637
887	3490	(90, 150, 110)	-0.5775774104351135	-0.767783704477357	-0.8102917887914943	1.373692342771856	28.034537607588895
888	2652	(70, 130, 130)	-0.4862804344457319	-0.7680984166120268	-0.7270180705828528	1.3738146140681704	28.03703294016674
889	5471	(140, 140, 120)	-0.2552469647845905	-0.7681278090306696	-0.443238851816595	1.3738260329931806	28.037265979452663
890	7018	(180, 110, 190)	-0.2662694348905758	-0.7685035637294542	-0.4382619510778853	1.373972004953241	28.040244999045733
891	2999	(80, 100, 200)	-0.3107314648971326	-0.7689935316660725	-0.4850423536855046	1.3741623228074	28.044129036885714
892	3758	(100, 80, 190)	-0.466847547180341	-0.7692682402694897	-0.6338404118229467	1.374269016119612	28.046306451420648
893	5136	(130, 170, 170)	-0.3282700290011093	-0.7693496016990091	-0.7727039542475265	1.3743006142695506	28.04695131162348
894	7470	(190, 140, 110)	-0.2682763230867864	-0.7695250060180072	-0.4451446200671756	1.3743687331673329	28.04834149321087
895	6577	(170, 90, 180)	-0.3928095795655415	-0.7701511150425786	-0.299931294015093	1.3746118573276624	28.05330321076862
896	4790	(120, 200, 110)	-0.2193791286958197	-0.7708674248352019	-0.3938778048759694	1.3748899545856517	28.058978665013296
897	3497	(90, 150, 180)	-0.5485789766008766	-0.7709608847550309	-0.5644449403349225	1.3749262349440143	28.059719080490087
898	3312	(90, 60, 130)	-0.65425456072728	-0.7710337306092401	-0.9168203381897188	1.374954512430825	28.060296172057647
899	5813	(150, 110, 140)	-0.1898322258045979	-0.7711941803134139	-0.3931146212892923	1.3750167941492728	28.061567227536177
900	6774	(170, 190, 150)	-0.2808158259372102	-0.7714594194300648	-0.4937596821102664	1.375119745759838	28.06366828081302
901	7069	(180, 140, 100)	-0.2491895498590386	-0.7725378170238202	-0.4371569516467797	1.3755382425625449	28.07220903188867
902	6619	(170, 110, 200)	-0.2814208876723481	-0.7725478126596026	-0.4587449677704454	1.3755421210016283	28.0722881837067
903	6714	(170, 160, 150)	-0.3398573952475396	-0.7725698598452877	-0.2349320468455967	1.375550675563046	28.072462766592775
904	5479	(140, 140, 200)	-0.3070450800576072	-0.7735445355049819	-0.3586102451818266	1.3759288077708958	28.080179750426442
905	3856	(100, 130, 170)	-0.2273892697482411	-0.7737766888689452	-0.405089902732354	1.3760188579620576	28.082017509429747
906	7188	(180, 200, 90)	-0.2704758168463514	-0.773787418870282	-0.6764465649910174	1.3760230198900922	28.082102446736574
907	6979	(180, 90, 200)	-0.3350989845079395	-0.7738817004665781	-0.2220820410245142	1.3760595890757787	28.08284875664854
908	7894	(200, 150, 150)	-0.3305567098919109	-0.7738820474657875	-0.5473206171455159	1.37605972366524	28.082851503372247
909	2617	(70, 110, 180)	-0.5051325973790508	-0.7740190626167993	-0.7551617154588735	1.37611286626018	28.083936046126123
910	7112	(180, 160, 130)	-0.3186396597867522	-0.7742221477804903	-0.4511379424301012	1.3761916309462114	28.08554348869819
911	3153	(80, 180, 140)	-0.1973840409360692	-0.7748978579080847	-0.4136482368624641	1.3764536663689282	28.090891150386287
912	7172	(180, 190, 130)	-0.2871262457847436	-0.7749785075618414	-0.6563729299718254	1.376484938379902	28.091529354691875
913	3118	(80, 160, 190)	-0.1851853942520063	-0.7753586230681795	-0.4373192454366164	1.376632319110919	28.09453712471263
914	4751	(120, 180, 120)	-0.3183180451503367	-0.7763948785699908	-0.2659788144231864	1.3770340223760709	28.102735150532055
915	5476	(140, 140, 170)	-0.2565763397006693	-0.7768915717106626	-0.435367306946765	1.3772265233672685	28.106663742189152
916	5934	(150, 170, 150)	-0.0800452509383438	-0.7774452097920501	-0.242626959310187	1.3774410625316922	28.111042092483512
917	6191	(160, 100, 120)	-0.3575730833882757	-0.7776177650798817	-0.5476276159922127	1.377507922249603	28.11240657652251
918	5795	(150, 100, 160)	-0.3057347538422692	-0.7779092565264083	-0.4783114532773297	1.37762085859774	28.11471139995388
919	5034	(130, 120, 150)	-0.3007776648258116	-0.7781546991328663	-0.4982579739272587	1.3777159464612236	28.1166519685964
920	3191	(80, 200, 120)	-0.2112768843553694	-0.7793111851638554	-0.3783621815847108	1.3781638968744905	28.12579381376511
921	7139	(180, 170, 200)	-0.243294876965743	-0.7804602204234954	-0.3743116944357824	1.378608817175945	28.134873819917246
922	6294	(160, 150, 150)	-0.4136389202721757	-0.7805170853518681	-0.4107533744007748	1.378630832232728	28.135323106790366
923	3952	(100, 180, 130)	-0.3510417556821139	-0.7806008087938687	-0.558343992166592	1.3786632448286646	28.13598458834009
924	4276	(110, 140, 170)	-0.2039118441289846	-0.7806910352585588	-0.3578209306390748	1.3786981741441546	28.13669743151336
925	7034	(180, 120, 150)	-0.2810016659012817	-0.7807811771559539	-0.5166941983629472	1.3787330698374922	28.137409588520246
926	2639	(70, 120, 200)	-0.4734449576141724	-0.7815348627056327	-0.773564109424104	1.3790248017132305	28.143363300270007
927	3587	(90, 200, 80)	-0.3690056060960056	-0.7817426118682613	-0.6876667582256394	1.3791052051064423	28.145004185845757
928	3076	(80, 140, 170)	-0.3159598617880237	-0.7819432295606681	-0.4899008585705943	1.3791828440185785	28.146588653440375
929	3990	(100, 200, 110)	-0.370265759968807	-0.7820138702413426	-0.5436335106833751	1.379210180874131	28.14714654845165
930	7536	(190, 170, 170)	-0.3047732710652178	-0.7826973647135715	-0.5081422579438734	1.3794746547303298	28.152543974088363
931	6757	(170, 180, 180)	-0.2570996855343621	-0.7827010168769284	-0.4408256425338745	1.3794760677756133	28.152572811747206
932	7134	(180, 170, 150)	-0.2702924540031086	-0.7833240806628667	-0.4381451580839066	1.379717113942709	28.15749212127977
933	3415	(90, 110, 160)	-0.5031423332579694	-0.7834307755476762	-0.7396279806041708	1.3797583870232322	28.15833442904555
934	3487	(90, 150, 80)	-0.6537876890982959	-0.7836322109925862	-0.8225466746706184	1.3798363054938618	28.15992460191555
935	6199	(160, 100, 200)	-0.4575769918882824	-0.7838568002834696	-0.6576194050211447	1.3799231750572158	28.161697450147262
936	7567	(190, 190, 80)	-0.2178895664558044	-0.7838691130633944	-0.2788962733833931	1.3799279373960556	28.161794640735827
937	5958	(150, 180, 190)	-0.2494852203873814	-0.7847116559493732	-0.4058133066957744	1.3802537772257528	28.168444433178625
938	5895	(150, 150, 160)	-0.2473351581306941	-0.7848356593768304	-0.482772741009136	1.3803017270516102	28.169423001053268
939	4371	(110, 190, 120)	-0.3135805479460789	-0.7849807496485466	-0.506335117120688	1.3803578286545115	28.170567931724722
940	7054	(180, 130, 150)	-0.2832821850442168	-0.7856686198342335	-0.7598615783019236	1.3806237742499712	28.17599539285655
941	7574	(190, 190, 150)	-0.249737340554486	-0.7859374573273465	-0.4475046929306678	1.3807276987579684	28.178116301183024
942	7039	(180, 120, 200)	-0.3081821181396129	-0.7860247141778667	-0.4050538348875671	1.3807614279567126	28.178804652177806
943	7397	(190, 100, 180)	-0.2879082711053422	-0.7862784111754457	-0.3303386770428226	1.3808594900348237	28.180805919078033
944	6794	(170, 200, 150)	-0.2834835537197209	-0.7866415806071643	-0.4470980725432739	1.3809998546236733	28.183670502523945
945	3131	(80, 170, 120)	-0.3282712202994882	-0.7866810434841371	-0.5022294066675136	1.3810151061231966	28.183981757616255
946	6658	(170, 130, 190)	-0.4176968443500202	-0.7868936330513783	-0.3789731799050875	1.3810972642319748	28.18565845371377
947	2736	(70, 170, 170)	-0.4479486771962186	-0.7870718889523767	-0.4411825506687387	1.3811661498648873	28.187064282956882
948	7999	(200, 200, 200)	-0.3823881119429888	-0.787086602030344	-0.5792144364751127	1.3811718354681213	28.187180315675942
949	7515	(190, 160, 160)	-0.2802767949898945	-0.7873151891690091	-0.4476216431005338	1.381260165832818	28.18898297617996
950	3172	(80, 190, 130)	-0.2772924642759082	-0.7875724878076162	-0.4668144049743574	1.381359584103516	28.191011920479912
951	7037	(180, 120, 180)	-0.3087112052685539	-0.7884723107231888	-0.4896746057113937	1.3817072126988563	28.19810638160931
952	5815	(150, 110, 160)	-0.2888940428273012	-0.7885245025132308	-0.3039898120035479	1.3817273732700344	28.19851782183743
953	5858	(150, 130, 190)	-0.2178418453138515	-0.7896925766457794	-0.2959503693590493	1.382178498365025	28.20772445642908
954	2718	(70, 160, 190)	-0.4205499783529305	-0.7897460691694893	-0.6523723212721048	1.38219915433259	28.208146006787548
955	5568	(140, 190, 90)	-0.247649098411103	-0.7897668867470995	-0.4295141056130402	1.3822071928904034	28.208310058987824
956	7978	(200, 190, 190)	-0.3276069798749035	-0.7898337464349421	-0.6042391665911262	1.382233009961633	28.208836937992505
957	3590	(90, 200, 110)	-0.3240490982557094	-0.7900967674104284	-0.5331954683557916	1.3823345676956784	28.21090954480976
958	2775	(70, 190, 160)	-0.5188841551255485	-0.7903816133371087	-0.6044025377120021	1.3824445440711313	28.213153960635328
959	6715	(170, 160, 160)	-0.2821318006134459	-0.7905711646705142	-0.444136788502402	1.382517723238443	28.214647413029446
960	2993	(80, 100, 140)	-0.3168594767190262	-0.7906689336594266	-0.5204080985829524	1.3825554669253637	28.21541769235436
961	6697	(170, 150, 180)	-0.3587524465770375	-0.7907193757553634	-0.5332538564121094	1.382574939677437	28.2158150954579
962	2693	(70, 150, 140)	-0.5974713288408218	-0.790802423161785	-0.8219744274618265	1.3826069988412788	28.216469364107727
963	5393	(140, 100, 140)	-0.3193034637895584	-0.7916102461707197	-0.5314865539044722	1.382918807615542	28.222832808480447
964	3097	(80, 150, 180)	-0.2566676913861645	-0.791742832410609	-0.4197195534166471	1.3829699773978714	28.223877089752474
965	4652	(120, 130, 130)	-0.3272732400628344	-0.7925701945622003	-0.2772407084169518	1.3832892433484176	28.230392721396274
966	7051	(180, 130, 120)	-0.2798175670034484	-0.7931386265180245	-0.4645675331963742	1.3835085495399042	28.234868357957225
967	3804	(100, 110, 50)	-0.5475609524261629	-0.7937163223376937	-0.7877224496689869	1.3837313942019664	28.239416208203394
968	5536	(140, 170, 170)	-0.2899880004182986	-0.7943000797182393	-0.2956108207247339	1.383956540646222	28.244011033596365
969	6195	(160, 100, 160)	-0.3696959671440536	-0.794317578511244	-0.581472537656539	1.3839632891021412	28.244148757186554
970	4557	(120, 80, 180)	-0.3454941123171078	-0.7952161814512471	-0.5624749440389445	1.3843097934862851	28.251220275230303
971	4774	(120, 190, 150)	-0.2394383545343072	-0.7952195730954481	-0.238498994936465	1.3843111011516556	28.25124696227868
972	3795	(100, 100, 160)	-0.4594984498094567	-0.7954666090040399	-0.6407068644324452	1.3844063437593022	28.253190688965347
973	3494	(90, 150, 150)	-0.497721297835787	-0.7956644091102976	-0.6772740520415492	1.3844825991959298	28.254746922365907
974	6576	(170, 90, 170)	-0.3897815713295756	-0.7958422696319762	-0.5921559068498274	1.3845511639841956	28.25614620375909
975	7495	(190, 150, 160)	-0.3235731777583432	-0.7973091937034911	-0.4743278938197781	1.3851165301288382	28.267684288343638
976	3810	(100, 110, 110)	-0.3969982161127927	-0.7973609375497601	-0.6119195630382923	1.3851364684736738	28.26809119334028
977	5912	(150, 160, 130)	-0.1682011306505113	-0.7974362717028582	-0.3342266932115357	1.3851654963075426	28.268683598113114
978	7970	(200, 190, 110)	-0.2994395473612865	-0.7977839471394306	-0.5030001273987663	1.3852994550854625	28.271417450723725
979	5899	(150, 150, 200)	-0.2094223164176134	-0.7979422103921532	-0.3646243796115144	1.3853604293680557	28.27266182383787
980	7930	(200, 170, 110)	-0.3572722596347821	-0.798072681659969	-0.5593952081293562	1.3854106941795603	28.273687636317558
981	4392	(110, 200, 130)	-0.2109763297447138	-0.7988735983068864	-0.3722265239065451	1.385719212006544	28.279983918500896
982	5938	(150, 170, 190)	-0.2472161694191132	-0.7989683830698648	-0.2372612392319555	1.385755719112172	28.2807289614729
983	4787	(120, 200, 80)	-0.2678427082075951	-0.7995446320403987	-0.4796252393785432	1.3859776452940928	28.285258067226383
984	3488	(90, 150, 90)	-0.5835022010335629	-0.7995933757770792	-0.8290405605555756	1.3859964159516	28.285641141869387
985	7511	(190, 160, 120)	-0.2739326586811672	-0.8000739892217079	-0.467158919992798	1.3861814811033306	28.28941798170062
986	3553	(90, 180, 140)	-0.4122011455648424	-0.8001918760985345	-0.3508861957692644	1.386226870884838	28.2903443037722
987	2675	(70, 140, 160)	-0.4459107265308089	-0.8004076700021341	-0.7284429463586282	1.3863099537904968	28.292039873275442
988	5535	(140, 170, 160)	-0.2844124782501955	-0.8013051914388987	-0.4630462173898743	1.3866554555049075	28.299090928671582
989	6256	(160, 130, 170)	-0.3605991708099416	-0.8013261830948812	-0.5817797306847179	1.386663535232214	28.299255821065593
990	5015	(130, 110, 160)	-0.4357000927811094	-0.8015755798373938	-0.6359940942380501	1.3867595248987588	28.30121479385222
991	3111	(80, 160, 120)	-0.2508126720807768	-0.802490680397403	-0.4299996317478982	1.3871116786813775	28.308401605742397
992	2674	(70, 140, 150)	-0.5060574608431245	-0.8040372742653006	-0.775127369526658	1.3877066438741394	28.320543752533457
993	5798	(150, 100, 190)	-0.3081478216408855	-0.8044503270349572	-0.4741765130669016	1.3878654995903932	28.32378570592639
994	6269	(160, 140, 100)	-0.417892435080532	-0.8044595559060472	-0.6061604741577395	1.3878690487087082	28.32385813691241
995	2777	(70, 190, 180)	-0.5505045682105874	-0.8045305125188031	-0.4893442844605328	1.3878963359699346	28.32441501979458
996	2719	(70, 160, 200)	-0.5306489606602625	-0.8046745151384875	-0.5413423571688643	1.3879517123461589	28.32554514992161
997	5719	(150, 60, 200)	-0.3367459634135643	-0.8046775958825594	-0.5408715131430248	1.3879528970257642	28.32556932705641
998	6288	(160, 150, 90)	-0.3760911814348766	-0.8051658798000139	-0.5698399074381534	1.388140650573525	28.329401032112756
999	4289	(110, 150, 100)	-0.3161756369020252	-0.8067074225966981	-0.4976815784420761	1.388733233669623	28.341494564686183
1000	3854	(100, 130, 150)	-0.3497556671596757	-0.8068758432942347	-0.5472046874011629	1.388797960798768	28.342815526505465
1001	6154	(160, 80, 150)	-0.4856830735448072	-0.807259278057646	-0.6596220825387145	1.3889453104828935	28.34582266291619
1002	3696	(100, 50, 170)	-0.5241260672863355	-0.8075118858443673	-0.7372886846848263	1.3890423762845907	28.347803597644706
1003	5430	(140, 120, 110)	-0.3059484406620794	-0.8078731733696438	-0.4573977391378368	1.389181191030927	28.35063655165157
1004	3697	(100, 50, 180)	-0.3841428001947846	-0.8080630616322784	-0.6490717956364299	1.3892541447868614	28.352125403813496
1005	7967	(200, 190, 80)	-0.2961369506147902	-0.808381259425534	-0.5879242021319182	1.389376385588358	28.354620114048124
1006	4197	(110, 100, 180)	-0.4030799182698845	-0.8085326119468104	-0.5605627993688682	1.3894345263200438	28.35580665959273
1007	2337	(60, 170, 180)	-0.40280771369646	-0.8087095235336146	-0.5923721161509784	1.3895024822568731	28.35719351544639
1008	6930	(180, 70, 110)	-0.2527782003845786	-0.8088819758038748	-0.7385641324331075	1.3895687220657018	28.35854534827963
1009	2578	(70, 90, 190)	-0.4173380377946569	-0.8091180670404317	-0.6294486586717163	1.3896594008104686	28.36039593490752
1010	4333	(110, 170, 140)	-0.2504935713133451	-0.8091453384496645	-0.4430770014809401	1.3896698749271343	28.360609692390494
1011	4596	(120, 100, 170)	-0.2850857206662234	-0.8091595624004915	-0.4414075407495961	1.3896753378815732	28.360721181256594
1012	3318	(90, 60, 190)	-0.7236183925323494	-0.8094515339006856	-0.959402618477174	1.389787469844007	28.3630095886532
1013	6792	(170, 200, 130)	-0.3076570796882101	-0.8094956802358404	-0.4319990134920203	1.3898044235031874	28.363355581697704
1014	4239	(110, 120, 200)	-0.2283518014240433	-0.8095009358852796	-0.4031812700773455	1.3898064418333818	28.363396772109827
1015	7594	(190, 200, 150)	-0.2958978326500725	-0.8104640482217711	-0.5164862248070564	1.3901762569685536	28.370944019766398
1016	5506	(140, 160, 70)	-0.3740438376889736	-0.8106677445027919	-0.2482439301743746	1.3902544595070758	28.37253998994032
1017	3793	(100, 100, 140)	-0.5107433592781077	-0.8108963520135404	-0.6377071971300868	1.390342220660702	28.374331033891874
1018	4709	(120, 160, 100)	-0.2947631644195652	-0.810917384526483	-0.5331431547838813	1.3903502946473247	28.374495809129073
1019	7833	(200, 120, 140)	-0.2743060285989565	-0.8109662060102802	-0.7527161889436098	1.3903690361171102	28.374878288104288
1020	3811	(100, 110, 120)	-0.3706601050278917	-0.8114287790818024	-0.5823543710473305	1.390546594982952	28.37850193842759
1021	7358	(190, 80, 190)	-0.2930289554636813	-0.8114752593976291	-0.7074936940057096	1.390564435217977	28.37886602485667
1022	2658	(70, 130, 190)	-0.4712076946326107	-0.8115184988699982	-0.6875957375524189	1.3905810313357985	28.37920472113874
1023	4138	(110, 70, 190)	-0.415597652159446	-0.8115577933721263	-0.6138205006661198	1.3905961131285085	28.379512512826704
1024	5418	(140, 110, 190)	-0.3047631694032779	-0.8121778046523169	-0.529966968066635	1.3908340606896372	28.384368585502802
1025	6977	(180, 90, 180)	-0.3187310537057926	-0.8123750907665825	-0.5210614245259901	1.3909097665003662	28.38591360204829
1026	3546	(90, 180, 70)	-0.4368336356540534	-0.8127552519058734	-0.6733479906964478	1.3910556364470976	28.388890539736682
1027	4729	(120, 170, 100)	-0.3670615666748518	-0.8129855450446044	-0.56789986041618	1.39114399376798	28.390693750366935
1028	6215	(160, 110, 160)	-0.3866761424819511	-0.8131117739473022	-0.6443337541306275	1.3911924220425014	28.391682082500026
1029	3156	(80, 180, 170)	-0.2953609516090782	-0.813131737431523	-0.1768257770507884	1.391200080966765	28.391838387076834
1030	3750	(100, 80, 110)	-0.4836055065107445	-0.8133518978924879	-0.6897277261923052	1.3912845419983573	28.39356208159913
1031	6634	(170, 120, 150)	-0.3981694836764049	-0.8134699223937396	-0.5640184197343124	1.391329818095225	28.394486083576016
1032	5949	(150, 180, 100)	-0.2113339865150545	-0.8136488340383758	-0.4167255985650557	1.391398448670141	28.395886707553895
1033	5528	(140, 170, 90)	-0.3150394687310944	-0.8142587968881212	-0.5125049789950266	1.3916324052113835	28.400661330844564
1034	5582	(140, 200, 30)	-0.3340717297170925	-0.8143747595911659	-0.5909958196573468	1.391676879262441	28.40156896453961
1035	4298	(110, 150, 190)	-0.2284978400671593	-0.814581500910109	-0.1150166603055284	1.3917561652303567	28.40318704551748
1036	4755	(120, 180, 160)	-0.2954251519428719	-0.814711328858051	-0.2955944716286686	1.3918059523617297	28.404203109423054
1037	4616	(120, 110, 170)	-0.349232131583677	-0.8147947623740674	-0.556425124112381	1.3918379469626547	28.40485606046234
1038	6795	(170, 200, 160)	-0.2868963075806503	-0.8147979076990675	-0.4265850218630522	1.3918391530992615	28.404880675495132
1039	7569	(190, 190, 100)	-0.2814930005729557	-0.8148123625334225	-0.2322718623832229	1.3918446960757715	28.404993797464723
1040	5487	(140, 150, 80)	-0.4081692483248536	-0.814944156325343	-0.6362354133602709	1.3918952338514186	28.406025180641194
1041	5133	(130, 170, 140)	-0.3608414017482619	-0.8152215550035742	-0.5515579127164656	1.3920015994231885	28.40819590659568
1042	3070	(80, 140, 110)	-0.4151215758303668	-0.8157072332256259	-0.6302956345715817	1.3921878080004104	28.41199608164103
1043	3455	(90, 130, 160)	-0.4436182751662616	-0.8157138919588074	-0.6325107779919842	1.3921903607794277	28.41204817917199
1044	7534	(190, 170, 150)	-0.3388327046887374	-0.8159971608205097	-0.5225809560265046	1.3922989540992683	28.414264369372823
1045	5375	(140, 90, 160)	-0.3978619776505221	-0.8160398227206709	-0.61913039688513	1.3923153081364363	28.414598125233393
1046	6790	(170, 200, 110)	-0.3159335155955334	-0.8163025280088894	-0.6472287025568499	1.3924160094984954	28.416653255071335
1047	6713	(170, 160, 140)	-0.3019941653461317	-0.8164545552701998	-0.6319671756078339	1.392474281939308	28.417842488557305
1048	3050	(80, 130, 110)	-0.2962004411967107	-0.8165572334068316	-0.5062188445048862	1.3925136373538765	28.418645660283193
1049	3072	(80, 140, 130)	-0.3597348805829692	-0.8166792112528498	-0.562583131175267	1.3925603886919695	28.419599769223865
1050	5989	(150, 200, 100)	-0.2135359407255177	-0.8169571851347013	-0.3306174246738914	1.3926669239041642	28.421773957227842
1051	7468	(190, 140, 90)	-0.3174577923603623	-0.8170836708973721	-0.6947326711117492	1.3927153976584967	28.42276321752034
1052	5153	(130, 180, 140)	-0.3855423849875627	-0.8172670548366336	-0.1594726946272532	1.3927856737818227	28.42419742411883
1053	6292	(160, 150, 130)	-0.4645816878241833	-0.8175201721238423	-0.6485576550258043	1.3928826671916643	28.426176881462535
1054	5474	(140, 140, 150)	-0.2536834636469176	-0.8180453323105432	-0.4631264067420886	1.3930838846804392	28.430283360825285
1055	3867	(100, 140, 80)	-0.5169733941060477	-0.8180532352659406	-0.7636930899505419	1.3930869125113865	28.4303451532936
1056	7128	(180, 170, 90)	-0.3095357595182333	-0.8181819701210498	-0.5275762704581642	1.3931362333078738	28.43135170016069
1057	5855	(150, 130, 160)	-0.2605071696663155	-0.8182257167604052	-0.4505858711843341	1.3931529930884634	28.431693736499252
1058	4672	(120, 140, 130)	-0.3901002519346013	-0.8183836843599868	-0.5900858396468314	1.393213510397276	28.43292878361788
1059	7418	(190, 110, 190)	-0.3030189166392747	-0.8185459683531777	-0.7146445671325802	1.3932756785770286	28.434197521980174
1060	4597	(120, 100, 180)	-0.3124682291841756	-0.8191078014396143	-0.4672396077540091	1.39349088565395	28.438589503141838
1061	5377	(140, 90, 180)	-0.3514849065456682	-0.8212553233002682	-0.5311867447594285	1.394313175969679	28.45537093815671
1062	6254	(160, 130, 150)	-0.3481171652556056	-0.8217272142762586	-0.5760773195872033	1.3944937989670716	28.459057121776972
1063	2729	(70, 170, 100)	-0.495337637047611	-0.8221800391663887	-0.7627404732672057	1.3946671021545072	28.46259392152055
1064	4746	(120, 180, 70)	-0.3375549056766276	-0.8224780425893934	-0.561341549341543	1.394781140989906	28.46492124469196
1065	6278	(160, 140, 190)	-0.3599556417290257	-0.8224868011620481	-0.6485147419409681	1.3947844925466868	28.464989643809936
1066	5087	(130, 150, 80)	-0.4845206651861424	-0.8225068829343944	-0.7179458153190296	1.3947921770104303	28.465146469600615
1067	6675	(170, 140, 160)	-0.3502719367712785	-0.822774219989213	-0.2575407415484049	1.394894471811916	28.46723411861053
1068	5056	(130, 130, 170)	-0.4804591626213665	-0.8227775572163805	-0.7102639291642516	1.394895748732981	28.467260178224095
1069	3527	(90, 170, 80)	-0.483535461907508	-0.8232592969574308	-0.7138828531103476	1.395080064235717	28.471021719096264
1070	5991	(150, 200, 120)	-0.2545219189575316	-0.8233789070748914	-0.2992838222606686	1.3951258237593411	28.47195558692533
1071	3416	(90, 110, 170)	-0.4748455600278294	-0.8237951951414879	-0.6984397822215817	1.3952850723622572	28.475205558413407
1072	5134	(130, 170, 150)	-0.3993087178925161	-0.8241151505824271	-0.8439165773026481	1.3954074571217348	28.477703206566012
1073	2788	(70, 200, 90)	-0.4934823236941701	-0.8243548164793557	-0.7126604397818774	1.3954991236471117	28.47957395198187
1074	7189	(180, 200, 100)	-0.26217172824004	-0.8247743118434752	-0.4329186270820038	1.3956595561899745	28.482848085509684
1075	6656	(170, 130, 170)	-0.3695202720013864	-0.8252502657989262	-0.5502895636286762	1.3958415585264763	28.48656241890768
1076	5976	(150, 190, 170)	-0.2085317977278318	-0.8254466704484011	-0.3790235304129694	1.3959166557344156	28.48809501498807
1077	6275	(160, 140, 160)	-0.467420254365595	-0.8255141773276669	-0.5089559962078557	1.3959424667064555	28.488621769519497
1078	6186	(160, 100, 70)	-0.4924114006995892	-0.8256623083063943	-0.7399774864623626	1.395999102292131	28.48977759779859
1079	4766	(120, 190, 70)	-0.3559846303661682	-0.8256650028113122	-0.5765192674911376	1.3960001324730795	28.48979862189958
1080	7130	(180, 170, 110)	-0.248659426530359	-0.8256960446329646	-0.4191845418667705	1.396012000532902	28.49004082720208
1081	6299	(160, 150, 200)	-0.4226757833249821	-0.8257670536492272	-0.2864723549738816	1.3960391486650534	28.490594870715373
1082	7488	(190, 150, 90)	-0.297089789536755	-0.8264129500362729	-0.705602365315652	1.3962860632171967	28.495633943208095
1083	4559	(120, 80, 200)	-0.3013734971692792	-0.8265488192019101	-0.490154254983868	1.3963379979930357	28.496693836592563
1084	5932	(150, 170, 130)	-0.1675273646444965	-0.8265645733164364	-0.3487864761456841	1.396344019737725	28.496816729341322
1085	3451	(90, 130, 120)	-0.5279952557694971	-0.8265926912996124	-0.7276913503562203	1.3963547672982357	28.497036067310933
1086	4365	(110, 190, 60)	-0.4056137713491652	-0.8266990396838991	-0.7060221065846136	1.3963954161830856	28.497865636389502
1087	6653	(170, 130, 140)	-0.4046470141061444	-0.8271266315024659	-0.6060974864724724	1.3965588400162323	28.5012008166578
1088	4296	(110, 150, 170)	-0.2348826247230868	-0.8275540173850673	-0.3943638555224364	1.3967221660338651	28.504534000691123
1089	7934	(200, 170, 150)	-0.3538656150162422	-0.8276462350188094	-0.5396861232912287	1.396757404606059	28.50525315522569
1090	7098	(180, 150, 190)	-0.2970743141307095	-0.8278237723962838	-0.4467780515133357	1.396825243397838	28.50663762036404
1091	2575	(70, 90, 160)	-0.417546486355445	-0.8279347802682386	-0.6522598662802986	1.396867658932068	28.50750324351159
1092	5149	(130, 180, 100)	-0.4007426859731446	-0.8282156566954684	-0.5974374002690965	1.396974974611748	28.509693359423427
1093	3791	(100, 100, 120)	-0.5039993315108642	-0.8283950543722611	-0.7345812587336831	1.3970435135492505	28.511092113250008
1094	5793	(150, 100, 140)	-0.3201788667663878	-0.8284987559872627	-0.4278272404132527	1.3970831312494996	28.511900637744887
1095	6135	(160, 70, 160)	-0.3530838576581812	-0.8289559051204944	-0.8272033114869783	1.3972577650648244	28.515464593159678
1096	4275	(110, 140, 160)	-0.2593151587305136	-0.8290905449965138	-0.4096921812167514	1.3973091941751676	28.51651416684015
1097	4316	(110, 160, 170)	-0.2524022766192457	-0.8298945038173442	-0.4122747110350392	1.3976162472184726	28.522780555479027
1098	5879	(150, 140, 200)	-0.2185263163269546	-0.8299861649580842	-0.5312489044086222	1.3976512507378172	28.523494913016673
1099	3452	(90, 130, 130)	-0.4366778742759598	-0.8301909878101024	-0.6693430451755856	1.397729465237727	28.52509112730055
1100	4234	(110, 120, 150)	-0.291973700417516	-0.8304351795423845	-0.4566367663190903	1.397822707581703	28.526994032279653
1101	6328	(160, 170, 90)	-0.321138629130915	-0.8305263099315365	-0.5730404291365933	1.3978575032803646	28.52770414857887
1102	3166	(80, 190, 70)	-0.3210015644041999	-0.8312426768523775	-0.5567756741267191	1.3981309986456136	28.533285686645176
1103	3388	(90, 100, 90)	-0.560086504613899	-0.831635572709083	-0.7624707636235977	1.3982809761505757	28.536346452052562
1104	7853	(200, 130, 140)	-0.3668151148940608	-0.8317256422555253	-0.7719568173651867	1.3983153555290255	28.537048072020927
1105	6776	(170, 190, 170)	-0.3020658833920504	-0.8319381387732785	-0.4661622016746914	1.3983964617055664	28.5387033001136
1106	7953	(200, 180, 140)	-0.3672974439811698	-0.8326922143223825	-0.553778917987151	1.398684241097477	28.544576348928096
1107	5358	(140, 80, 190)	-0.3833924844731586	-0.8330557231506754	-0.5627605464986427	1.3988229465649251	28.547407072753572
1108	6216	(160, 110, 170)	-0.4208590606082838	-0.8331170858696391	-0.5862502956340834	1.3988463596177656	28.547884890158482
1109	7958	(200, 180, 190)	-0.3679578850260654	-0.8333945708238133	-0.4981100098858952	1.3989522295954335	28.55004550194762
1110	2791	(70, 200, 120)	-0.4469310614057877	-0.83343182056858	-0.6327960658609058	1.3989664410340508	28.55033553130716
1111	7127	(180, 170, 80)	-0.2656405448562666	-0.833555102538035	-0.584947905399896	1.399013474263482	28.551295393132285
1112	4592	(120, 100, 130)	-0.3650464070254346	-0.8340216147863824	-0.567013179690591	1.399191438757643	28.55492732158455
1113	7111	(180, 160, 120)	-0.2835040006643081	-0.8340807281415832	-0.4656560640583823	1.3992139876287637	28.555387502627827
1114	2614	(70, 110, 150)	-0.5587989433726115	-0.8344756122306036	-0.8289887419933286	1.3993646073902877	28.55846137531199
1115	7572	(190, 190, 130)	-0.2956728517769409	-0.8348729409886746	-0.470135678319245	1.3995161432555472	28.56155394399076
1116	7055	(180, 130, 160)	-0.3329403532141362	-0.8354999358573321	-0.4192993324684554	1.399755237328997	28.56643341487749
1117	3186	(80, 200, 70)	-0.2960531355923823	-0.8356492754654856	-0.5673004917453512	1.3998121794848637	28.567595499691095
1118	7758	(200, 80, 190)	-0.3777931618053636	-0.8358051110134046	-0.7115965889375266	1.3998715960279315	28.568808082202686
1119	4249	(110, 130, 100)	-0.3408031444627977	-0.8361019011938844	-0.5815718287299465	1.3999847483855987	28.571117313991806
1120	5954	(150, 180, 150)	-0.2709098086050607	-0.8361265611203945	-0.3892062234456955	1.3999941496625845	28.571309176787434
1121	7131	(180, 170, 120)	-0.3025875962709305	-0.8362771876008206	-0.7099867030131886	1.400051572683203	28.572481075167406
1122	4315	(110, 160, 160)	-0.2547091052218881	-0.8367358500985835	-0.4048328000921466	1.4002264131326148	28.57604924760438
1123	6336	(160, 170, 170)	-0.4025938156924578	-0.8374565824808378	-0.3097348001687698	1.400501109555833	28.581655297057818
1124	2279	(60, 140, 200)	-0.6418268771975812	-0.8377488347088466	-0.8667003984157337	1.4006124817917145	28.583928199830904
1125	5530	(140, 170, 110)	-0.2233999337819179	-0.8379881647488225	-0.4773131379446765	1.4007036797079049	28.585789381793976
1126	6259	(160, 130, 200)	-0.383542389399039	-0.8380947944211892	-0.2648719074259146	1.4007443095691765	28.58661856263625
1127	7891	(200, 150, 120)	-0.3814109875792637	-0.8385167179836983	-0.7789370194049383	1.4009050665441214	28.589899317226962
1128	4351	(110, 180, 120)	-0.2626138535490616	-0.8385355591335204	-0.42842085043896	1.4009122447749105	28.590045811732868
1129	7547	(190, 180, 80)	-0.3310687078197434	-0.8387325064261808	-0.5005200763191668	1.4009872769068707	28.591577079732055
1130	5447	(140, 130, 80)	-0.3799272450095419	-0.8392892352776105	-0.5802822609692923	1.4011993553370372	28.595905210959945
1131	6764	(170, 190, 50)	-0.4488675537586915	-0.8396008583558852	-0.6440859741236433	1.4013180499813596	28.59832755063999
1132	4688	(120, 150, 90)	-0.3989516570193867	-0.8396515935239612	-0.6103356711861825	1.4013373736341728	28.59872191090148
1133	7870	(200, 140, 110)	-0.3548248989887761	-0.8401073242311234	-0.7965986178019266	1.4015109371849657	28.602264024182972
1134	5914	(150, 160, 150)	-0.1755735430127172	-0.8405373444480628	-0.3955347394290712	1.4016746892724168	28.60560590351871
1135	6276	(160, 140, 170)	-0.4752336628384155	-0.8405966207118409	-0.6169117496398748	1.40169726022701	28.606066535245102
1136	6289	(160, 150, 100)	-0.3888532594228133	-0.840763809434103	-0.5684676199461606	1.4017609196540268	28.607365707225036
1137	7993	(200, 200, 140)	-0.3658247875158167	-0.8408808017288223	0.0934997939323825	1.4018054643751214	28.608274783165744
1138	3807	(100, 110, 80)	-0.4535164355774597	-0.8410318519274784	-0.6340741351532959	1.4018629745219766	28.609448459632176
1139	5975	(150, 190, 160)	-0.2433653974810017	-0.841070594178353	-0.4160740228964775	1.4018777246853886	28.609749483375275
1140	7119	(180, 160, 200)	-0.275881375046223	-0.8412518437504926	-0.4416282005173136	1.4019467289607408	28.611157733892668
1141	5117	(130, 160, 180)	-0.4463467117458739	-0.8417247901975393	-0.689270281445214	1.4021267703696394	28.614832048359983
1142	7187	(180, 200, 80)	-0.2930462584001447	-0.8417830676213851	-0.4749982161642903	1.402148953838669	28.615284772217738
1143	3550	(90, 180, 110)	-0.4528233780604365	-0.8419991793482884	-0.3851505244361636	1.402231214325436	28.616963557661958
1144	5808	(150, 110, 90)	-0.3495012093786249	-0.8429315753768196	-0.5772388489660785	1.4025860650279265	28.624205408733193
1145	4273	(110, 140, 140)	-0.3795967446734851	-0.8430254361305702	-0.5301550314636279	1.402621781521923	28.62493431677394
1146	7474	(190, 140, 150)	-0.2934308119438475	-0.8432709932975762	-0.6316625479367322	1.4027152182028984	28.62684118781425
1147	2766	(70, 190, 70)	-0.6084014398021491	-0.8433478029528325	-0.8307516652280613	1.4027444436804155	28.627437626130924
1148	3694	(100, 50, 150)	-0.612935971492077	-0.8435190638630201	-0.8574561046255906	1.4028096049348846	28.628767447650706
1149	5898	(150, 150, 190)	-0.2483021120796438	-0.8437350889301418	-0.4629689455136198	1.4028917937139016	28.63044476967146
1150	6175	(160, 90, 160)	-0.4325110119426485	-0.8438598623079712	-0.6302824474484396	1.402939262731413	28.631413525130878
1151	5986	(150, 200, 70)	-0.3003680353273694	-0.8438777218889968	-0.4886963085950283	1.402946057132462	28.631552186376773
1152	3526	(90, 170, 70)	-0.4979007915365596	-0.8440166377759255	-0.7378452395683074	1.4029989044072382	28.632630702188532
1153	7073	(180, 140, 140)	-0.3409534771750824	-0.8445836335332828	-0.4824155183243694	1.403214583938022	28.63703232526575
1154	4748	(120, 180, 90)	-0.3807540709454744	-0.8447583203163123	-0.3812206993318367	1.403281026368157	28.638388293227692
1155	5870	(150, 140, 110)	-0.2006473612999897	-0.8452030947542379	-0.4964694298304223	1.403450182920236	28.641840467759916
1156	3798	(100, 100, 190)	-0.516298382800235	-0.8457138366978811	-0.6962883239458161	1.4036444030799324	28.645804144488412
1157	6899	(180, 50, 200)	-0.409411487611617	-0.8458597597675441	-0.6006869205482459	1.4036998884015803	28.646936497991433
1158	3195	(80, 200, 160)	-0.2985493679434809	-0.8458834923547451	-0.4748051442099218	1.403708912197335	28.647120657088465
1159	4238	(110, 120, 190)	-0.3434461328470088	-0.8460551177572748	-0.5475050865323331	1.403774167265844	28.648452393180484
1160	6329	(160, 170, 100)	-0.4079197053130308	-0.8461090539611029	-0.6194184634516653	1.4037946741553344	28.64887090112927
1161	4610	(120, 110, 110)	-0.3339079813932011	-0.8461673172653918	-0.6237551519679556	1.4038168258995047	28.64932297754091
1162	5872	(150, 140, 130)	-0.2231319091167027	-0.8462359975381326	-0.4254806476361489	1.403842937732626	28.649855872094403
1163	3591	(90, 200, 120)	-0.3967771587886464	-0.8463388416799558	-0.6400125719207226	1.403882037558383	28.6506538277221
1164	6734	(170, 170, 150)	-0.4068670770178546	-0.8463418928841138	-0.5927714904624573	1.403883197564565	28.650677501317652
1165	4337	(110, 170, 180)	-0.2896668671766191	-0.8466479562826752	-0.4446056710428613	1.4039995518159456	28.65305207787644
1166	3754	(100, 80, 150)	-0.4958588462570981	-0.8466943104296603	-0.6704747012023928	1.4040171731478737	28.653411696895382
1167	3087	(80, 150, 80)	-0.246495121938336	-0.8468930338779399	-0.4974997622834431	1.4040927145157107	28.65495335746348
1168	3985	(100, 200, 60)	-0.4545483864175332	-0.847372720625089	-0.661096980479656	1.40427504260056	28.658674338786934
1169	5894	(150, 150, 150)	-0.2867432407402848	-0.8480603200390986	-0.4802124895159227	1.4045363566424662	28.664007278417674
1170	4385	(110, 200, 60)	-0.2054454341573066	-0.8489105866237816	-0.4706678911357088	1.404859423207859	28.670600473629776
1171	3570	(90, 190, 110)	-0.567801062043789	-0.8493135573236814	-0.5336109682633554	1.4050125096648594	28.673724687037943
1172	3136	(80, 170, 170)	-0.3160791814258754	-0.849725147058048	-0.4836092137393151	1.405168853230944	28.67691537206008
1173	5966	(150, 190, 70)	-0.1726235582977351	-0.8504680082899037	-0.4037194106359058	1.4054509872237302	28.682673208647554
1174	3132	(80, 170, 130)	-0.3686035328713153	-0.8505899645804247	-0.5893574027040038	1.4054973000386828	28.683618368136383
1175	2770	(70, 190, 110)	-0.5878137942533668	-0.8507927364144068	-0.8284559142275729	1.4055742991212	28.685189777983673
1176	7566	(190, 190, 70)	-0.29808573974973	-0.8508117441433432	-0.4912595355590953	1.4055815167599333	28.68533707673333
1177	2996	(80, 100, 170)	-0.4734154989876686	-0.8509783298988134	-0.6722191107809131	1.40564477132676	28.686627986260405
1178	6152	(160, 80, 130)	-0.5536356095306376	-0.8511071459026147	-0.7911586423830097	1.405693682324009	28.687626169877735
1179	3528	(90, 170, 90)	-0.7083984281738518	-0.8515707383563955	-0.9482852739679516	1.405869692715656	28.691218218686853
1180	4349	(110, 180, 100)	-0.4031762406882584	-0.8523389571325184	-0.5716377546801314	1.4061613109267994	28.697169610751004
1181	5995	(150, 200, 160)	-0.2716767875777182	-0.8525983977099403	-0.4281456354279607	1.406259781708251	28.699179218535733
1182	6769	(170, 190, 100)	-0.3099831283528065	-0.8526328081434122	-0.5449613584998122	1.4062728416849906	28.699445748673273
1183	5948	(150, 180, 90)	-0.3724347152621816	-0.8528550526597412	-0.6112518027820624	1.4063571884194417	28.70116711060085
1184	5455	(140, 130, 160)	-0.3612385270043152	-0.8530843929093694	-0.3343666373287752	1.406444222839176	28.702943323248487
1185	3832	(100, 120, 130)	-0.4267855967444025	-0.8533219164208283	-0.629113760499561	1.406534357122211	28.70478279841247
1186	5397	(140, 100, 180)	-0.3616988004128991	-0.8533623005164546	-0.4183133117628035	1.406549681310646	28.70509553695196
1187	3532	(90, 170, 130)	-0.6331823027820347	-0.8534791628950746	-0.5889637228173203	1.406594025082595	28.70600051188969
1188	6290	(160, 150, 110)	-0.437253227231783	-0.8534825031262141	-0.6882080157274563	1.4065952925225371	28.706026378010957
1189	3542	(90, 180, 30)	-0.5746102043412451	-0.8536020685706254	-0.7881907492762859	1.406640660493046	28.706952254960115
1190	5388	(140, 100, 90)	-0.3962058030416155	-0.8539574359234252	-0.6388988475196135	1.4067754926180247	28.709703930980098
1191	3137	(80, 170, 180)	-0.3300409428376694	-0.8543320908603684	-0.5096950781557623	1.40691762877191	28.71260466881449
1192	3511	(90, 160, 120)	-0.5870557398116223	-0.8545553166040392	-0.7803151685848786	1.4070023090684944	28.71433283813254
1193	7859	(200, 130, 200)	-0.3624674069435361	-0.854862104121608	-0.5744860028788211	1.407118680063714	28.716707756402325
1194	5419	(140, 110, 200)	-0.2515033157253297	-0.8548897155686099	-0.4569736261486888	1.407129153197589	28.716921493828345
1195	5453	(140, 130, 140)	-0.4625084813270583	-0.8552930603079099	-0.4742201322530713	1.4072821346083562	28.720043563435837
1196	5759	(150, 80, 200)	-0.4191270607124595	-0.8554989061456053	-0.6450795935537249	1.4073602018262494	28.72163677196427
1197	6271	(160, 140, 120)	-0.4374065643807916	-0.8558062664870427	-0.7017429181200832	1.4074767604506493	28.724015519401004
1198	5492	(140, 150, 130)	-0.3338700126859049	-0.8559801021500906	-0.2917352846732677	1.4075426789495078	28.725360794887912
1199	6190	(160, 100, 110)	-0.4775163841141163	-0.8563079674825333	-0.6976176611418172	1.4076669971113562	28.72789790023176
1200	5933	(150, 170, 140)	-0.155273031036691	-0.8572821109784994	-0.3204041934353084	1.4080363026950784	28.73543474887915
1201	6238	(160, 120, 190)	-0.4196894607523278	-0.8575020411111982	-0.6299798450507088	1.4081196665637723	28.737136052321883
1202	4330	(110, 170, 110)	-0.3384851550388017	-0.8579907051113647	-0.5305434017448876	1.4083048755498844	28.74091582754866
1203	7973	(200, 190, 140)	-0.3445516124143009	-0.858497403737708	-0.5737871832708759	1.4084968941373537	28.744834574231703
1204	6716	(170, 160, 170)	-0.3591926776472232	-0.8591696016003996	-0.4864690133893671	1.408751589948252	28.750032447923505
1205	3837	(100, 120, 180)	-0.4452244510990752	-0.8593399993582891	-0.4861007158182309	1.4088161463534712	28.751349925581042
1206	3017	(80, 110, 180)	-0.2745476393922765	-0.8597330593875057	-0.4542956620273786	1.4089650486665526	28.75438874829699
1207	3771	(100, 90, 120)	-0.5223907073142802	-0.8599962031017541	-0.732027306782536	1.409064726192848	28.756422983527507
1208	7874	(200, 140, 150)	-0.3154391527271762	-0.8602358289934224	-0.7548746872964834	1.4091554891515683	28.758275288807518
1209	6387	(160, 200, 80)	-0.3998457138428946	-0.8603394688007462	-0.6093269522061029	1.409194742929775	28.75907638632194
1210	4792	(120, 200, 130)	-0.3431152328405136	-0.86047056918768	-0.3899323462622988	1.409244395889479	28.76008971203018
1211	4595	(120, 100, 160)	-0.3771272420639264	-0.8609134904852307	-0.556454993183608	1.4094121349608024	28.763512958383718
1212	6331	(160, 170, 120)	-0.3936981890000641	-0.861075222199186	-0.242464576730638	1.40947337952938	28.76476284753836
1213	4558	(120, 80, 190)	-0.4117905824075629	-0.8625114482293119	-0.6785063656097556	1.410017132928281	28.775859855679197
1214	5357	(140, 80, 180)	-0.4460624962800745	-0.8625374578850531	-0.6614048866539528	1.4100269782186858	28.77606077997318
1215	4578	(120, 90, 190)	-0.341129762972153	-0.8629414323926154	-0.5378186058185068	1.4101798836189228	28.779181298345364
1216	7814	(200, 110, 150)	-0.4129767011210674	-0.8629632223682588	-0.8133575488490223	1.4101881307100366	28.779349606327276
1217	7858	(200, 130, 190)	-0.3636796005096692	-0.8634698949461685	-0.5729735358977136	1.4103798830410608	28.78326291920532
1218	7170	(180, 190, 110)	-0.3206419252987869	-0.8636100405292513	-0.4447112414388376	1.4104329171135288	28.784345247214873
1219	5334	(140, 70, 150)	-0.4216847286461758	-0.8637746303627749	-0.6254900033004368	1.4104951988647043	28.785616303361312
1220	3830	(100, 120, 110)	-0.5684645227499001	-0.8639236703225157	-0.7572920466511178	1.410551594080559	28.786767226133858
1221	3486	(90, 150, 70)	-0.6916024658740736	-0.8640337011263417	-0.9279962007681196	1.4105932271790005	28.78761688120409
1222	4252	(110, 130, 130)	-0.3801058148388612	-0.8640508794458566	-0.4526285296719221	1.4105997269448896	28.787749529487538
1223	6212	(160, 110, 130)	-0.4134433119467395	-0.8640732470862427	-0.6432723274120409	1.4106081901507812	28.78792224797512
1224	4675	(120, 140, 160)	-0.3638552613618946	-0.8640899764425141	-0.5262460649487237	1.410614519975551	28.78805142807247
1225	7030	(180, 120, 110)	-0.3202120037613862	-0.8646955902923099	-0.5221816264580552	1.4108436447296908	28.792727443463072
1226	2670	(70, 140, 110)	-0.533563142378098	-0.8647549792530722	-0.7476925158707347	1.4108661116329102	28.793185951692042
1227	7011	(180, 110, 120)	-0.3573498042821017	-0.8649793241691008	-0.6272786313354196	1.4109509783106895	28.794917924707946
1228	6736	(170, 170, 170)	-0.3145798342577945	-0.8650921354657855	-0.4982830063698237	1.410993651384968	28.79578880377485
1229	6370	(160, 190, 110)	-0.3991928654968242	-0.8656049223389601	-0.681443639494862	1.4111876067621147	28.799747076777848
1230	3472	(90, 140, 130)	-0.685204453110654	-0.8666611389572136	-0.817064046329351	1.411587023830076	28.807898445511753
1231	7979	(200, 190, 200)	-0.3936107099529817	-0.866811811088172	-0.5641258458081602	1.411643992534455	28.809061072131737
1232	21	(10, 20, 20)	-0.4913908112396243	-0.8671268422133342	-0.1872517376247039	1.4117630974791968	28.81149178528973
1233	3524	(90, 170, 50)	-0.8264184322455643	-0.8674394266144696	-1.0635023228585063	1.4118812674514027	28.813903417375563
1234	6719	(170, 160, 200)	-0.3799105440602952	-0.8679902491610261	-0.5493626285645219	1.412089477336277	28.81815259869953
1235	4257	(110, 130, 180)	-0.3508772656354717	-0.8684341336529673	-0.2879094942259175	1.4122572425022193	28.82157637759631
1236	5547	(140, 180, 80)	-0.4989807899807343	-0.8684929788421436	-0.5151703929481262	1.412279481415752	28.822030232974527
1237	7959	(200, 180, 200)	-0.3894622664025131	-0.8685069443493427	-0.5784443210275354	1.4122847592419558	28.822137943713383
1238	7456	(190, 130, 170)	-0.314315813423772	-0.8685683680912848	-0.7534776166162649	1.412307972187981	28.82261167730573
1239	2278	(60, 140, 190)	-0.6418874080856538	-0.8687121653182599	-0.8555973631020212	1.4123623138076111	28.823720689951244
1240	6194	(160, 100, 150)	-0.3816442534330064	-0.868729467779902	-0.5494846250810548	1.412368852344858	28.823854129486897
1241	4690	(120, 150, 110)	-0.3448212622823408	-0.8710129572433261	-0.548793158220706	1.4132315092502878	28.841459372454853
1242	6578	(170, 90, 190)	-0.4282995892629382	-0.8711829666563209	-0.6571870552535858	1.4132957143646272	28.842769680910756
1243	6791	(170, 200, 120)	-0.3690823904707037	-0.8714407798688033	-0.5382723434845555	1.4133930735659956	28.844756603387665
1244	2196	(60, 100, 170)	-0.8041992695816229	-0.8720197371833465	-1.0633008801299482	1.4136116834704766	28.849218030009727
1245	5818	(150, 110, 190)	-0.3144712494450266	-0.8723410497567161	-0.271233629135818	1.4137329940822891	28.851693756781412
1246	4277	(110, 140, 180)	-0.2697433613052886	-0.8726056303628811	-0.4397141712407215	1.4138328778933569	28.853732201905242
1247	4997	(130, 100, 180)	-0.5843229183855589	-0.872821427962301	-0.7734364864032435	1.4139143400407168	28.8553946947085
1248	3135	(80, 170, 160)	-0.3896853757298579	-0.8729114644155767	-0.577611527143911	1.4139483268107598	28.856088302260403
1249	5294	(140, 50, 150)	-0.4939016361693933	-0.8729199578624403	-0.6985030307899012	1.4139515328569596	28.856153731774686
1250	5378	(140, 90, 190)	-0.456966780106578	-0.8730056262240851	-0.4217241984479388	1.4139838699372604	28.856813672188984
1251	6308	(160, 160, 90)	-0.5396498495996218	-0.8731980974451519	-0.5554409003871073	1.4140565190011387	28.858296306145686
1252	4135	(110, 70, 160)	-0.5063444890191615	-0.8733216064748761	-0.6557530926982581	1.4141031360327572	28.8592476741379
1253	6197	(160, 100, 180)	-0.5479861037977067	-0.8734755339024949	-0.5077522535835053	1.414161231980131	28.86043330571696
1254	3531	(90, 170, 120)	-0.610800984370292	-0.8735491215238409	-0.6525893894045268	1.414189004891364	28.86100009982375
1255	5859	(150, 130, 200)	-0.2715692116265829	-0.8737685396471391	-0.4720058935320375	1.4142718128651073	28.862690058471575
1256	3748	(100, 80, 90)	-0.6883203826911903	-0.8743248342947392	-0.902263955515934	1.414481735659191	28.866974197126343
1257	3928	(100, 170, 90)	-0.4674037388826846	-0.8745295455376891	-0.6794388431547279	1.4145589774486138	28.868550560175787
1258	6958	(180, 80, 190)	-0.3136965791987516	-0.8746084105875158	-0.5565986276565027	1.4145887337389726	28.869157831407605
1259	2592	(70, 100, 130)	-0.6065420614763879	-0.8748340581386147	-0.8825083544436412	1.4146738685534852	28.870895276601736
1260	3470	(90, 140, 110)	-0.6239339611227654	-0.8750301890371979	-0.8726819575914455	1.4147478628357375	28.87240536399464
1261	7537	(190, 170, 180)	-0.3766685984441391	-0.8753156126179529	-0.5131072459333854	1.4148555376447505	28.87460280907654
1262	3833	(100, 120, 140)	-0.5228243893253048	-0.8757855995529993	-0.5780851286642518	1.4150328203260056	28.878220822979706
1263	7516	(190, 160, 170)	-0.3272468623913758	-0.8760332548773204	-0.375652647989128	1.4151262288813184	28.880127120026906
1264	7528	(190, 170, 90)	-0.3758867808251351	-0.8766470621937494	-0.6568903541336475	1.4153577129963224	28.88485128563923
1265	7879	(200, 140, 200)	-0.3944629254054241	-0.8770457718705229	-0.5840683187766806	1.4155080574210517	28.887919539205136
1266	3757	(100, 80, 180)	-0.4283341120498745	-0.8771020737854898	-0.6876199913087875	1.4155292863164437	28.888352781968234
1267	6651	(170, 130, 120)	-0.3873074351602115	-0.8771588938280108	-0.5870379121256007	1.4155507102514315	28.888790005131256
1268	2735	(70, 170, 160)	-0.5482343965522645	-0.8771765770114237	-0.7380179817634285	1.4155573776102717	28.88892607367901
1269	6364	(160, 190, 50)	-0.5174233379019177	-0.8772888310718521	-0.717999724896767	1.415599701728807	28.88978983120014
1270	4319	(110, 160, 200)	-0.2879425056225779	-0.877364778258859	-0.2153909555479116	1.4156283360354085	28.890374204804253
1271	7964	(200, 190, 50)	-0.3645152236236566	-0.877631350951988	-0.99481126480126	1.4157288371387176	28.892425247728927
1272	3690	(100, 50, 110)	-0.5558167166114274	-0.8777271360164858	-0.7708686362837567	1.415764947514834	28.893162194180285
1273	4639	(120, 120, 200)	-0.3130933146484516	-0.8782595547304202	-0.4991688824621002	1.4159656492870003	28.89725814871429
1274	5565	(140, 190, 60)	-0.4840958624641809	-0.8788160229346553	-0.7047519390831933	1.416175386409975	28.901538498162754
1275	4710	(120, 160, 110)	-0.3820416799422632	-0.8791837466799461	-0.5681751330362698	1.4163139672588276	28.90436667875158
1276	6717	(170, 160, 180)	-0.3772596367086689	-0.8792515818906688	-0.5392941441405957	1.4163395302431716	28.90488837230962
1277	5951	(150, 180, 120)	-0.2925093878609897	-0.8794552787978014	-0.5222728424237554	1.416416288503492	28.9064548674182
1278	7449	(190, 130, 100)	-0.3687692919741099	-0.8796602980910166	-0.8159612698429755	1.416493540873034	28.908031446388442
1279	5918	(150, 160, 190)	-0.2064854125880331	-0.879731162806805	-0.3780244569565543	1.416520242098307	28.9085763693532
1280	7477	(190, 140, 180)	-0.3784594793389835	-0.879940930992275	-0.4659892454979003	1.416599278025722	28.91018934746371
1281	7830	(200, 120, 110)	-0.3742567524382039	-0.8804748640922324	-0.8777128496206039	1.4168004320975998	28.914294532604075
1282	5379	(140, 90, 200)	-0.3989432576518377	-0.8809438357919903	-0.5983556941110765	1.4169770890416975	28.91789977636117
1283	7956	(200, 180, 170)	-0.4197289975141787	-0.8813340732234336	-0.4667198686344829	1.417124070788765	28.92089940385234
1284	4762	(120, 190, 30)	-0.3840583348464477	-0.8813780101371018	-0.6088916503237388	1.417140618539458	28.921237113050157
1285	4310	(110, 160, 110)	-0.3964939949141424	-0.8818718847469706	-0.3630440352417056	1.417326610892112	28.925032875349228
1286	7875	(200, 140, 160)	-0.3403005057647712	-0.8820598584796606	-0.5365045780743916	1.417397395073286	28.926477450475225
1287	4614	(120, 110, 150)	-0.3520304194468666	-0.882742225691723	-0.5852955601574483	1.417654320445166	28.93172082541155
1288	4251	(110, 130, 120)	-0.3994948829226832	-0.8830025665683496	-0.590615999576954	1.4177523319004115	28.93372105919207
1289	4726	(120, 170, 70)	-0.3586432702514655	-0.8830585058597697	-0.5737461107443185	1.417773390679954	28.934150830203137
1290	5458	(140, 130, 190)	-0.4126626960307638	-0.8831705289591256	-0.3978748785876577	1.417815561703022	28.935011463326976
1291	5406	(140, 110, 70)	-0.3861701224798275	-0.8837986987677564	-0.6548516930036954	1.4180520125864955	28.93983699156113
1292	7355	(190, 80, 160)	-0.3438322249438856	-0.8840513562565622	-0.7140010297109909	1.418147104872164	28.941777650452327
1293	3146	(80, 180, 70)	-0.3724526702998005	-0.8840703162464607	-0.5772095573848036	1.4181542405553416	28.94192327663962
1294	7498	(190, 150, 190)	-0.3238002220582654	-0.8843182853322626	-0.4765096919606665	1.4182475616053942	28.943827787865185
1295	5869	(150, 140, 100)	-0.1928046826353575	-0.8852529708095194	-0.4079937834542121	1.4185992673290413	28.951005455694716
1296	7832	(200, 120, 130)	-0.3803874039769452	-0.8854342149518935	-0.90793460473058	1.4186674562225985	28.952397065767315
1297	6266	(160, 140, 70)	-0.4666915072126545	-0.8855809023689651	-0.7072378955985934	1.4187226415522611	28.95352329698492
1298	2556	(70, 80, 170)	-0.6433654849868604	-0.8856089874817588	-0.9174435810811444	1.4187332072185217	28.95373892282697
1299	5425	(140, 120, 60)	-0.2809326527225242	-0.8857157962216322	-0.456822340853764	1.4187733881259312	28.95455894134553
1300	5833	(150, 120, 140)	-0.2979680072471233	-0.885988949488258	-0.5040699691755722	1.4188761418264353	28.956655955641537
1301	3293	(90, 50, 140)	-0.6781934369910854	-0.8860070896043417	-0.9136951476594072	1.4188829654390651	28.95679521304214
1302	3439	(90, 120, 200)	-0.4946294238395787	-0.8861043817543599	-0.6962257465115511	1.4189195624367157	28.957542090545218
1303	5019	(130, 110, 200)	-0.5283034135197051	-0.8862861027233875	-0.7110074332141284	1.4189879152887446	28.95893704670907
1304	6196	(160, 100, 170)	-0.4491823490029676	-0.8867003906713478	-0.3970892530330183	1.4191437339939832	28.962117020285373
1305	4575	(120, 90, 160)	-0.3258401552601588	-0.8867326191395482	-0.5433827266833097	1.41915585479324	28.962364383535505
1306	4332	(110, 170, 130)	-0.3939650664442076	-0.8869298470681173	-0.5457091153013127	1.4192300279570471	28.96387812157239
1307	6708	(170, 160, 90)	-0.4124319448674653	-0.8870378587279657	-0.6434823474644393	1.4192706471665055	28.96470708503072
1308	4219	(110, 110, 200)	-0.3758160527916012	-0.8871909419859059	-0.5496619588857172	1.4193282141536705	28.965881921503478
1309	2359	(60, 180, 200)	-0.5783904979306753	-0.8878657433252459	-0.7697110145161027	1.419581945495077	28.971060112144432
1310	7013	(180, 110, 140)	-0.3613995304902375	-0.888084213699462	-0.7285484597547152	1.4196640825930031	28.972736379449042
1311	7192	(180, 200, 130)	-0.3462355870882525	-0.8881503425208241	-0.4588007485999121	1.4196889437432152	28.97324374986153
1312	2995	(80, 100, 160)	-0.4208162996895652	-0.8882769267627946	-0.5654267632533745	1.4197365319126594	28.974214936993047
1313	6214	(160, 110, 150)	-0.5019970742638136	-0.8886535525508747	-0.7322168035007138	1.4198781114454857	28.977104315213992
1314	7035	(180, 120, 160)	-0.2818643490571186	-0.8887083641054532	-0.4504052297856828	1.419898714790617	28.977524791645244
1315	7917	(200, 160, 180)	-0.3600538979649448	-0.8888019366719417	-0.5560829065978409	1.419933887484253	28.97824260171945
1316	3912	(100, 160, 130)	-0.4727631457801324	-0.8888182928903186	-0.672491655898213	1.419940035481567	28.978368071052387
1317	5878	(150, 140, 190)	-0.2049359811566404	-0.8894752513866682	-0.378704388802436	1.420186951919811	28.983407182036956
1318	2308	(60, 160, 90)	-0.7084049830744779	-0.8896990748555591	-0.9210714759599344	1.4202710656854665	28.985123789499312
1319	6323	(160, 170, 40)	-0.4922675825664884	-0.8904927853539948	-0.715704452808545	1.42056930515782	28.991210309343263
1320	7318	(190, 60, 190)	-0.3227587713162252	-0.8907979796934733	-0.7140475887002091	1.4206839663239104	28.993550333141027
1321	3474	(90, 140, 150)	-0.5586419461876142	-0.8911894200125536	-0.7275898996503933	1.4208310164614384	28.99655135635588
1322	4773	(120, 190, 140)	-0.3945521780560901	-0.8913360052060373	-0.3122964871679827	1.420886079363025	28.997675089041326
1323	7433	(190, 120, 140)	-0.3149521503611996	-0.8918985487860782	-0.7213848705838343	1.42109737204541	29.001987184600203
1324	7493	(190, 150, 140)	-0.3938062937266084	-0.8920084766849468	-0.589806586896336	1.4211386575517375	29.00282974595382
1325	6366	(160, 190, 70)	-0.4732908544603296	-0.8923540898005962	-0.6983560334932557	1.4212684512966052	29.0054785978899
1326	4768	(120, 190, 90)	-0.4080900961963403	-0.892510413061729	-0.5892119551874011	1.4213271540341748	29.00667661294234
1327	4670	(120, 140, 110)	-0.4191678957076421	-0.8926455054958626	-0.6606037002079626	1.4213778821879488	29.00771188138671
1328	7499	(190, 150, 200)	-0.3095364288625311	-0.8927166965531919	-0.5153470341598434	1.42140461419943	29.008257432641425
1329	7838	(200, 120, 190)	-0.3518547301448957	-0.8927829307675632	-0.5748396965680748	1.421429484480987	29.008764989407894
1330	7359	(190, 80, 200)	-0.3400436808561575	-0.8930200101831731	-0.7129556972164182	1.421518501851725	29.010581670443365
1331	3034	(80, 120, 150)	-0.3417872961251371	-0.8932094337438983	-0.5125610419493603	1.4215896216389154	29.01203309467174
1332	6255	(160, 130, 160)	-0.4373001854438876	-0.8932766530233283	-0.2960725660747619	1.421614858514486	29.012548132948695
1333	3378	(90, 90, 190)	-0.6505025710043852	-0.8933513011074845	-0.794973504866368	1.4216428839431563	29.013120080472575
1334	3437	(90, 120, 180)	-0.5301470266885302	-0.8934918661469422	-0.7435541129917591	1.4216956553382802	29.014197047720003
1335	7577	(190, 190, 180)	-0.3162619365218515	-0.894131344075922	-0.5075553743921363	1.421935705549913	29.019096031630877
1336	7898	(200, 150, 190)	-0.4295577416104201	-0.8942195446810512	-0.6343700003411531	1.4219688115248792	29.019771663773042
1337	2318	(60, 160, 190)	-0.7279540544777356	-0.8945626883705853	-0.9454433316736416	1.4220976027016516	29.022400055135744
1338	2604	(70, 110, 50)	-0.5625401632544309	-0.8945988757188845	-0.8438909955742275	1.4221111841196337	29.022677226931297
1339	7591	(190, 200, 120)	-0.3250490651953464	-0.8946050275859092	-0.5271891348654506	1.4221134929544772	29.02272434600974
1340	7149	(180, 180, 100)	-0.419420395267208	-0.8949739290445948	-0.2471838131640626	1.4222519371682936	29.025549738128436
1341	3547	(90, 180, 80)	-0.5092932827185013	-0.8950135304165541	-0.7277669247015679	1.4222667982787451	29.025853026096836
1342	5488	(140, 150, 90)	-0.4851938233971253	-0.8951432911090718	-0.7564229265789905	1.4223154921699774	29.02684677897913
1343	5930	(150, 170, 110)	-0.1961235894522193	-0.8951614709162421	-0.3798847650941039	1.4223223141763908	29.02698600359981
1344	3573	(90, 190, 140)	-0.4995650166004204	-0.8953614303258046	-0.665782941835073	1.422397347157205	29.028517288922544
1345	4632	(120, 120, 130)	-0.4457749418703094	-0.8954991359220299	-0.6436852697711135	1.422449017649711	29.029571788769616
1346	6365	(160, 190, 60)	-0.528343885669676	-0.8957216315587282	-0.7766800519244724	1.422532499463804	29.031275499261305
1347	4328	(110, 170, 90)	-0.3179982547184574	-0.8960291900210868	-0.4488651220953265	1.4226478893388417	29.033630394670233
1348	4353	(110, 180, 140)	-0.2794048983963502	-0.8962463131197531	-0.4506729489305925	1.4227293440118702	29.035292734936125
1349	7835	(200, 120, 160)	-0.3728533311391409	-0.8962552564658108	-0.4599358342652533	1.4227326990469675	29.03536120504015
1350	5472	(140, 140, 130)	-0.3616530160516116	-0.8965627938508571	-0.6022419957866745	1.422848064779897	29.037715607752997
1351	2648	(70, 130, 90)	-0.518592112922508	-0.8966367687161301	-0.7341159884319909	1.4228758133911996	29.03828190594285
1352	5529	(140, 170, 100)	-0.4079719456925124	-0.8968734263888218	-0.6290844425637216	1.422964582094968	29.0400935121422
1353	5911	(150, 160, 120)	-0.2375457692673266	-0.8969761634635953	-0.4443906901570293	1.4230031163580388	29.040879925674258
1354	4732	(120, 170, 130)	-0.3829882502022685	-0.8972010136072188	-0.5907342501403006	1.423087448723532	29.042600994357798
1355	6750	(170, 180, 110)	-0.4700643550537982	-0.8974181623423678	-0.6773275281258219	1.4231688878528947	29.044263017406013
1356	3473	(90, 140, 140)	-0.5669974931087327	-0.8975056639428913	-0.8284585280682375	1.4232017030020012	29.044932714326556
1357	4174	(110, 90, 150)	-0.3850007230763459	-0.8981422336479474	-0.5712237171153316	1.4234404087764998	29.049804260744892
1358	5178	(130, 190, 190)	-0.3552426272589384	-0.8984766894448875	-0.2814174511558237	1.4235658095284285	29.052363459763846
1359	5075	(130, 140, 160)	-0.4367204912439779	-0.898549089007106	-0.8786793415319837	1.423592953543252	29.05291741925004
1360	4724	(120, 170, 50)	-0.4265989335148874	-0.8986079687536999	-0.7174706837278142	1.4236150283326183	29.053367925155477
1361	7415	(190, 110, 160)	-0.3592835153140084	-0.8988310760240508	-0.5459986652273588	1.423698671069258	29.055074919780775
1362	4196	(110, 100, 170)	-0.445704106515421	-0.8994856281714287	-0.6668481829986734	1.4239440337925944	29.06008232229784
1363	3519	(90, 160, 200)	-0.5341552454252574	-0.8997835603545163	-0.7189731190084071	1.4240557014236237	29.06236125354334
1364	7850	(200, 130, 110)	-0.3812037669942005	-0.8999538108566869	-0.6102201635845359	1.4241195088940746	29.063663446817845
1365	7430	(190, 120, 110)	-0.3237872286692298	-0.9001212037771342	-0.531758257390788	1.42418224259629	29.064943726454896
1366	6517	(170, 60, 180)	-0.3847717612723729	-0.9001610799549571	-0.5844612364860048	1.4241971865499423	29.06524870510086
1367	5814	(150, 110, 150)	-0.2875252043134482	-0.9002532109884003	-0.5272185563723578	1.424231712877619	29.06595332403304
1368	7088	(180, 150, 90)	-0.3561240441823032	-0.9003946793723183	-0.8184331299843338	1.424284726867478	29.067035242193427
1369	2594	(70, 100, 150)	-0.627979914701009	-0.9004703852643592	-0.8900187712554534	1.424313096151261	29.067614207168585
1370	6574	(170, 90, 150)	-0.4862494018508181	-0.9011406945132006	-0.7072277001379152	1.4245642566215386	29.072739931051807
1371	7950	(200, 180, 110)	-0.4047935966035343	-0.9012684795579762	-0.6024406031548066	1.4246121318127405	29.073716975770214
1372	5114	(130, 160, 150)	-0.4693738960154412	-0.9014503762425944	-0.6945081992459301	1.424680277376834	29.075107701568037
1373	2749	(70, 180, 100)	-0.5613944288802863	-0.9014739055288008	-0.7756662343541534	1.4246890921233863	29.07528759435482
1374	5754	(150, 80, 150)	-0.4850307717163129	-0.90149761275407	-0.7031645727801381	1.4246979734758656	29.075468846446235
1375	6614	(170, 110, 150)	-0.5468566709613885	-0.9016075731941312	-0.7840847547525444	1.424739166835847	29.07630952726218
1376	7071	(180, 140, 120)	-0.3235727388429981	-0.902141281800658	-0.5019923290559541	1.4249390877396395	29.080389545706925
1377	6386	(160, 200, 70)	-0.4862044550809887	-0.902668119485128	-0.2900255125751806	1.4251364073716164	29.084416476971757
1378	7016	(180, 110, 170)	-0.347710401466307	-0.9030446263693066	-0.8398545596185378	1.4252774059831486	29.08729399965609
1379	3776	(100, 90, 170)	-0.5270075167740154	-0.9030768793352582	-0.7267948388194588	1.4252894837947347	29.087540485606826
1380	6974	(180, 90, 150)	-0.3446060719119566	-0.9031102071481096	-0.6235312944994277	1.425301963998168	29.087795183636082
1381	7097	(180, 150, 180)	-0.3122811645983763	-0.9031902923157632	-0.4282761606493446	1.4253319528935813	29.08840720190982
1382	3339	(90, 70, 200)	-0.5950443743195168	-0.9034001497719576	-0.8382915903317644	1.4254105336571343	29.09001089096192
1383	5852	(150, 130, 130)	-0.2639234048107499	-0.9038324153465688	-0.4897773603080804	1.4255723811081045	29.093313900165395
1384	3170	(80, 190, 110)	-0.4659719618690705	-0.9041628872575892	-0.4591567271455243	1.425696102918617	29.095838835073817
1385	3319	(90, 60, 200)	-0.8144908515841296	-0.9041790381750744	-1.0097544339031377	1.4257021492110442	29.095962228796818
1386	6788	(170, 200, 90)	-0.4276155195655993	-0.9044485085189564	-0.6255053122729736	1.4258030249295806	29.09802091693021
1387	2679	(70, 140, 200)	-0.5324866865503903	-0.904659386425321	-0.8118238068005669	1.4258819617012128	29.09963187145332
1388	3552	(90, 180, 130)	-0.5733383475442126	-0.9046897194171856	-0.7891614054460325	1.4258933157244182	29.099863586212614
1389	7947	(200, 180, 80)	-0.4231338088328604	-0.9047065083155286	-0.8374398131237886	1.4258995999829327	29.09999183638638
1390	7129	(180, 170, 100)	-0.3410442575028227	-0.9053491332676764	-0.7296530552709437	1.4261401203419832	29.104900415142517
1391	7892	(200, 150, 130)	-0.4168253921923119	-0.905506980667642	-0.5894576291946952	1.4261991929402595	29.106105978372643
1392	5090	(130, 150, 110)	-0.4743166019608893	-0.9056153357414284	-0.7172491452732105	1.426239742180836	29.106933513894607
1393	5836	(150, 120, 170)	-0.3616088249155247	-0.90620099685737	-0.5891723975933447	1.426458891600612	29.1114059510329
1394	7579	(190, 190, 200)	-0.359165204681491	-0.9062413556252736	-0.3391346222223424	1.4264739922690897	29.1117141279406
1395	7496	(190, 150, 170)	-0.3385213808870999	-0.9062617310692777	-0.4957389735918248	1.4264816159005882	29.111869712256897
1396	6738	(170, 170, 190)	-0.3757999968367171	-0.9070204629403062	-0.7976336045476662	1.4267654723545644	29.117662701113556
1397	7837	(200, 120, 180)	-0.4637814233079251	-0.907392852195712	-0.3518299398343979	1.4269047698102135	29.120505506330886
1398	7076	(180, 140, 170)	-0.4125638488866108	-0.9079047870221628	-0.5818804982511434	1.4270962440618271	29.124413144118915
1399	2351	(60, 180, 120)	-0.6324291806673534	-0.907997734434646	-0.8755955695815082	1.427131005567924	29.125122562610695
1400	7957	(200, 180, 180)	-0.4319149123549504	-0.9082511062703292	-0.4973673093405099	1.4272257600826836	29.127056328218032
1401	7949	(200, 180, 100)	-0.4025604867502856	-0.9083458957642544	-0.3738886039676828	1.4272612072853816	29.12777974051799
1402	7337	(190, 70, 180)	-0.3813117391525387	-0.9084266162378232	-0.7439088379401634	1.4272913925842157	29.128395767024806
1403	7532	(190, 170, 130)	-0.3784411892497603	-0.9087177527381328	-0.5421227656310522	1.4274002573345752	29.130617496623984
1404	4331	(110, 170, 120)	-0.3463815402308809	-0.9088807190452004	-0.5020904950828209	1.4274611917454616	29.131861056029827
1405	6372	(160, 190, 130)	-0.426316946922213	-0.9089329245452352	-0.660589930019633	1.4274807112510657	29.132259413287052
1406	6766	(170, 190, 70)	-0.4308260753075399	-0.9095787724747026	-0.6672689534426764	1.4277221701005645	29.137187144909475
1407	5835	(150, 120, 160)	-0.3625232008419352	-0.9096005458243016	-0.3441619339029926	1.427730309645729	29.1373532580761
1408	7114	(180, 160, 150)	-0.3592390812993833	-0.9096411993616396	-0.440816209273008	1.42774550705931	29.137663409373673
1409	3074	(80, 140, 150)	-0.4679396550080512	-0.9106381296446509	-0.6509313756561061	1.4281181364868567	29.145268091568504
1410	7955	(200, 180, 160)	-0.4435748141929532	-0.91066633605119	-0.3292868476562288	1.4281286779733504	29.145483223945924
1411	5130	(130, 170, 110)	-0.4485930217746785	-0.9107007240496408	-0.6352266561902831	1.4281415295803708	29.14574550164022
1412	7918	(200, 160, 190)	-0.3681766825088108	-0.9110252141764216	-0.3540315715992431	1.4282627935089711	29.148220275693287
1413	5892	(150, 150, 130)	-0.3225856067456607	-0.9111184667111296	-0.5051653484375651	1.4282976406423225	29.14893144168005
1414	5311	(140, 60, 120)	-0.4714648832923847	-0.911673134570093	-0.6942018082410124	1.428504894492291	29.153161112087567
1415	3924	(100, 170, 50)	-0.5984975957025527	-0.9118737090966036	-0.7883808172683384	1.4285798325589805	29.154690460387357
1416	6149	(160, 80, 100)	-0.5565288155930368	-0.9121032183615478	-0.7941803938044385	1.4286655763156226	29.15644033297189
1417	5173	(130, 190, 140)	-0.433736634493874	-0.912592361869732	-0.6143118288493337	1.428848301233089	29.160169412920183
1418	2599	(70, 100, 200)	-0.6863081138247278	-0.9127720207437144	-0.6111185586007988	1.4289154089069211	29.161538957284105
1419	5584	(140, 200, 50)	-0.3834814713789862	-0.9130360030222358	-0.6886428936415494	1.4290140080414766	29.163551184519925
1420	7988	(200, 200, 90)	-0.4163446421482804	-0.9136872547376216	-0.93633135823574	1.4292572257936065	29.168514812114417
1421	6699	(170, 150, 200)	-0.4085828126276085	-0.9138652724510374	-0.5770665649981774	1.429323701437891	29.16987145791614
1422	6274	(160, 140, 150)	-0.501473611573793	-0.9142111894442136	-0.3132457335977769	1.4294528654457213	29.17250745807594
1423	3143	(80, 180, 40)	-0.4499160416028984	-0.9147197095896744	-0.6608267560090877	1.429642723626711	29.176382114830833
1424	5338	(140, 70, 190)	-0.4197822284652437	-0.915044335296682	-0.6088332712367033	1.4297639108449216	29.17885532336574
1425	4246	(110, 130, 70)	-0.3678506610715029	-0.915235001939588	-0.6181103227296753	1.429835084523502	29.18030784741841
1426	3597	(90, 200, 180)	-0.4731415335217053	-0.915437862294692	-0.6243646506781113	1.4299108060857235	29.18185318542293
1427	5828	(150, 120, 90)	-0.3331505074298797	-0.9156006257656562	-0.6142185483605015	1.4299715578090173	29.183093016510554
1428	4989	(130, 100, 100)	-0.611518149459457	-0.9158701618134386	-0.8791078804611668	1.430072156890028	29.18514605898016
1429	3168	(80, 190, 90)	-0.4700990492049637	-0.9162580415952436	-0.6946778920305517	1.4302169130469595	29.188100266264478
1430	5526	(140, 170, 70)	-0.4427808517600962	-0.9165144265461262	-0.6428740774677036	1.4303125874865992	29.19005280584896
1431	2989	(80, 100, 100)	-0.4689937807145579	-0.9165487956072124	-0.6923632635613163	1.430325412404487	29.190314538867078
1432	7877	(200, 140, 180)	-0.4069890901516735	-0.916673434354088	-0.5990282555760801	1.4303719207608383	29.1912636889967
1433	6635	(170, 120, 160)	-0.3826557954648155	-0.9174036396452248	-0.6551367547483595	1.4306443630210055	29.196823735122557
1434	6677	(170, 140, 180)	-0.3771197239744543	-0.9174073144174224	-0.7693836961274566	1.4306457339607237	29.196851713484158
1435	4671	(120, 140, 120)	-0.4786571205603229	-0.9175524274132488	-0.6863560561549517	1.4306998699179143	29.197956528937024
1436	5758	(150, 80, 190)	-0.3561343801819161	-0.9176376475181494	-0.5632190409719134	1.4307316612360128	29.1986053313472
1437	6237	(160, 120, 180)	-0.5300075213020763	-0.9182990846131058	-0.7674453627683807	1.430978386003195	29.20364053067745
1438	6754	(170, 180, 150)	-0.4092930723466401	-0.9185889044750976	-0.6434840360801373	1.4310864792349751	29.20584651499949
1439	7116	(180, 160, 170)	-0.3384414290040145	-0.9188602631349148	-0.4104094404872178	1.43118767964791	29.207911829549182
1440	4691	(120, 150, 120)	-0.4818906942207916	-0.919149416480506	-0.6806195855707541	1.431295508530694	29.21011241899375
1441	3955	(100, 180, 160)	-0.3742587304782754	-0.9196513783233092	-0.5877382284346561	1.4314826770628128	29.21393218495536
1442	2256	(60, 130, 170)	-0.613344714326362	-0.9196897616477896	-0.8324274228415888	1.431496988200254	29.21422424898477
1443	7575	(190, 190, 160)	-0.321692859417658	-0.9197113833006296	-0.5166042292755868	1.4315050497225863	29.214388769848696
1444	7437	(190, 120, 180)	-0.3349689806955656	-0.9198773020577632	-0.4499868375740151	1.4315669101691495	29.215651227941823
1445	2668	(70, 140, 90)	-0.5809873249587849	-0.920497703724234	-0.8167400894797021	1.43179819441763	29.220371314645504
1446	3088	(80, 150, 90)	-0.3887439383411175	-0.9205439753514236	-0.5834732616385643	1.4318154428717884	29.22072332391405
1447	3448	(90, 130, 90)	-0.5846396535357696	-0.920669669457122	-0.8019901978340389	1.431862296216304	29.221679514618444
1448	6590	(170, 100, 110)	-0.4075962677417539	-0.9206898031396242	-0.6871217275847965	1.4318698010428157	29.221832674343172
1449	3950	(100, 180, 110)	-0.334279601852558	-0.9211982641932984	-0.577259241915588	1.432059316770206	29.2257003422491
1450	2686	(70, 150, 70)	-0.6856348709485058	-0.9216308686085544	-0.9237467222475956	1.432220539150034	29.22899059489865
1451	4346	(110, 180, 70)	-0.3943890615386283	-0.9217655858062168	-0.5832395855650365	1.4322707416522704	29.230015135760617
1452	6759	(170, 180, 200)	-0.4053019982577777	-0.9219209118468468	-0.5050447756934218	1.4323286218770992	29.23119636483876
1453	3799	(100, 100, 200)	-0.5760652318582329	-0.9219261482223357	-0.5888938208214995	1.43233057310343	29.231236185784283
1454	5074	(130, 140, 150)	-0.4788252541504245	-0.9219614938098132	-0.7607374398341407	1.4323437438313618	29.231504976150234
1455	6253	(160, 130, 140)	-0.4394485333278202	-0.9221643236390018	-0.650306561206696	1.432419321404936	29.233047375610937
1456	4195	(110, 100, 160)	-0.4366402490949561	-0.9221940161502616	-0.6060244397174133	1.4324303849654376	29.233273162559946
1457	7778	(200, 90, 190)	-0.4076363702391332	-0.9224397112923456	-0.70623263644364	1.4325219287790243	29.235141403653554
1458	3808	(100, 110, 90)	-0.6137191816478484	-0.9226863483560668	-0.841693442717054	1.432613817660875	29.23701668695663
1459	7428	(190, 120, 90)	-0.3649292794506713	-0.9232766302591096	-0.8166319696986243	1.432833713411442	29.241504355335547
1460	2233	(60, 120, 140)	-0.6176487410252343	-0.923280619664688	-0.8122937133613561	1.432835199456599	29.241534682787734
1461	4175	(110, 90, 160)	-0.3440196081158257	-0.923478932004494	-0.5395298883791304	1.4329090684421435	29.24304221310497
1462	4618	(120, 110, 190)	-0.4698202983260315	-0.923743603823284	-0.4851661588284202	1.4330076496112991	29.24505407369998
1463	3414	(90, 110, 150)	-0.6492553231925633	-0.9237601635551684	-0.7369405233835863	1.4330138173176792	29.24517994525876
1464	6695	(170, 150, 160)	-0.4543173390946682	-0.9239147542554508	-0.6428797441541828	1.4330713936630668	29.24635497271565
1465	7487	(190, 150, 80)	-0.361968110006045	-0.9245734182821196	-0.8164991702056902	1.4333166830652675	29.25136087888301
1466	76	(10, 40, 170)	-1.0943775071834785	-0.9247887036792166	-1.2648671795449782	1.4333968471991756	29.25299688161583
1467	4216	(110, 110, 170)	-0.3798182253870532	-0.9251202665461922	-0.5232534518953806	1.433520299893484	29.25551632435681
1468	2769	(70, 190, 100)	-0.5730291151648053	-0.9251309495471464	-0.8343339607050921	1.433524277379398	29.255597497538734
1469	4191	(110, 100, 120)	-0.5191244546233793	-0.9255136631944948	-0.6561953922620207	1.433666761723357	29.258505341292995
1470	6737	(170, 170, 180)	-0.3847268410554854	-0.9256271628354388	-0.5513719526589882	1.433709014932974	29.259367651693346
1471	2657	(70, 130, 180)	-0.6783539428736172	-0.9256453604272296	-0.7422547667138069	1.4337157893465948	29.259505905032547
1472	7834	(200, 120, 150)	-0.4117626008061583	-0.925806169234539	-0.8178199606444807	1.433775652215871	29.260727596242265
1473	5967	(150, 190, 80)	-0.3448541936495597	-0.9258835353148472	-0.5408772229938116	1.4338044517103332	29.261315341027206
1474	5050	(130, 130, 110)	-0.562550867477283	-0.9258891717469118	-0.8073342599354618	1.4338065498474544	29.261358160152128
1475	3113	(80, 160, 140)	-0.3650403495892764	-0.926341389518248	-0.5355141699882925	1.433974875926188	29.264793386248733
1476	2618	(70, 110, 190)	-0.5982218583382353	-0.9263421461967468	-0.607334592341747	1.433975157563144	29.264799133941715
1477	2193	(60, 100, 140)	-0.7718635045127009	-0.926377149502806	-0.9942743624903312	1.433988185789569	29.26506501611365
1478	4630	(120, 120, 110)	-0.5244265013574039	-0.9272355920483804	-0.7270136507821607	1.4343076609657002	29.271584917667347
1479	5308	(140, 60, 90)	-0.6156469310321269	-0.927546382787247	-0.8726461859695289	1.4344233062893776	29.273945026313825
1480	5373	(140, 90, 140)	-0.4670319776018157	-0.928111215987954	-0.6719663521418364	1.434633457020065	29.278233816736016
1481	4133	(110, 70, 140)	-0.4533236420869526	-0.9282941606334696	-0.6883160307435787	1.434701516445698	29.27962278460608
1482	3491	(90, 150, 120)	-0.6673023921223542	-0.928871165843944	-0.6235703657983649	1.4349161539083133	29.28400314098598
1483	5897	(150, 150, 180)	-0.3577586260923693	-0.9289715513256094	-0.5729157938481027	1.4349534925542806	29.28476515416899
1484	4395	(110, 200, 160)	-0.2606795149566243	-0.9291958534059332	-0.3951812228704219	1.4350369187969485	29.28646773054997
1485	2613	(70, 110, 140)	-0.6744484366828909	-0.9296286689106654	-0.9367433247576852	1.4351978851899665	29.289752758978903
1486	3790	(100, 100, 110)	-0.5178081969583348	-0.929781759147245	-0.7435596144261913	1.4352548159429237	29.290914611080073
1487	6659	(170, 130, 200)	-0.4690149632271903	-0.930185007798265	-0.6757231790573475	1.435404764074116	29.293974777022775
1488	7394	(190, 100, 150)	-0.3887554385927687	-0.9302034588520808	-0.6054375489049042	1.4354116247292217	29.29411479039228
1489	2336	(60, 170, 170)	-0.6156865645265899	-0.9302882667117868	-0.7866091131780478	1.4354431584128844	29.29475833495682
1490	3447	(90, 130, 80)	-0.5656499565711726	-0.9307501725972064	-0.7995973307878537	1.4356148944157203	29.29826315134123
1491	6679	(170, 140, 200)	-0.3794469760572487	-0.9314027320986684	-0.556538417190583	1.435857480175637	29.30321388113545
1492	7916	(200, 160, 170)	-0.3929633635030836	-0.9314626918152208	-0.5705120183676845	1.4358797678471604	29.3036687315747
1493	2595	(70, 100, 160)	-0.5563760441889134	-0.931477614677766	-0.8627234320961856	1.4358853147819033	29.30378193432455
1494	3091	(80, 150, 120)	-0.3954906613568043	-0.9321560527851728	-0.5530139769292214	1.4361374724509428	29.308928009202912
1495	2626	(70, 120, 70)	-0.7310297537051951	-0.93223931412022	-0.968760388252202	1.436168415457573	29.309559499134142
1496	6616	(170, 110, 170)	-0.3610774355105031	-0.9324452437270898	-0.5342646164495831	1.4362449436897458	29.311121299790727
1497	3078	(80, 140, 190)	-0.4911583952160425	-0.9326980796643674	-0.7020576427515042	1.4363388978290863	29.313038731205843
1498	5468	(140, 140, 90)	-0.3380161817560607	-0.9333551684701032	-0.5466297749078143	1.4365830440862972	29.318021307883612
1499	2650	(70, 130, 110)	-0.6169092950503601	-0.933593593582464	-0.9597647845885128	1.436671622460297	29.319829029801976
1500	2991	(80, 100, 120)	-0.4455991835045099	-0.9336495510339352	-0.5963481179757484	1.4366924106707142	29.320253278994162
1501	3348	(90, 80, 90)	-0.6318305517567004	-0.9337103922227374	-0.8400988840935678	1.4367150128497377	29.32071454795383
1502	5032	(130, 120, 130)	-0.5321028254846232	-0.9337595471566796	-0.6928638191243744	1.436733273387365	29.32108721198704
1503	7550	(190, 180, 110)	-0.3687174021912289	-0.9339347239862988	-0.568395216039079	1.4367983478379531	29.32241526199904
1504	2689	(70, 150, 100)	-0.7862009100448961	-0.9339396150229003	-1.0633396996338822	1.436800164711289	29.322452341046713
1505	3855	(100, 130, 160)	-0.3904326427711742	-0.9339943467570948	-0.5731510722610151	1.4368204957515451	29.322867260235615
1506	4329	(110, 170, 100)	-0.4688747645679638	-0.9343308975524236	-0.6746226678457488	1.436945506986971	29.325418509938185
1507	7810	(200, 110, 110)	-0.5122634968046995	-0.9350181072291546	-0.8741721043676455	1.4372007361125594	29.330627267603248
1508	6712	(170, 160, 130)	-0.3910329186235435	-0.9353041182709568	-0.5893639675823517	1.4373069470286466	29.332794837319316
1509	7106	(180, 160, 70)	-0.3743671727935331	-0.9353288922914076	-0.7823578877072201	1.4373161465537778	29.332982582730153
1510	4194	(110, 100, 150)	-0.5599186599735484	-0.9353601761557648	-0.4628168131347934	1.4373277633445565	29.333219660092986
1511	2734	(70, 170, 150)	-0.5586324939072549	-0.935693394472752	-0.6695732905281344	1.4374514931108644	29.33574475736458
1512	7185	(180, 200, 60)	-0.3852037042808858	-0.9358880544831688	-0.56222987673762	1.437523768836194	29.337219772167224
1513	3411	(90, 110, 120)	-0.6391085861285277	-0.9359686891712028	-1.0020043128872262	1.4375537067949948	29.337830750918258
1514	7513	(190, 160, 140)	-0.3627363717817309	-0.9360657710292896	-0.5527239531601787	1.4375897504139248	29.338566334978054
1515	3353	(90, 80, 140)	-0.6187342809244656	-0.9361153136359296	-0.8681424294241994	1.4376081437683643	29.33894170955845
1516	5988	(150, 200, 90)	-0.3682013702577531	-0.936328237570644	-0.5781869727512311	1.437687191944111	29.340554937634916
1517	7395	(190, 100, 160)	-0.3929140329857663	-0.9365909280341014	-0.5645528050773118	1.4377847099938237	29.34254510191477
1518	7899	(200, 150, 200)	-0.4583908576485767	-0.9371517619116548	-0.7018901004933376	1.4379928850892254	29.346793573249496
1519	5470	(140, 140, 110)	-0.3531711650915305	-0.9373882678562364	-0.5839987992541309	1.4380806643464925	29.348584986663113
1520	6711	(170, 160, 120)	-0.411783285687666	-0.9374335384111452	-0.8409425363244338	1.438097465916537	29.348927875847693
1521	6633	(170, 120, 140)	-0.4590185448617883	-0.9374966434010484	-0.6695645646940058	1.4381208861746533	29.349405840299042
1522	3279	(90, 40, 200)	-0.7586426229124525	-0.9375236091997878	-1.02053200383529	1.4381308939193322	29.34961007998637
1523	2421	(70, 20, 20)	-0.551948658841513	-0.9376207900910118	-0.7222829769833543	1.4381669598255404	29.350346118888577
1524	7928	(200, 170, 90)	-0.5694579967362634	-0.9376304486219512	-0.7752936076764058	1.4381705442634345	29.35041927068233
1525	3774	(100, 90, 150)	-0.5407764695740309	-0.9379829807615204	-0.7332225727081892	1.4383013685598214	29.35308915428207
1526	6799	(170, 200, 200)	-0.3803594619063708	-0.9386897831655554	-0.5344349998837694	1.4385636263302335	29.358441353678234
1527	7014	(180, 110, 150)	-0.444540998731459	-0.93918955411167	-0.6587350629764093	1.4387490365960929	29.362225236654954
1528	7045	(180, 130, 60)	-0.4656540282364123	-0.9393111350874724	-0.7198528442665835	1.4387941383680465	29.36314568098054
1529	5390	(140, 100, 110)	-0.5800557040345933	-0.9394449174788037	-0.7680271986841132	1.4388437647527637	29.36415846434211
1530	4292	(110, 150, 130)	-0.3433475871535909	-0.9396927762789116	-0.5271987111072404	1.4389357030935646	29.366034757011523
1531	5850	(150, 130, 110)	-0.2858093276915625	-0.9397609538776924	-0.4663802552970811	1.4389609912010946	29.366550840838663
1532	5310	(140, 60, 110)	-0.4569359249376008	-0.9399507766938	-0.693406036009067	1.4390313970273692	29.367987694436103
1533	2655	(70, 130, 160)	-0.6317208583692537	-0.9402543267099476	-0.8833076623582634	1.439143977439931	29.370285253876144
1534	7032	(180, 120, 130)	-0.3684978587177421	-0.940557332586956	-0.5574690411060969	1.439256347260044	29.3725785155111
1535	4677	(120, 140, 180)	-0.4325094996571692	-0.940828944438742	-0.4438668534116724	1.439357067140161	29.37463402326859
1536	3870	(100, 140, 110)	-0.5969702003164488	-0.9410497541915904	-0.5614666695275716	1.439438943247765	29.376304964240102
1537	2694	(70, 150, 150)	-0.7014276007456721	-0.9412907749740772	-0.5960101235870983	1.43952830827579	29.37812874032224
1538	6239	(160, 120, 200)	-0.4927054048866914	-0.9417384505781308	-0.406956882594038	1.4396942814943126	29.38151594886352
1539	2687	(70, 150, 80)	-0.7217100584591702	-0.9423139609521668	-0.978361823389184	1.4399076206310275	29.38586980879648
1540	5796	(150, 100, 170)	-0.4036283794497801	-0.942386030140162	-0.2410447343636901	1.439934334131649	29.386414982278552
1541	4579	(120, 90, 200)	-0.399113399309946	-0.9424059628342664	-0.5914978515803853	1.439941722389321	29.38656576304736
1542	2645	(70, 130, 60)	-0.6163826061699667	-0.9430053450554226	-0.8833737944094437	1.4401638718558405	29.391099425629395
1543	7099	(180, 150, 200)	-0.3493680361944766	-0.9433956740193448	-0.478712125730372	1.440308521340307	29.39405145592463
1544	3512	(90, 160, 130)	-0.7029146095459196	-0.9440882414853098	-0.6660699936151782	1.4405651396865666	29.399288565031974
1545	2710	(70, 160, 110)	-0.6029396552448498	-0.9441119929769968	-0.8228694476282655	1.440573939561414	29.399468154314572
1546	7048	(180, 130, 90)	-0.4518756598110522	-0.9442585487547122	-0.666256371658241	1.440628236962003	29.40057626453067
1547	2540	(70, 80, 10)	-0.7236232250666514	-0.9442897864982092	-0.9555763453138776	1.440639809958458	29.400812448131795
1548	7436	(190, 120, 170)	-0.3232524662815257	-0.9444528695933712	-0.4041596880804102	1.440700227668411	29.402045462620634
1549	7096	(180, 150, 170)	-0.3852191265673039	-0.9447910787306196	-0.4873186648588524	1.4408255165871209	29.404602379329
1550	3756	(100, 80, 170)	-0.5766257780004844	-0.9448223266718032	-0.7605811317063333	1.440837091776518	29.40483860768404
1551	6793	(170, 200, 140)	-0.4154393516300796	-0.9450886923778912	-0.5104039826657429	1.440935757974414	29.40685220355947
1552	3035	(80, 120, 160)	-0.371764290788152	-0.9452450261109432	-0.5506544204415793	1.4409936633904552	29.408033946743984
1553	3773	(100, 90, 140)	-0.4882862597398498	-0.9453791903329016	-0.6877177351081611	1.4410433554492217	29.40904807039228
1554	6973	(180, 90, 140)	-0.3743791466902972	-0.945536648118916	-0.7130635924648545	1.4411016728472528	29.410238221372502
1555	4668	(120, 140, 90)	-0.5323757443556882	-0.945538945599337	-0.7161536045695549	1.4411025237440744	29.410255586613758
1556	3568	(90, 190, 90)	-0.6585288764515889	-0.9455938231856904	-0.8067456987579588	1.4411228481047609	29.410670369484915
1557	7590	(190, 200, 110)	-0.389799229294298	-0.945607763591511	-0.8737251038395112	1.441128011001845	29.410775734731526
1558	7533	(190, 170, 140)	-0.4166463742716695	-0.9463675616172652	-0.5171320037303364	1.4414093779241826	29.41651791682005
1559	6217	(160, 110, 180)	-0.4409276914275808	-0.9465121906135636	-0.714601908770774	1.4414629304296662	29.417610825095224
1560	7552	(190, 180, 130)	-0.4483929502213515	-0.946793815222265	-0.6370826539992738	1.441567203280699	29.419738842463243
1561	2461	(70, 40, 20)	-0.5712171114992382	-0.9472798208024324	-0.7393704303724451	1.441747131421828	29.42341084534343
1562	6694	(170, 150, 150)	-0.4277260483939464	-0.9477304614820028	-0.6069777145430255	1.4419139467699396	29.426815240202846
1563	3739	(100, 70, 200)	-0.5880998100692398	-0.94778772040076	-0.4605602074925006	1.441935141136508	29.427247778296078
1564	6768	(170, 190, 90)	-0.4556441736219356	-0.948292089772151	-0.6891911288398294	1.442121819807559	29.431057547093037
1565	5509	(140, 160, 100)	-0.4261153778153443	-0.9483186888930576	-0.6469093230497774	1.4421316640814037	29.43125845064089
1566	5915	(150, 160, 160)	-0.2773699335231596	-0.9487157458037568	-0.4741762309984015	1.442278605948761	29.43425726426042
1567	3839	(100, 120, 200)	-0.5218898131251848	-0.948910387086735	-0.6879629417541474	1.4423506328591371	29.43572720120688
1568	7968	(200, 190, 90)	-0.4523579146048007	-0.9489959172506628	-0.9548712557352206	1.44238228211644	29.43637310441714
1569	2711	(70, 160, 120)	-0.6652586743053872	-0.949044841062736	-0.9790858875474072	1.4424003853859866	29.436742558897684
1570	3259	(90, 30, 200)	-0.747361664759749	-0.9493131629769562	-0.988930483386973	1.4424996684565634	29.438768744011494
1571	3913	(100, 160, 140)	-0.5743095715163282	-0.9494327586149678	-0.5508678459874428	1.4425439184071225	29.439671804226986
1572	7896	(200, 150, 170)	-0.4482343136017013	-0.9497133020275048	-0.8682891966596188	1.4426477131219897	29.441790063714073
1573	2998	(80, 100, 190)	-0.4657373677070493	-0.9497513540851888	-0.458420804204634	1.4426617909472	29.442077366269388
1574	7857	(200, 130, 180)	-0.4434552673260648	-0.950145324022484	-0.9740098018856964	1.4428075368818851	29.445051773099696
1575	3069	(80, 140, 100)	-0.4730389816345166	-0.9504430489559514	-0.6976577380806539	1.4429176680036195	29.44729934701264
1576	7818	(200, 110, 190)	-0.581681665363619	-0.9504435095202228	-0.8062646151957231	1.4429178383639605	29.447302823754296
1577	6691	(170, 150, 120)	-0.534795164004291	-0.9508569725501854	-0.412956702366435	1.4430707680860486	29.450423838490785
1578	2254	(60, 130, 150)	-0.6373817844850873	-0.9509887416323553	-0.8373600105339547	1.44311950279661	29.451418424420613
1579	4159	(110, 80, 200)	-0.4013258034945082	-0.9510778504149368	-0.6085968343079708	1.4431524586899362	29.452090993672165
1580	4136	(110, 70, 170)	-0.5010267174296545	-0.951093892631108	-0.6856025342100576	1.443158391645435	29.452212074396627
1581	6610	(170, 110, 110)	-0.5033114467720121	-0.9512357326493526	-0.7073515141343444	1.4432108478325123	29.453282608826783
1582	79	(10, 40, 200)	-1.181475521714603	-0.9512821070548574	-1.25629245163423	1.4432279978995972	29.453632610195857
1583	6672	(170, 140, 130)	-0.4172158500832545	-0.9514298845992022	-0.6143187256102685	1.4432826472634157	29.45474790333501
1584	4536	(120, 70, 170)	-0.4691562590276636	-0.952209964996278	-0.6898126647648226	1.443571093190986	29.46063455491808
1585	2290	(60, 150, 110)	-0.7646298172775765	-0.952368413576054	-1.005351763451983	1.4436296747863655	29.461830097680924
1586	6698	(170, 150, 190)	-0.4916771380544273	-0.952782652279615	-0.447820023697547	1.4437828158544015	29.464955425600024
1587	2295	(60, 150, 160)	-0.7106578706558124	-0.952892065727031	-0.9352544031949078	1.4438232625068603	29.465780867486945
1588	5366	(140, 90, 70)	-0.5832441153563674	-0.952952800084524	-0.8049996713361611	1.4438457135675082	29.466239052398123
1589	2649	(70, 130, 100)	-0.6385520647294469	-0.9530870948239034	-0.868612881246588	1.44389535571721	29.467252157494077
1590	7586	(190, 200, 70)	-0.4991209511479186	-0.9536758259729904	-0.7551792428465014	1.444112960483444	29.471693071090694
1591	5804	(150, 110, 50)	-0.5003103136547469	-0.9540046095777356	-0.7645140300067853	1.4442344700717176	29.47417285860648
1592	2726	(70, 170, 70)	-0.6445240325146793	-0.9540321151532188	-0.9075580124280558	1.4442446349301423	29.47438030469678
1593	3768	(100, 90, 90)	-0.686615524643974	-0.9540867884916208	-1.019638083094803	1.444264839593803	29.474792644771487
1594	7506	(190, 160, 70)	-0.3524581556440143	-0.9541989972210988	-0.7827482354920071	1.4443063057142531	29.475638892127616
1595	2703	(70, 160, 40)	-0.6448913258331657	-0.9542021323830184	-0.6450493376837555	1.4443074642790463	29.47566253630707
1596	5544	(140, 180, 50)	-0.5448116002086858	-0.9544782494779228	-0.8201641517948481	1.4444094966861931	29.477744830330472
1597	3139	(80, 170, 200)	-0.4926781935779367	-0.9548537468586475	-0.2595095857867691	1.4445482411145365	29.480576349276255
1598	4667	(120, 140, 80)	-0.4969539917492329	-0.9554138489954358	-0.6941883169045528	1.444755171328872	29.484799414874935
1599	7952	(200, 180, 130)	-0.4827299825073292	-0.955418258820552	-0.2190308306169629	1.4447568004249465	29.484832661733602
1600	7396	(190, 100, 170)	-0.4216522209947535	-0.9557815049147036	-0.6367027163062934	1.4448909860121786	29.487571143105683
1601	7491	(190, 150, 120)	-0.3940920631998417	-0.9558819545196852	-0.7273363986258546	1.4449280905826216	29.48832837923717
1602	3868	(100, 140, 90)	-0.6206747638339067	-0.9559669227028412	-0.8652162350544712	1.4449594758052846	29.488968893985394
1603	4235	(110, 120, 160)	-0.4735778055381572	-0.9560479150596024	-0.6591299341289922	1.444989391817805	29.489579424853158
1604	7868	(200, 140, 90)	-0.4558017389329722	-0.956471334957096	-0.6767558165778423	1.4451457796415352	29.492771013092558
1605	3075	(80, 140, 160)	-0.5590080761799443	-0.9574848868881678	-0.4900907674095542	1.4455200607816012	29.500409403706147
1606	6611	(170, 110, 120)	-0.4569927806368257	-0.9579364365148152	-0.7095822183545143	1.445686776348634	29.50381176221702
1607	2218	(60, 110, 190)	-0.6882392429120607	-0.9579632904834964	-0.9304753903448248	1.445696690433069	29.504014090470793
1608	5091	(130, 150, 120)	-0.51574116535772	-0.9584666359026764	-0.6758240142331758	1.4458825054707207	29.50780623409634
1609	7419	(190, 110, 200)	-0.481856738614973	-0.9585360946282088	-0.494393861746754	1.4459081449847728	29.508329489485156
1610	3518	(90, 160, 190)	-0.6503580792328085	-0.9590233360474458	-0.6544452748923593	1.4460879891366232	29.51199977829843
1611	5834	(150, 120, 150)	-0.4537785133457472	-0.9590751621701472	-0.6490860304998197	1.446107117198173	29.512390146901485
1612	5031	(130, 120, 120)	-0.3673843592971915	-0.9591257405813364	-0.5549826554788468	1.4461257845085782	29.512771112419962
1613	5875	(150, 140, 160)	-0.2898027836507559	-0.959363071032496	-0.4973129714349268	1.4462133744177403	29.514558661586538
1614	6599	(170, 100, 200)	-0.517639421297613	-0.9597108891329388	-0.5304209531067731	1.446341731656546	29.517178197072365
1615	3588	(90, 200, 90)	-0.5115945455159505	-0.9597622609747664	-0.6674449819897448	1.446360688726222	29.517565076045344
1616	3129	(80, 170, 100)	-0.4011324464608756	-0.9600795875756204	-0.5819316385618194	1.4464777820472947	29.519954735659077
1617	4686	(120, 150, 70)	-0.4973895362436116	-0.9601378672056252	-0.7125429298000496	1.4464992861647452	29.52039359519888
1618	5717	(150, 60, 180)	-0.5250576020899347	-0.960176912085932	-0.4750979389003216	1.446513692832558	29.52068760882771
1619	3908	(100, 160, 90)	-0.5186001091623482	-0.960287268425627	-0.7033522089138355	1.4465544110220112	29.52151859228594
1620	7975	(200, 190, 160)	-0.4881292581796805	-0.96038923778412	-0.6225053714533961	1.4465920336474145	29.52228640096764
1621	3869	(100, 140, 100)	-0.5532102911671981	-0.9604068015034628	-0.5577961646208245	1.4465985138603954	29.522418650212153
1622	3189	(80, 200, 100)	-0.3574436089742716	-0.9606806898679916	-0.572929856443688	1.4466995624446113	29.524480866216557
1623	5349	(140, 80, 100)	-0.6624262564172532	-0.9607317304553558	-0.906753827025272	1.4467183926180405	29.52486515547021
1624	4534	(120, 70, 150)	-0.4784532943096919	-0.9612959192431036	-0.787306697328141	1.4469265199146373	29.529112651319128
1625	7091	(180, 150, 120)	-0.3882735945069255	-0.9613894831363644	-0.3668419965190637	1.4469610324179762	29.529816988121958
1626	3476	(90, 140, 170)	-0.6146712293005303	-0.9613938556595998	-0.5003110108136197	1.4469626452713291	29.52984990349651
1627	6211	(160, 110, 120)	-0.519287640877943	-0.9614048680339172	-0.7520032538566117	1.4469667072989176	29.529932802018728
1628	7571	(190, 190, 120)	-0.3888187178274362	-0.9618640087565224	-0.5669909471757648	1.4471360559314337	29.53338889655987
1629	4350	(110, 180, 110)	-0.4170813610940416	-0.962065888682538	-0.5683560535955421	1.4472105106855182	29.534908381337104
1630	3375	(90, 90, 160)	-0.4980142720851888	-0.9622140847338184	-0.6999681178272203	1.447265164006455	29.536023755233774
1631	4193	(110, 100, 140)	-0.5400920457446114	-0.9622681075429336	-0.7184629789536693	1.4472850866010818	29.536430338797587
1632	7454	(190, 130, 150)	-0.4378707005921691	-0.9624822490431122	-0.4041680087774741	1.4473640552556293	29.538041943992432
1633	5753	(150, 80, 140)	-0.4476778722048211	-0.9629411298380132	-0.6950196247444531	1.447533261562595	29.54149513393051
1634	5950	(150, 180, 110)	-0.4365795298974975	-0.9631224477325736	-0.4795049956431201	1.4476001147194746	29.54285948407091
1635	4217	(110, 110, 180)	-0.4475069414398094	-0.96321965577582	-0.6192140833498063	1.4476359547234363	29.54359091272319
1636	4206	(110, 110, 70)	-0.4874352946115643	-0.963255084540296	-0.6587347109418733	1.4476490168690168	29.54385748712279
1637	2787	(70, 200, 80)	-0.6482188858953619	-0.9636184857344708	-0.6598489869401568	1.4477829915734404	29.546591664764087
1638	3409	(90, 110, 100)	-0.7085520383476889	-0.9636686389911991	-0.9235922528395258	1.4478014805439183	29.546968990692207
1639	6758	(170, 180, 190)	-0.4276414651133093	-0.9638177468659817	-0.5977933489431381	1.4478564476854323	29.54809076909045
1640	3413	(90, 110, 140)	-0.6661208944203916	-0.9638514115036808	-0.8907528469319062	1.4478688575320038	29.548344031265383
1641	2554	(70, 80, 150)	-0.7370902311899827	-0.9642388530803696	-0.979127625864669	1.4480116730537749	29.551258633750503
1642	5482	(140, 150, 30)	-0.5657924514235673	-0.9644300026358128	-0.8348465924774529	1.4480821278392533	29.552696486515373
1643	5365	(140, 90, 60)	-0.6035840245856974	-0.9644696834562854	-0.8349891978287912	1.4480967531495714	29.552994962236152
1644	6784	(170, 200, 50)	-0.5481621995800203	-0.9644723751654802	-0.7555084039420393	1.4480977452376762	29.553015208932166
1645	4199	(110, 100, 200)	-0.5482615462160481	-0.9644794740042452	-0.4729728742301686	1.4481003616662025	29.553068605432703
1646	6210	(160, 110, 110)	-0.5887028179220193	-0.9646188308840684	-0.8639906069509982	1.4481517236610673	29.554116809409535
1647	6617	(170, 110, 180)	-0.420061503282942	-0.965019439526235	-0.6321405741442432	1.4482993636294754	29.55712986998929
1648	6696	(170, 150, 170)	-0.3805378975832458	-0.9651055213358302	-0.5364917172158552	1.4483310861819847	29.557777269020093
1649	6628	(170, 120, 90)	-0.4476458140511041	-0.96511790347504	-0.6733841263367759	1.4483356491453183	29.55787039072078
1650	3468	(90, 140, 90)	-0.6417774994931464	-0.965129567698258	-0.8667769843255148	1.448339947535051	29.55795811296022
1651	7376	(190, 90, 170)	-0.3979545807253708	-0.965215590439493	-0.9141864874866612	1.448371647431875	29.5586050496301
1652	6797	(170, 200, 180)	-0.4217936360678409	-0.9664460914441396	-0.6027448520989827	1.4488250185232692	29.567857520883038
1653	2632	(70, 120, 130)	-0.7160540256308263	-0.9667843679460252	-0.9669159051383148	1.448949629715417	29.57040060643708
1654	4231	(110, 120, 120)	-0.4966076850234941	-0.9670261327121734	-0.7174143450369623	1.4490386822342256	29.572218004780108
1655	7867	(200, 140, 80)	-0.4671630153068333	-0.9672394747261128	-0.8486667453576011	1.44911726086716	29.5738216503502
1656	4237	(110, 120, 180)	-0.3469925348038591	-0.9672690909496616	-0.5188284796032832	1.4491281688475488	29.57404426219487
1657	3851	(100, 130, 120)	-0.4438994039723691	-0.9673791168556548	-0.6060830106976957	1.4491686918779645	29.5748712628156
1658	7093	(180, 150, 140)	-0.3963251578625473	-0.967701127414667	-0.3767846872826929	1.4492872832881087	29.577291495675684
1659	4609	(120, 110, 100)	-0.496525076478121	-0.9677243064157076	-0.6924393501902989	1.4492958193742174	29.577465701514637
1660	5372	(140, 90, 130)	-0.5249544767722041	-0.9681530751880512	-0.7551580408880897	1.4494537121591224	29.580688003247396
1661	6597	(170, 100, 180)	-0.5603011041430814	-0.9682384577612138	-0.7559568012025751	1.4494851519762264	29.581329632167886
1662	4628	(120, 120, 90)	-0.5319019360078334	-0.9691070130399652	-0.8549037035603855	1.4498049351599889	29.587855819591606
1663	6306	(160, 160, 70)	-0.6164001614618104	-0.969236292330057	-0.6102159342160928	1.449852526955478	29.58882708072404
1664	6385	(160, 200, 60)	-0.4871077111716335	-0.9694062200116222	-0.7074352922106022	1.4499150803333576	29.590103680272602
1665	4177	(110, 90, 180)	-0.4814637809957163	-0.9694298187470768	-0.6205891046027027	1.4499237672308511	29.590280963894923
1666	4629	(120, 120, 100)	-0.478853967832465	-0.969962062445132	-0.7125031636584946	1.4501196768916331	29.59427912023741
1667	2637	(70, 120, 180)	-0.6699811710820598	-0.9701506632034262	-0.8388473484571264	1.4501890912042876	29.59569573886301
1668	5412	(140, 110, 130)	-0.547894620791521	-0.9702799333531666	-0.6386446139844549	1.4502366670291869	29.596666674065037
1669	7808	(200, 110, 90)	-0.5804142856131846	-0.9702985196957508	-0.8095380816104477	1.4502435073089608	29.59680627161144
1670	3433	(90, 120, 140)	-0.5507427419483644	-0.9703115908711905	-0.8058916271117061	1.4502483178378438	29.59690444567028
1671	7509	(190, 160, 100)	-0.3676390665683258	-0.970390623001433	-0.8328500075767185	1.4502774033553671	29.597498027660553
1672	5523	(140, 170, 40)	-0.5425221464131411	-0.9707603029774114	-0.6061591182781617	1.4504134457635267	29.60027440333728
1673	3824	(100, 120, 50)	-0.717187438114532	-0.970983505565186	-0.8679072832460879	1.450495578245117	29.60195057643096
1674	6727	(170, 170, 80)	-0.5230282737078713	-0.9710584260761636	-0.7211650994118406	1.45052314591296	29.602513181897137
1675	2293	(60, 150, 140)	-0.8446425642242679	-0.9711204901929056	-1.050317002295742	1.4505459825595075	29.602979235908318
1676	4214	(110, 110, 150)	-0.5018100475940266	-0.971160395259738	-0.64523989935634	1.4505606655384795	29.603278888540395
1677	4307	(110, 160, 80)	-0.4248083592262797	-0.9715413729697198	-0.5975477331975503	1.4507008379419746	29.606139549836215
1678	4278	(110, 140, 190)	-0.3979073616739157	-0.9720670916141336	-0.5680281080618123	1.4508942423649456	29.610086578876437
1679	7033	(180, 120, 140)	-0.3866246907653072	-0.9721857116565378	-0.5875974679594427	1.450937877429221	29.610977090392264
1680	6954	(180, 80, 150)	-0.3947593118240564	-0.9722927772292816	-0.8143090978534172	1.4509772609887055	29.61178083650419
1681	2716	(70, 160, 170)	-0.618250715292954	-0.9725728630759948	-0.8087673737813986	1.451080284173763	29.613883350484954
1682	4158	(110, 80, 190)	-0.4188142449299314	-0.9726089007194614	-0.6045954275474676	1.451093539267164	29.61415386259518
1683	3453	(90, 130, 140)	-0.6556662030688076	-0.9726602083337056	-0.6710190906797694	1.4511124106368	29.614538992587754
1684	6209	(160, 110, 100)	-0.526648671121666	-0.972699307616874	-0.8026211601716172	1.4511267915153907	29.614832479905928
1685	7439	(190, 120, 200)	-0.3369189820218206	-0.9729531057568768	-0.6539612670417098	1.4512201360596448	29.616737470604992
1686	7932	(200, 170, 130)	-0.5009954236790584	-0.973091219076676	-0.7528741537052099	1.4512709303037012	29.617774087830632
1687	5896	(150, 150, 170)	-0.2753772241552719	-0.9733809290473596	-0.4379292889133862	1.451377471811287	29.61994840431198
1688	5049	(130, 130, 100)	-0.646527806767367	-0.9735021541015374	-0.8261307670910478	1.451422050282704	29.620858169034776
1689	5778	(150, 90, 190)	-0.4162980086534902	-0.9741134934547376	-0.682297670720397	1.451646839171272	29.6254456973729
1690	5445	(140, 130, 60)	-0.4182553871578482	-0.974189463019915	-0.6695373111025095	1.451674770675354	29.62601572806845
1691	3987	(100, 200, 80)	-0.5963002921672695	-0.9743305169814218	-0.8332805344817542	1.4517266301406262	29.627074084502574
1692	7497	(190, 150, 180)	-0.3635116761640689	-0.9743875719857014	-0.5396154338592798	1.45174760628165	29.62750216901326
1693	7777	(200, 90, 180)	-0.4302944158933832	-0.974388845215705	-0.6138411056873299	1.4517480743782736	29.62751172200558
1694	6950	(180, 80, 110)	-0.5490814612803416	-0.9744481038688756	-0.8612752330470957	1.451769860357854	29.62795633383375
1695	3525	(90, 170, 60)	-0.7796524104036764	-0.9745207081918792	-1.009679310965167	1.4517965523227363	29.62850106781094
1696	4636	(120, 120, 170)	-0.3944282077069228	-0.974573256058476	-0.601798859739136	1.4518158705055435	29.628895316439664
1697	2667	(70, 140, 80)	-0.7035487667422484	-0.9749013551505974	-0.9847819657765408	1.4519364838284072	29.631356812824635
1698	5809	(150, 110, 100)	-0.4980132805684907	-0.9754838897573904	-0.768171601189567	1.4521506061399496	29.63572665591734
1699	6918	(180, 60, 190)	-0.4859035116515777	-0.9755890354325208	-0.6862411260178758	1.452189251184086	29.636515330287466
1700	5059	(130, 130, 200)	-0.6707420341736814	-0.9756854711927184	-0.438437408503921	1.4522246940983043	29.63723865506743
1701	3788	(100, 100, 90)	-0.6464175162986117	-0.9757792251904018	-0.8597222741578623	1.4522591505584532	29.637941848131693
1702	4747	(120, 180, 80)	-0.4962246455483168	-0.9759094039209232	-0.7146544377077665	1.4523069924772891	29.638918213822222
1703	7095	(180, 150, 160)	-0.3598963404893864	-0.9759511229145654	-0.5576614316914165	1.4523223242698942	29.63923110754886
1704	6305	(160, 160, 60)	-0.5768998242272627	-0.9762485081925538	-0.7774576714615419	1.452431609116033	29.641461410531285
1705	4648	(120, 130, 90)	-0.4554275395305871	-0.9763841757419736	-0.6924725514155282	1.4524814622733213	29.64247882190452
1706	6586	(170, 100, 70)	-0.4796700349924798	-0.9766065668521012	-0.7384326684390461	1.452563179654599	29.644146523563244
1707	6655	(170, 130, 160)	-0.6396837401034643	-0.976728790246422	-0.8430739782168699	1.452608088555754	29.64506303175008
1708	2399	(60, 200, 200)	-0.4267334191317695	-0.9777269580183918	-0.3618261251457126	1.452974796318502	29.652546863642897
1709	64	(10, 40, 50)	-1.175239798837283	-0.9783734305300325	-1.3344730003363512	1.4532122485904666	29.657392828376867
1710	4728	(120, 170, 90)	-0.4272234713966134	-0.9784122197459396	-0.6273262752520873	1.4532264948107456	29.657683567566234
1711	3794	(100, 100, 150)	-0.5727327882316287	-0.97849496687438	-0.7306984609604655	1.4532568851057703	29.65830377766878
1712	4479	(120, 40, 200)	-0.4957532854615469	-0.978643677987518	-0.7408397068934522	1.4533115002025532	29.659418371480673
1713	4993	(130, 100, 140)	-0.5531960966845004	-0.979066154304278	-0.7646857692685721	1.453466646105162	29.662584614391058
1714	5279	(140, 40, 200)	-0.6349475712265089	-0.9792006935837392	-0.9497827227916	1.45351604946431	29.663592846210406
1715	5947	(150, 180, 80)	-0.5784842794747538	-0.9794702125904572	-0.597830123605881	1.453615012865891	29.66561250746716
1716	5755	(150, 80, 160)	-0.4748185493973589	-0.979525161214862	-0.6732825520453216	1.4536351883629903	29.666024252305924
1717	7913	(200, 160, 140)	-0.4093022668060986	-0.97972134723902	-0.6485479540589012	1.453707219739042	29.667494280388606
1718	2313	(60, 160, 140)	-0.84342835393278	-0.9798104220644696	-1.1226639228160016	1.4537399231446313	29.66816169682921
1719	7135	(180, 170, 160)	-0.3700497372122024	-0.979864227491858	-0.2155716680824137	1.4537596771992545	29.66856484080111
1720	2542	(70, 80, 30)	-0.782470855707319	-0.9802744138491436	-1.025763437659167	1.453910263662564	29.671638033929877
1721	6739	(170, 170, 200)	-0.4115592998868969	-0.9808780753922725	-0.5668252031680874	1.4541318498303113	29.676160200618597
1722	3298	(90, 50, 190)	-0.6834681445285635	-0.9808983423462734	-0.9040596235513012	1.454139288639468	29.676312013050364
1723	5097	(130, 150, 180)	-0.57415856292242	-0.9809445893789794	-0.7077262919934313	1.454156263068013	29.676658429959446
1724	5927	(150, 170, 80)	-0.2783437432155622	-0.9810756314508412	-0.5165389866580348	1.4542043594406406	29.677639988584502
1725	3392	(90, 100, 130)	-0.6930509054929599	-0.9811822172625436	-0.9624444858495568	1.4542434784588227	29.67843833589434
1726	6593	(170, 100, 140)	-0.4444001466511038	-0.9816165035539212	-0.624749990718797	1.4544028589022375	29.681690998004846
1727	6789	(170, 200, 100)	-0.4573749856803362	-0.9816885105407812	-0.6909811799656234	1.4544292833430916	29.68223027230799
1728	3734	(100, 70, 150)	-0.7744145295603464	-0.981744641321612	-0.9898387082677618	1.4544498813515112	29.682650639826758
1729	2773	(70, 190, 140)	-0.742746697142713	-0.9820327580353164	-0.9245923708473024	1.4545556053891715	29.684808273248397
1730	2653	(70, 130, 140)	-0.6591454221873516	-0.9824038475716363	-0.71664895935482	1.4546917648700053	29.68758703816337
1731	5052	(130, 130, 130)	-0.7186779250768576	-0.9825120711388802	-0.9336247192943604	1.454731471659228	29.68839738080057
1732	7434	(190, 120, 150)	-0.3806334208805004	-0.982712571395806	-0.3234117546856003	1.454805031529019	29.68989860263304
1733	2390	(60, 200, 110)	-0.7595747784969735	-0.982809892581784	-1.00130949126595	1.4548407355477762	29.69062725607706
1734	6724	(170, 170, 50)	-0.484906567406431	-0.9833385290340672	-0.6734951772539611	1.4550346599864243	29.694584897682123
1735	3508	(90, 160, 90)	-0.7200410833214828	-0.983746614053402	-0.7814149414078727	1.4551843437893588	29.697639669170584
1736	6752	(170, 180, 130)	-0.4608877840304453	-0.9837598397082437	-0.6555767562353555	1.455189194644213	29.69773866620843
1737	2992	(80, 100, 130)	-0.5762777110247013	-0.9839095634275444	-0.7951265162120923	1.4552441086068972	29.69885935932443
1738	2420	(70, 20, 10)	-0.6285096741403442	-0.9839921478183772	-0.7934192183502488	1.455274397083694	29.699477491503963
1739	3510	(90, 160, 110)	-0.5863829415762514	-0.9848754904274236	-0.7554099743410166	1.455598330529707	29.706088378157286
1740	6999	(180, 100, 200)	-0.4247856244347909	-0.9849128472708208	-0.8640349328335276	1.455612028190668	29.706367922258526
1741	2979	(80, 90, 200)	-0.366038328313212	-0.9851172717270134	-0.5389264756531895	1.4556869823723244	29.70789759943519
1742	4689	(120, 150, 100)	-0.4702162482187	-0.9853253862137088	-0.7099864783301928	1.4557632855745954	29.709454807644804
1743	7475	(190, 140, 160)	-0.4368778921131471	-0.9853390134779209	-0.6215623003479367	1.4557682817422308	29.709556770249606
1744	7183	(180, 200, 40)	-0.5205695037822162	-0.9853666562049076	-0.6783753584157806	1.45577841635018	29.709763598983262
1745	7871	(200, 140, 120)	-0.4250153483257866	-0.9857819339522024	-0.905749221240468	1.455930660463193	29.712870621697814
1746	3586	(90, 200, 70)	-0.5449683467755815	-0.985897039954302	-0.7660222004264782	1.4559728564179264	29.713731763631152
1747	5806	(150, 110, 70)	-0.4411903886137056	-0.9860415641546438	-0.6982215330725687	1.4560258348655235	29.714812956439253
1748	4297	(110, 150, 180)	-0.3316660382160898	-0.9862717842901568	-0.4637231590103998	1.4561102230166627	29.716535163605357
1749	2671	(70, 140, 120)	-0.6453715902752759	-0.9866566365420588	-0.9000116649801992	1.4562512812949897	29.71941390397938
1750	4570	(120, 90, 110)	-0.4216818583240114	-0.9872070937902406	-0.6437992174709715	1.456453014332133	29.723530904737405
1751	5564	(140, 190, 50)	-0.4946989662536913	-0.988038463995166	-0.7691894121366879	1.456757644138443	29.729747839560062
1752	3711	(100, 60, 120)	-0.5685594227216793	-0.9881202267443214	-0.7547514797226107	1.4567876001195184	29.730359186112615
1753	4294	(110, 150, 150)	-0.3688727896601842	-0.9882798912908396	-0.547438337982714	1.4568460957423366	29.731552974333397
1754	4769	(120, 190, 100)	-0.4865845097711758	-0.9883386808891196	-0.3735402378147178	1.4568676336465325	29.73199252339862
1755	6192	(160, 100, 130)	-0.5586684594694948	-0.9884098913919152	-0.8124953566474691	1.456893721593429	29.73252493047814
1756	4495	(120, 50, 160)	-0.5071223490970733	-0.9886008836730182	-0.6911173320699838	1.45696368925325	29.73395284190306
1757	3037	(80, 120, 180)	-0.360495847621737	-0.9887206591531196	-0.6257559719142869	1.4570075658046422	29.734848281727388
1758	7144	(180, 180, 50)	-0.49063281659939	-0.9887284151247088	-0.6869358402548805	1.457010406952346	29.73490626433359
1759	2298	(60, 150, 190)	-0.7455063186091411	-0.9887338152000248	-0.98439064839636	1.4570123850908725	29.734946634507597
1760	2638	(70, 120, 190)	-0.7453695651818297	-0.9888372164311808	-0.9782034730225836	1.4570502621850898	29.735719636430403
1761	5739	(150, 70, 200)	-0.349108531992427	-0.98909890661238	-0.5382644442561234	1.4571461179952407	29.73767587745389
1762	6773	(170, 190, 140)	-0.4433975770177816	-0.9891868162475816	-0.631411422885639	1.457178317441919	29.738333009018753
1763	6272	(160, 140, 130)	-0.5333908447712867	-0.9894709149323508	-0.3762953910042886	1.4572823719378905	29.74045657016103
1764	3584	(90, 200, 50)	-0.6518666282819201	-0.9896013064444498	-0.9211644743736724	1.4573301268804828	29.741431160826178
1765	3895	(100, 150, 160)	-0.4168762269513528	-0.9898845320539956	-0.2362194034537757	1.4574338508084992	29.743547975683654
1766	3336	(90, 70, 170)	-0.7921792679828394	-0.9902772251433536	-1.0261041497541954	1.4575776521092012	29.746482696106145
1767	3923	(100, 170, 40)	-0.8116920840989434	-0.9904687950657048	-0.9611109053374512	1.4576477984474363	29.74791425402931
1768	4593	(120, 100, 140)	-0.4616524023964961	-0.9904968596988852	-0.6697538252935464	1.4576580744705208	29.748123968786132
1769	2608	(70, 110, 90)	-0.730551476701822	-0.9910412092950344	-0.8329122289876254	1.4578573768052443	29.752191363372333
1770	3130	(80, 170, 110)	-0.4797480127876912	-0.9918058299602937	-0.7150967884872725	1.458137280825356	29.757903690313388
1771	4959	(130, 80, 200)	-0.4713886339964535	-0.9925206937887716	-0.6656280559035176	1.4583989218128686	29.763243302303437
1772	4243	(110, 130, 40)	-0.4996348788541938	-0.9931756294402674	-0.6811430232723802	1.4586385878234942	29.76813444537743
1773	5465	(140, 140, 60)	-0.4846196530030369	-0.9933854884106452	-0.769581908177587	1.4587153749190855	29.76970152896093
1774	3358	(90, 80, 190)	-0.4722991600224768	-0.9937828905581216	-0.6211306700276926	1.458860772720128	29.77266883102302
1775	3149	(80, 180, 100)	-0.4131428354777069	-0.9938051008726952	-0.6442796651118565	1.4588688983958469	29.77283466113973
1776	3507	(90, 160, 80)	-0.8215695337157292	-0.9938308760174	-1.078311769115071	1.4588783282130886	29.77302710638956
1777	6693	(170, 150, 140)	-0.5970881513379631	-0.993868114589486	-0.559975540806098	1.458891951808947	29.7733051389581
1778	2644	(70, 130, 50)	-0.7415791960406692	-0.9939585722772196	-0.9909063181708736	1.4589250448944182	29.77398050804935
1779	4996	(130, 100, 170)	-0.5957999043052411	-0.9939693597581208	-0.7906370438724284	1.4589289913416992	29.77406104778978
1780	68	(10, 40, 90)	-1.3140771384315872	-0.9942490743766677	-1.49626752133154	1.4590313172510163	29.77614933165339
1781	2858	(80, 30, 190)	-0.5866879819879076	-0.9944203026411188	-0.8555951743135332	1.4590939528668638	29.77742760952783
1782	2547	(70, 80, 80)	-0.8072523327708001	-0.9951236954239208	-1.1332706405720088	1.4593512270432485	29.782678102923438
1783	3114	(80, 160, 150)	-0.3299361232423574	-0.9951381776796392	-0.5283736936992142	1.459356523621939	29.7827861963661
1784	3036	(80, 120, 170)	-0.5012991105634064	-0.9954070900473668	-0.6936768292011554	1.4594548691400084	29.78479324775527
1785	7476	(190, 140, 170)	-0.4100637516455174	-0.9954618459595974	-0.6433190935969009	1.4594748934335218	29.785201906806563
1786	7417	(190, 110, 180)	-0.4775775517714555	-0.9955135419798868	-0.6957417045174232	1.459493798469266	29.785587723862566
1787	3789	(100, 100, 100)	-0.6731850663020844	-0.9956252014265412	-0.8653591946414236	1.4595346310636992	29.786421042116306
1788	3299	(90, 50, 200)	-0.7290368793988273	-0.9959378931866896	-0.956984933500564	1.4596489728189288	29.788754547325073
1789	6188	(160, 100, 90)	-0.6744337411844943	-0.9959803646861034	-0.9009891863810432	1.459664502648519	29.789071482622838
1790	3849	(100, 130, 100)	-0.4633293250096304	-0.9961015491350352	-0.1415342462345493	1.4597088131930198	29.789975779449378
1791	5355	(140, 80, 160)	-0.6225509064115375	-0.9970638941105616	-0.8491028786608783	1.4600606425306903	29.79715597001409
1792	6173	(160, 90, 140)	-0.5675992536165642	-0.9971309261884423	-0.7685155016171633	1.4600851460224755	29.797656041275005
1793	4367	(110, 190, 80)	-0.4326200297388591	-0.9976951226493822	-0.4511147788012362	1.46029137103498	29.801864714999592
1794	2717	(70, 160, 180)	-0.6559113317631409	-0.9978526991899356	-0.920196490432794	1.460348963187642	29.803040065053914
1795	5504	(140, 160, 50)	-0.558900969708334	-0.9981996409219585	-0.7269120000122214	1.460475757821859	29.805627710650185
1796	6732	(170, 170, 130)	-0.4601178494773916	-0.9982954291044356	-0.6110288944380885	1.4605107629932663	29.806342101903393
1797	3117	(80, 160, 180)	-0.3316003231066484	-0.9983265647414804	-0.3837141258464351	1.4605221411296574	29.806574308768518
1798	2688	(70, 150, 90)	-0.6972653303337211	-0.9984070478025328	-0.96077330563422	1.4605515522657524	29.807174536035763
1799	4230	(110, 120, 110)	-0.4437872287080231	-0.998413784718317	-0.6803991298980652	1.460554014127695	29.807224778116222
1800	3567	(90, 190, 80)	-0.5841167350110081	-0.9985445933649536	-0.8468500514747687	1.4606018145304662	29.80820029654013
1801	3394	(90, 100, 150)	-0.7211546268315154	-0.9986814680490504	-0.6989280873083904	1.4606518299241074	29.809221018859333
1802	7589	(190, 200, 100)	-0.4009509604538273	-0.9988905381548988	-0.6208140640984194	1.460728222949217	29.810780060188097
1803	3829	(100, 120, 100)	-0.6865804848714068	-0.9989910072510984	-0.918253909456101	1.4607649323631378	29.811529231900767
1804	5876	(150, 140, 170)	-0.2447131996264133	-0.9993808201442616	-0.2290051867592906	1.4609073535258648	29.81443578624214
1805	6291	(160, 150, 120)	-0.6038681928924099	-0.999416093729652	-0.3689735554762122	1.4609202403187362	29.814698782015025
1806	7455	(190, 130, 160)	-0.3878375365547701	-0.9994433039445532	-0.5941615043202395	1.460930181175612	29.814901656645137
1807	5371	(140, 90, 120)	-0.5854843314468157	-0.999550584172934	-0.8117009626878933	1.4609693737901033	29.815701505920472
1808	2635	(70, 120, 160)	-0.7564223236440282	-0.999808924731466	-0.9947624410224176	1.4610637488604192	29.81762752776366
1809	5315	(140, 60, 160)	-0.5345930161999222	-0.999953383504922	-0.8169075499426945	1.4611165188183433	29.818704465680472
1810	2333	(60, 170, 140)	-0.7294688616100651	-1.00009209896792	-0.950132795723259	1.4611671889843998	29.819738550702034
1811	7915	(200, 160, 160)	-0.4320117279876785	-1.0003619507654324	-0.6398659639075693	1.4612657557688626	29.821750117731888
1812	5158	(130, 180, 190)	-0.5614832422782261	-1.00047092310131	-0.6804454996183615	1.4613055574092797	29.82256239610775
1813	5432	(140, 120, 130)	-0.3748326701409048	-1.0008739622205658	-0.336920106138716	1.4614527561603552	29.825566452252144
1814	7165	(180, 190, 60)	-0.4789363375067614	-1.0017276689854495	-0.6709140458335924	1.4617644996967936	29.831928565240684
1815	7494	(190, 150, 150)	-0.4347322738416252	-1.0017780861873802	-0.5089635943802138	1.461782908197872	29.832304248936158
1816	4631	(120, 120, 120)	-0.4820899688042761	-1.002399736533039	-0.6966508614413922	1.4620098682482912	29.836936086699815
1817	3469	(90, 140, 100)	-0.6507082422912953	-1.0025425182508374	-0.8759643252324123	1.4620619918466755	29.837999833605622
1818	3112	(80, 160, 130)	-0.4110906823525269	-1.002668143590706	-0.6874334853693778	1.4621078508365548	29.83893573135826
1819	6309	(160, 160, 100)	-0.5996461725453379	-1.0034187301834394	-0.6265819138913624	1.4623818192782545	29.844526924046004
1820	2785	(70, 200, 60)	-0.7110571793030038	-1.0036957644820903	-0.9215967831233536	1.4624829254302305	29.84659031490266
1821	6118	(160, 60, 190)	-0.5857968407887135	-1.0038934224276337	-0.8252586732444586	1.4625550581978204	29.848062412200417
1822	6348	(160, 180, 90)	-0.5267009010690815	-1.0040329617488126	-0.7362036520951067	1.4626059791662331	29.84910161563741
1823	6976	(180, 90, 170)	-0.422548496175875	-1.004120912691839	-0.6274102336915642	1.462638073489593	29.849756601828425
1824	5356	(140, 80, 170)	-0.4762874921937636	-1.0043209875132093	-0.7298644050594152	1.4627110804988457	29.85124654079277
1825	5148	(130, 180, 90)	-0.466372669823373	-1.0043348246784012	-0.6681254223590403	1.4627161295254345	29.85134958215172
1826	7068	(180, 140, 90)	-0.4782545163702159	-1.0044194545564404	-0.3325825103476719	1.4627470096407342	29.85197978858641
1827	2194	(60, 100, 150)	-0.7715698147250929	-1.0046105589708687	-0.9806888320824332	1.4628167382465744	29.85340282135866
1828	2765	(70, 190, 60)	-0.6672682152247273	-1.0047083330116005	-0.9275589690740852	1.4628524119485684	29.85413085609323
1829	4635	(120, 120, 160)	-0.4093220806816526	-1.0048487854099784	-0.4950295828812893	1.462903655695042	29.855176646837595
1830	4741	(120, 180, 20)	-0.5664175801023477	-1.00508672888094	-0.7793666909830842	1.462990464747309	29.856948260149164
1831	6213	(160, 110, 140)	-0.5195083819282107	-1.005135164772898	-0.7307847852880535	1.4630081350104285	29.857308877763845
1832	3945	(100, 180, 60)	-0.5103111191071596	-1.0051615084989334	-0.7073851273094627	1.4630177455742406	29.857505011719194
1833	4156	(110, 80, 170)	-0.5052353975650856	-1.0052427290038422	-0.69612273657701	1.4630473755656936	29.858109705422315
1834	6744	(170, 180, 50)	-0.5475522111522213	-1.0055807332187752	-0.8071042896559988	1.4631706761854262	29.86062604460053
1835	2553	(70, 80, 140)	-0.763978669917281	-1.005624757131467	-1.0095367748427606	1.4631867349118473	29.86095377371117
1836	2312	(60, 160, 130)	-0.8882575223942621	-1.005753790692808	-1.010789289342084	1.4632338018315398	29.86191432309265
1837	6157	(160, 80, 180)	-0.6185981737630404	-1.0058412739690985	-0.5734212928452275	1.4632657118026884	29.862565546993636
1838	2685	(70, 150, 60)	-0.623940577139287	-1.0059369071998645	-0.8362185119344521	1.463300593715178	29.86327742275873
1839	5757	(150, 80, 180)	-0.411892595533893	-1.0063674498929047	-0.6750831532368055	1.463457622476677	29.86648209136076
1840	3008	(80, 110, 90)	-0.4806069413311309	-1.0064283707873138	-0.7405260807380735	1.4634798403586844	29.86693551752417
1841	7161	(180, 190, 20)	-0.5172397339412875	-1.0067855194320026	-0.8030552911487211	1.463610085871471	29.86959358921369
1842	3317	(90, 60, 180)	-0.8526195807277299	-1.0071666574748177	-1.1078364394010036	1.4637490670914153	29.872429940641126
1843	6613	(170, 110, 140)	-0.5640205403407381	-1.0073223268667837	-0.7445754167764627	1.4638058278263917	29.873588322987583
1844	2558	(70, 80, 190)	-0.753018782738377	-1.0074660708310468	-1.0148706009233417	1.4638582383144854	29.874657924785414
1845	6728	(170, 170, 90)	-0.5738475672833567	-1.007599827304428	-0.7897404536347027	1.4639070055780812	29.875653175062876
1846	3521	(90, 170, 20)	-0.9078280781345542	-1.00837082004995	-1.1340658873694618	1.4641880758703012	29.88138930347553
1847	6375	(160, 190, 160)	-0.4809793920975496	-1.0090599146256656	-0.6833739669461356	1.464439244010905	29.886515183896016
1848	5931	(150, 170, 120)	-0.2889201546131004	-1.009101749249321	-0.4802846398117749	1.464454490929444	29.88682634549885
1849	6652	(170, 130, 130)	-0.5760969423288542	-1.009633190507949	-0.7991640114673484	1.464648164564559	29.89077886866447
1850	4192	(110, 100, 130)	-0.4977878835053411	-1.009720754761139	-0.6924513385111613	1.4646800732298586	29.89143006591548
1851	2709	(70, 160, 100)	-0.6862485693716354	-1.0100505996338924	-0.9325783738963568	1.4648002634080193	29.89388292669427
1852	7435	(190, 120, 160)	-0.3845712244394244	-1.0101855662639978	-0.8402633939981854	1.4648494402388923	29.894886535487597
1853	3717	(100, 60, 180)	-0.6021737137359204	-1.010411447953418	-0.8323932188413308	1.4649317394497658	29.89656611121971
1854	5299	(140, 50, 200)	-0.6434781394411628	-1.0108622377565677	-0.8811729960980419	1.4650959693333112	29.899917741496147
1855	2315	(60, 160, 160)	-0.8842629415924539	-1.0108703151828409	-0.9639119588779972	1.4650989119000792	29.899977793879167
1856	4517	(120, 60, 180)	-0.5254071317159277	-1.0113337919307477	-0.7193014466333999	1.4652677443084223	29.903423353233105
1857	3814	(100, 110, 150)	-0.6709988647396676	-1.011541762636413	-0.6664135378138631	1.4653434962525067	29.904969311275647
1858	7406	(190, 110, 70)	-0.5347691627154594	-1.0115952674426816	-0.9035566376402748	1.4653629843884206	29.90536702833511
1859	5317	(140, 60, 180)	-0.5985142668222827	-1.0118532342024211	-0.820517469495344	1.465456940371682	29.907284497381266
1860	2316	(60, 160, 170)	-0.7851070538628022	-1.0118633838982207	-1.0058592291868391	1.4654606369443592	29.90735993763998
1861	4182	(110, 100, 30)	-0.4851784384207305	-1.0125141729951683	-0.8645530703953808	1.4656976382982905	29.91219669996511
1862	4765	(120, 190, 60)	-0.4824153509814011	-1.0127660871235689	-0.6974339424263725	1.4657893689291217	29.914068753655542
1863	3398	(90, 100, 190)	-0.7263301727912961	-1.01295341244229	-0.5730358459213465	1.4658575768232442	29.915460751494777
1864	7164	(180, 190, 50)	-0.5328072950943588	-1.012968182950844	-0.8256013350904343	1.4658629548469049	29.915570507079693
1865	5108	(130, 160, 90)	-0.5480970421626563	-1.0133495764907527	-0.8044232602311109	1.466001815507267	29.918404398107484
1866	7549	(190, 180, 100)	-0.5104361774940689	-1.013661013193961	-0.3667316468300449	1.466115195995909	29.920718285630794
1867	2329	(60, 170, 100)	-0.802248535424799	-1.013783166065264	-0.994697159394185	1.4661596641223125	29.921625798414535
1868	2937	(80, 70, 180)	-0.391210718138848	-1.0138360592377973	-0.5938508170575817	1.4661789187590992	29.922018750185696
1869	6678	(170, 140, 190)	-0.4580612642312294	-1.0145905538669275	-0.638674246804808	1.4664535489904578	29.92762344878485
1870	5278	(140, 40, 190)	-0.6744343344553563	-1.0151209444911062	-0.8686703354294003	1.4666465763093623	29.931562781823718
1871	3039	(80, 120, 200)	-0.452534687866686	-1.0153506107028036	-0.6470909713426665	1.4667301518304834	29.93326840470374
1872	7452	(190, 130, 130)	-0.4208772074043247	-1.0156722329610108	-0.9131399754336682	1.466847182148206	29.935656778534813
1873	2956	(80, 80, 170)	-0.5605205117777585	-1.015951505419805	-0.7979225866443531	1.4669487948569122	29.937730507283923
1874	4725	(120, 170, 60)	-0.4313576971784454	-1.0172461085427391	-0.6097406336584743	1.4674197416257826	29.947341665832294
1875	4990	(130, 100, 110)	-0.641020581778555	-1.017675639246026	-0.8658188350197694	1.4675759616036312	29.950529828645532
1876	5908	(150, 160, 90)	-0.3260963163108115	-1.01781610004605	-0.5435093194064532	1.4676270434777976	29.95157231587342
1877	5109	(130, 160, 100)	-0.6544986158221762	-1.0179081325774666	-0.8428510294229877	1.4676605123087505	29.952255353239803
1878	2629	(70, 120, 100)	-0.7649301693000417	-1.0179232675432912	-0.9767079838676408	1.4676660162634865	29.95236767884666
1879	2677	(70, 140, 180)	-0.6516301847207662	-1.0179260996202348	-0.725955396801901	1.467667046169255	29.952388697331735
1880	5370	(140, 90, 110)	-0.4462329208671634	-1.0181022080360216	-0.6923736077897061	1.467731087880057	29.953695671021567
1881	2768	(70, 190, 90)	-0.7244863350528807	-1.0182086728531594	-1.0039146798962988	1.467769802386294	29.954485762985588
1882	6117	(160, 60, 180)	-0.5936829778467507	-1.0183093265685446	-0.823368076006837	1.4678064028240894	29.9552327106957
1883	4535	(120, 70, 160)	-0.5371504566115779	-1.018667490537485	-0.6541634025970093	1.467936633616515	29.95789048196969
1884	3089	(80, 150, 100)	-0.417311692346789	-1.0189801851001437	-0.5972984393338503	1.468050321985608	29.96021065276751
1885	2603	(70, 110, 40)	-0.7165187041756811	-1.0196502428796337	-1.0122116495474065	1.4682939095512726	29.96518182757699
1886	3064	(80, 140, 50)	-0.6089738447808195	-1.019974923512467	-0.7911316661592811	1.4684119268761089	29.967590344410382
1887	5789	(150, 100, 100)	-0.4052852065355841	-1.020016432422782	-0.632297817491218	1.4684270141589115	29.96789824814105
1888	6745	(170, 180, 60)	-0.5429842292748273	-1.0201747739242255	-0.7414000649479717	1.468484565270421	29.969072760620836
1889	6978	(180, 90, 190)	-0.5103141522707797	-1.020381152490177	-0.7290094734317986	1.468559572641777	29.97060352330157
1890	3589	(90, 200, 100)	-0.6959274242580082	-1.020621042651617	-0.6941159070066518	1.468646754838999	29.9723827518163
1891	2297	(60, 150, 180)	-0.6559132310642901	-1.0206641644780627	-0.8701883351766305	1.4686624258607432	29.972702568586595
1892	71	(10, 40, 120)	-1.0400855766192487	-1.020999388663046	-1.1683877536762644	1.4687842449031852	29.975188671493573
1893	3400	(90, 110, 10)	-0.9060952733919334	-1.021230392735156	-1.1244822777606704	1.4688681849203271	29.976901733067894
1894	6630	(170, 120, 110)	-0.602152104019432	-1.0215132613583586	-0.911283221370486	1.4689709644417974	29.978999274322394
1895	5849	(150, 130, 100)	-0.4675273055931042	-1.02162184564614	-0.7677128521880692	1.469010416328435	29.979804414866017
1896	6608	(170, 110, 90)	-0.5575879405863784	-1.0217198263636895	-0.7792338277995638	1.469046014714709	29.980530912545085
1897	2783	(70, 200, 40)	-0.7066597953121627	-1.022286750726196	-0.9204390724742592	1.4692519729259443	29.984734141345797
1898	5316	(140, 60, 170)	-0.5530733260652654	-1.0224078614666992	-0.7391081362760806	1.4692959675598138	29.98563199101661
1899	4499	(120, 50, 200)	-0.5048813135454453	-1.022564395183036	-0.7118422421625002	1.4693528279766426	29.98679240768658
1900	3797	(100, 100, 180)	-0.6316850356052732	-1.022666559835279	-0.5576830269004615	1.4693899378025197	29.98754975107183
1901	3295	(90, 50, 160)	-0.7922190017861137	-1.0227046528948778	-1.0283374513028292	1.4694037743132051	29.987832128840918
1902	6690	(170, 150, 110)	-0.4072707278464123	-1.0228289506997514	-0.7955677909391932	1.4694489219964133	29.988753510130884
1903	7079	(180, 140, 200)	-0.4602702066075068	-1.02293242470462	-0.5547986284015763	1.469486504961708	29.98952050942261
1904	3056	(80, 130, 170)	-0.519540893496744	-1.0229873413054564	-0.5667195620760225	1.469506450921139	29.989927569819162
1905	5846	(150, 130, 70)	-0.3373954623104618	-1.0230623104038497	-0.5672851424664435	1.4695336796019156	29.99048325718195
1906	6567	(170, 90, 80)	-0.6030694930101064	-1.023256035271921	-0.8532860888262397	1.4696040378903954	29.99191914062031
1907	2277	(60, 140, 180)	-0.8348731252136334	-1.0232594580592125	-1.1413498044572976	1.469605280970809	29.99194450960834
1908	2276	(60, 140, 170)	-0.8838219312733946	-1.023714672737349	-0.8348572293286252	1.4697705954754865	29.995318275009925
1909	6753	(170, 180, 140)	-0.4903266171896614	-1.023900828133916	-0.7144693070884396	1.46983819379851	29.996697832622655
1910	4137	(110, 70, 180)	-0.5104379018626617	-1.0243735549207735	-0.6784174893177995	1.4700098403802735	30.000200824087216
1911	7414	(190, 110, 150)	-0.5266322197709485	-1.0244217587670574	-0.7379949829946032	1.4700273420183456	30.0005580003744
1912	3364	(90, 90, 50)	-0.8659106602988966	-1.0248950702473976	-1.0503200931548884	1.470199178778793	30.00406487303659
1913	4573	(120, 90, 140)	-0.4720943301288849	-1.0251602179286166	-0.6494601703996142	1.47029543244364	30.006029233543668
1914	5036	(130, 120, 170)	-0.5087938089892923	-1.0251991386050228	-0.2831809256022468	1.4703095608610606	30.006317568593072
1915	7878	(200, 140, 190)	-0.460509659778868	-1.0252016885988575	-0.7221684971545532	1.4703104865179657	30.00633645955032
1916	3471	(90, 140, 120)	-0.7086584984481161	-1.025575486238079	-0.9022617167493452	1.4704461700980127	30.009105512204336
1917	4178	(110, 90, 190)	-0.44966086539721	-1.0270812521532455	-0.6246664941292648	1.4709926163806613	30.02025747715635
1918	6595	(170, 100, 160)	-0.4768132608458069	-1.0271033394680047	-0.6799565992183121	1.471000630412755	30.020421028831734
1919	4250	(110, 130, 110)	-0.3765428993422164	-1.0276186362935258	-0.4282859280008756	1.4711875853091487	30.024236434880585
1920	4556	(120, 80, 170)	-0.5857929741453998	-1.02799511049157	-0.4308660204526141	1.471324158935325	30.027023651741324
1921	5275	(140, 40, 160)	-0.6685646016474294	-1.0283486986845287	-0.8620191931493876	1.471452418656798	30.02964119707751
1922	4113	(110, 60, 140)	-0.5002070251782802	-1.028398721242381	-0.7631624698790207	1.4714705628151423	30.030011486023312
1923	3012	(80, 110, 130)	-0.4209811046804588	-1.0286340976479469	-0.6299836340204039	1.4715559354298278	30.031753784282195
1924	6598	(170, 100, 190)	-0.5006640063736993	-1.0287125010293727	-0.7095041493537153	1.4715843717670378	30.03233411769465
1925	7752	(200, 80, 130)	-0.6916132746824202	-1.0288823294412035	-0.9274722934916628	1.471645965414866	30.033591130915628
1926	5448	(140, 130, 90)	-0.4662008315551302	-1.0293055070834731	-0.6341483590903093	1.4717994329645947	30.03672312172642
1927	3038	(80, 120, 190)	-0.4729784657445224	-1.029443274638119	-0.4089244143317213	1.4718493916245448	30.037742686215196
1928	3351	(90, 80, 120)	-0.8163817792687058	-1.0295276683698371	-1.0809600710603848	1.4718799944930523	30.038367234552087
1929	5756	(150, 80, 170)	-0.5552240722362272	-1.0298819775065289	-0.7380056502714163	1.472008467186418	30.040989126253425
1930	4958	(130, 80, 190)	-0.5284714119936036	-1.0299129440997363	-0.7586356735020259	1.4720196951578128	30.04121826852679
1931	5837	(150, 120, 180)	-0.4713454120665317	-1.030209931763347	-0.3302461887484034	1.4721273735935616	30.043415787623708
1932	4345	(110, 180, 60)	-0.507074816302449	-1.0302366846672415	-0.7219655426319724	1.472137072972869	30.043613734140184
1933	3128	(80, 170, 90)	-0.4828743599121552	-1.030274446060211	-0.6209610251592921	1.4721507634180406	30.043893130980422
1934	3731	(100, 70, 120)	-0.6772597636022009	-1.0303325327264314	-0.8569727206588315	1.4721718225705516	30.04432290960309
1935	5968	(150, 190, 90)	-0.4436277740703991	-1.0307160783387856	-0.5799509088144272	1.472310868359883	30.04716057877312
1936	4574	(120, 90, 150)	-0.5554767238020146	-1.0307292674787982	-0.7813277266008708	1.472315649550829	30.04725815409855
1937	2606	(70, 110, 70)	-0.72019694370575	-1.030928460398231	-0.9161841156694142	1.4723878570247213	30.04873177601472
1938	6747	(170, 180, 80)	-0.5479190374940799	-1.031297565547222	-0.8126675967037931	1.472521648356992	30.05146221136718
1939	3925	(100, 170, 60)	-0.7082650147974936	-1.031579465848425	-0.9391631647088948	1.4726238219386372	30.0535473865028
1940	2621	(70, 120, 20)	-0.7551278644978698	-1.031641997945553	-0.9654333907517424	1.4726464854742805	30.054009907638374
1941	5295	(140, 50, 160)	-0.5680845061662403	-1.03206256935277	-0.793768358347583	1.4727989042949967	30.057120495816257
1942	2371	(60, 190, 120)	-0.7535801302962086	-1.032085964486838	-1.023086116600418	1.472807382436656	30.05729351911543
1943	5166	(130, 190, 70)	-0.5201359347631613	-1.032164292312772	-0.704211479505342	1.472835767232047	30.057872800654017
1944	3167	(80, 190, 80)	-0.588789011845958	-1.0322400807516967	-0.7352254326323134	1.4728632312720595	30.058433291266518
1945	6705	(170, 160, 60)	-0.566997156991629	-1.0325130474726492	-0.7842246997083628	1.4729621440803835	30.060451920007825
1946	4692	(120, 150, 130)	-0.4437421489719233	-1.0325354053231155	-0.4600667351352838	1.4729702454248836	30.06061725356905
1947	2499	(70, 50, 200)	-0.7789747852377837	-1.0326444283328953	-0.9337550748900484	1.4730097491638277	30.061423452323012
1948	4496	(120, 50, 170)	-0.5575647926968403	-1.032937391160054	-0.8042700785648897	1.473115896984472	30.06358973437698
1949	5105	(130, 160, 60)	-0.7173197889882774	-1.0333442120895726	-0.9602324209316426	1.4732632857831092	30.066597669043045
1950	6347	(160, 180, 80)	-0.5742567603361728	-1.0334088118452036	-0.7312516623168902	1.4732866885330658	30.06707527618501
1951	2557	(70, 80, 180)	-0.865823270851833	-1.0334699890476569	-1.1195936381289957	1.4733088510415528	30.067527572276585
1952	2712	(70, 160, 130)	-0.7317441670056644	-1.033552658793572	-0.9846582710756376	1.473338799069097	30.06813875651218
1953	5583	(140, 200, 40)	-0.5187267775276301	-1.033865968605121	-0.7526497023470966	1.4734522934801508	30.07045496898267
1954	3792	(100, 100, 130)	-0.6855255163840561	-1.0340551799200042	-0.8771088507392821	1.4735208297963087	30.07185366931242
1955	3115	(80, 160, 160)	-0.4293903466177626	-1.034265882052768	-0.4307397104720668	1.47359714678729	30.073411158924284
1956	6172	(160, 90, 130)	-0.6427867285161146	-1.034423069098218	-0.8678149303981654	1.4736540778672933	30.074573017699862
1957	7776	(200, 90, 170)	-0.4492071644655957	-1.0344356432620887	-0.6767013448844819	1.473658631969022	30.074665958551467
1958	5926	(150, 170, 70)	-0.3199185878772721	-1.034550270122604	-0.6028785317805891	1.473700146794937	30.075513199896676
1959	6936	(180, 70, 170)	-0.4211226174983338	-1.03457134485953	-0.8300415659548455	1.4737077793815905	30.075668966971232
1960	5451	(140, 130, 120)	-0.5899890538043617	-1.0346442227168755	-0.5753157962492349	1.4737341730747475	30.076207613770357
1961	5151	(130, 180, 120)	-0.595075223123964	-1.034701741964957	-0.6823150975691691	1.4737550041078764	30.076632736895437
1962	4366	(110, 190, 70)	-0.6386447853973403	-1.034963115707579	-0.8153731857910055	1.4738496588878494	30.07856446709896
1963	2215	(60, 110, 160)	-0.7661709131753176	-1.0350940163114464	-0.9743638664727684	1.4738970613951503	30.079531865207148
1964	2610	(70, 110, 110)	-0.7043119911536493	-1.0360047154204586	-0.9999637340413656	1.4742268069983293	30.08626136731284
1965	4173	(110, 90, 140)	-0.5722195632855738	-1.0360126635369915	-0.7413446597773187	1.4742296845248235	30.086320092343332
1966	7057	(180, 130, 180)	-0.498151027729272	-1.0360924153969155	-0.6780714578217714	1.4742585574807925	30.086909336342703
1967	6733	(170, 170, 140)	-0.4017438210131019	-1.0362571011951354	-0.8102267052319789	1.474318177696526	30.088126075439302
1968	6268	(160, 140, 90)	-0.5924239751688785	-1.0365686488188262	-0.6242602861468439	1.4744309588273763	30.090427731170944
1969	6915	(180, 60, 160)	-0.4288412969795812	-1.037198607416129	-0.6106121258832781	1.4746589792879217	30.09508120995758
1970	6591	(170, 100, 120)	-0.5668625642734082	-1.0372018799953913	-0.7408519706729033	1.4746601637420145	30.09510538249009
1971	7145	(180, 180, 60)	-0.5820423164541426	-1.0374076295287082	-0.607402424946439	1.4747346293565986	30.096625088910173
1972	2951	(80, 80, 120)	-0.4898706951934513	-1.0375516652557848	-0.7352612504973572	1.4747867570500082	30.09768891938792
1973	7969	(200, 190, 100)	-0.4991961988598277	-1.0376357334015989	-0.4013940148858896	1.4748171811397175	30.098309819177903
1974	3438	(90, 120, 190)	-0.6402353521035251	-1.0383748566057425	-0.8758109113127363	1.475084641301644	30.103768189829466
1975	4233	(110, 120, 140)	-0.5035945827513957	-1.0384111623889123	-0.67339972988289	1.4750977777138472	30.10403627987443
1976	6735	(170, 170, 160)	-0.6091074930666343	-1.038748653253048	-0.3563790314944674	1.4752198854192515	30.106528273862278
1977	4311	(110, 160, 120)	-0.3982103149408602	-1.0387661152009584	-0.56253907429791	1.4752262030586516	30.1066572052786
1978	4612	(120, 110, 130)	-0.4597816363362268	-1.039077639979181	-0.7106805332973518	1.475338906511495	30.108957275744796
1979	6756	(170, 180, 170)	-0.5405836280345637	-1.039343216952448	-0.5024411492424858	1.4754349801667088	30.110917962585894
1980	2294	(60, 150, 150)	-0.718820332762875	-1.0395248923166909	-0.9842457033709484	1.475500698437093	30.11225915177741
1981	5891	(150, 150, 120)	-0.3981914764540304	-1.0395390166378804	-0.6252342880503552	1.475505807570543	30.112363419806996
1982	6649	(170, 130, 100)	-0.6178042343723626	-1.0395996347309864	-0.8051194246104492	1.4755277345067557	30.112810908301135
1983	5779	(150, 90, 200)	-0.5199998052861123	-1.039761185224668	-0.6199089979472309	1.4755861693853205	30.114003456843275
1984	7490	(190, 150, 110)	-0.4634546821163345	-1.0400095093043955	-0.6741435848013932	1.4756759868670537	30.115836466674562
1985	6767	(170, 190, 80)	-0.4303477690766364	-1.0400155805154236	-0.6227194363291099	1.475678182722911	30.11588128005941
1986	3385	(90, 100, 60)	-0.7179221480225049	-1.0400511597277695	-1.0270938096050046	1.4756910510654369	30.116143899294627
1987	3124	(80, 170, 50)	-0.4920929111939289	-1.040145503544018	-0.7394665735082663	1.4757251729341756	30.116840263962764
1988	6579	(170, 90, 200)	-0.5934731496587358	-1.0404050378091867	-0.8132553662178245	1.4758190361090608	30.118755838960425
1989	6709	(170, 160, 100)	-0.511506983981098	-1.0404080341660502	-0.8263707637675864	1.4758201197367702	30.11877795381163
1990	4519	(120, 60, 200)	-0.539757114353651	-1.0406379178253218	-0.765190441524413	1.475903254425638	30.120474580115058
1991	2219	(60, 110, 200)	-0.8498837592901085	-1.0406517209823811	-1.1071411491926209	1.475908246024049	30.12057644947038
1992	5807	(150, 110, 80)	-0.4800294992611418	-1.0407937795330828	-0.7003344381951637	1.4759596172931986	30.121624842718337
1993	3310	(90, 60, 110)	-0.9364858989956452	-1.0413327968267438	-1.1591645089146847	1.4761545206787745	30.12560246283213
1994	7573	(190, 190, 140)	-0.4068590411691912	-1.0415234873142514	-0.4502427806123508	1.476223466333333	30.12700951700679
1995	4343	(110, 180, 40)	-0.5893002662673186	-1.042088579384933	-0.7513413505433604	1.4764277609353609	30.1311787945992
1996	3585	(90, 200, 60)	-0.6888159525947659	-1.042125272031877	-0.9344138858371428	1.476441025247146	30.131449494839714
1997	5144	(130, 180, 50)	-0.5116462501061185	-1.0422768349846514	-0.6840751577300355	1.4764958136611033	30.1325676257368
1998	2950	(80, 80, 110)	-0.5797253905404776	-1.0425307207265626	-0.7971654189330348	1.4765875861326805	30.134440533320006
[truncated: 6,001 more rows]
