# Supplementary material for: Overcoming Clusterin-Induced Chemoresistance in Cancer: A Computational Study Using a Fragment-Based Drug Discovery Approach
Source: Biology (Basel). 2025 May 30;14(6):639. doi: 10.3390/biology14060639 (PMC12189888; doi:10.3390/biology14060639)
Supplement: Supplementary file 1 [file biology-14-00639-s001.zip › Supplemental Tables/Table S6. ADMET results of candidate drugs with affinities greater than parent fragment.csv]

Molecule	Canonical SMILES	Formula	MW	#Heavy atoms	#Aromatic heavy atoms	Fraction Csp3	#Rotatable bonds	#H-bond acceptors	#H-bond donors	MR	TPSA	iLOGP	XLOGP3	WLOGP	MLOGP	Silicos-IT Log P	Consensus Log P	ESOL Log S	ESOL Solubility (mg/ml)	ESOL Solubility (mol/l)	ESOL Class	Ali Log S	Ali Solubility (mg/ml)	Ali Solubility (mol/l)	Ali Class	Silicos-IT LogSw	Silicos-IT Solubility (mg/ml)	Silicos-IT Solubility (mol/l)	Silicos-IT class	GI absorption	BBB permeant	Pgp substrate	CYP1A2 inhibitor	CYP2C19 inhibitor	CYP2C9 inhibitor	CYP2D6 inhibitor	CYP3A4 inhibitor	log Kp (cm/s)	Lipinski #violations	Ghose #violations	Veber #violations	Egan #violations	Muegge #violations	Bioavailability Score	PAINS #alerts	Brenk #alerts	Leadlikeness #violations	Synthetic Accessibility
Molecule 1	Cc1[nH+][nH+]c(cc1C)N1CC[C@@H]2[C@H]1CN(C2)c1cccc([nH+]1)c1nc2n(c1c1ocnn1)cccc2	C26H28N9O+++	482.56	36	26	0.31	4	4	3	143.92	105.12	3.62	3.44	1.06	2.41	2.06	2.52	-5.27	0.00259	0.00000538	Moderately soluble	-5.33	0.00227	0.00000469	Moderately soluble	-7.48	0.000016	0.0000000332	Poorly soluble	High	No	Yes	No	Yes	Yes	Yes	Yes	-6.8	0	2	0	0	0	0.55	0	0	1	4.87
Molecule 2	Cc1[nH+][nH+]c(cc1C)N1CC[C@@H]2[C@H]1CN(C2)c1cccc([nH+]1)c1nc2nonc2nc1c1cccn1C	C26H29N10O+++	497.57	37	26	0.35	4	5	3	147.52	118.53	3.57	2.29	0.7	2.05	2.05	2.13	-4.62	0.0118	0.0000238	Moderately soluble	-4.42	0.0191	0.0000383	Moderately soluble	-7.48	0.0000166	0.0000000333	Poorly soluble	High	No	No	Yes	Yes	Yes	Yes	Yes	-7.71	1	2	0	0	0	0.55	0	0	1	4.94
Molecule 3	O=C(c1ccccc1c1n[nH]cn1)[C@H]1[C@@H]2CCN([C@@H]2CN1c1cccc[nH+]1)c1[nH+][nH+]c(c(c1)C)C	C26H29N8O+++	469.56	35	23	0.31	5	3	4	141.53	107.54	2.08	3.55	0.74	2.17	2.86	2.28	-5.14	0.00337	0.00000718	Moderately soluble	-5.49	0.00151	0.00000321	Moderately soluble	-7.52	0.0000142	0.0000000303	Poorly soluble	High	No	No	No	Yes	Yes	Yes	Yes	-6.64	0	1	0	0	0	0.55	0	0	2	4.65
Molecule 4	CCc1onc(c1)Cc1[nH+][nH+]c(cc1C)N1CC[C@@H]2[C@H]1CN(C2)c1cccc[nH+]1	C22H29N6O+++	393.51	29	17	0.45	5	2	3	120.76	74.93	3.45	3.25	0.53	2.51	3.05	2.56	-4.43	0.0146	0.0000371	Moderately soluble	-4.5	0.0125	0.0000318	Moderately soluble	-6.54	0.000113	0.000000288	Poorly soluble	High	No	No	No	Yes	Yes	Yes	Yes	-6.39	0	0	0	0	0	0.55	0	0	1	4.62
Molecule 5	Oc1ccc(cc1)c1nn2c(c1c1cccc(c1)c1cccc[nH+]1)nc(cc2C)C	C25H21N4O+	393.46	30	27	0.08	3	3	2	119.94	64.56	3.42	4.65	4.87	3.41	4.91	4.25	-5.68	0.000828	0.0000021	Moderately soluble	-5.73	0.000729	0.00000185	Moderately soluble	-9.02	0.000000377	9.57E-10	Poorly soluble	High	Yes	Yes	Yes	No	No	Yes	No	-5.4	0	0	0	0	0	0.55	0	0	2	3.48
Molecule 6	O=C(c1ccccc1c1nn[nH]n1)c1cc[nH+]c(c1)N1C[C@H]2[C@@H](C1)N(CC2)c1[nH+][nH+]c(c(c1)C)C	C25H28N9O+++	470.55	35	23	0.32	5	4	4	139.49	120.43	2.45	2.93	0.11	2.82	2.71	2.2	-4.76	0.00818	0.0000174	Moderately soluble	-5.12	0.00356	0.00000757	Moderately soluble	-7.38	0.0000198	0.0000000421	Poorly soluble	High	No	No	Yes	Yes	Yes	No	Yes	-7.09	0	1	0	0	0	0.55	0	0	1	4.52
Molecule 7	Cc1[nH+][nH+]c(cc1C)N1CC[C@@H]2[C@H]1CN(C2)c1[nH+]ccc(c1)C(c1ccccc1c1nn[nH]c1)(F)F	C26H29F2N8+++	491.56	36	23	0.35	5	4	4	141.26	90.47	2.43	3.89	2.36	3.89	3.99	3.31	-5.48	0.00162	0.0000033	Moderately soluble	-5.49	0.0016	0.00000325	Moderately soluble	-8.38	0.00000203	0.00000000413	Poorly soluble	High	No	No	Yes	Yes	Yes	Yes	Yes	-6.54	0	2	0	0	0	0.55	0	0	2	4.87
Molecule 8	Nc1nc(Cl)c(c(n1)c1cccc([nH+]1)N1C[C@H]2[C@@H](C1)N(CC2)c1[nH+][nH+]c(c(c1)C)C)c1ccco1	C25H28ClN8O+++	492	35	23	0.32	4	3	4	144.58	113.84	3.31	3.7	1.66	2.1	3.13	2.78	-5.44	0.00177	0.0000036	Moderately soluble	-5.78	0.000814	0.00000165	Moderately soluble	-8.04	0.00000451	0.00000000916	Poorly soluble	High	No	No	No	Yes	Yes	Yes	Yes	-6.67	0	2	0	0	0	0.55	0	0	2	4.77
Molecule 9	O=C(c1ccccc1c1[nH]ncn1)c1cc[nH+]c(c1)N1C[C@H]2[C@@H](C1)N(CC2)c1[nH+][nH+]c(c(c1)C)C	C26H29N8O+++	469.56	35	23	0.31	5	3	4	141.69	107.54	2.33	3.44	0.72	2.17	3.28	2.39	-5.07	0.00395	0.00000842	Moderately soluble	-5.38	0.00196	0.00000418	Moderately soluble	-7.75	0.00000835	0.0000000178	Poorly soluble	High	No	No	No	Yes	Yes	Yes	Yes	-6.72	0	1	0	0	0	0.55	0	0	1	4.54
Molecule 10	O=C1NC(=O)C(=C(c2cccc([nH+]2)N2C[C@H]3[C@@H](C2)N(CC3)c2[nH+][nH+]c(c(c2)C)C)C)N1	C22H28N7O2+++	422.5	31	12	0.41	3	2	5	133.06	107.1	2.74	2.19	-1.49	1.72	1.51	1.33	-3.93	0.0499	0.000118	Soluble	-4.07	0.0357	0.0000846	Moderately soluble	-5.48	0.00141	0.00000333	Moderately soluble	High	No	Yes	No	No	No	No	No	-7.32	0	2	0	0	0	0.55	0	2	1	4.65
Molecule 11	Cc1[nH+][nH+]c(cc1C)N1C[C@@H]([C@@H]2[C@H]1CN(C2)c1cccc[nH+]1)c1oc2c(c1)cccc2F	C25H27FN5O+++	432.51	32	21	0.32	3	2	3	130.66	62.04	3.74	4.31	2.4	3.59	3.83	3.57	-5.52	0.00129	0.00000299	Moderately soluble	-5.33	0.00204	0.00000471	Moderately soluble	-7.79	0.00000695	0.0000000161	Poorly soluble	High	Yes	No	No	Yes	Yes	Yes	Yes	-5.88	0	1	0	0	0	0.55	0	0	2	4.62
Molecule 12	O=C(c1ccccc1c1[nH]cnn1)c1cc[nH+]c(c1)N1C[C@H]2[C@@H](C1)N(CC2)c1[nH+][nH+]c(c(c1)C)C	C26H29N8O+++	469.56	35	23	0.31	5	3	4	141.69	107.54	2.4	2.93	0.72	2.57	3.28	2.38	-4.75	0.00828	0.0000176	Moderately soluble	-4.85	0.00663	0.0000141	Moderately soluble	-7.75	0.00000835	0.0000000178	Poorly soluble	High	No	No	No	Yes	Yes	Yes	Yes	-7.08	0	1	0	0	0	0.55	0	0	1	4.54
Molecule 13	CCc1cccc2c1oc(c2)[C@H]1CN([C@H]2[C@@H]1CN(C2)c1cccc[nH+]1)c1[nH+][nH+]c(c(c1)C)C	C27H32N5O+++	442.58	33	21	0.37	4	1	3	140.47	62.04	3.7	5	2.4	3.62	4.33	3.81	-5.94	0.000507	0.00000115	Moderately soluble	-6.04	0.000401	0.000000907	Poorly soluble	-8.3	0.00000223	0.00000000505	Poorly soluble	High	Yes	Yes	No	Yes	Yes	Yes	Yes	-5.45	0	1	0	0	0	0.55	0	0	2	4.95
Molecule 14	Cc1c(C)[nH+][nH+]c(c1c1nnc(o1)C(C)C)N1CC[C@@H]2[C@H]1CN(C2)c1cccc[nH+]1	C22H30N7O+++	408.52	30	17	0.5	4	3	3	124.31	87.82	3.1	3.03	0.87	2.8	2.83	2.53	-4.44	0.0149	0.0000366	Moderately soluble	-4.54	0.0118	0.0000289	Moderately soluble	-6.17	0.000276	0.000000676	Poorly soluble	High	No	No	No	Yes	Yes	Yes	Yes	-6.64	0	0	0	0	0	0.55	0	0	1	4.79
Molecule 15	O=C(c1ccccc1c1[nH]nnn1)c1cc[nH+]c(c1)N1C[C@H]2[C@@H](C1)N(CC2)c1[nH+][nH+]c(c(c1)C)C	C25H28N9O+++	470.55	35	23	0.32	5	4	4	139.49	120.43	2.11	3.01	0.11	2.82	2.71	2.15	-4.81	0.00729	0.0000155	Moderately soluble	-5.2	0.00294	0.00000626	Moderately soluble	-7.38	0.0000198	0.0000000421	Poorly soluble	High	No	No	Yes	Yes	Yes	No	Yes	-7.03	0	1	0	0	0	0.55	0	0	1	4.52
Molecule 16	CCS(=O)(=O)c1[nH]nc(n1)c1c([nH+][nH+]c(c1C)C)N1CC[C@@H]2[C@H]1CN(C2)c1cccc[nH+]1	C21H29N8O2S+++	457.57	32	17	0.48	5	4	4	129.72	132.99	2.14	2.04	0.36	1.56	1.57	1.53	-4.03	0.0432	0.0000943	Moderately soluble	-4.46	0.0158	0.0000346	Moderately soluble	-6.01	0.000443	0.000000968	Poorly soluble	High	No	Yes	No	No	No	No	Yes	-7.64	0	0	0	1	0	0.55	0	0	1	4.67
Molecule 17	NCc1ccc(c(n1)c1cccc([nH+]1)N1C[C@H]2[C@@H](C1)N(CC2)c1[nH+][nH+]c(c(c1)C)C)Cl	C23H29ClN7+++	438.98	31	18	0.39	4	2	4	132.36	87.81	3.59	2.53	0.72	2.36	3.19	2.48	-4.32	0.021	0.0000477	Moderately soluble	-4.02	0.0419	0.0000954	Moderately soluble	-7.14	0.0000319	0.0000000726	Poorly soluble	High	No	Yes	No	Yes	No	Yes	Yes	-7.18	0	1	0	0	0	0.55	0	0	1	4.45
Molecule 18	Cc1cc([nH+][nH+]c1C)N1CC[C@@H]2[C@H]1[C@@H](n1ccnc1c1c[nH]cn1)N(C2)c1cccc[nH+]1	C23H28N9+++	430.53	32	22	0.35	4	2	4	130.59	95.4	2.12	2.07	0.16	1.25	1.41	1.4	-4.06	0.0377	0.0000875	Moderately soluble	-3.7	0.0854	0.000198	Soluble	-6	0.000436	0.00000101	Moderately soluble	High	No	No	No	Yes	No	No	Yes	-7.46	0	1	0	0	0	0.55	0	0	1	4.81
Molecule 19	O=c1ccc2c(o1)c(c1cccc([nH+]1)N1C[C@H]3[C@@H](C1)N(CC3)c1[nH+][nH+]c(c(c1)C)C)c(cc2)C(=O)C	C28H30N5O3+++	484.57	36	22	0.32	4	3	3	148.11	96.18	3.53	3.71	1.68	2.87	4.34	3.23	-5.37	0.00207	0.00000427	Moderately soluble	-5.42	0.00184	0.00000379	Moderately soluble	-8.35	0.00000215	0.00000000445	Poorly soluble	High	No	Yes	No	Yes	Yes	Yes	Yes	-6.62	0	2	0	0	0	0.55	0	1	2	4.88
Molecule 20	Cc1cncc2c1oc(c2)Cc1cc([nH+][nH+]c1C)N1CC[C@@H]2[C@H]1CN(C2)c1cccc[nH+]1	C25H29N6O+++	429.54	32	21	0.36	4	2	3	133.46	74.93	3.43	3.67	1.43	2.42	3.65	2.92	-5.04	0.00395	0.00000919	Moderately soluble	-4.93	0.00501	0.0000117	Moderately soluble	-7.78	0.00000713	0.0000000166	Poorly soluble	High	No	Yes	No	Yes	Yes	Yes	Yes	-6.31	0	1	0	0	0	0.55	0	0	2	4.62
Molecule 21	CC[C@@H](c1cccc(n1)c1cccc([nH+]1)N1C[C@H]2[C@@H](C1)N(CC2)c1[nH+][nH+]c(c(c1)C)C)O	C25H33N6O+++	433.57	32	18	0.44	5	2	4	135.41	82.02	3.69	3.08	0.88	2.3	3.4	2.67	-4.55	0.0121	0.0000279	Moderately soluble	-4.47	0.0147	0.0000339	Moderately soluble	-6.75	0.0000775	0.000000179	Poorly soluble	High	No	Yes	No	Yes	No	Yes	Yes	-6.76	0	1	0	0	0	0.55	0	0	1	4.76
Molecule 22	Cc1cc([nH+][nH+]c1N(C(=O)c1cocn1)C)N1CC[C@@H]2[C@H]1CN(C2)c1cccc[nH+]1	C21H26N7O2+++	408.48	30	17	0.38	5	3	3	120.65	95.24	2.87	2.08	-0.34	1.59	0.84	1.41	-3.77	0.069	0.000169	Soluble	-3.71	0.0797	0.000195	Soluble	-5	0.00405	0.00000991	Moderately soluble	High	No	Yes	No	No	No	No	Yes	-7.31	0	0	0	0	0	0.55	0	0	1	4.3
Molecule 23	CCOc1nc(ncc1Cl)c1cccc([nH+]1)N1C[C@H]2[C@@H](C1)N(CC2)c1[nH+][nH+]c(c(c1)C)C	C23H29ClN7O+++	454.98	32	18	0.43	5	3	3	133.78	83.91	4.22	3.65	1.21	2.92	3.4	3.08	-5.05	0.00409	0.00000898	Moderately soluble	-5.1	0.00361	0.00000793	Moderately soluble	-7.24	0.0000264	0.0000000579	Poorly soluble	High	No	No	Yes	No	Yes	Yes	Yes	-6.48	0	1	0	0	0	0.55	0	0	2	4.5
Molecule 24	Cc1cc([nH+][nH+]c1C)N1CC[C@@H]2[C@@]1(C=Cc1nocn1)CN(C2)c1cccc[nH+]1	C21H26N7O+++	392.48	29	17	0.38	4	3	3	118.75	87.82	3.2	2.56	0.06	1.84	2.28	1.99	-4.06	0.0345	0.0000879	Moderately soluble	-4.05	0.0348	0.0000887	Moderately soluble	-5.67	0.000841	0.00000214	Moderately soluble	High	No	No	No	Yes	Yes	Yes	Yes	-6.88	0	0	0	0	0	0.55	0	0	1	4.53
Molecule 25	Cc1c(C)[nH+][nH+]c(c1c1[nH]cc(n1)C(C)(C)C)N1CC[C@@H]2[C@H]1CN(C2)c1cccc[nH+]1	C24H34N7+++	420.57	31	17	0.5	4	1	4	133.29	77.58	3.61	3.89	1.39	2.8	3.76	3.09	-5.04	0.00384	0.00000912	Moderately soluble	-5.22	0.00255	0.00000607	Moderately soluble	-6.92	0.0000511	0.000000122	Poorly soluble	High	No	No	Yes	Yes	Yes	Yes	Yes	-6.1	0	1	0	0	0	0.55	0	0	2	4.69
Molecule 26	Cc1cc([nH+][nH+]c1C)N1CC[C@@]2([C@H]1CN(C2)c1cccc[nH+]1)[C@@H](c1ccccc1)NC1=NCCN1	C27H35N8+++	471.62	35	18	0.41	6	1	5	154.31	85.32	3.51	2.59	-0.73	3.06	3.27	2.34	-4.38	0.0196	0.0000417	Moderately soluble	-4.03	0.044	0.0000932	Moderately soluble	-8.05	0.00000419	0.00000000889	Poorly soluble	High	No	No	No	Yes	No	Yes	Yes	-7.34	0	2	0	0	0	0.55	0	0	1	5.03
Molecule 27	O=Cc1noc(c1)c1c([nH+][nH+]c(c1C)C)N1CC[C@@H]2[C@H]1CN(C2)c1cccc[nH+]1	C21H25N6O2+++	393.46	29	17	0.38	4	3	3	117.33	92	2.68	2.28	0.17	1.43	2.48	1.81	-3.89	0.0512	0.00013	Soluble	-3.85	0.0557	0.000142	Soluble	-5.68	0.00082	0.00000208	Moderately soluble	High	No	No	No	Yes	Yes	Yes	Yes	-7.08	0	0	0	0	0	0.55	0	1	1	4.59
Molecule 28	O=C(C(=O)c1cccn1C)[C@@H]1[C@@H]2[C@H](CN1c1cccc[nH+]1)CCN2c1[nH+][nH+]c(c(c1)C)C	C24H29N6O2+++	433.53	32	17	0.38	5	2	3	130.42	87.97	2.91	2.54	-0.14	1.19	1.88	1.68	-4.19	0.0279	0.0000644	Moderately soluble	-4.03	0.0401	0.0000924	Moderately soluble	-5.29	0.0022	0.00000508	Moderately soluble	High	No	Yes	No	No	Yes	Yes	Yes	-7.14	0	1	0	0	0	0.55	1	1	1	4.53
Molecule 29	F[C@@H](c1onc(n1)C1(N)CCC1)Cc1cc([nH+][nH+]c1C)N1CC[C@@H]2[C@H]1CN(C2)c1cccc[nH+]1	C24H32FN8O+++	467.56	34	17	0.54	6	5	4	133.51	113.84	3.57	1.99	0.35	1.88	2.5	2.06	-3.97	0.0505	0.000108	Soluble	-4.01	0.046	0.0000984	Moderately soluble	-6.37	0.000198	0.000000423	Poorly soluble	High	No	No	No	No	No	Yes	Yes	-7.74	0	1	0	0	0	0.55	0	0	1	5.29
Molecule 30	O=C([C@H]1CN([C@H]2[C@@H]1CN(C2)c1cccc[nH+]1)c1[nH+][nH+]c(c(c1)C)C)N[C@@H]1CONC1=O	C21H28N7O3+++	426.49	31	12	0.48	5	3	5	124.56	116.33	2.4	0.5	-2.91	0.81	0.14	0.19	-2.76	0.749	0.00176	Soluble	-2.51	1.31	0.00307	Soluble	-4.39	0.0172	0.0000403	Moderately soluble	Low	No	Yes	No	No	No	No	No	-8.55	0	1	0	0	0	0.55	0	0	1	4.74
Molecule 31	Nc1cncc2c1oc(c2)Cc1cc([nH+][nH+]c1C)N1CC[C@@H]2[C@H]1CN(C2)c1cccc[nH+]1	C24H28N7O+++	430.53	32	21	0.33	4	2	4	132.9	100.95	2.95	2.62	0.71	1.69	2.41	2.08	-4.38	0.0179	0.0000415	Moderately soluble	-4.39	0.0175	0.0000407	Moderately soluble	-7.03	0.0000399	0.0000000927	Poorly soluble	High	No	No	No	Yes	Yes	Yes	Yes	-7.07	0	1	0	0	0	0.55	0	0	1	4.59
Molecule 32	CNC(=O)c1nnc(o1)CCc1cc([nH+][nH+]c1C)N1CC[C@@H]2[C@H]1CN(C2)c1cccc[nH+]1	C22H29N8O2+++	437.52	32	17	0.45	7	4	4	126.59	116.92	3.07	1.7	-1.08	1.59	1.62	1.38	-3.55	0.122	0.000279	Soluble	-3.77	0.0742	0.00017	Soluble	-6.13	0.000324	0.000000741	Poorly soluble	High	No	Yes	No	No	No	No	Yes	-7.76	0	1	0	0	0	0.55	0	0	1	4.69
Molecule 33	Cc1[nH+][nH+]c(cc1C)N1[C@H](C=Cc2cnoc2)C[C@@H]2[C@H]1CN(C2)c1cccc[nH+]1	C22H27N6O+++	391.49	29	17	0.36	4	2	3	120.92	74.93	3.35	3	0.66	2.44	2.45	2.38	-4.33	0.0184	0.0000471	Moderately soluble	-4.24	0.0226	0.0000578	Moderately soluble	-5.59	0.000999	0.00000255	Moderately soluble	High	No	No	No	Yes	Yes	Yes	Yes	-6.56	0	0	0	0	0	0.55	0	0	1	4.79
Molecule 34	Oc1ccc2c(c1c1cc(c3[nH+][nH+]c(c(c3)C)C)c3c(c1O)cccc3)cccc2	C26H22N2O2++	394.47	30	26	0.08	2	2	4	123.68	68.74	3.68	5.69	4.98	3.77	6.03	4.83	-6.38	0.000165	0.000000417	Poorly soluble	-6.9	0.0000497	0.000000126	Poorly soluble	-9.59	0.000000101	2.56E-10	Poorly soluble	High	No	Yes	Yes	No	No	Yes	No	-4.67	0	0	0	0	1	0.55	0	0	2	3.24
Molecule 35	O=C1CSC(=NN=C[C@@H]2CN([C@H]3[C@@H]2CN(C3)c2cccc[nH+]2)c2[nH+][nH+]c(c(c2)C)C)N1C(=O)c1ccccc1	C28H31N8O2S+++	543.66	39	18	0.32	6	4	3	165.24	136.3	2.85	3.71	0.3	3.39	3.12	2.67	-5.49	0.00174	0.00000321	Moderately soluble	-6.26	0.000296	0.000000545	Poorly soluble	-6.75	0.0000978	0.00000018	Poorly soluble	High	No	Yes	No	No	Yes	Yes	Yes	-6.98	1	2	0	1	0	0.55	0	2	2	5.39
Molecule 36	Cc1[nH+][nH+]c(cc1C)N1CC[C@@H]2[C@H]1CN(C2)c1cccc([nH+]1)n1ccnc1c1nc[nH]c1	C23H28N9+++	430.53	32	22	0.35	4	2	4	131.14	95.4	2.41	2.3	0.27	1.51	1.83	1.67	-4.2	0.027	0.0000627	Moderately soluble	-3.94	0.0493	0.000114	Soluble	-6.22	0.000256	0.000000596	Poorly soluble	High	No	No	No	Yes	Yes	No	Yes	-7.29	0	1	0	0	0	0.55	0	0	1	4.6
Molecule 37	Cc1cc([nH+][nH+]c1C)N1CC[C@@H]2[C@@]1(CCc1conc1)CN(C2)c1cccc[nH+]1	C22H29N6O+++	393.51	29	17	0.45	5	2	3	120.64	74.93	3.16	2.95	0.69	2.51	3.03	2.47	-4.24	0.0225	0.0000573	Moderately soluble	-4.19	0.0256	0.0000652	Moderately soluble	-6.76	0.0000684	0.000000174	Poorly soluble	High	No	Yes	No	Yes	Yes	Yes	Yes	-6.61	0	0	0	0	0	0.55	0	0	1	4.5
Molecule 38	Cc1cc([nH+][nH+]c1C)N1CC[C@@]2([C@H]1CN(C2)c1cccc[nH+]1)P1(=S)Oc2c(O1)cccc2	C23H27N5O2PS+++	468.53	32	18	0.35	3	2	3	137.63	109.26	2.59	4.68	2.25	2.75	4.33	3.32	-5.91	0.000574	0.00000123	Moderately soluble	-6.7	0.000093	0.000000199	Poorly soluble	-6.73	0.0000864	0.000000185	Poorly soluble	High	No	No	Yes	Yes	Yes	Yes	Yes	-5.84	0	1	0	0	0	0.55	0	1	2	5.06
Molecule 39	Cc1c(C)[nH+][nH+]c(c1c1ccc(o1)N(C)C)N1CC[C@@H]2[C@H]1CN(C2)c1cccc[nH+]1	C23H31N6O+++	407.53	30	17	0.43	4	1	3	128.35	65.28	3.03	3.56	1.03	2.59	2.51	2.54	-4.76	0.007	0.0000172	Moderately soluble	-4.62	0.00986	0.0000242	Moderately soluble	-6.2	0.000255	0.000000627	Poorly soluble	High	Yes	No	Yes	Yes	Yes	Yes	Yes	-6.26	0	0	0	0	0	0.55	0	0	2	4.8
Molecule 40	Cc1[nH+][nH+]c(cc1C)N1CC[C@@H]2[C@H]1CN(C2)c1[nH+]ccc(c1)CCc1cnoc1	C22H29N6O+++	393.51	29	17	0.45	5	2	3	120.76	74.93	3.21	3.04	0.47	2.51	3.05	2.46	-4.3	0.0198	0.0000503	Moderately soluble	-4.28	0.0207	0.0000526	Moderately soluble	-6.54	0.000113	0.000000288	Poorly soluble	High	No	No	No	Yes	Yes	Yes	Yes	-6.54	0	0	0	0	0	0.55	0	0	1	4.47
Molecule 41	Oc1ccc2c(c1C[C@]13CCN([C@@H]3CN(C1)c1cccc[nH+]1)c1[nH+][nH+]c(c(c1)C)C)nc[nH]2	C25H30N7O+++	444.55	33	21	0.36	4	2	5	137.15	97.81	2.42	3.4	0.89	2.57	3.28	2.51	-4.95	0.00504	0.0000113	Moderately soluble	-5.13	0.00327	0.00000736	Moderately soluble	-7.41	0.0000174	0.0000000392	Poorly soluble	High	No	No	No	Yes	Yes	Yes	Yes	-6.6	0	1	0	0	0	0.55	0	0	1	4.37
Molecule 42	CN(c1ncc(o1)Cc1cc([nH+][nH+]c1C)N1CC[C@@H]2[C@H]1CN(C2)c1cccc[nH+]1)C	C22H30N7O+++	408.52	30	17	0.45	5	2	3	125.2	78.17	3.34	2.84	0.04	1.99	1.81	2	-4.25	0.0229	0.0000561	Moderately soluble	-4.14	0.0296	0.0000725	Moderately soluble	-5.85	0.000581	0.00000142	Moderately soluble	High	No	No	Yes	No	Yes	Yes	Yes	-6.78	0	0	0	0	0	0.55	0	0	1	4.59
Molecule 43	Cc1cc([nH+][nH+]c1C)N1C[C@H]([C@@H]2[C@H]1CN(C2)c1cccc[nH+]1)N=Nc1cn[nH]c1c1ccco1	C24H28N9O+++	458.54	34	22	0.33	5	4	4	136.19	115.44	3.19	2.86	1.44	1.43	3.07	2.4	-4.63	0.0107	0.0000233	Moderately soluble	-4.94	0.00523	0.0000114	Moderately soluble	-7.26	0.0000249	0.0000000543	Poorly soluble	High	No	No	No	Yes	Yes	Yes	Yes	-7.07	0	1	0	0	0	0.55	1	1	1	5.02
Molecule 44	Cc1cc([nH+][nH+]c1C)N1CC[C@@]2([C@H]1CN(C2)c1cccc[nH+]1)[C@H](C(=O)c1ccco1)c1ccccn1	C28H31N6O2+++	483.58	36	23	0.32	6	3	3	145.25	92	2.91	3.61	1.72	1.86	3.79	2.78	-5.19	0.00313	0.00000647	Moderately soluble	-5.23	0.00285	0.0000059	Moderately soluble	-8.38	0.00000203	0.00000000419	Poorly soluble	High	No	Yes	No	Yes	Yes	Yes	Yes	-6.69	0	2	0	0	0	0.55	0	0	2	5
Molecule 45	Cc1[nH+][nH+]c(cc1C)N1C[C@@H]([C@@H]2[C@H]1CN(C2)c1cccc[nH+]1)NCc1ocnc1	C21H28N7O+++	394.49	29	17	0.43	5	3	4	118.6	86.96	3.2	1.6	-0.7	1.1	1.46	1.33	-3.4	0.158	0.0004	Soluble	-3.04	0.362	0.000917	Soluble	-5.96	0.000436	0.0000011	Moderately soluble	High	No	Yes	No	No	No	Yes	Yes	-7.57	0	1	0	0	0	0.55	0	0	1	4.44
Molecule 46	CC(c1noc(c1)[C@@H]1C[C@@H]2[C@H](N1c1[nH+][nH+]c(c(c1)C)C)CN(C2)c1cccc[nH+]1)C	C23H31N6O+++	407.53	30	17	0.48	4	2	3	125.57	74.93	3.53	3.55	1.23	2.73	2.98	2.8	-4.76	0.00711	0.0000174	Moderately soluble	-4.81	0.00633	0.0000155	Moderately soluble	-6.31	0.000199	0.000000488	Poorly soluble	High	No	No	No	Yes	Yes	Yes	Yes	-6.27	0	0	0	0	0	0.55	0	0	2	4.83
Molecule 47	C[C@H]1NC(=O)[C@@H]1NC(=O)c1c([nH+][nH+]c(c1C)C)N1CC[C@@H]2[C@H]1CN(C2)c1cccc[nH+]1	C22H30N7O2+++	424.52	31	12	0.5	5	2	5	128.66	107.1	2.26	1.24	-2.06	2.03	1.07	0.91	-3.21	0.262	0.000617	Soluble	-3.09	0.347	0.000818	Soluble	-5.04	0.00385	0.00000906	Moderately soluble	High	No	Yes	No	No	No	No	No	-8.01	0	1	0	0	0	0.55	0	0	1	4.62
Molecule 48	Cc1[nH+][nH+]c(cc1C)N1[C@@H](C[C@@H]2[C@H]1CN(C2)c1cccc[nH+]1)OC(=O)C12CCN(C2)CC1	C24H33N6O2+++	437.56	32	12	0.58	5	3	3	133.7	78.44	3.44	2.52	-0.72	2.27	1.69	1.84	-4.09	0.0357	0.0000817	Moderately soluble	-3.81	0.0672	0.000154	Soluble	-4.78	0.00731	0.0000167	Moderately soluble	High	No	No	No	No	No	Yes	Yes	-7.18	0	2	0	0	0	0.55	0	0	1	5.9
Molecule 49	O=C(c1ncco1)C[C@@]12CN(C[C@@H]1CCN2c1[nH+][nH+]c(c(c1)C)C)c1cccc[nH+]1	C22H27N6O2+++	407.49	30	17	0.41	5	3	3	121.06	92	2.86	2.26	0.33	1.24	2.56	1.85	-3.88	0.0538	0.000132	Soluble	-3.83	0.0605	0.000148	Soluble	-6.29	0.000208	0.000000511	Poorly soluble	High	No	Yes	No	Yes	No	Yes	Yes	-7.18	0	0	0	0	0	0.55	0	0	1	4.32
Molecule 50	Cc1[nH+][nH+]c(cc1Cc1occ(n1)C(C)(C)C)N1CC[C@@H]2[C@H]1CN(C2)c1cccc[nH+]1	C24H33N6O+++	421.56	31	17	0.5	5	2	3	130.26	74.93	3.8	4.09	1.27	2.53	3.5	3.04	-5.11	0.0033	0.00000783	Moderately soluble	-5.37	0.0018	0.00000428	Moderately soluble	-6.93	0.000049	0.000000116	Poorly soluble	High	No	No	No	Yes	Yes	Yes	Yes	-5.97	0	1	0	0	0	0.55	0	0	2	4.7
Molecule 51	Cc1[nH+][nH+]c(cc1C)N1CC[C@@]2([C@H]1CN(C2)c1cccc[nH+]1)CC(=O)c1c(C)coc1C	C25H32N5O2+++	434.55	32	17	0.44	5	2	3	132.9	79.11	3.72	3.38	1.55	2.26	4.17	3.02	-4.73	0.00815	0.0000188	Moderately soluble	-4.72	0.00828	0.0000191	Moderately soluble	-7.42	0.0000167	0.0000000385	Poorly soluble	High	No	Yes	No	Yes	Yes	Yes	Yes	-6.55	0	1	0	0	0	0.55	0	0	1	4.65
Molecule 52	N/N=C(/c1ccco1)\Cc1cccc([nH+]1)N1C[C@H]2[C@@H](C1)N(CC2)c1[nH+][nH+]c(c(c1)C)C	C23H30N7O+++	420.53	31	17	0.39	5	2	4	129.36	100.42	2.65	3.02	0.2	1.86	2.6	2.07	-4.43	0.0158	0.0000375	Moderately soluble	-4.79	0.00676	0.0000161	Moderately soluble	-6.22	0.000253	0.000000603	Poorly soluble	High	No	Yes	No	Yes	Yes	Yes	Yes	-6.72	0	0	0	0	0	0.55	0	2	1	4.71
Molecule 53	CCC(=O)c1ncc(o1)[C@H]1N(C[C@H]2[C@@H]1N(CC2)c1[nH+][nH+]c(c(c1)C)C)c1cccc[nH+]1	C23H29N6O2+++	421.52	31	17	0.43	5	3	3	125.99	92	3.21	2.84	0.7	1.46	2.69	2.18	-4.32	0.0202	0.000048	Moderately soluble	-4.43	0.0157	0.0000371	Moderately soluble	-6.22	0.000256	0.000000607	Poorly soluble	High	No	Yes	No	Yes	Yes	Yes	Yes	-6.85	0	0	0	0	0	0.55	0	0	1	4.9
Molecule 54	Cc1[nH+][nH+]c(cc1C)N1CC[C@@H]2[C@H]1[C@H](N(C2)c1cccc[nH+]1)c1ccccc1c1[nH]ncn1	C25H29N8+++	441.55	33	23	0.32	4	2	4	136.3	90.47	2.92	3.63	0.9	2.81	2.94	2.64	-5.12	0.00338	0.00000765	Moderately soluble	-5.22	0.00267	0.00000605	Moderately soluble	-7.6	0.0000111	0.0000000252	Poorly soluble	High	No	No	No	Yes	Yes	Yes	Yes	-6.42	0	1	0	0	0	0.55	0	0	2	4.59
Molecule 55	CSc1occ(c1)[C@H]1N(C[C@H]2[C@@H]1N(CC2)c1[nH+][nH+]c(c(c1)C)C)c1cccc[nH+]1	C22H28N5OS+++	410.56	29	17	0.41	4	1	3	124.92	87.34	3.29	3.82	1.43	2.77	3.04	2.87	-4.96	0.00448	0.0000109	Moderately soluble	-5.35	0.00184	0.00000447	Moderately soluble	-6.36	0.00018	0.00000044	Poorly soluble	High	No	Yes	Yes	Yes	Yes	Yes	Yes	-6.09	0	0	0	0	0	0.55	0	0	2	4.78
Molecule 56	O=C(N1CCC[C@H]1C(=O)O)O[C@@H]1C[C@@H]2[C@H](N1c1[nH+][nH+]c(c(c1)C)C)CN(C2)c1cccc[nH+]1	C23H31N6O4+++	455.53	33	12	0.52	6	4	4	133.43	115.74	3.04	2.56	-0.67	1.65	0.28	1.37	-4.15	0.0322	0.0000708	Moderately soluble	-4.64	0.0105	0.000023	Moderately soluble	-3.36	0.197	0.000433	Soluble	High	No	Yes	No	No	No	No	No	-7.26	0	2	0	0	0	0.55	0	0	1	5.03
Molecule 57	Cc1[nH+][nH+]c(cc1Cc1nonc1c1n[nH]cn1)N1CC[C@@H]2[C@H]1CN(C2)c1cccc[nH+]1	C21H25N10O+++	433.49	32	22	0.38	5	5	4	124.16	129.39	2.02	1.56	-0.85	1.31	1.49	1.1	-3.69	0.0887	0.000205	Soluble	-3.89	0.0562	0.00013	Soluble	-6.32	0.000206	0.000000474	Poorly soluble	High	No	No	No	Yes	No	No	Yes	-7.84	1	1	0	0	0	0.55	0	0	1	4.67
Molecule 58	Cc1[nH+][nH+]c(cc1C)N1[C@H](C=Cc2conc2C)C[C@@H]2[C@H]1CN(C2)c1cccc[nH+]1	C23H29N6O+++	405.52	30	17	0.39	4	2	3	125.89	74.93	3.49	3.4	0.97	2.65	2.97	2.7	-4.65	0.00905	0.0000223	Moderately soluble	-4.65	0.00902	0.0000222	Moderately soluble	-5.97	0.000437	0.00000108	Moderately soluble	High	No	No	No	Yes	Yes	Yes	Yes	-6.36	0	0	0	0	0	0.55	0	0	1	4.97
Molecule 59	CSC1=N[C@@H](C2=C(OCC2=N1)O)[C@@H]1[C@@H]2[C@H](CN1c1cccc[nH+]1)CCN2c1[nH+][nH+]c(c(c1)C)C	C24H30N7O2S+++	480.61	34	12	0.46	4	4	4	149.66	128.38	3.39	2.62	-0.35	1.74	2.67	2.01	-4.47	0.0164	0.0000341	Moderately soluble	-4.97	0.0052	0.0000108	Moderately soluble	-5.19	0.00311	0.00000647	Moderately soluble	High	No	No	No	No	Yes	Yes	Yes	-7.37	0	2	0	0	0	0.55	0	0	1	5.61
Molecule 60	ClCC(=O)c1ccc(o1)c1[nH+][nH+]c(cc1C)N1CC[C@@H]2[C@H]1CN(C2)c1cccc[nH+]1	C22H25ClN5O2+++	426.92	30	17	0.36	5	2	3	124.17	79.11	3.24	3.38	1.07	1.84	3.27	2.56	-4.71	0.00841	0.0000197	Moderately soluble	-4.72	0.00814	0.0000191	Moderately soluble	-6.66	0.000094	0.00000022	Poorly soluble	High	No	Yes	No	Yes	Yes	Yes	Yes	-6.5	0	0	0	0	0	0.55	0	1	1	4.49
Molecule 61	C[C@@H]1NC(=O)N(C1=O)C[C@@]12CN(C[C@@H]1CCN2c1[nH+][nH+]c(c(c1)C)C)c1cccc[nH+]1	C22H30N7O2+++	424.52	31	12	0.5	4	2	4	132.72	98.31	2.36	1.51	-1.75	1.39	1.09	0.92	-3.45	0.152	0.000358	Soluble	-3.18	0.279	0.000657	Soluble	-5.12	0.0032	0.00000753	Moderately soluble	High	No	Yes	No	No	No	No	Yes	-7.82	0	2	0	0	0	0.55	0	1	1	4.46
Molecule 62	C=C(c1ccco1)C[C@@]12CN(C[C@@H]1CCN2c1[nH+][nH+]c(c(c1)C)C)c1cccc[nH+]1	C24H30N5O+++	404.53	30	17	0.38	5	1	3	127.97	62.04	3.46	4.29	1.77	2.85	3.82	3.24	-5.14	0.00293	0.00000724	Moderately soluble	-5.31	0.002	0.00000495	Moderately soluble	-7.17	0.0000277	0.0000000684	Poorly soluble	High	Yes	Yes	Yes	Yes	Yes	Yes	Yes	-5.72	0	0	0	0	0	0.55	0	0	2	4.51
Molecule 63	Cc1cc([nH+][nH+]c1C)c1cc(nc(n1)C1CC(C1)(F)F)N1C[C@@H]2C[C@H]1CO2	C19H23F2N5O++	375.42	27	12	0.58	3	5	2	100.61	66.53	3.5	2.18	2.34	1.99	3.6	2.72	-3.67	0.0799	0.000213	Soluble	-3.21	0.231	0.000616	Soluble	-5.57	0.00102	0.00000272	Moderately soluble	High	Yes	Yes	No	No	No	Yes	Yes	-7.04	0	0	0	0	0	0.55	0	0	1	4.84
Molecule 64	CC(c1nnc(o1)[C@@H]1C[C@@H]2[C@H](N1c1[nH+][nH+]c(c(c1)C)C)CN(C2)c1cccc[nH+]1)C	C22H30N7O+++	408.52	30	17	0.5	4	3	3	123.36	87.82	3.27	2.93	0.62	2.54	2.41	2.35	-4.37	0.0173	0.0000423	Moderately soluble	-4.44	0.015	0.0000367	Moderately soluble	-5.94	0.00047	0.00000115	Moderately soluble	High	No	No	No	Yes	Yes	Yes	Yes	-6.71	0	0	0	0	0	0.55	0	0	1	4.79
Molecule 65	Cc1[nH+][nH+]c(cc1C)N1C[C@@H]([C@@H]2[C@H]1CN(C2)c1cccc[nH+]1)c1coc(n1)C(C)(C)C	C24H33N6O+++	421.56	31	17	0.5	4	2	3	130.26	74.93	3.55	3.93	1.38	2.53	3.21	2.92	-5.07	0.00358	0.00000848	Moderately soluble	-5.2	0.00264	0.00000627	Moderately soluble	-6.69	0.0000867	0.000000206	Poorly soluble	High	No	No	No	Yes	Yes	Yes	Yes	-6.08	0	1	0	0	0	0.55	0	0	2	4.97
