# Supplementary material for: Overcoming Clusterin-Induced Chemoresistance in Cancer: A Computational Study Using a Fragment-Based Drug Discovery Approach
Source: Biology (Basel). 2025 May 30;14(6):639. doi: 10.3390/biology14060639 (PMC12189888; doi:10.3390/biology14060639)
Supplement: Supplementary file 1 [file biology-14-00639-s001.zip › Supplemental Tables/Table S7. Initial conditions of all molecular dynamics runs.csv]

Time (ps)	Temperature	Pressure	Density	Run	Type	Energy Minimization Step	Potential Energy (kJ/mol)	type	attempt
0	300.836609	-447.405914	986.472168	1	Drug	0	-497411.21875	drug	1
1	296.801758	67.763603	1007.166992	1	Drug	1	-595701.3125	drug	1
2	297.509033	-59.192234	1009.203918	1	Drug	2	-678150.5	drug	1
3	300.197083	-74.803986	1007.677795	1	Drug	3	-751450.4375	drug	1
4	299.835419	-15.820895	1010.604858	1	Drug	4	-820376.9375	drug	1
5	300.382294	-86.854805	1010.646545	1	Drug	5	-888595.8125	drug	1
6	299.632477	77.139053	1012.885071	1	Drug	6	-958470.4375	drug	1
7	300.611481	-74.828827	1011.099365	1	Drug	7	-1031668.0625	drug	1
8	298.980103	-161.168823	1011.863342	1	Drug	8	-1109360.25	drug	1
9	301.699127	100.471291	1011.96051	1	Drug	9	-1191444.5	drug	1
10	300.773193	113.035835	1011.016418	1	Drug	10	-1270339.625	drug	1
0	299.349365	-556.049988	986.472168	2	Drug	11	-1328968.75	drug	1
1	297.57312	-89.383644	1006.345337	2	Drug	12	-1429958.5	drug	1
2	300.133698	55.709606	1009.852539	2	Drug	13	-1509559.875	drug	1
3	299.13208	189.06842	1010.612488	2	Drug	15	-1525120.625	drug	1
4	299.901764	54.702793	1011.743591	2	Drug	16	-1588977	drug	1
5	300.551666	-95.976814	1010.039551	2	Drug	17	-1652749.375	drug	1
6	300.941711	-78.822594	1010.764404	2	Drug	18	-1680154.875	drug	1
7	299.914093	-94.054756	1013.476685	2	Drug	19	-1745120.875	drug	1
8	300.490692	-37.224827	1011.748291	2	Drug	21	-1761627.625	drug	1
9	299.439758	-109.220268	1011.508667	2	Drug	22	-1813427.625	drug	1
10	300.041962	-118.811913	1009.526733	2	Drug	24	-1846788.375	drug	1
0	300.43692	-534.919373	986.472168	3	Drug	25	-1884466.5	drug	1
1	296.322906	18.642187	1006.478149	3	Drug	26	-1920280.5	drug	1
2	299.621307	-42.86211	1008.381287	3	Drug	27	-1958279.25	drug	1
3	300.351959	120.495766	1010.728699	3	Drug	28	-1997132.625	drug	1
4	299.958801	-64.240334	1012.642212	3	Drug	30	-2020725.375	drug	1
5	300.449463	68.828285	1012.03418	3	Drug	31	-2047502.625	drug	1
6	297.97757	223.009079	1013.027893	3	Drug	33	-2053248.375	drug	1
7	301.625244	-49.649364	1014.544373	3	Drug	34	-2069653.25	drug	1
8	301.106232	4.865794	1013.558716	3	Drug	35	-2090664.5	drug	1
9	300.050446	-35.460098	1013.016235	3	Drug	36	-2102322.25	drug	1
10	300.00528	32.51696	1012.476868	3	Drug	37	-2107151.5	drug	1
0	300.280548	-612.831726	986.472168	4	Drug	38	-2123195.75	drug	1
1	297.327667	-33.175518	1008.263611	4	Drug	39	-2127285.75	drug	1
2	300.002258	30.067572	1010.329285	4	Drug	40	-2142243.5	drug	1
3	300.464569	22.701334	1010.585083	4	Drug	42	-2152054.25	drug	1
4	300.058899	-56.022198	1010.637695	4	Drug	43	-2153277.5	drug	1
5	301.187317	-124.957436	1012.490906	4	Drug	44	-2166219.25	drug	1
6	300.701385	-12.647313	1011.618408	4	Drug	45	-2170922.5	drug	1
7	300.247559	154.834686	1014.27594	4	Drug	48	-2179244.25	drug	1
8	300.687561	-10.071431	1012.157532	4	Drug	49	-2191309.75	drug	1
9	300.396515	-6.780797	1010.341248	4	Drug	50	-2209494.5	drug	1
10	300.252594	10.027118	1011.91095	4	Drug	51	-2220815	drug	1
0	299.813202	-544.701904	986.389709	1	Ref	52	-2228626.5	drug	1
1	296.733276	65.643768	1006.151733	1	Ref	53	-2238627.5	drug	1
2	300.223785	-4.228277	1010.016663	1	Ref	54	-2242477	drug	1
3	298.587463	56.47998	1010.232666	1	Ref	55	-2246382.75	drug	1
4	301.734131	81.246284	1011.095581	1	Ref	57	-2261926.5	drug	1
5	300.189697	10.454257	1010.612061	1	Ref	59	-2268918.5	drug	1
6	300.816101	69.435722	1010.324951	1	Ref	60	-2272843.75	drug	1
7	301.138885	101.986145	1011.968628	1	Ref	61	-2280644.25	drug	1
8	300.428162	39.863209	1012.119385	1	Ref	63	-2288094	drug	1
9	301.290985	-23.262329	1013.072571	1	Ref	64	-2291047	drug	1
10	299.216003	165.324188	1014.01593	1	Ref	65	-2297001.25	drug	1
0	300.259644	-504.928619	986.389709	2	Ref	67	-2305039.25	drug	1
1	297.715973	108.281944	1006.697083	2	Ref	68	-2308546.75	drug	1
2	300.039398	8.711436	1008.921997	2	Ref	69	-2313793	drug	1
3	299.462433	120.056313	1010.049438	2	Ref	70	-2318253.25	drug	1
4	299.710724	103.905602	1011.732605	2	Ref	72	-2322691.5	drug	1
5	299.655945	59.347183	1009.990906	2	Ref	73	-2327833	drug	1
6	299.208801	63.939831	1010.877014	2	Ref	74	-2330225.25	drug	1
7	300.445374	-106.024529	1010.327026	2	Ref	75	-2331922.75	drug	1
8	299.76944	-49.234623	1010.632141	2	Ref	77	-2341678.25	drug	1
9	300.065247	-135.285629	1011.509338	2	Ref	78	-2345613.75	drug	1
10	299.465454	14.65199	1011.264221	2	Ref	79	-2347090.75	drug	1
0	300.112701	-483.271576	986.389709	3	Ref	80	-2350980	drug	1
1	296.857849	46.758564	1005.838013	3	Ref	82	-2357472	drug	1
2	300.432007	-9.513482	1009.840393	3	Ref	83	-2362776.25	drug	1
3	299.277557	-84.003784	1010.491516	3	Ref	84	-2364995.75	drug	1
4	299.739594	-52.276562	1013.264771	3	Ref	85	-2365440.75	drug	1
5	298.630066	96.15464	1013.201965	3	Ref	87	-2374398.75	drug	1
6	299.815094	-16.297255	1012.721741	3	Ref	88	-2378544.25	drug	1
7	301.434448	0.009013	1009.960388	3	Ref	89	-2379887	drug	1
8	301.566437	91.117271	1011.154114	3	Ref	90	-2381078.25	drug	1
9	300.234741	-67.721375	1009.379211	3	Ref	92	-2388254.75	drug	1
10	299.759338	-35.678219	1010.897766	3	Ref	93	-2390197.25	drug	1
0	300.124634	-543.197571	986.389709	4	Ref	94	-2392078.75	drug	1
1	298.030701	-37.896603	1009.217957	4	Ref	96	-2397788	drug	1
2	300.601898	16.692627	1010.824341	4	Ref	97	-2398722.75	drug	1
3	298.878113	52.898479	1011.873413	4	Ref	98	-2405278	drug	1
4	299.380676	39.235737	1012.977112	4	Ref	99	-2407256.5	drug	1
5	300.178253	75.804337	1010.788269	4	Ref	101	-2409825.5	drug	1
6	301.760712	91.55587	1010.25885	4	Ref	102	-2413688.5	drug	1
7	300.417023	155.881104	1011.645081	4	Ref	103	-2415015.5	drug	1
8	299.779755	27.409613	1011.862122	4	Ref	104	-2416821.75	drug	1
9	300.262024	-93.148766	1010.4552	4	Ref	106	-2419680.5	drug	1
10	299.806946	109.11367	1012.37146	4	Ref	108	-2422162.5	drug	1
						109	-2423593.25	drug	1
						110	-2424646.5	drug	1
						111	-2426026.5	drug	1
						112	-2427025.25	drug	1
						113	-2427620.25	drug	1
						114	-2428759.75	drug	1
						116	-2435057.5	drug	1
						117	-2435692	drug	1
						118	-2440203.25	drug	1
						120	-2443564	drug	1
						121	-2444776	drug	1
						122	-2446805.25	drug	1
						124	-2449306.5	drug	1
						125	-2450157.75	drug	1
						126	-2453454.75	drug	1
						128	-2454745.75	drug	1
						129	-2455753	drug	1
						130	-2456880	drug	1
						131	-2457431.25	drug	1
						132	-2458369.75	drug	1
						134	-2461326.5	drug	1
						135	-2462480.75	drug	1
						136	-2466746.25	drug	1
						138	-2467671.25	drug	1
						139	-2468696.75	drug	1
						140	-2469272	drug	1
						141	-2469998.75	drug	1
						142	-2470195.25	drug	1
						144	-2473700.5	drug	1
						145	-2475743	drug	1
						146	-2479884	drug	1
						148	-2480919.5	drug	1
						149	-2481139.75	drug	1
						150	-2482427	drug	1
						152	-2484202.5	drug	1
						153	-2484672.25	drug	1
						154	-2487012.5	drug	1
						156	-2487898	drug	1
						157	-2488568	drug	1
						158	-2489340.5	drug	1
						159	-2489673	drug	1
						160	-2490302.25	drug	1
						162	-2492478.25	drug	1
						163	-2493106.75	drug	1
						164	-2496235.5	drug	1
						166	-2496864.5	drug	1
						167	-2497587	drug	1
						168	-2497955.75	drug	1
						169	-2498459.25	drug	1
						170	-2498523.25	drug	1
						172	-2501174.5	drug	1
						173	-2502548	drug	1
						174	-2505956.5	drug	1
						176	-2506507.25	drug	1
						177	-2506918	drug	1
						178	-2507450.5	drug	1
						180	-2508994.75	drug	1
						181	-2510027.25	drug	1
						182	-2512156.75	drug	1
						184	-2512713	drug	1
						185	-2513336.25	drug	1
						186	-2513691.75	drug	1
						187	-2514200	drug	1
						188	-2514306.5	drug	1
						189	-2514447	drug	1
						191	-2516824.25	drug	1
						192	-2518271.5	drug	1
						193	-2520586.75	drug	1
						195	-2521168.5	drug	1
						196	-2521468.5	drug	1
						197	-2521735.25	drug	1
						198	-2521926.25	drug	1
						200	-2523835.75	drug	1
						201	-2524082	drug	1
						202	-2526782.25	drug	1
						204	-2527114.5	drug	1
						205	-2527632	drug	1
						206	-2527759	drug	1
						207	-2528081.25	drug	1
						209	-2529632	drug	1
						210	-2530569.5	drug	1
						211	-2532285	drug	1
						213	-2532747.75	drug	1
						214	-2533083.75	drug	1
						215	-2533398.25	drug	1
						216	-2533608.5	drug	1
						218	-2534948	drug	1
						219	-2535961.5	drug	1
						220	-2537854.75	drug	1
						222	-2538203.25	drug	1
						223	-2538693.5	drug	1
						224	-2538857.75	drug	1
						225	-2539254.75	drug	1
						227	-2540284.5	drug	1
						228	-2541069.25	drug	1
						229	-2542292.5	drug	1
						231	-2542703	drug	1
						232	-2543042	drug	1
						233	-2543381.5	drug	1
						234	-2543608.5	drug	1
						235	-2543756.75	drug	1
						236	-2543840.5	drug	1
						238	-2545462.5	drug	1
						240	-2546158.25	drug	1
						241	-2546820.25	drug	1
						242	-2546968.25	drug	1
						243	-2547807	drug	1
						245	-2548293.5	drug	1
						246	-2548562	drug	1
						247	-2549084	drug	1
						249	-2549592.25	drug	1
						250	-2550037	drug	1
						251	-2550666	drug	1
						252	-2550673	drug	1
						253	-2551398.25	drug	1
						255	-2551982.5	drug	1
						256	-2552174.25	drug	1
						257	-2552850.25	drug	1
						259	-2553311.5	drug	1
						260	-2553575.25	drug	1
						261	-2554111	drug	1
						263	-2554547.25	drug	1
						264	-2554944.25	drug	1
						265	-2555445.75	drug	1
						266	-2555521.25	drug	1
						267	-2556095.75	drug	1
						269	-2556649	drug	1
						270	-2556858.25	drug	1
						271	-2557546	drug	1
						273	-2557944	drug	1
						274	-2558221.25	drug	1
						275	-2558643.5	drug	1
						276	-2558710.75	drug	1
						277	-2559152.75	drug	1
						279	-2559827.75	drug	1
						280	-2560009	drug	1
						281	-2560897.75	drug	1
						283	-2561242.75	drug	1
						284	-2561490	drug	1
						285	-2561815.25	drug	1
						286	-2561916	drug	1
						287	-2562194.75	drug	1
						289	-2563030	drug	1
						290	-2563262.25	drug	1
						291	-2564412.25	drug	1
						293	-2564692.5	drug	1
						294	-2564965.5	drug	1
						295	-2565163.5	drug	1
						296	-2565340.75	drug	1
						297	-2565419.75	drug	1
						299	-2566451.75	drug	1
						300	-2566974.25	drug	1
						301	-2568470.5	drug	1
						303	-2568665	drug	1
						304	-2569012	drug	1
						305	-2569056.25	drug	1
						306	-2569339.5	drug	1
						308	-2570106.75	drug	1
						309	-2570416.5	drug	1
						310	-2571347.25	drug	1
						312	-2571624.5	drug	1
						313	-2571834	drug	1
						314	-2572058.75	drug	1
						315	-2572173.25	drug	1
						316	-2572258	drug	1
						318	-2573219	drug	1
						319	-2574075.5	drug	1
						320	-2575176.5	drug	1
						322	-2575399.25	drug	1
						323	-2575635.25	drug	1
						324	-2575735	drug	1
						325	-2575936.5	drug	1
						327	-2576669.5	drug	1
						328	-2576896	drug	1
						329	-2577885	drug	1
						331	-2578112.25	drug	1
						332	-2578344	drug	1
						333	-2578496.75	drug	1
						334	-2578649.25	drug	1
						335	-2578695.25	drug	1
						337	-2579584	drug	1
						338	-2580056	drug	1
						339	-2581347.25	drug	1
						341	-2581503.75	drug	1
						342	-2581802	drug	1
						343	-2581824.5	drug	1
						344	-2582072.25	drug	1
						346	-2582719	drug	1
						347	-2582932.5	drug	1
						348	-2583727.25	drug	1
						350	-2583960.75	drug	1
						351	-2584132.25	drug	1
						352	-2584325.25	drug	1
						353	-2584413.5	drug	1
						354	-2584487.25	drug	1
						356	-2585306.75	drug	1
						357	-2585928.25	drug	1
						358	-2586884.5	drug	1
						360	-2587071.25	drug	1
						361	-2587270.75	drug	1
						362	-2587354.5	drug	1
						363	-2587519.75	drug	1
						365	-2588152.75	drug	1
						366	-2588352	drug	1
						367	-2589207	drug	1
						369	-2589398	drug	1
						370	-2589598.75	drug	1
						371	-2589723	drug	1
						372	-2589859.5	drug	1
						373	-2589887.5	drug	1
						375	-2590658.25	drug	1
						376	-2591124.5	drug	1
						377	-2592246.25	drug	1
						379	-2592376.5	drug	1
						380	-2592639.75	drug	1
						381	-2592652	drug	1
						382	-2592875.5	drug	1
						384	-2593426	drug	1
						385	-2593577	drug	1
						386	-2594257.25	drug	1
						388	-2594461.5	drug	1
						389	-2594607.5	drug	1
						390	-2594777.75	drug	1
						391	-2594847.5	drug	1
						392	-2594923.75	drug	1
						394	-2595621	drug	1
						395	-2596075.75	drug	1
						396	-2596902	drug	1
						398	-2597065.25	drug	1
						399	-2597236	drug	1
						400	-2597316.5	drug	1
						401	-2597452.25	drug	1
						403	-2598002.25	drug	1
						404	-2598207	drug	1
						405	-2598952	drug	1
						407	-2599116	drug	1
						408	-2599297	drug	1
						409	-2599398.75	drug	1
						410	-2599528.75	drug	1
						411	-2599542.75	drug	1
						413	-2600214.5	drug	1
						414	-2600735.25	drug	1
						415	-2601718	drug	1
						417	-2601831.25	drug	1
						418	-2602070.5	drug	1
						419	-2602073.25	drug	1
						420	-2602282.5	drug	1
						422	-2602750	drug	1
						423	-2602861.75	drug	1
						424	-2603441.5	drug	1
						426	-2603623	drug	1
						427	-2603748.75	drug	1
						428	-2603905.5	drug	1
						429	-2603958	drug	1
						430	-2604043	drug	1
						432	-2604635.25	drug	1
						433	-2604962.75	drug	1
						434	-2605679.5	drug	1
						436	-2605824	drug	1
						437	-2605972.5	drug	1
						438	-2606051.25	drug	1
						439	-2606163.5	drug	1
						441	-2606645	drug	1
						442	-2606883.25	drug	1
						443	-2607541.5	drug	1
						445	-2607687.25	drug	1
						446	-2607854.25	drug	1
						447	-2607941	drug	1
						448	-2608072.25	drug	1
						449	-2608074.5	drug	1
						450	-2608094.75	drug	1
						452	-2608852.75	drug	1
						453	-2608998.25	drug	1
						454	-2609897.5	drug	1
						456	-2610020.25	drug	1
						457	-2610157	drug	1
						458	-2610189	drug	1
						459	-2610287	drug	1
						461	-2610888.25	drug	1
						462	-2610902.75	drug	1
						463	-2611731	drug	1
						465	-2611857	drug	1
						466	-2612016	drug	1
						467	-2612074.25	drug	1
						468	-2612173.25	drug	1
						470	-2612681	drug	1
						471	-2612974.25	drug	1
						472	-2613595.75	drug	1
						474	-2613733	drug	1
						475	-2613868.75	drug	1
						476	-2613955.75	drug	1
						477	-2614052.5	drug	1
						479	-2614479.75	drug	1
						480	-2614767.5	drug	1
						481	-2615351.25	drug	1
						483	-2615481.5	drug	1
						484	-2615637	drug	1
						485	-2615712.5	drug	1
						486	-2615843.25	drug	1
						488	-2616183.5	drug	1
						489	-2616494.75	drug	1
						490	-2616923	drug	1
						492	-2617064.25	drug	1
						493	-2617196.75	drug	1
						494	-2617313.25	drug	1
						495	-2617411	drug	1
						496	-2617464.75	drug	1
						497	-2617507.5	drug	1
						499	-2618046.5	drug	1
						500	-2618151	drug	1
						501	-2618910.5	drug	1
						503	-2619000.5	drug	1
						504	-2619158.75	drug	1
						505	-2619172.75	drug	1
						506	-2619298	drug	1
						508	-2619709.25	drug	1
						509	-2619820.25	drug	1
						510	-2620332	drug	1
						512	-2620463.25	drug	1
						513	-2620567	drug	1
						514	-2620666.25	drug	1
						515	-2620721	drug	1
						516	-2620745.25	drug	1
						518	-2621263.25	drug	1
						519	-2621620.25	drug	1
						520	-2622239.5	drug	1
						522	-2622341.25	drug	1
						523	-2622466.5	drug	1
						524	-2622502.5	drug	1
						525	-2622604.5	drug	1
						527	-2622997.25	drug	1
						528	-2623079.25	drug	1
						529	-2623608.5	drug	1
						531	-2623722.5	drug	1
						532	-2623838.5	drug	1
						533	-2623911.25	drug	1
						534	-2623988.75	drug	1
						535	-2623996.5	drug	1
						537	-2624482.75	drug	1
						538	-2624773.25	drug	1
						539	-2625481.25	drug	1
						541	-2625556	drug	1
						542	-2625721	drug	1
						544	-2625910.25	drug	1
						545	-2626080.75	drug	1
						546	-2626313.75	drug	1
						548	-2626444.75	drug	1
						549	-2626564.75	drug	1
						550	-2626702.5	drug	1
						551	-2626776	drug	1
						552	-2626902.75	drug	1
						553	-2626911	drug	1
						554	-2626997.25	drug	1
						556	-2627410	drug	1
						557	-2627500	drug	1
						558	-2628009	drug	1
						560	-2628117	drug	1
						561	-2628209.25	drug	1
						562	-2628280.25	drug	1
						563	-2628330.5	drug	1
						565	-2628697.25	drug	1
						566	-2628974.25	drug	1
						567	-2629488	drug	1
						569	-2629584.25	drug	1
						570	-2629721.25	drug	1
						571	-2629757.5	drug	1
						572	-2629876.25	drug	1
						574	-2630149.25	drug	1
						575	-2630299	drug	1
						576	-2630640.25	drug	1
						578	-2630757.75	drug	1
						579	-2630852.75	drug	1
						580	-2630956	drug	1
						581	-2631009.75	drug	1
						582	-2631071.5	drug	1
						584	-2631409.25	drug	1
						585	-2631710.25	drug	1
						586	-2632125.75	drug	1
						588	-2632226	drug	1
						589	-2632331.5	drug	1
						590	-2632396	drug	1
						591	-2632478	drug	1
						593	-2632752.5	drug	1
						594	-2632979	drug	1
						595	-2633350.75	drug	1
						597	-2633452.75	drug	1
						598	-2633566.25	drug	1
						599	-2633634.75	drug	1
						600	-2633729.25	drug	1
						601	-2633744.5	drug	1
						602	-2633787	drug	1
						604	-2634206.75	drug	1
						605	-2634322.5	drug	1
						606	-2634838	drug	1
						608	-2634924.5	drug	1
						609	-2635013.5	drug	1
						610	-2635053	drug	1
						611	-2635113.5	drug	1
						613	-2635456.75	drug	1
						614	-2635562.75	drug	1
						615	-2636038.75	drug	1
						617	-2636120	drug	1
						618	-2636232.25	drug	1
						619	-2636267.5	drug	1
						620	-2636355.75	drug	1
						622	-2636631.5	drug	1
						623	-2636790.75	drug	1
						624	-2637135.25	drug	1
						626	-2637234.5	drug	1
						627	-2637321	drug	1
						628	-2637398.5	drug	1
						629	-2637458.25	drug	1
						630	-2637486.5	drug	1
						631	-2637489.5	drug	1
						633	-2637941.25	drug	1
						634	-2637949.25	drug	1
						635	-2638595.75	drug	1
						637	-2638641.25	drug	1
						638	-2638766.75	drug	1
						640	-2638945.75	drug	1
						641	-2639077	drug	1
						642	-2639297.75	drug	1
						644	-2639401.25	drug	1
						645	-2639488.25	drug	1
						646	-2639594.75	drug	1
						647	-2639645.75	drug	1
						648	-2639737.5	drug	1
						650	-2639953.5	drug	1
						651	-2640142	drug	1
						652	-2640410.75	drug	1
						654	-2640509	drug	1
						655	-2640594.5	drug	1
						656	-2640681.5	drug	1
						657	-2640741	drug	1
						658	-2640793	drug	1
						659	-2640809	drug	1
						661	-2641164.75	drug	1
						662	-2641349.75	drug	1
						663	-2641857.75	drug	1
						665	-2641917.5	drug	1
						666	-2642037	drug	1
						667	-2642039	drug	1
						668	-2642146.75	drug	1
						670	-2642396.5	drug	1
						671	-2642445.75	drug	1
						672	-2642758	drug	1
						674	-2642853.25	drug	1
						675	-2642918.75	drug	1
						676	-2643002.25	drug	1
						677	-2643025.5	drug	1
						678	-2643078.5	drug	1
						680	-2643390	drug	1
						681	-2643510.75	drug	1
						682	-2643895.75	drug	1
						684	-2643975.25	drug	1
						685	-2644052.75	drug	1
						686	-2644100.75	drug	1
						687	-2644148	drug	1
						689	-2644416.75	drug	1
						690	-2644599.25	drug	1
						691	-2644970.5	drug	1
						693	-2645045.75	drug	1
						694	-2645143.5	drug	1
						695	-2645176.25	drug	1
						696	-2645266	drug	1
						698	-2645471.25	drug	1
						699	-2645602	drug	1
						700	-2645861	drug	1
						702	-2645948.5	drug	1
						703	-2646023	drug	1
						704	-2646102.25	drug	1
						705	-2646147.75	drug	1
						706	-2646195.25	drug	1
						708	-2646447.25	drug	1
						709	-2646685.5	drug	1
						710	-2646995	drug	1
						712	-2647072.75	drug	1
						713	-2647153.25	drug	1
						714	-2647206	drug	1
						715	-2647268.5	drug	1
						716	-2647269.5	drug	1
						717	-2647297.75	drug	1
						719	-2647667.75	drug	1
						721	-2647794	drug	1
						722	-2647937.25	drug	1
						723	-2647957.25	drug	1
						724	-2648134.5	drug	1
						726	-2648248	drug	1
						727	-2648303.25	drug	1
						728	-2648430.25	drug	1
						730	-2648542.75	drug	1
						731	-2648628.75	drug	1
						732	-2648768.25	drug	1
						734	-2648859.25	drug	1
						735	-2648945.5	drug	1
						736	-2649043.5	drug	1
						737	-2649089.75	drug	1
						738	-2649190.75	drug	1
						740	-2649329.25	drug	1
						741	-2649443	drug	1
						742	-2649620.5	drug	1
						744	-2649706.75	drug	1
						745	-2649784.75	drug	1
						746	-2649866.75	drug	1
						747	-2649920.25	drug	1
						748	-2649989.25	drug	1
						749	-2650001.75	drug	1
						750	-2650038.75	drug	1
						752	-2650341.5	drug	1
						753	-2650352.25	drug	1
						754	-2650775.5	drug	1
						756	-2650830.25	drug	1
						757	-2650912.75	drug	1
						758	-2650925	drug	1
						759	-2650990.75	drug	1
						761	-2651230	drug	1
						762	-2651301.75	drug	1
						763	-2651607.5	drug	1
						765	-2651680.75	drug	1
						766	-2651740	drug	1
						767	-2651796.5	drug	1
						768	-2651828.25	drug	1
						769	-2651843	drug	1
						771	-2652144	drug	1
						772	-2652329.25	drug	1
						773	-2652695.5	drug	1
						775	-2652754.25	drug	1
						776	-2652827.25	drug	1
						777	-2652850.5	drug	1
						778	-2652905.75	drug	1
						780	-2653136.75	drug	1
						781	-2653201.5	drug	1
						782	-2653516.5	drug	1
						784	-2653577.75	drug	1
						785	-2653653.25	drug	1
						786	-2653689.5	drug	1
						787	-2653747.25	drug	1
						789	-2653942.25	drug	1
						790	-2654099.25	drug	1
						791	-2654343.5	drug	1
						793	-2654414.25	drug	1
						794	-2654481	drug	1
						795	-2654535.25	drug	1
						796	-2654584.5	drug	1
						797	-2654604.75	drug	1
						798	-2654617.75	drug	1
						800	-2654926	drug	1
						801	-2654951	drug	1
						802	-2655388	drug	1
						804	-2655428.25	drug	1
						805	-2655516.25	drug	1
						807	-2655640.75	drug	1
						808	-2655745.25	drug	1
						809	-2655898.5	drug	1
						811	-2655975.75	drug	1
						812	-2656043.25	drug	1
						813	-2656120	drug	1
						814	-2656157.5	drug	1
						815	-2656227.5	drug	1
						817	-2656376.75	drug	1
						818	-2656519.25	drug	1
						819	-2656705.5	drug	1
						821	-2656776	drug	1
						822	-2656840.5	drug	1
						823	-2656904.25	drug	1
						824	-2656950	drug	1
						825	-2656996	drug	1
						826	-2657006.25	drug	1
						828	-2657255.75	drug	1
						829	-2657464	drug	1
						830	-2657818.25	drug	1
						832	-2657868.25	drug	1
						833	-2657959.25	drug	1
						834	-2657962	drug	1
						835	-2658049.5	drug	1
						837	-2658218	drug	1
						838	-2658252.5	drug	1
						839	-2658462.75	drug	1
						841	-2658537	drug	1
						842	-2658581.75	drug	1
						843	-2658653.75	drug	1
						844	-2658664.25	drug	1
						845	-2658719.5	drug	1
						847	-2658927.5	drug	1
						848	-2658991	drug	1
						849	-2659253	drug	1
						851	-2659314.25	drug	1
						852	-2659367.25	drug	1
						853	-2659415	drug	1
						854	-2659442.75	drug	1
						855	-2659455.5	drug	1
						857	-2659712.25	drug	1
						858	-2659873	drug	1
						859	-2660187.75	drug	1
						861	-2660236.5	drug	1
						862	-2660298.5	drug	1
						863	-2660318.25	drug	1
						864	-2660366.25	drug	1
						866	-2660563	drug	1
						867	-2660622.75	drug	1
						868	-2660891.25	drug	1
						870	-2660946	drug	1
						871	-2661012	drug	1
						872	-2661042	drug	1
						873	-2661090.75	drug	1
						875	-2661256.5	drug	1
						876	-2661389.25	drug	1
						877	-2661596.75	drug	1
						879	-2661658.25	drug	1
						880	-2661715.5	drug	1
						881	-2661763.5	drug	1
						882	-2661805.75	drug	1
						883	-2661826.5	drug	1
						884	-2661834.75	drug	1
						886	-2662098	drug	1
						887	-2662135.75	drug	1
						888	-2662511.5	drug	1
						890	-2662545.75	drug	1
						891	-2662624	drug	1
						893	-2662730	drug	1
						894	-2662816	drug	1
						895	-2662947.75	drug	1
						897	-2663014.25	drug	1
						898	-2663070.75	drug	1
						899	-2663140.25	drug	1
						900	-2663174	drug	1
						901	-2663235	drug	1
						903	-2663360.25	drug	1
						904	-2663477	drug	1
						905	-2663633	drug	1
						907	-2663698.25	drug	1
						908	-2663752.75	drug	1
						909	-2663809	drug	1
						910	-2663847	drug	1
						911	-2663889.5	drug	1
						912	-2663895.75	drug	1
						913	-2663899	drug	1
						915	-2664179.75	drug	1
						916	-2664222.75	drug	1
						917	-2664568.75	drug	1
						919	-2664607.75	drug	1
						920	-2664660.75	drug	1
						921	-2664669	drug	1
						922	-2664703.25	drug	1
						924	-2664922.25	drug	1
						925	-2664929.5	drug	1
						926	-2665231.25	drug	1
						928	-2665277	drug	1
						929	-2665336.75	drug	1
						930	-2665350.25	drug	1
						931	-2665394.5	drug	1
						933	-2665574	drug	1
						934	-2665637.75	drug	1
						935	-2665861.5	drug	1
						937	-2665918	drug	1
						938	-2665965.5	drug	1
						939	-2666004.5	drug	1
						940	-2666034.75	drug	1
						941	-2666043.75	drug	1
						943	-2666264.75	drug	1
						944	-2666418.75	drug	1
						945	-2666691.5	drug	1
						947	-2666734.5	drug	1
						948	-2666793	drug	1
						949	-2666809.75	drug	1
						950	-2666854.75	drug	1
						952	-2667022	drug	1
						953	-2667077	drug	1
						954	-2667306.25	drug	1
						956	-2667356.5	drug	1
						957	-2667410.5	drug	1
						958	-2667440.25	drug	1
						959	-2667482.75	drug	1
						961	-2667627.25	drug	1
						962	-2667752.25	drug	1
						963	-2667932.5	drug	1
						965	-2667986.75	drug	1
						966	-2668039.5	drug	1
						967	-2668081.25	drug	1
						968	-2668119	drug	1
						969	-2668137.75	drug	1
						970	-2668147	drug	1
						972	-2668375.25	drug	1
						973	-2668416.75	drug	1
						974	-2668740	drug	1
						976	-2668770.5	drug	1
						977	-2668838.5	drug	1
						979	-2668929.75	drug	1
						980	-2669012.75	drug	1
						981	-2669125.25	drug	1
						983	-2669184.75	drug	1
						984	-2669236.25	drug	1
						985	-2669294.25	drug	1
						986	-2669327.75	drug	1
						987	-2669382.5	drug	1
						988	-2669382.75	drug	1
						989	-2669417.75	drug	1
						991	-2669617.5	drug	1
						992	-2669637	drug	1
						993	-2669887	drug	1
						995	-2669933.75	drug	1
						996	-2669972.75	drug	1
						997	-2670003.25	drug	1
						998	-2670022.5	drug	1
						1000	-2670202.5	drug	1
						1001	-2670331	drug	1
						1002	-2670584.25	drug	1
						1004	-2670625.25	drug	1
						1005	-2670691	drug	1
						1006	-2670702.25	drug	1
						1007	-2670763.75	drug	1
						1009	-2670890	drug	1
						1010	-2670936.75	drug	1
						1011	-2671098.5	drug	1
						1013	-2671153.75	drug	1
						1014	-2671193.5	drug	1
						1015	-2671245.5	drug	1
						1016	-2671263.75	drug	1
						1017	-2671300.75	drug	1
						1019	-2671458.75	drug	1
						1020	-2671536.5	drug	1
						1021	-2671734.5	drug	1
						1023	-2671783.5	drug	1
						1024	-2671828.75	drug	1
						1025	-2671863.25	drug	1
						1026	-2671892.25	drug	1
						1027	-2671901	drug	1
						1029	-2672093.5	drug	1
						1030	-2672266.75	drug	1
						1031	-2672505.5	drug	1
						1033	-2672545.5	drug	1
						1034	-2672596.25	drug	1
						1035	-2672613.5	drug	1
						1036	-2672654.75	drug	1
						1038	-2672800	drug	1
						1039	-2672852.75	drug	1
						1040	-2673047.5	drug	1
						1042	-2673095.75	drug	1
						1043	-2673145	drug	1
						1044	-2673173.5	drug	1
						1045	-2673211.5	drug	1
						1046	-2673213.75	drug	1
						1047	-2673221	drug	1
						1049	-2673456	drug	1
						1050	-2673472.25	drug	1
						1051	-2673765	drug	1
						1053	-2673798.5	drug	1
						1054	-2673844	drug	1
						1055	-2673851.25	drug	1
						1056	-2673875.5	drug	1
						1058	-2674064.25	drug	1
						1059	-2674075.25	drug	1
						1060	-2674338	drug	1
						1062	-2674372.5	drug	1
						1063	-2674426	drug	1
						1064	-2674436	drug	1
						1065	-2674476	drug	1
						1067	-2674626.75	drug	1
						1068	-2674671.5	drug	1
						1069	-2674862.5	drug	1
						1071	-2674910	drug	1
						1072	-2674948	drug	1
						1073	-2674985	drug	1
						1074	-2675007.5	drug	1
						1075	-2675018	drug	1
						1077	-2675205.75	drug	1
						1078	-2675316	drug	1
						1079	-2675547.5	drug	1
						1081	-2675584.5	drug	1
						1082	-2675632.5	drug	1
						1083	-2675648.75	drug	1
						1084	-2675686	drug	1
						1086	-2675829.25	drug	1
						1087	-2675884.5	drug	1
						1088	-2676081	drug	1
						1090	-2676125.25	drug	1
						1091	-2676171.75	drug	1
						1092	-2676195	drug	1
						1093	-2676236.5	drug	1
						1095	-2676356.75	drug	1
						1096	-2676453.25	drug	1
						1097	-2676607.25	drug	1
						1099	-2676655.25	drug	1
						1100	-2676697.5	drug	1
						1101	-2676737	drug	1
						1102	-2676765.75	drug	1
						1103	-2676785.5	drug	1
						1104	-2676792.25	drug	1
						1106	-2676989	drug	1
						1107	-2677040.5	drug	1
						1108	-2677318.25	drug	1
						1110	-2677343.25	drug	1
						1111	-2677405.25	drug	1
						1113	-2677483	drug	1
						1114	-2677549.25	drug	1
						1115	-2677645.75	drug	1
						1117	-2677695.75	drug	1
						1118	-2677741.25	drug	1
						1119	-2677794.5	drug	1
						1120	-2677820.75	drug	1
						1121	-2677868.75	drug	1
						1123	-2677961.25	drug	1
						1124	-2678048.5	drug	1
						1125	-2678162.25	drug	1
						1127	-2678211.75	drug	1
						1128	-2678255.25	drug	1
						1129	-2678299.75	drug	1
						1130	-2678330.25	drug	1
						1131	-2678365.5	drug	1
						1132	-2678371.5	drug	1
						1133	-2678380.5	drug	1
						1135	-2678582.25	drug	1
						1136	-2678609.75	drug	1
						1137	-2678863.75	drug	1
						1139	-2678897	drug	1
						1140	-2678937.25	drug	1
						1141	-2678949.25	drug	1
						1142	-2678972.5	drug	1
						1144	-2679136	drug	1
						1145	-2679165	drug	1
						1146	-2679390	drug	1
						1148	-2679424	drug	1
						1149	-2679472.75	drug	1
						1150	-2679483.25	drug	1
						1151	-2679524	drug	1
						1153	-2679653	drug	1
						1154	-2679702.25	drug	1
						1155	-2679866.75	drug	1
						1157	-2679912	drug	1
						1158	-2679947.5	drug	1
						1159	-2679983	drug	1
						1160	-2680003	drug	1
						1161	-2680017.75	drug	1
						1163	-2680178	drug	1
						1164	-2680281.25	drug	1
						1165	-2680482.75	drug	1
						1167	-2680518.5	drug	1
						1168	-2680561	drug	1
						1169	-2680580	drug	1
						1170	-2680612.5	drug	1
						1172	-2680739.5	drug	1
						1173	-2680807.75	drug	1
						1174	-2680977.25	drug	1
						1176	-2681017.75	drug	1
						1177	-2681063	drug	1
						1178	-2681083.75	drug	1
						1179	-2681122.75	drug	1
						1181	-2681226.25	drug	1
						1182	-2681316.5	drug	1
						1183	-2681446	drug	1
						1185	-2681492	drug	1
						1186	-2681533.25	drug	1
						1187	-2681569.75	drug	1
						1188	-2681598.25	drug	1
						1189	-2681618.25	drug	1
						1190	-2681625.5	drug	1
						1192	-2681795.75	drug	1
						1193	-2681875.75	drug	1
						1194	-2682119.25	drug	1
						1196	-2682145.25	drug	1
						1197	-2682202.5	drug	1
						1199	-2682269	drug	1
						1200	-2682329.25	drug	1
						1201	-2682409.75	drug	1
						1203	-2682457.75	drug	1
						1204	-2682500.75	drug	1
						1205	-2682548	drug	1
						1206	-2682573.5	drug	1
						1207	-2682620.75	drug	1
						1209	-2682699.5	drug	1
						1210	-2682774.25	drug	1
						1211	-2682872	drug	1
						1213	-2682919.25	drug	1
						1214	-2682959	drug	1
						1215	-2683000	drug	1
						1216	-2683026.5	drug	1
						1217	-2683067	drug	1
						1218	-2683069.25	drug	1
						1219	-2683084.25	drug	1
						1221	-2683254.5	drug	1
						1222	-2683276.25	drug	1
						1223	-2683490.75	drug	1
						1225	-2683525.75	drug	1
						1226	-2683558.5	drug	1
						1227	-2683575.25	drug	1
						1228	-2683595	drug	1
						1230	-2683739.75	drug	1
						1231	-2683795.25	drug	1
						1232	-2683995.75	drug	1
						1234	-2684026.25	drug	1
						1235	-2684073.25	drug	1
						1236	-2684082.5	drug	1
						1237	-2684125	drug	1
						1239	-2684234	drug	1
						1240	-2684273.25	drug	1
						1241	-2684412.25	drug	1
						1243	-2684451.5	drug	1
						1244	-2684486.25	drug	1
						1245	-2684521.5	drug	1
						1246	-2684539.5	drug	1
						1247	-2684560	drug	1
						1249	-2684693.25	drug	1
						1250	-2684766	drug	1
						1251	-2684935	drug	1
						1253	-2684970.75	drug	1
						1254	-2685006.75	drug	1
						1255	-2685029.5	drug	1
						1256	-2685056	drug	1
						1258	-2685169	drug	1
						1259	-2685263.25	drug	1
						1260	-2685417.25	drug	1
						1262	-2685454.5	drug	1
						1263	-2685499	drug	1
						1264	-2685520.25	drug	1
						1265	-2685560	drug	1
						1267	-2685646.75	drug	1
						1268	-2685712.25	drug	1
						1269	-2685821.5	drug	1
						1271	-2685861.5	drug	1
						1272	-2685899.5	drug	1
						1273	-2685936.25	drug	1
						1274	-2685957	drug	1
						1275	-2685985	drug	1
						1276	-2685985.25	drug	1
						1278	-2686137.25	drug	1
						1279	-2686290.75	drug	1
						1280	-2686511	drug	1
						1282	-2686534	drug	1
						1283	-2686592.5	drug	1
						1285	-2686647.75	drug	1
						1286	-2686694.25	drug	1
						1287	-2686761.75	drug	1
						1289	-2686804.75	drug	1
						1290	-2686846	drug	1
						1291	-2686891.5	drug	1
						1292	-2686912.75	drug	1
						1293	-2686962.5	drug	1
						1295	-2687028	drug	1
						1296	-2687081.25	drug	1
						1297	-2687160.5	drug	1
						1299	-2687202.75	drug	1
						1300	-2687238.75	drug	1
						1301	-2687281.5	drug	1
						1302	-2687301.5	drug	1
						1303	-2687343	drug	1
						1305	-2687418	drug	1
						1306	-2687484.75	drug	1
						1307	-2687580.75	drug	1
						1309	-2687619.25	drug	1
						1310	-2687653.25	drug	1
						1311	-2687692	drug	1
						1312	-2687713	drug	1
						1313	-2687744	drug	1
						1314	-2687745.5	drug	1
						1315	-2687753.75	drug	1
						1317	-2687922	drug	1
						1318	-2687929.5	drug	1
						1319	-2688138.5	drug	1
						1321	-2688166.25	drug	1
						1322	-2688198.5	drug	1
						1323	-2688207.75	drug	1
						1324	-2688223.25	drug	1
						1326	-2688362.25	drug	1
						1327	-2688391.5	drug	1
						1328	-2688585.75	drug	1
						1330	-2688612.5	drug	1
						1331	-2688653.5	drug	1
						1332	-2688656	drug	1
						1333	-2688693.75	drug	1
						1335	-2688800	drug	1
						1336	-2688826	drug	1
						1337	-2688958.5	drug	1
						1339	-2688996	drug	1
						1340	-2689022.5	drug	1
						1341	-2689052.75	drug	1
						1342	-2689064	drug	1
						1343	-2689081.5	drug	1
						1345	-2689210.75	drug	1
						1346	-2689261.25	drug	1
						1347	-2689424.5	drug	1
						1349	-2689456	drug	1
						1350	-2689487.75	drug	1
						1351	-2689508.25	drug	1
						1352	-2689525.5	drug	1
						1354	-2689634.5	drug	1
						1355	-2689709.75	drug	1
						1356	-2689861.5	drug	1
						1358	-2689891.25	drug	1
						1359	-2689932	drug	1
						1360	-2689944	drug	1
						1361	-2689980	drug	1
						1363	-2690063	drug	1
						1364	-2690111.25	drug	1
						1365	-2690214.5	drug	1
						1367	-2690252.75	drug	1
						1368	-2690281.75	drug	1
						1369	-2690315.5	drug	1
						1370	-2690332.75	drug	1
						1371	-2690357.25	drug	1
						1373	-2690456.75	drug	1
						1374	-2690523.5	drug	1
						1375	-2690649.5	drug	1
						1377	-2690682.75	drug	1
						1378	-2690712.25	drug	1
						1379	-2690738.75	drug	1
						1380	-2690758.5	drug	1
						1381	-2690767.5	drug	1
						1382	-2690767.75	drug	1
						1384	-2690929	drug	1
						1385	-2690938	drug	1
						1386	-2691164.25	drug	1
						1388	-2691178.75	drug	1
						1389	-2691225	drug	1
						1391	-2691286.5	drug	1
						1392	-2691328.5	drug	1
						1393	-2691403.25	drug	1
						1395	-2691440.75	drug	1
						1396	-2691470.5	drug	1
						1397	-2691509.5	drug	1
						1398	-2691526.25	drug	1
						1399	-2691561.75	drug	1
						1401	-2691635.25	drug	1
						1402	-2691685.5	drug	1
						1403	-2691774.5	drug	1
						1405	-2691811.25	drug	1
						1406	-2691837.5	drug	1
						1407	-2691872.25	drug	1
						1408	-2691888.25	drug	1
						1409	-2691915.75	drug	1
						1411	-2692002.5	drug	1
						1412	-2692067.5	drug	1
						1413	-2692175	drug	1
						1415	-2692208.75	drug	1
						1416	-2692238.75	drug	1
						1417	-2692266	drug	1
						1418	-2692286	drug	1
						1419	-2692300	drug	1
						1420	-2692300.75	drug	1
						1422	-2692442.75	drug	1
						1423	-2692492.25	drug	1
						1424	-2692695.25	drug	1
						1426	-2692712.75	drug	1
						1427	-2692760.25	drug	1
						1429	-2692813	drug	1
						1430	-2692850.25	drug	1
						1431	-2692916.5	drug	1
						1433	-2692951.25	drug	1
						1434	-2692981.25	drug	1
						1435	-2693020.5	drug	1
						1436	-2693035.5	drug	1
						1437	-2693075.5	drug	1
						1439	-2693139.5	drug	1
						1440	-2693180.5	drug	1
						1441	-2693257.25	drug	1
						1443	-2693293	drug	1
						1444	-2693321.25	drug	1
						1445	-2693356.5	drug	1
						1446	-2693373	drug	1
						1447	-2693405	drug	1
						1449	-2693478	drug	1
						1450	-2693529	drug	1
						1451	-2693619.75	drug	1
						1453	-2693655	drug	1
						1454	-2693681	drug	1
						1455	-2693711.75	drug	1
						1456	-2693729.5	drug	1
						1457	-2693749.25	drug	1
						1459	-2693837.75	drug	1
						1460	-2693909.75	drug	1
						1461	-2694018.75	drug	1
						1463	-2694050	drug	1
						1464	-2694077.75	drug	1
						1465	-2694100.5	drug	1
						1466	-2694122.25	drug	1
						1467	-2694131.25	drug	1
						1468	-2694131.75	drug	1
						1470	-2694270.75	drug	1
						1471	-2694293.5	drug	1
						1472	-2694489.75	drug	1
						1474	-2694505.5	drug	1
						1475	-2694549	drug	1
						1477	-2694600.5	drug	1
						1478	-2694639.25	drug	1
						1479	-2694702.25	drug	1
						1481	-2694737	drug	1
						1482	-2694765.5	drug	1
						1483	-2694801.75	drug	1
						1484	-2694815	drug	1
						1485	-2694851.75	drug	1
						1487	-2694912	drug	1
						1488	-2694954.75	drug	1
						1489	-2695030.5	drug	1
						1491	-2695064.5	drug	1
						1492	-2695090.25	drug	1
						1493	-2695123.75	drug	1
						1494	-2695138.5	drug	1
						1495	-2695165.5	drug	1
						1497	-2695239	drug	1
						1498	-2695289	drug	1
						1499	-2695380.5	drug	1
						1501	-2695412	drug	1
						1502	-2695437.75	drug	1
						1503	-2695465.5	drug	1
						1504	-2695481.5	drug	1
						1505	-2695500.25	drug	1
						1507	-2695586.25	drug	1
						1508	-2695653.5	drug	1
						1509	-2695761	drug	1
						1511	-2695791.5	drug	1
						1512	-2695816.5	drug	1
						1513	-2695838.5	drug	1
						1514	-2695857	drug	1
						1515	-2695864.25	drug	1
						1517	-2695965.5	drug	1
						1518	-2696068.75	drug	1
						1519	-2696197.25	drug	1
						1521	-2696220.5	drug	1
						1522	-2696250.5	drug	1
						1523	-2696265	drug	1
						1524	-2696285	drug	1
						1526	-2696366.75	drug	1
						1527	-2696419	drug	1
						1528	-2696529	drug	1
						1530	-2696554	drug	1
						1531	-2696585.75	drug	1
						1532	-2696602.75	drug	1
						1533	-2696630.5	drug	1
						1535	-2696695.25	drug	1
						1536	-2696744.25	drug	1
						1537	-2696823.5	drug	1
						1539	-2696853	drug	1
						1540	-2696878	drug	1
						1541	-2696907.5	drug	1
						1542	-2696923.75	drug	1
						1543	-2696943.5	drug	1
						1545	-2697019.5	drug	1
						1546	-2697084.25	drug	1
						1547	-2697177.5	drug	1
						1549	-2697206.5	drug	1
						1550	-2697229.5	drug	1
						1551	-2697253.25	drug	1
						1552	-2697271.5	drug	1
						1553	-2697285	drug	1
						1555	-2697374.5	drug	1
						1556	-2697459.5	drug	1
						1557	-2697567.75	drug	1
						1559	-2697592.75	drug	1
						1560	-2697618.75	drug	1
						1561	-2697638	drug	1
						1562	-2697655.75	drug	1
						1563	-2697658	drug	1
						1564	-2697661	drug	1
						1566	-2697793.25	drug	1
						1568	-2697842.25	drug	1
						1569	-2697893.25	drug	1
						1570	-2697897	drug	1
						1571	-2697964.75	drug	1
						1573	-2698000	drug	1
						1574	-2698018.25	drug	1
						1575	-2698058	drug	1
						1577	-2698098.25	drug	1
						1578	-2698133.5	drug	1
						1579	-2698185.25	drug	1
						1581	-2698214.75	drug	1
						1582	-2698244	drug	1
						1583	-2698275	drug	1
						1584	-2698291.75	drug	1
						1585	-2698320.25	drug	1
						1586	-2698325.75	drug	1
						1587	-2698344	drug	1
						1589	-2698434.75	drug	1
						1590	-2698453.5	drug	1
						1591	-2698582	drug	1
						1593	-2698600.5	drug	1
						1594	-2698630.5	drug	1
						1595	-2698638.25	drug	1
						1596	-2698664.5	drug	1
						1598	-2698738.75	drug	1
						1599	-2698769.5	drug	1
						1600	-2698862.25	drug	1
						1602	-2698889.5	drug	1
						1603	-2698909.75	drug	1
						1604	-2698935	drug	1
						1605	-2698945	drug	1
						1606	-2698958.25	drug	1
						1608	-2699047.5	drug	1
						1609	-2699090.25	drug	1
						1610	-2699200.25	drug	1
						1612	-2699223.75	drug	1
						1613	-2699247.75	drug	1
						1614	-2699263.75	drug	1
						1615	-2699279.25	drug	1
						1616	-2699281.5	drug	1
						1618	-2699385.75	drug	1
						1619	-2699453	drug	1
						1620	-2699583.25	drug	1
						1622	-2699603.25	drug	1
						1623	-2699629.5	drug	1
						1624	-2699638.5	drug	1
						1625	-2699654.5	drug	1
						1627	-2699736.5	drug	1
						1628	-2699769.5	drug	1
						1629	-2699883.75	drug	1
						1631	-2699905.5	drug	1
						1632	-2699933.75	drug	1
						1633	-2699944.25	drug	1
						1634	-2699969.75	drug	1
						1636	-2700034	drug	1
						1637	-2700066.5	drug	1
						1638	-2700146	drug	1
						1640	-2700173.25	drug	1
						1641	-2700194.5	drug	1
						1642	-2700218.5	drug	1
						1643	-2700229.75	drug	1
						1644	-2700246.5	drug	1
						1646	-2700324.5	drug	1
						1647	-2700366	drug	1
						1648	-2700460	drug	1
						1650	-2700485.25	drug	1
						1651	-2700505	drug	1
						1652	-2700525.5	drug	1
						1653	-2700538	drug	1
						1654	-2700547	drug	1
						1656	-2700638	drug	1
						1657	-2700701.25	drug	1
						1658	-2700812.5	drug	1
						1660	-2700833.75	drug	1
						1661	-2700856.75	drug	1
						1662	-2700868.5	drug	1
						1663	-2700885.75	drug	1
						1665	-2700958	drug	1
						1666	-2701008.5	drug	1
						1667	-2701108.25	drug	1
						1669	-2701130.5	drug	1
						1670	-2701158.75	drug	1
						1671	-2701169.75	drug	1
						1672	-2701195	drug	1
						1674	-2701251.75	drug	1
						1675	-2701284.5	drug	1
						1676	-2701354.5	drug	1
						1678	-2701381.25	drug	1
						1679	-2701402.75	drug	1
						1680	-2701427.25	drug	1
						1681	-2701439	drug	1
						1682	-2701456.75	drug	1
						1684	-2701523.75	drug	1
						1685	-2701567.25	drug	1
						1686	-2701649.75	drug	1
						1688	-2701674.25	drug	1
						1689	-2701695.25	drug	1
						1690	-2701715.75	drug	1
						1691	-2701727.75	drug	1
						1692	-2701739.75	drug	1
						1694	-2701818.5	drug	1
						1695	-2701879.25	drug	1
						1696	-2701976.75	drug	1
						1698	-2702001.25	drug	1
						1699	-2702024	drug	1
						1700	-2702037.25	drug	1
						1701	-2702054.5	drug	1
						1703	-2702118.5	drug	1
						1704	-2702175.25	drug	1
						1705	-2702265.25	drug	1
						1707	-2702288.75	drug	1
						1708	-2702314.5	drug	1
						1709	-2702326.25	drug	1
						1710	-2702351.75	drug	1
						1712	-2702402.5	drug	1
						1713	-2702438.75	drug	1
						1714	-2702501.75	drug	1
						1716	-2702525.75	drug	1
						1717	-2702548	drug	1
						1718	-2702572.5	drug	1
						1719	-2702585.5	drug	1
						1720	-2702604	drug	1
						1722	-2702663.5	drug	1
						1723	-2702712.75	drug	1
						1724	-2702785.5	drug	1
						1726	-2702811.25	drug	1
						1727	-2702830.75	drug	1
						1728	-2702851.75	drug	1
						1729	-2702866.75	drug	1
						1730	-2702878	drug	1
						1731	-2702878.5	drug	1
						1733	-2702973.75	drug	1
						1734	-2703018.25	drug	1
						1735	-2703155.25	drug	1
						1737	-2703167.75	drug	1
						1738	-2703201.25	drug	1
						1740	-2703237.25	drug	1
						1741	-2703265	drug	1
						1742	-2703308.25	drug	1
						1744	-2703336	drug	1
						1745	-2703358.75	drug	1
						1746	-2703386.5	drug	1
						1747	-2703397.5	drug	1
						1748	-2703424.5	drug	1
						1750	-2703467.75	drug	1
						1751	-2703502.75	drug	1
						1752	-2703556.25	drug	1
						1754	-2703582	drug	1
						1755	-2703602	drug	1
						1756	-2703624.5	drug	1
						1757	-2703637.25	drug	1
						1758	-2703659	drug	1
						1760	-2703708.75	drug	1
						1761	-2703753	drug	1
						1762	-2703817.5	drug	1
						1764	-2703840.75	drug	1
						1765	-2703860.75	drug	1
						1766	-2703881.5	drug	1
						1767	-2703896.75	drug	1
						1768	-2703910.75	drug	1
						1770	-2703971.25	drug	1
						1771	-2704037.25	drug	1
						1772	-2704114.75	drug	1
						1774	-2704137.25	drug	1
						1775	-2704159	drug	1
						1776	-2704175.5	drug	1
						1777	-2704193	drug	1
						1778	-2704197	drug	1
						1779	-2704204	drug	1
						1781	-2704293.75	drug	1
						1782	-2704303.75	drug	1
						1783	-2704429.25	drug	1
						1785	-2704440.75	drug	1
						1786	-2704468.25	drug	1
						1787	-2704469.25	drug	1
						1788	-2704490.25	drug	1
						1790	-2704558.25	drug	1
						1791	-2704567	drug	1
						1792	-2704653.5	drug	1
						1794	-2704675.25	drug	1
						1795	-2704692.75	drug	1
						1796	-2704710	drug	1
						1797	-2704717	drug	1
						1798	-2704721.25	drug	1
						1800	-2704807	drug	1
						1801	-2704839.5	drug	1
						1802	-2704948.75	drug	1
						1804	-2704964.75	drug	1
						1805	-2704985.5	drug	1
						1806	-2704991.5	drug	1
						1807	-2705006.5	drug	1
						1809	-2705075	drug	1
						1810	-2705099.25	drug	1
						1811	-2705192.25	drug	1
						1813	-2705209	drug	1
						1814	-2705232.5	drug	1
						1815	-2705241.75	drug	1
						1816	-2705260	drug	1
						1818	-2705315.75	drug	1
						1819	-2705354.25	drug	1
						1820	-2705426.75	drug	1
						1822	-2705448	drug	1
						1823	-2705467.75	drug	1
						1824	-2705484	drug	1
						1825	-2705499.5	drug	1
						1826	-2705504.75	drug	1
						1827	-2705507.75	drug	1
						1829	-2705600.25	drug	1
						1830	-2705617.5	drug	1
						1831	-2705743.75	drug	1
						1833	-2705755.25	drug	1
						1834	-2705783.25	drug	1
						1836	-2705818.5	drug	1
						1837	-2705849.5	drug	1
						1838	-2705896.25	drug	1
						1840	-2705919	drug	1
						1841	-2705939.25	drug	1
						1842	-2705962.25	drug	1
						1843	-2705976	drug	1
						1844	-2705996.75	drug	1
						1845	-2705997	drug	1
						1846	-2706008.25	drug	1
						1848	-2706087.75	drug	1
						1849	-2706097.25	drug	1
						1850	-2706199.75	drug	1
						1852	-2706219	drug	1
						1853	-2706236.5	drug	1
						1854	-2706245.75	drug	1
						1855	-2706257.25	drug	1
						1857	-2706326	drug	1
						1858	-2706371.75	drug	1
						1859	-2706469.75	drug	1
						1861	-2706492	drug	1
						1862	-2706520.5	drug	1
						1863	-2706535.75	drug	1
						1864	-2706564	drug	1
						1865	-2706567.75	drug	1
						1866	-2706591.5	drug	1
						1868	-2706701.25	drug	1
						1869	-2706753.75	drug	1
						1870	-2706822	drug	1
						1872	-2706882.25	drug	1
						1873	-2706883	drug	1
						1874	-2706954.75	drug	1
						1876	-2706994.25	drug	1
						1877	-2707003.25	drug	1
						1878	-2707046.5	drug	1
						1880	-2707087.5	drug	1
						1881	-2707105.25	drug	1
						1882	-2707156	drug	1
						1884	-2707182.5	drug	1
						1885	-2707203	drug	1
						1886	-2707233.75	drug	1
						1887	-2707237.25	drug	1
						1888	-2707267.5	drug	1
						1890	-2707317.25	drug	1
						1891	-2707330.5	drug	1
						1892	-2707394.75	drug	1
						1894	-2707419.25	drug	1
						1895	-2707435	drug	1
						1896	-2707456.5	drug	1
						1897	-2707463.25	drug	1
						1898	-2707479.25	drug	1
						1900	-2707541	drug	1
						1901	-2707567	drug	1
						1902	-2707651.25	drug	1
						1904	-2707669.25	drug	1
						1905	-2707687.5	drug	1
						1906	-2707699.25	drug	1
						1907	-2707715.5	drug	1
						1909	-2707767.25	drug	1
						1910	-2707813.5	drug	1
						1911	-2707879.75	drug	1
						1913	-2707899.5	drug	1
						1914	-2707918.75	drug	1
						1915	-2707935.5	drug	1
						1916	-2707949.25	drug	1
						1917	-2707954	drug	1
						1918	-2707957.5	drug	1
						1920	-2708040.5	drug	1
						1921	-2708050.25	drug	1
						1922	-2708163	drug	1
						1924	-2708175.75	drug	1
						1925	-2708199	drug	1
						1927	-2708233	drug	1
						1928	-2708269	drug	1
						1929	-2708314.5	drug	1
						1931	-2708335.25	drug	1
						1932	-2708354.5	drug	1
						1933	-2708374.5	drug	1
						1934	-2708388.25	drug	1
						1935	-2708403.5	drug	1
						1936	-2708408.5	drug	1
						1937	-2708415	drug	1
						1939	-2708491.5	drug	1
						1940	-2708512.25	drug	1
						1941	-2708612	drug	1
						1943	-2708627.25	drug	1
						1944	-2708644.75	drug	1
						1945	-2708651	drug	1
						1946	-2708664.5	drug	1
						1948	-2708726.25	drug	1
						1949	-2708743	drug	1
						1950	-2708826	drug	1
						1952	-2708842	drug	1
						1953	-2708862.75	drug	1
						1954	-2708871.5	drug	1
						1955	-2708885.75	drug	1
						1957	-2708938	drug	1
						1958	-2708979.25	drug	1
						1959	-2709046.5	drug	1
						1961	-2709065.5	drug	1
						1962	-2709082.75	drug	1
						1963	-2709097.5	drug	1
						1964	-2709112	drug	1
						1965	-2709114.75	drug	1
						1966	-2709118.75	drug	1
						1968	-2709200.5	drug	1
						1969	-2709203	drug	1
						1970	-2709313.75	drug	1
						1972	-2709327.5	drug	1
						1973	-2709346.75	drug	1
						1975	-2709381.5	drug	1
						1976	-2709417.25	drug	1
						1977	-2709460.75	drug	1
						1979	-2709479	drug	1
						1980	-2709498.25	drug	1
						1981	-2709515.75	drug	1
						1982	-2709529.75	drug	1
						1983	-2709543.75	drug	1
						1984	-2709549.25	drug	1
						1985	-2709554.25	drug	1
						1987	-2709631.5	drug	1
						1988	-2709652.75	drug	1
						1989	-2709751.5	drug	1
						1991	-2709764.75	drug	1
						1992	-2709784.75	drug	1
						1993	-2709787.5	drug	1
						1994	-2709801.5	drug	1
						1996	-2709862.25	drug	1
						1997	-2709874.75	drug	1
						1998	-2709956	drug	1
						2000	-2709970.75	drug	1
						2001	-2709988	drug	1
						2002	-2709997	drug	1
						2003	-2710010	drug	1
						2005	-2710061	drug	1
						2006	-2710104.5	drug	1
						2007	-2710171.75	drug	1
						2009	-2710190	drug	1
						2010	-2710207.5	drug	1
						2011	-2710219	drug	1
						2012	-2710233.25	drug	1
						2013	-2710234.75	drug	1
						2014	-2710239	drug	1
						2016	-2710319.5	drug	1
						2018	-2710349.25	drug	1
						2019	-2710380	drug	1
						2020	-2710385.25	drug	1
						2021	-2710424.5	drug	1
						2023	-2710448	drug	1
						2024	-2710460.5	drug	1
						2025	-2710491.5	drug	1
						2027	-2710515.5	drug	1
						2028	-2710534.25	drug	1
						2029	-2710562.5	drug	1
						2030	-2710566.25	drug	1
						2031	-2710598.25	drug	1
						2033	-2710629.25	drug	1
						2034	-2710640.5	drug	1
						2035	-2710678.75	drug	1
						2037	-2710701.5	drug	1
						2038	-2710715.75	drug	1
						2039	-2710740.5	drug	1
						2040	-2710741.75	drug	1
						2041	-2710769.25	drug	1
						2043	-2710806.25	drug	1
						2044	-2710819.25	drug	1
						2045	-2710867.25	drug	1
						2047	-2710886	drug	1
						2048	-2710901.25	drug	1
						2049	-2710922.25	drug	1
						2050	-2710925.75	drug	1
						2051	-2710944.5	drug	1
						2053	-2710993	drug	1
						2054	-2711010.25	drug	1
						2055	-2711071.5	drug	1
						2057	-2711089.5	drug	1
						2058	-2711104.5	drug	1
						2059	-2711119	drug	1
						2060	-2711127.25	drug	1
						2061	-2711137	drug	1
						2063	-2711197	drug	1
						2064	-2711238.25	drug	1
						2065	-2711315.5	drug	1
						2067	-2711329.5	drug	1
						2068	-2711347.25	drug	1
						2069	-2711355.5	drug	1
						2070	-2711371.25	drug	1
						2072	-2711417	drug	1
						2073	-2711444.25	drug	1
						2074	-2711506.75	drug	1
						2076	-2711523.25	drug	1
						2077	-2711541.25	drug	1
						2078	-2711553	drug	1
						2079	-2711565.5	drug	1
						2080	-2711568.5	drug	1
						2081	-2711572.5	drug	1
						2083	-2711647.75	drug	1
						2084	-2711664.5	drug	1
						2085	-2711760.5	drug	1
						2087	-2711771.5	drug	1
						2088	-2711790	drug	1
						2089	-2711793	drug	1
						2090	-2711805	drug	1
						2092	-2711863.75	drug	1
						2093	-2711870.5	drug	1
						2094	-2711949.75	drug	1
						2096	-2711964.25	drug	1
						2097	-2711983.25	drug	1
						2098	-2711992.75	drug	1
						2099	-2712001	drug	1
						2101	-2712050.75	drug	1
						2102	-2712087	drug	1
						2103	-2712153	drug	1
						2105	-2712170.75	drug	1
						2106	-2712188.25	drug	1
						2107	-2712197.25	drug	1
						2108	-2712210.25	drug	1
						2110	-2712252.25	drug	1
						2111	-2712294.75	drug	1
						2112	-2712352.5	drug	1
						2114	-2712369	drug	1
						2115	-2712388	drug	1
						2116	-2712398.25	drug	1
						2117	-2712414	drug	1
						2118	-2712416.75	drug	1
						2119	-2712427.25	drug	1
						2121	-2712490.5	drug	1
						2122	-2712503.75	drug	1
						2123	-2712586.75	drug	1
						2125	-2712600	drug	1
						2126	-2712616.75	drug	1
						2127	-2712624.25	drug	1
						2128	-2712633.5	drug	1
						2130	-2712687.5	drug	1
						2131	-2712713.75	drug	1
						2132	-2712786.25	drug	1
						2134	-2712799.25	drug	1
						2135	-2712819	drug	1
						2136	-2712826.75	drug	1
						2137	-2712841.75	drug	1
						2139	-2712883.75	drug	1
						2140	-2712913	drug	1
						2141	-2712969	drug	1
						2143	-2712987	drug	1
						2144	-2713002.75	drug	1
						2145	-2713016	drug	1
						2146	-2713026	drug	1
						2147	-2713030.5	drug	1
						2148	-2713032.5	drug	1
						2150	-2713103.25	drug	1
						2151	-2713122	drug	1
						2152	-2713220.25	drug	1
						2154	-2713230.5	drug	1
						2155	-2713249.5	drug	1
						2157	-2713277.75	drug	1
						2158	-2713305.25	drug	1
						2159	-2713341.75	drug	1
						2161	-2713358.5	drug	1
						2162	-2713374	drug	1
						2163	-2713393	drug	1
						2164	-2713404.5	drug	1
						2165	-2713419.25	drug	1
						2166	-2713422.25	drug	1
						2167	-2713428.5	drug	1
						2169	-2713492.25	drug	1
						2170	-2713502.75	drug	1
						2171	-2713584	drug	1
						2173	-2713596.25	drug	1
						2174	-2713611.75	drug	1
						2175	-2713618.75	drug	1
						2176	-2713630	drug	1
						2178	-2713683.25	drug	1
						2179	-2713705.75	drug	1
						2180	-2713778	drug	1
						2182	-2713792.75	drug	1
						2183	-2713809.5	drug	1
						2184	-2713817.5	drug	1
						2185	-2713831.75	drug	1
						2187	-2713874.75	drug	1
						2188	-2713900.75	drug	1
						2189	-2713955.25	drug	1
						2191	-2713970.25	drug	1
						2192	-2713986.75	drug	1
						2193	-2714000	drug	1
						2194	-2714008.75	drug	1
						2195	-2714015.25	drug	1
						2196	-2714017.25	drug	1
						2198	-2714087	drug	1
						2199	-2714102.5	drug	1
						2200	-2714202	drug	1
						2202	-2714211.5	drug	1
						2203	-2714229.25	drug	1
						2205	-2714258.75	drug	1
						2206	-2714283	drug	1
						2207	-2714318	drug	1
						2209	-2714336	drug	1
						2210	-2714351.25	drug	1
						2211	-2714368.25	drug	1
						2212	-2714378.25	drug	1
						2213	-2714395.25	drug	1
						2214	-2714396.75	drug	1
						2215	-2714403.75	drug	1
						2217	-2714465.5	drug	1
						2218	-2714472	drug	1
						2219	-2714551.75	drug	1
						2221	-2714565.75	drug	1
						2222	-2714579.75	drug	1
						2223	-2714589	drug	1
						2224	-2714593.75	drug	1
						2226	-2714646.5	drug	1
						2227	-2714674.5	drug	1
						2228	-2714746.5	drug	1
						2230	-2714760.5	drug	1
						2231	-2714776.75	drug	1
						2232	-2714782.5	drug	1
						2233	-2714798.25	drug	1
						2235	-2714840	drug	1
						2236	-2714859.75	drug	1
						2237	-2714913.75	drug	1
						2239	-2714929.25	drug	1
						2240	-2714944	drug	1
						2241	-2714957.25	drug	1
						2242	-2714965.75	drug	1
						2243	-2714972.5	drug	1
						2244	-2714972.75	drug	1
						2246	-2715042.5	drug	1
						2247	-2715061.75	drug	1
						2248	-2715160.5	drug	1
						2250	-2715168	drug	1
						2251	-2715190	drug	1
						2253	-2715217	drug	1
						2254	-2715237.5	drug	1
						2255	-2715271.25	drug	1
						2257	-2715288	drug	1
						2258	-2715304	drug	1
						2259	-2715321.25	drug	1
						2260	-2715329.75	drug	1
						2261	-2715345.25	drug	1
						2263	-2715379.25	drug	1
						2264	-2715410.5	drug	1
						2265	-2715451.5	drug	1
						2267	-2715467.5	drug	1
						2268	-2715483.75	drug	1
						2269	-2715498.25	drug	1
						2270	-2715508.5	drug	1
						2271	-2715518	drug	1
						2272	-2715520.5	drug	1
						2274	-2715575.5	drug	1
						2275	-2715630.5	drug	1
						2276	-2715706.5	drug	1
						2278	-2715718	drug	1
						2279	-2715737.25	drug	1
						2280	-2715740.75	drug	1
						2281	-2715760	drug	1
						2283	-2715796.75	drug	1
						2284	-2715806	drug	1
						2285	-2715855.25	drug	1
						2287	-2715873.25	drug	1
						2288	-2715884.75	drug	1
						2289	-2715901.5	drug	1
						2290	-2715904.75	drug	1
						2291	-2715917	drug	1
						2293	-2715962.5	drug	1
						2294	-2715985.25	drug	1
						2295	-2716045.5	drug	1
						2297	-2716060.25	drug	1
						2298	-2716073.75	drug	1
						2299	-2716084.25	drug	1
						2300	-2716093.5	drug	1
						2301	-2716094.5	drug	1
						2303	-2716153.75	drug	1
						2304	-2716213	drug	1
						2305	-2716288.5	drug	1
						2307	-2716298.75	drug	1
						2308	-2716316.25	drug	1
						2309	-2716319.75	drug	1
						2310	-2716335	drug	1
						2312	-2716378	drug	1
						2313	-2716387.25	drug	1
						2314	-2716443	drug	1
						2316	-2716457.75	drug	1
						2317	-2716473	drug	1
						2318	-2716481.75	drug	1
						2319	-2716490.5	drug	1
						2320	-2716495.25	drug	1
						2322	-2716550	drug	1
						2323	-2716586.5	drug	1
						2324	-2716661.5	drug	1
						2326	-2716673.75	drug	1
						2327	-2716690.75	drug	1
						2328	-2716695.25	drug	1
						2329	-2716715	drug	1
						2331	-2716751.75	drug	1
						2332	-2716764	drug	1
						2333	-2716811	drug	1
						2335	-2716825.5	drug	1
						2336	-2716839.75	drug	1
						2337	-2716853.75	drug	1
						2338	-2716860.5	drug	1
						2339	-2716868.75	drug	1
						2341	-2716915.75	drug	1
						2342	-2716938.5	drug	1
						2343	-2717000.5	drug	1
						2345	-2717014.5	drug	1
						2346	-2717029.25	drug	1
						2347	-2717036.5	drug	1
						2348	-2717045.5	drug	1
						2349	-2717046	drug	1
						2350	-2717046.25	drug	1
						2352	-2717120.5	drug	1
						2354	-2717147.25	drug	1
						2355	-2717175.5	drug	1
						2357	-2717190.5	drug	1
						2358	-2717206.25	drug	1
						2359	-2717221.5	drug	1
						2360	-2717233.25	drug	1
						2361	-2717247	drug	1
						2362	-2717252.5	drug	1
						2363	-2717260.75	drug	1
						2365	-2717308.75	drug	1
						2366	-2717331.5	drug	1
						2367	-2717396.25	drug	1
						2369	-2717409.75	drug	1
						2370	-2717425.25	drug	1
						2371	-2717431	drug	1
						2372	-2717443.75	drug	1
						2374	-2717481.75	drug	1
						2375	-2717504.5	drug	1
						2376	-2717552.25	drug	1
						2378	-2717568	drug	1
						2379	-2717581	drug	1
						2380	-2717592.5	drug	1
						2381	-2717602.75	drug	1
						2382	-2717609	drug	1
						2384	-2717656	drug	1
						2385	-2717703	drug	1
						2386	-2717762.5	drug	1
						2388	-2717775.25	drug	1
						2389	-2717790.25	drug	1
						2390	-2717794.75	drug	1
						2391	-2717808.5	drug	1
						2393	-2717845.25	drug	1
						2394	-2717870	drug	1
						2395	-2717919	drug	1
						2397	-2717933	drug	1
						2398	-2717947	drug	1
						2399	-2717956.25	drug	1
						2400	-2717969.75	drug	1
						2401	-2717973.5	drug	1
						2402	-2717978.5	drug	1
						2404	-2718037	drug	1
						2405	-2718050.5	drug	1
						2406	-2718124.5	drug	1
						2408	-2718137.5	drug	1
						2409	-2718151.5	drug	1
						2410	-2718155.25	drug	1
						2411	-2718165.25	drug	1
						2413	-2718212.5	drug	1
						2414	-2718227.75	drug	1
						2415	-2718290.5	drug	1
						2417	-2718301.75	drug	1
						2418	-2718318.75	drug	1
						2419	-2718323.5	drug	1
						2420	-2718336.25	drug	1
						2422	-2718375	drug	1
						2423	-2718397.5	drug	1
						2424	-2718448	drug	1
						2426	-2718461.25	drug	1
						2427	-2718474.25	drug	1
						2428	-2718486.75	drug	1
						2429	-2718496	drug	1
						2430	-2718499.75	drug	1
						2431	-2718501.5	drug	1
						2433	-2718564.25	drug	1
						2434	-2718574.75	drug	1
						2435	-2718663.5	drug	1
						2437	-2718672.25	drug	1
						2438	-2718689.25	drug	1
						2440	-2718713.5	drug	1
						2441	-2718733.75	drug	1
						2442	-2718765.25	drug	1
						2444	-2718782.25	drug	1
						2445	-2718794	drug	1
						2446	-2718810.75	drug	1
						2447	-2718817	drug	1
						2448	-2718833.25	drug	1
						2450	-2718862	drug	1
						2451	-2718891.75	drug	1
						2452	-2718929.75	drug	1
						2454	-2718943.25	drug	1
						2455	-2718956.25	drug	1
						2456	-2718970	drug	1
						2457	-2718978.75	drug	1
						2458	-2718989.25	drug	1
						2459	-2718992	drug	1
						2461	-2719040.75	drug	1
						2462	-2719090.5	drug	1
						2463	-2719160.5	drug	1
						2465	-2719171.5	drug	1
						2466	-2719191.5	drug	1
						2467	-2719192	drug	1
						2468	-2719209.25	drug	1
						2470	-2719243.5	drug	1
						2471	-2719251.75	drug	1
						2472	-2719296	drug	1
						2474	-2719310.25	drug	1
						2475	-2719320.75	drug	1
						2476	-2719334.5	drug	1
						2477	-2719340.5	drug	1
						2478	-2719350.25	drug	1
						2480	-2719393	drug	1
						2481	-2719409	drug	1
						2482	-2719463.5	drug	1
						2484	-2719475	drug	1
						2485	-2719489.5	drug	1
						2486	-2719498.5	drug	1
						2487	-2719504.75	drug	1
						2488	-2719507.25	drug	1
						2490	-2719560.75	drug	1
						2491	-2719598.25	drug	1
						2492	-2719665.5	drug	1
						2494	-2719676.75	drug	1
						2495	-2719692.25	drug	1
						2496	-2719696.75	drug	1
						2497	-2719709.25	drug	1
						2499	-2719748.5	drug	1
						2500	-2719762.25	drug	1
						2501	-2719814	drug	1
						2503	-2719827.25	drug	1
						2504	-2719840.5	drug	1
						2505	-2719849.25	drug	1
						2506	-2719860	drug	1
						2508	-2719894.5	drug	1
						2509	-2719933.25	drug	1
						2510	-2719978.25	drug	1
						2512	-2719990.5	drug	1
						2513	-2720005.25	drug	1
						2514	-2720015.5	drug	1
						2515	-2720025.75	drug	1
						2516	-2720030	drug	1
						2517	-2720034.25	drug	1
						2519	-2720087.25	drug	1
						2520	-2720102.25	drug	1
						2521	-2720174	drug	1
						2523	-2720182.25	drug	1
						2524	-2720198.75	drug	1
[truncated: 26,365 more rows]
