# Supplementary material for: Overcoming Clusterin-Induced Chemoresistance in Cancer: A Computational Study Using a Fragment-Based Drug Discovery Approach
Source: Biology (Basel). 2025 May 30;14(6):639. doi: 10.3390/biology14060639 (PMC12189888; doi:10.3390/biology14060639)
Supplement: Supplementary file 1 [file biology-14-00639-s001.zip › Supplemental Tables/Table S8. Complete data for RMSD of the top 1 final candidate drug precursor.csv]

Time (ns)	Run 1	Run 2	Run 3	Run 4	Average RMSD	Run 1 Cumulative Avg	Run 2 Cumulative Avg	Run 3 Cumulative Avg	Run 4 Cumulative Avg	Average RMSD Cumulative Avg	Run 1 Block Avg	Run 1 Block Std	Run 2 Block Avg	Run 2 Block Std	Run 3 Block Avg	Run 3 Block Std	Run 4 Block Avg	Run 4 Block Std	Average RMSD Block Avg	Average RMSD Block Std	Run 1 Moving Avg	Run 1 Moving Std	Run 2 Moving Avg	Run 2 Moving Std	Run 3 Moving Avg	Run 3 Moving Std	Run 4 Moving Avg	Run 4 Moving Std	Average RMSD Moving Avg	Average RMSD Moving Std
0.0	1e-06	1e-06	1e-06	1e-06	1e-06	1e-06	1e-06	1e-06	1e-06	1e-06	2.4510108600000002	0.5914250085547621	2.04922454	0.523828958352255	2.6311624399999998	1.000951525604675	1.92683264	0.588863029975622	2.2645576199999997	0.6416889765064326
0.01	0.804124	0.78932	0.875041	0.877757	0.8365604999999999	0.4020625	0.3946605	0.437521	0.438879	0.41828075	2.4510108600000002	0.5914250085547621	2.04922454	0.523828958352255	2.6311624399999998	1.000951525604675	1.92683264	0.588863029975622	2.2645576199999997	0.6416889765064326
0.02	1.241937	1.07673	1.105589	1.0158150000000001	1.11001775	0.6820206666666667	0.622017	0.6602103333333332	0.6311910000000001	0.64885975	2.4510108600000002	0.5914250085547621	2.04922454	0.523828958352255	2.6311624399999998	1.000951525604675	1.92683264	0.588863029975622	2.2645576199999997	0.6416889765064326
0.03	1.323935	1.101448	0.9431430000000001	1.052119	1.10516125	0.84249925	0.74187475	0.7309435	0.736423	0.762935125	2.4510108600000002	0.5914250085547621	2.04922454	0.523828958352255	2.6311624399999998	1.000951525604675	1.92683264	0.588863029975622	2.2645576199999997	0.6416889765064326
0.04	1.510952	1.2849279999999998	1.147934	1.180455	1.28106725	0.9761898	0.8504854	0.8143416	0.8252294000000001	0.8665615499999999	2.4510108600000002	0.5914250085547621	2.04922454	0.523828958352255	2.6311624399999998	1.000951525604675	1.92683264	0.588863029975622	2.2645576199999997	0.6416889765064326
0.05	1.950731	1.323092	1.2346940000000002	1.256329	1.4412115	1.1386133333333335	0.9292531666666667	0.8844003333333333	0.8970793333333335	0.9623365416666667	2.4510108600000002	0.5914250085547621	2.04922454	0.523828958352255	2.6311624399999998	1.000951525604675	1.92683264	0.588863029975622	2.2645576199999997	0.6416889765064326
0.06	2.279064	1.550996	1.282428	1.31383	1.6065795	1.301534857142857	1.0180735714285714	0.9412614285714286	0.9566151428571429	1.05437125	2.4510108600000002	0.5914250085547621	2.04922454	0.523828958352255	2.6311624399999998	1.000951525604675	1.92683264	0.588863029975622	2.2645576199999997	0.6416889765064326
0.07	2.154514	1.629106	1.3682649999999998	1.311124	1.61575225	1.40815725	1.094452625	0.994636875	1.00092875	1.124543875	2.4510108600000002	0.5914250085547621	2.04922454	0.523828958352255	2.6311624399999998	1.000951525604675	1.92683264	0.588863029975622	2.2645576199999997	0.6416889765064326
0.08	2.074874	1.825512	1.5741640000000001	1.355404	1.7074885000000002	1.482236888888889	1.1756814444444443	1.0590287777777778	1.040314888888889	1.1893155000000002	2.4510108600000002	0.5914250085547621	2.04922454	0.523828958352255	2.6311624399999998	1.000951525604675	1.92683264	0.588863029975622	2.2645576199999997	0.6416889765064326
0.09	2.082885	1.8051719999999998	1.580646	1.4552680000000002	1.73099275	1.5423016999999999	1.2386305	1.1111905	1.0818102	1.2434832249999999	2.4510108600000002	0.5914250085547621	2.04922454	0.523828958352255	2.6311624399999998	1.000951525604675	1.92683264	0.588863029975622	2.2645576199999997	0.6416889765064326
0.1	2.015035	1.996377	1.43803	1.559104	1.7521364999999998	1.5852774545454544	1.3075165454545454	1.1409031818181818	1.1252005454545455	1.2897244318181817	2.4510108600000002	0.5914250085547621	2.04922454	0.523828958352255	2.6311624399999998	1.000951525604675	1.92683264	0.588863029975622	2.2645576199999997	0.6416889765064326
0.11	2.2165470000000003	1.883947	1.619345	1.421347	1.7852965	1.63788325	1.3555524166666666	1.1807733333333335	1.1498794166666666	1.3310221041666666	2.4510108600000002	0.5914250085547621	2.04922454	0.523828958352255	2.6311624399999998	1.000951525604675	1.92683264	0.588863029975622	2.2645576199999997	0.6416889765064326
0.12	2.287199	1.7915349999999999	1.8707340000000001	1.581951	1.88285475	1.6878306153846157	1.3890895384615383	1.2338472307692308	1.1831156923076924	1.3734707692307693	2.4510108600000002	0.5914250085547621	2.04922454	0.523828958352255	2.6311624399999998	1.000951525604675	1.92683264	0.588863029975622	2.2645576199999997	0.6416889765064326
0.13	2.281625	1.7647979999999999	1.892951	1.6238639999999998	1.8908095	1.7302445	1.4159258571428572	1.2809260714285713	1.2145977142857143	1.4104235357142856	2.4510108600000002	0.5914250085547621	2.04922454	0.523828958352255	2.6311624399999998	1.000951525604675	1.92683264	0.588863029975622	2.2645576199999997	0.6416889765064326
0.14	2.515377	1.770817	1.996572	1.585017	1.96694575	1.7825866666666668	1.4395852666666664	1.3286358	1.2392923333333334	1.4475250166666667	2.4510108600000002	0.5914250085547621	2.04922454	0.523828958352255	2.6311624399999998	1.000951525604675	1.92683264	0.588863029975622	2.2645576199999997	0.6416889765064326
0.15	2.7944950000000004	1.923924	1.985449	1.6597629999999999	2.0909077500000004	1.8458309375000002	1.4698564375	1.369686625	1.26557175	1.4877364375	2.4510108600000002	0.5914250085547621	2.04922454	0.523828958352255	2.6311624399999998	1.000951525604675	1.92683264	0.588863029975622	2.2645576199999997	0.6416889765064326
0.16	2.7339970000000005	1.953996	1.996186	1.827731	2.1279775	1.8980760000000003	1.4983352352941177	1.4065395294117646	1.2986399411764706	1.525397676470588	2.4510108600000002	0.5914250085547621	2.04922454	0.523828958352255	2.6311624399999998	1.000951525604675	1.92683264	0.588863029975622	2.2645576199999997	0.6416889765064326
0.17	2.702697	1.953323	2.440137	1.821679	2.229459	1.9427771666666667	1.5236123333333333	1.4639616111111111	1.3276976666666667	1.5645121944444444	2.4510108600000002	0.5914250085547621	2.04922454	0.523828958352255	2.6311624399999998	1.000951525604675	1.92683264	0.588863029975622	2.2645576199999997	0.6416889765064326
0.18	2.344946	2.035477	2.2528490000000003	1.717554	2.0877065000000004	1.9639439473684213	1.5505525789473684	1.505482	1.3482164210526317	1.5920487368421052	2.4510108600000002	0.5914250085547621	2.04922454	0.523828958352255	2.6311624399999998	1.000951525604675	1.92683264	0.588863029975622	2.2645576199999997	0.6416889765064326
0.19	2.570195	2.214791	2.45608	1.65208	2.2232865	1.9942565	1.5837645	1.5530119	1.3634096	1.623610625	2.4510108600000002	0.5914250085547621	2.04922454	0.523828958352255	2.6311624399999998	1.000951525604675	1.92683264	0.588863029975622	2.2645576199999997	0.6416889765064326
0.2	2.3162540000000003	2.0387440000000003	2.5201089999999997	1.61423	2.1223342499999998	2.0095897142857146	1.6054301904761903	1.599064142857143	1.3753534285714286	1.647359369047619	2.4510108600000002	0.5914250085547621	2.04922454	0.523828958352255	2.6311624399999998	1.000951525604675	1.92683264	0.588863029975622	2.2645576199999997	0.6416889765064326
0.21	2.62704	2.274642	2.5137579999999997	1.5837879999999998	2.249807	2.0376556363636364	1.635848909090909	1.6406411363636364	1.3848277272727272	1.6747433522727275	2.4510108600000002	0.5914250085547621	2.04922454	0.523828958352255	2.6311624399999998	1.000951525604675	1.92683264	0.588863029975622	2.2645576199999997	0.6416889765064326
0.22	2.7037109999999998	2.335903	2.5780890000000003	1.694907	2.3281525000000003	2.0666145652173915	1.666286043478261	1.6813997391304347	1.3983094347826086	1.7031524456521738	2.4510108600000002	0.5914250085547621	2.04922454	0.523828958352255	2.6311624399999998	1.000951525604675	1.92683264	0.588863029975622	2.2645576199999997	0.6416889765064326
0.23	2.7885729999999995	2.500113	2.819558	1.620671	2.4322287499999997	2.096696166666667	1.7010288333333332	1.728823	1.4075745	1.733530625	2.4510108600000002	0.5914250085547621	2.04922454	0.523828958352255	2.6311624399999998	1.000951525604675	1.92683264	0.588863029975622	2.2645576199999997	0.6416889765064326
0.24	2.724187	2.712515	3.013598	2.049204	2.624876	2.1217958	1.74148828	1.780214	1.43323968	1.7691844399999999	2.4510108600000002	0.5914250085547621	2.04922454	0.523828958352255	2.6311624399999998	1.000951525604675	1.92683264	0.588863029975622	2.2645576199999997	0.6416889765064326
0.25	2.751956	2.6201540000000003	2.95184	2.072949	2.59922475	2.146032730769231	1.7752831153846154	1.8252765384615384	1.4578438846153847	1.8011090673076924	2.4510108600000002	0.5914250085547621	2.04922454	0.523828958352255	2.6311624399999998	1.000951525604675	1.92683264	0.588863029975622	2.2645576199999997	0.6416889765064326
0.26	2.437086	2.695423	3.0865959999999997	1.973757	2.5482154999999995	2.1568124814814817	1.8093623703703703	1.8719920740740739	1.4769517777777779	1.828779675925926	2.4510108600000002	0.5914250085547621	2.04922454	0.523828958352255	2.6311624399999998	1.000951525604675	1.92683264	0.588863029975622	2.2645576199999997	0.6416889765064326
0.27	2.683897	2.681308	3.197356	2.142097	2.6761644999999996	2.1756369285714285	1.8405032857142858	1.9193265	1.5007069642857143	1.8590434196428571	2.4510108600000002	0.5914250085547621	2.04922454	0.523828958352255	2.6311624399999998	1.000951525604675	1.92683264	0.588863029975622	2.2645576199999997	0.6416889765064326
0.28	2.707414	2.434078	3.100152	2.083774	2.5813544999999998	2.193974068965517	1.8609713793103448	1.9600446206896551	1.520812724137931	1.883950698275862	2.4510108600000002	0.5914250085547621	2.04922454	0.523828958352255	2.6311624399999998	1.000951525604675	1.92683264	0.588863029975622	2.2645576199999997	0.6416889765064326
0.29	2.5847059999999997	2.180509	3.118821	2.144425	2.50711525	2.2069984666666667	1.8716226333333335	1.9986705	1.5415998	1.90472285	2.4510108600000002	0.5914250085547621	2.04922454	0.523828958352255	2.6311624399999998	1.000951525604675	1.92683264	0.588863029975622	2.2645576199999997	0.6416889765064326
0.3	2.535356	2.211666	3.184341	2.404525	2.583972	2.2175906451612906	1.8825917741935485	2.036917935483871	1.5694360967741934	1.9266341129032256	2.4510108600000002	0.5914250085547621	2.04922454	0.523828958352255	2.6311624399999998	1.000951525604675	1.92683264	0.588863029975622	2.2645576199999997	0.6416889765064326
0.31	2.562963	2.1106030000000002	3.355104	2.5187920000000004	2.6368655	2.22838353125	1.889717125	2.07811125	1.59910346875	1.9488288437499999	2.4510108600000002	0.5914250085547621	2.04922454	0.523828958352255	2.6311624399999998	1.000951525604675	1.92683264	0.588863029975622	2.2645576199999997	0.6416889765064326
0.32	2.7067210000000004	2.16359	3.304128	2.770382	2.7362052500000003	2.2428786060606063	1.898016303030303	2.1152632727272724	1.6345967575757576	1.9726887348484847	2.4510108600000002	0.5914250085547621	2.04922454	0.523828958352255	2.6311624399999998	1.000951525604675	1.92683264	0.588863029975622	2.2645576199999997	0.6416889765064326
0.33	2.944216	2.2771369999999997	3.325515	2.3670169999999997	2.72847125	2.2635061764705884	1.9091669117647059	2.150858911764706	1.6561385294117645	1.9949176323529414	2.4510108600000002	0.5914250085547621	2.04922454	0.523828958352255	2.6311624399999998	1.000951525604675	1.92683264	0.588863029975622	2.2645576199999997	0.6416889765064326
0.34	3.142911	2.2544310000000003	3.391023	2.4197569999999997	2.8020305	2.2886320285714286	1.9190316	2.1862921714285712	1.6779562000000001	2.017978	2.4510108600000002	0.5914250085547621	2.04922454	0.523828958352255	2.6311624399999998	1.000951525604675	1.92683264	0.588863029975622	2.2645576199999997	0.6416889765064326
0.35	3.1134079999999997	2.228679	3.2994250000000003	2.314827	2.73908475	2.3115424722222224	1.9276329166666666	2.2172125277777774	1.6956470555555556	2.0380087430555553	2.4510108600000002	0.5914250085547621	2.04922454	0.523828958352255	2.6311624399999998	1.000951525604675	1.92683264	0.588863029975622	2.2645576199999997	0.6416889765064326
0.36	3.010735	2.314215	3.542401	2.288957	2.789077	2.3304395675675678	1.9380810810810811	2.2530284324324326	1.7116824594594595	2.058307885135135	2.4510108600000002	0.5914250085547621	2.04922454	0.523828958352255	2.6311624399999998	1.000951525604675	1.92683264	0.588863029975622	2.2645576199999997	0.6416889765064326
0.37	2.8505770000000004	2.3294580000000003	3.6052939999999998	2.576661	2.8404975	2.344127394736842	1.9483804736842107	2.2886143684210527	1.7344450526315789	2.078891822368421	2.4510108600000002	0.5914250085547621	2.04922454	0.523828958352255	2.6311624399999998	1.000951525604675	1.92683264	0.588863029975622	2.2645576199999997	0.6416889765064326
0.38	2.745641	2.458724	3.635624	2.5360240000000003	2.84400325	2.3544226153846157	1.961466205128205	2.323153076923077	1.754998358974359	2.0985100641025642	2.4510108600000002	0.5914250085547621	2.04922454	0.523828958352255	2.6311624399999998	1.000951525604675	1.92683264	0.588863029975622	2.2645576199999997	0.6416889765064326
0.39	2.6201239999999997	2.721646	3.7074420000000003	2.50143	2.8876605	2.36106515	1.9804707000000001	2.3577603	1.7736591499999999	2.1182388249999997	2.4510108600000002	0.5914250085547621	2.04922454	0.523828958352255	2.6311624399999998	1.000951525604675	1.92683264	0.588863029975622	2.2645576199999997	0.6416889765064326
0.4	2.461857	2.637345	3.5952040000000003	2.7421050000000005	2.8591277500000003	2.363523487804878	1.9964920243902438	2.3879418536585364	1.7972797804878051	2.136309286585366	2.4510108600000002	0.5914250085547621	2.04922454	0.523828958352255	2.6311624399999998	1.000951525604675	1.92683264	0.588863029975622	2.2645576199999997	0.6416889765064326
0.41	2.7048270000000003	2.524846	3.58462	2.731872	2.8865412499999996	2.371649761904762	2.009071880952381	2.4164341904761906	1.8195319761904762	2.1541719523809526	2.4510108600000002	0.5914250085547621	2.04922454	0.523828958352255	2.6311624399999998	1.000951525604675	1.92683264	0.588863029975622	2.2645576199999997	0.6416889765064326
0.42	2.705191	2.198504	3.878299	2.546846	2.8322100000000003	2.379406534883721	2.0134772790697673	2.450431046511628	1.8364462558139536	2.1699402790697677	2.4510108600000002	0.5914250085547621	2.04922454	0.523828958352255	2.6311624399999998	1.000951525604675	1.92683264	0.588863029975622	2.2645576199999997	0.6416889765064326
0.43	2.774835	2.113945	3.8173570000000003	2.491645	2.7994455000000005	2.3883935454545453	2.0157606363636362	2.481497545454545	1.8513371363636362	2.1842472159090907	2.4510108600000002	0.5914250085547621	2.04922454	0.523828958352255	2.6311624399999998	1.000951525604675	1.92683264	0.588863029975622	2.2645576199999997	0.6416889765064326
0.44	2.7829759999999997	2.09512	3.8144739999999997	2.585507	2.81951925	2.3971620444444444	2.0175241777777777	2.5111192444444446	1.8676520222222224	2.198364372222222	2.4510108600000002	0.5914250085547621	2.04922454	0.523828958352255	2.6311624399999998	1.000951525604675	1.92683264	0.588863029975622	2.2645576199999997	0.6416889765064326
0.45	2.97103	2.2591390000000002	3.6532039999999997	2.6478780000000004	2.88281275	2.4096374347826086	2.0227766739130435	2.5359471739130437	1.8846134565217394	2.2132436847826087	2.4510108600000002	0.5914250085547621	2.04922454	0.523828958352255	2.6311624399999998	1.000951525604675	1.92683264	0.588863029975622	2.2645576199999997	0.6416889765064326
0.46	2.8555360000000003	2.200743	3.555481	2.176838	2.6971495	2.4191246382978724	2.0265631914893616	2.5576393829787234	1.890831	2.223539553191489	2.4510108600000002	0.5914250085547621	2.04922454	0.523828958352255	2.6311624399999998	1.000951525604675	1.92683264	0.588863029975622	2.2645576199999997	0.6416889765064326
0.47	2.959218	2.229205	3.8306459999999998	2.31021	2.83231975	2.430376583333333	2.0307848958333334	2.584160354166667	1.8995680625	2.236222473958333	2.4510108600000002	0.5914250085547621	2.04922454	0.523828958352255	2.6311624399999998	1.000951525604675	1.92683264	0.588863029975622	2.2645576199999997	0.6416889765064326
0.48	3.060095	2.413564	3.804683	2.551598	2.9574849999999997	2.443227979591837	2.038596714285714	2.6090689795918367	1.9128747959183676	2.250942117346939	2.4510108600000002	0.5914250085547621	2.04922454	0.523828958352255	2.6311624399999998	1.000951525604675	1.92683264	0.588863029975622	2.2645576199999997	0.6416889765064326
0.49	2.8323720000000003	2.5699880000000004	3.713742	2.610767	2.93171725	2.4510108600000002	2.04922454	2.6311624399999998	1.92683264	2.2645576199999997	2.4510108600000002	0.5914250085547621	2.04922454	0.523828958352255	2.6311624399999998	1.000951525604675	1.92683264	0.588863029975622	2.2645576199999997	0.6416889765064326
0.5	2.647454	2.593132	3.513895	2.786728	2.88530225	2.45486268627451	2.059889392156863	2.6484709215686273	1.9436933333333333	2.2767290833333336	2.9187426199999997	0.19705371884984968	3.5641857399999997	0.6815628930822983	3.5001479	0.3593217668217862	3.2776768000000005	0.39924129138584846	3.3151882650000006	0.2319990154468032
0.51	2.6952290000000003	2.44188	3.442493	2.7699160000000003	2.8373795000000004	2.4594851153846156	2.0672353653846156	2.663740576923077	1.9595822307692308	2.287510822115385	2.9187426199999997	0.19705371884984968	3.5641857399999997	0.6815628930822983	3.5001479	0.3593217668217862	3.2776768000000005	0.39924129138584846	3.3151882650000006	0.2319990154468032
0.52	2.878176	2.4750430000000003	3.28723	2.886924	2.88184325	2.4673849433962265	2.0749298490566037	2.675504528301887	1.977079245283019	2.298724641509434	2.9187426199999997	0.19705371884984968	3.5641857399999997	0.6815628930822983	3.5001479	0.3593217668217862	3.2776768000000005	0.39924129138584846	3.3151882650000006	0.2319990154468032
0.53	2.7936579999999998	2.502043	3.233922	2.810055	2.8349195	2.473427037037037	2.082839351851852	2.685845592592593	1.9925047222222223	2.308654175925926	2.9187426199999997	0.19705371884984968	3.5641857399999997	0.6815628930822983	3.5001479	0.3593217668217862	3.2776768000000005	0.39924129138584846	3.3151882650000006	0.2319990154468032
0.54	2.76584	2.543527	3.3610089999999997	2.956051	2.90660675	2.4787436363636366	2.0912154909090908	2.698121290909091	2.0100237454545455	2.319526040909091	2.9187426199999997	0.19705371884984968	3.5641857399999997	0.6815628930822983	3.5001479	0.3593217668217862	3.2776768000000005	0.39924129138584846	3.3151882650000006	0.2319990154468032
0.55	3.0416359999999996	2.480191	3.393272	3.049093	2.991048	2.4887952857142857	2.0981614821428574	2.7105346964285713	2.0285785535714287	2.3315175044642857	2.9187426199999997	0.19705371884984968	3.5641857399999997	0.6815628930822983	3.5001479	0.3593217668217862	3.2776768000000005	0.39924129138584846	3.3151882650000006	0.2319990154468032
0.56	2.762381	2.726187	3.31562	3.0203629999999997	2.95613775	2.4935950350877194	2.1091794736842107	2.7211502280701754	2.0459782807017546	2.342475754385965	2.9187426199999997	0.19705371884984968	3.5641857399999997	0.6815628930822983	3.5001479	0.3593217668217862	3.2776768000000005	0.39924129138584846	3.3151882650000006	0.2319990154468032
0.57	2.679582	2.733984	3.1312089999999997	3.0897829999999997	2.9086394999999996	2.496801706896552	2.1199519655172416	2.7282202068965518	2.0639749137931034	2.352237198275862	2.9187426199999997	0.19705371884984968	3.5641857399999997	0.6815628930822983	3.5001479	0.3593217668217862	3.2776768000000005	0.39924129138584846	3.3151882650000006	0.2319990154468032
0.58	2.7040740000000003	2.5662770000000004	3.530437	3.088725	2.97237825	2.5003147966101698	2.12751679661017	2.7418171016949153	2.081343559322034	2.362748063559322	2.9187426199999997	0.19705371884984968	3.5641857399999997	0.6815628930822983	3.5001479	0.3593217668217862	3.2776768000000005	0.39924129138584846	3.3151882650000006	0.2319990154468032
0.59	2.8155740000000002	2.522802	3.917878	2.921469	3.04443075	2.5055691166666665	2.1341048833333334	2.761418116666667	2.09534565	2.3741094416666666	2.9187426199999997	0.19705371884984968	3.5641857399999997	0.6815628930822983	3.5001479	0.3593217668217862	3.2776768000000005	0.39924129138584846	3.3151882650000006	0.2319990154468032
0.6	2.7969290000000004	2.645274	3.988596	3.144609	3.143852	2.5103455081967216	2.1424847049180324	2.781535786885246	2.1125466885245903	2.3867281721311473	2.9187426199999997	0.19705371884984968	3.5641857399999997	0.6815628930822983	3.5001479	0.3593217668217862	3.2776768000000005	0.39924129138584846	3.3151882650000006	0.2319990154468032
0.61	2.818994	2.7439590000000003	3.625039	3.4651110000000003	3.1632757500000004	2.5153237096774195	2.152185903225807	2.795140677419355	2.1343622419354835	2.399253133064516	2.9187426199999997	0.19705371884984968	3.5641857399999997	0.6815628930822983	3.5001479	0.3593217668217862	3.2776768000000005	0.39924129138584846	3.3151882650000006	0.2319990154468032
0.62	2.949575	2.9990129999999997	3.441121	3.5267239999999997	3.22910825	2.522216587301587	2.1656276031746033	2.8053943333333335	2.156463222222222	2.4124254365079363	2.9187426199999997	0.19705371884984968	3.5641857399999997	0.6815628930822983	3.5001479	0.3593217668217862	3.2776768000000005	0.39924129138584846	3.3151882650000006	0.2319990154468032
0.63	3.279376	3.021011	3.584896	3.671746	3.3892572500000004	2.534047203125	2.17899296875	2.817574046875	2.180139515625	2.42768843359375	2.9187426199999997	0.19705371884984968	3.5641857399999997	0.6815628930822983	3.5001479	0.3593217668217862	3.2776768000000005	0.39924129138584846	3.3151882650000006	0.2319990154468032
0.64	3.228845	3.0896649999999997	3.566414	3.9215290000000005	3.4516132500000003	2.5447364	2.193003307692308	2.829094661538462	2.206930123076923	2.4434411230769233	2.9187426199999997	0.19705371884984968	3.5641857399999997	0.6815628930822983	3.5001479	0.3593217668217862	3.2776768000000005	0.39924129138584846	3.3151882650000006	0.2319990154468032
0.65	3.313949	3.077134	3.982659	3.973349	3.5867727499999997	2.5563911363636365	2.2063992272727275	2.846572909090909	2.2336940454545458	2.4607643295454547	2.9187426199999997	0.19705371884984968	3.5641857399999997	0.6815628930822983	3.5001479	0.3593217668217862	3.2776768000000005	0.39924129138584846	3.3151882650000006	0.2319990154468032
0.66	3.208951	3.332405	3.8323020000000003	3.9217079999999997	3.5738415000000003	2.5661308358208954	2.2232052835820895	2.86128528358209	2.2588882835820896	2.477377421641791	2.9187426199999997	0.19705371884984968	3.5641857399999997	0.6815628930822983	3.5001479	0.3593217668217862	3.2776768000000005	0.39924129138584846	3.3151882650000006	0.2319990154468032
0.67	3.040909	3.5459709999999998	3.592586	4.028165	3.55190775	2.5731128676470587	2.242657720588235	2.872039705882353	2.2849070588235296	2.493179338235294	2.9187426199999997	0.19705371884984968	3.5641857399999997	0.6815628930822983	3.5001479	0.3593217668217862	3.2776768000000005	0.39924129138584846	3.3151882650000006	0.2319990154468032
0.68	2.9803249999999997	3.5694589999999997	3.657394	4.103454999999999	3.57765825	2.579014492753623	2.2618867246376815	2.8834216521739133	2.3112628260869568	2.5088964239130433	2.9187426199999997	0.19705371884984968	3.5641857399999997	0.6815628930822983	3.5001479	0.3593217668217862	3.2776768000000005	0.39924129138584846	3.3151882650000006	0.2319990154468032
0.69	2.809519	3.4544940000000004	3.675853	4.082272	3.5055345	2.5823074142857143	2.278923971428571	2.8947420999999998	2.336562957142857	2.5231341107142855	2.9187426199999997	0.19705371884984968	3.5641857399999997	0.6815628930822983	3.5001479	0.3593217668217862	3.2776768000000005	0.39924129138584846	3.3151882650000006	0.2319990154468032
0.7	3.0650589999999998	3.3993729999999998	3.832324	3.698702	3.4988645	2.589106732394366	2.2947049436619715	2.9079474788732393	2.355748014084507	2.5368767922535214	2.9187426199999997	0.19705371884984968	3.5641857399999997	0.6815628930822983	3.5001479	0.3593217668217862	3.2776768000000005	0.39924129138584846	3.3151882650000006	0.2319990154468032
0.71	3.068865	3.578683	4.179617	3.696926	3.63102275	2.5957700416666665	2.312537972222222	2.9256095555555555	2.374375486111111	2.552073263888889	2.9187426199999997	0.19705371884984968	3.5641857399999997	0.6815628930822983	3.5001479	0.3593217668217862	3.2776768000000005	0.39924129138584846	3.3151882650000006	0.2319990154468032
0.72	2.933695	3.788091	4.1884500000000005	3.664225	3.6436152500000003	2.6003991506849315	2.3327510273972605	2.942908739726027	2.3920446575342464	2.5670258938356163	2.9187426199999997	0.19705371884984968	3.5641857399999997	0.6815628930822983	3.5001479	0.3593217668217862	3.2776768000000005	0.39924129138584846	3.3151882650000006	0.2319990154468032
0.73	2.924559	3.8148910000000003	4.098435	3.481565	3.5798625	2.604779689189189	2.352779945945946	2.9585239594594595	2.4067679054054056	2.580712875	2.9187426199999997	0.19705371884984968	3.5641857399999997	0.6815628930822983	3.5001479	0.3593217668217862	3.2776768000000005	0.39924129138584846	3.3151882650000006	0.2319990154468032
0.74	2.866947	3.857405	4.381457	3.30044	3.60156225	2.6082752533333333	2.372841613333333	2.9774964	2.418683533333333	2.5943242	2.9187426199999997	0.19705371884984968	3.5641857399999997	0.6815628930822983	3.5001479	0.3593217668217862	3.2776768000000005	0.39924129138584846	3.3151882650000006	0.2319990154468032
0.75	2.794473	3.775693	4.080991	3.5840430000000003	3.5588000000000006	2.6107252236842107	2.391300184210526	2.992016065789474	2.434017210526316	2.6070146710526316	2.9187426199999997	0.19705371884984968	3.5641857399999997	0.6815628930822983	3.5001479	0.3593217668217862	3.2776768000000005	0.39924129138584846	3.3151882650000006	0.2319990154468032
0.76	2.96829	3.762781	3.7890430000000004	3.366851	3.47174125	2.615368922077922	2.4091116233766234	3.002367064935065	2.446131935064935	2.6182448863636365	2.9187426199999997	0.19705371884984968	3.5641857399999997	0.6815628930822983	3.5001479	0.3593217668217862	3.2776768000000005	0.39924129138584846	3.3151882650000006	0.2319990154468032
0.77	2.7442529999999996	3.713444	3.757362	3.5264610000000003	3.4353800000000003	2.617021282051282	2.4258338333333334	3.012046487179487	2.4599823076923077	2.6287209775641025	2.9187426199999997	0.19705371884984968	3.5641857399999997	0.6815628930822983	3.5001479	0.3593217668217862	3.2776768000000005	0.39924129138584846	3.3151882650000006	0.2319990154468032
0.78	2.902481	3.732764	3.730423	3.361687	3.43183875	2.620634696202532	2.442377253164557	3.0211398607594937	2.4713962911392406	2.6388870253164556	2.9187426199999997	0.19705371884984968	3.5641857399999997	0.6815628930822983	3.5001479	0.3593217668217862	3.2776768000000005	0.39924129138584846	3.3151882650000006	0.2319990154468032
0.79	3.0059940000000003	3.662219	3.862973	3.501547	3.50818325	2.6254516875	2.4576252750000003	3.031662775	2.484273175	2.649753228125	2.9187426199999997	0.19705371884984968	3.5641857399999997	0.6815628930822983	3.5001479	0.3593217668217862	3.2776768000000005	0.39924129138584846	3.3151882650000006	0.2319990154468032
0.8	2.903135	3.846148	3.643577	3.681831	3.5186727500000003	2.62887987654321	2.474767530864198	3.0392172716049384	2.499057839506173	2.6604806296296295	2.9187426199999997	0.19705371884984968	3.5641857399999997	0.6815628930822983	3.5001479	0.3593217668217862	3.2776768000000005	0.39924129138584846	3.3151882650000006	0.2319990154468032
0.81	3.0153380000000003	4.126983	3.2689570000000003	3.691566	3.5257110000000003	2.6335927804878048	2.4949165	3.042018975609756	2.5136006219512197	2.671032219512195	2.9187426199999997	0.19705371884984968	3.5641857399999997	0.6815628930822983	3.5001479	0.3593217668217862	3.2776768000000005	0.39924129138584846	3.3151882650000006	0.2319990154468032
0.82	2.864079	4.231539000000001	3.252268	3.495152	3.4607595	2.6363697228915663	2.5158396626506025	3.044552096385542	2.525426542168675	2.680547006024096	2.9187426199999997	0.19705371884984968	3.5641857399999997	0.6815628930822983	3.5001479	0.3593217668217862	3.2776768000000005	0.39924129138584846	3.3151882650000006	0.2319990154468032
0.83	3.161425	4.253425	3.1432130000000003	3.447247	3.5013275000000004	2.6426203809523807	2.5365252023809526	3.045726630952381	2.5364005952380952	2.6903182023809524	2.9187426199999997	0.19705371884984968	3.5641857399999997	0.6815628930822983	3.5001479	0.3593217668217862	3.2776768000000005	0.39924129138584846	3.3151882650000006	0.2319990154468032
0.84	3.290631	4.013721	2.991643	3.190283	3.3715694999999997	2.6502440352941177	2.5539039764705884	3.0450903529411764	2.5440933294117647	2.698332923529412	2.9187426199999997	0.19705371884984968	3.5641857399999997	0.6815628930822983	3.5001479	0.3593217668217862	3.2776768000000005	0.39924129138584846	3.3151882650000006	0.2319990154468032
0.85	3.367566	3.754776	2.912584	3.106514	3.28536	2.658584988372093	2.5678676046511626	3.0435495813953493	2.5506331046511628	2.705158819767442	2.9187426199999997	0.19705371884984968	3.5641857399999997	0.6815628930822983	3.5001479	0.3593217668217862	3.2776768000000005	0.39924129138584846	3.3151882650000006	0.2319990154468032
0.86	3.1817040000000003	3.846229	3.39154	2.999137	3.3546525000000003	2.6645978505747125	2.5825614137931034	3.0475494712643676	2.5557883218390804	2.712624264367816	2.9187426199999997	0.19705371884984968	3.5641857399999997	0.6815628930822983	3.5001479	0.3593217668217862	3.2776768000000005	0.39924129138584846	3.3151882650000006	0.2319990154468032
0.87	2.979235	3.71712	3.3791320000000002	2.9388769999999997	3.253591	2.6681732727272727	2.5954541250000003	3.0513174545454547	2.5601416022727275	2.7187716136363638	2.9187426199999997	0.19705371884984968	3.5641857399999997	0.6815628930822983	3.5001479	0.3593217668217862	3.2776768000000005	0.39924129138584846	3.3151882650000006	0.2319990154468032
0.88	3.0740459999999996	3.8138889999999996	3.4665220000000003	3.088252	3.36067725	2.672733640449438	2.609144404494382	3.0559826741573035	2.566075426966292	2.725984036516854	2.9187426199999997	0.19705371884984968	3.5641857399999997	0.6815628930822983	3.5001479	0.3593217668217862	3.2776768000000005	0.39924129138584846	3.3151882650000006	0.2319990154468032
0.89	3.153763	3.8599119999999996	3.2354070000000004	2.6999079999999998	3.2372474999999996	2.678078411111111	2.6230418222222225	3.057976277777778	2.5675624555555556	2.7316647416666666	2.9187426199999997	0.19705371884984968	3.5641857399999997	0.6815628930822983	3.5001479	0.3593217668217862	3.2776768000000005	0.39924129138584846	3.3151882650000006	0.2319990154468032
0.9	2.8342359999999998	4.243574	3.175215	2.7927999999999997	3.2614562499999997	2.6797944285714284	2.6408498681318684	3.0592646153846155	2.5700375934065933	2.7374866263736264	2.9187426199999997	0.19705371884984968	3.5641857399999997	0.6815628930822983	3.5001479	0.3593217668217862	3.2776768000000005	0.39924129138584846	3.3151882650000006	0.2319990154468032
0.91	2.9177009999999997	4.295233	3.083374	3.1343910000000004	3.35767475	2.6823803695652173	2.658832293478261	3.0595266739130436	2.5761718695652176	2.744227801630435	2.9187426199999997	0.19705371884984968	3.5641857399999997	0.6815628930822983	3.5001479	0.3593217668217862	3.2776768000000005	0.39924129138584846	3.3151882650000006	0.2319990154468032
0.92	2.7598119999999997	4.586812	3.140275	2.958706	3.36140125	2.6832129677419356	2.6795632580645163	3.0603949354838713	2.5802851397849462	2.7508640752688174	2.9187426199999997	0.19705371884984968	3.5641857399999997	0.6815628930822983	3.5001479	0.3593217668217862	3.2776768000000005	0.39924129138584846	3.3151882650000006	0.2319990154468032
0.93	2.659152	4.3660820000000005	3.297709	2.944973	3.316979	2.682957	2.6975049468085106	3.0629195531914895	2.5841647978723405	2.756886574468085	2.9187426199999997	0.19705371884984968	3.5641857399999997	0.6815628930822983	3.5001479	0.3593217668217862	3.2776768000000005	0.39924129138584846	3.3151882650000006	0.2319990154468032
0.94	2.553121	4.658642	3.2842139999999995	2.9806510000000004	3.369157	2.681590305263158	2.718148494736842	3.0652489684210527	2.588338336842105	2.7633315263157896	2.9187426199999997	0.19705371884984968	3.5641857399999997	0.6815628930822983	3.5001479	0.3593217668217862	3.2776768000000005	0.39924129138584846	3.3151882650000006	0.2319990154468032
0.95	2.56717	4.582978	3.126952	2.961418	3.3096295000000002	2.680398427083333	2.737573802083334	3.0658917083333335	2.5922245833333335	2.769022130208333	2.9187426199999997	0.19705371884984968	3.5641857399999997	0.6815628930822983	3.5001479	0.3593217668217862	3.2776768000000005	0.39924129138584846	3.3151882650000006	0.2319990154468032
0.96	2.82079	4.486987	3.0840859999999997	2.799195	3.2977644999999995	2.6818457628865984	2.755608989690722	3.0660792783505157	2.5943582989690723	2.774473082474227	2.9187426199999997	0.19705371884984968	3.5641857399999997	0.6815628930822983	3.5001479	0.3593217668217862	3.2776768000000005	0.39924129138584846	3.3151882650000006	0.2319990154468032
0.97	2.855938	4.487525	3.133987	2.796253	3.31842575	2.6836222142857142	2.773281602040816	3.0667722142857143	2.5964184489795916	2.780023619897959	2.9187426199999997	0.19705371884984968	3.5641857399999997	0.6815628930822983	3.5001479	0.3593217668217862	3.2776768000000005	0.39924129138584846	3.3151882650000006	0.2319990154468032
0.98	2.700133	4.382296	3.1609480000000003	2.952433	3.2989525000000004	2.6837889898989897	2.789534272727273	3.067723484848485	2.600014555555555	2.785265325757576	2.9187426199999997	0.19705371884984968	3.5641857399999997	0.6815628930822983	3.5001479	0.3593217668217862	3.2776768000000005	0.39924129138584846	3.3151882650000006	0.2319990154468032
0.99	2.792564	4.506621	2.8608919999999998	2.824031	3.2460269999999998	2.6848767400000004	2.80670514	3.06565517	2.6022547200000004	2.7898729424999997	2.9187426199999997	0.19705371884984968	3.5641857399999997	0.6815628930822983	3.5001479	0.3593217668217862	3.2776768000000005	0.39924129138584846	3.3151882650000006	0.2319990154468032	2.6848767400000004	0.5015129677532768	2.80670514	0.9760977952297839	3.06565517	0.8728751844683108	2.6022547200000004	0.8464254157368706	2.7898729424999997	0.7168606720652896
1.0	2.859705	4.5120759999999995	3.025088	3.1779580000000003	3.3937067499999998	2.686607712871287	2.8235900000000003	3.065253514851485	2.6079547524752478	2.7958514950495053	3.09919692	0.141063328880165	4.3374405000000005	0.48980396104899965	3.15083902	0.17476914494492324	3.0903062200000004	0.3192982026512076	3.419445665	0.09819574327271793	2.7134737799999997	0.42211873643409703	2.85182589	0.9489549654138675	3.09590604	0.8161321464724424	2.6340342900000002	0.8064504981616897	2.8238100000000004	0.6616560988133356
1.01	2.974869	4.280394	3.079753	3.0507269999999997	3.34643575	2.6894338039215686	2.837872392156863	3.065395666666667	2.612295656862745	2.8012493799019604	3.09919692	0.141063328880165	4.3374405000000005	0.48980396104899965	3.15083902	0.17476914494492324	3.0903062200000004	0.3192982026512076	3.419445665	0.09819574327271793	2.7351812300000002	0.37626323363183906	2.88673663	0.9364452312063879	3.1179531600000003	0.7847054920419784	2.6557639899999996	0.7877072156526058	2.8489087525	0.6324720848888288
1.02	3.0565290000000003	4.2830770000000005	3.1214720000000002	2.973236	3.3585785	2.6929978349514565	2.851903504854369	3.0659400970873785	2.615799932038835	2.80666034223301	3.09919692	0.141063328880165	4.3374405000000005	0.48980396104899965	3.15083902	0.17476914494492324	3.0903062200000004	0.3192982026512076	3.419445665	0.09819574327271793	2.75332715	0.34606571885530035	2.9188001	0.9287053726585079	3.13811199	0.757922954174057	2.6753382	0.7706800350048062	2.87139436	0.6095828508805268
1.03	3.2154220000000002	4.462616	3.212847	2.906414	3.44932475	2.6980211442307693	2.867391125	3.0673526634615387	2.618594298076923	2.812839807692308	3.09919692	0.141063328880165	4.3374405000000005	0.48980396104899965	3.15083902	0.17476914494492324	3.0903062200000004	0.3192982026512076	3.419445665	0.09819574327271793	2.7722420199999998	0.31767748075522984	2.9524117800000003	0.9230740125165073	3.1608090300000002	0.7247880507613058	2.6938811499999997	0.753342687483978	2.894835995	0.5855758373571256
1.04	3.1800450000000002	4.586478	3.209256	3.002799	3.4946444999999997	2.702611847619048	2.8837633809523813	3.068704123809524	2.6222533904761907	2.819333185714286	3.09919692	0.141063328880165	4.3374405000000005	0.48980396104899965	3.15083902	0.17476914494492324	3.0903062200000004	0.3192982026512076	3.419445665	0.09819574327271793	2.7889329500000004	0.2936804289011838	2.98542728	0.9218731784450755	3.18142225	0.6956912474983759	2.71210459	0.7382531759195446	2.9169717675	0.5654490349929169
1.05	2.9705350000000004	4.567189	3.288985	2.816776	3.4108712500000005	2.705139424528302	2.8996447547169812	3.070782245283019	2.6240885094339625	2.824913733490566	3.09919692	0.141063328880165	4.3374405000000005	0.48980396104899965	3.15083902	0.17476914494492324	3.0903062200000004	0.3192982026512076	3.419445665	0.09819574327271793	2.79913099	0.28174363358021	3.0178682500000003	0.9198623934132361	3.2019651600000003	0.667380395393868	2.7277090600000005	0.7235161129980128	2.9366683650000005	0.5475454987103818
1.06	3.0646060000000004	4.520313	3.388792	2.859316	3.45825675	2.708498925233645	2.914791186915888	3.0737542990654205	2.6262868971962616	2.8308328271028036	3.09919692	0.141063328880165	4.3374405000000005	0.48980396104899965	3.15083902	0.17476914494492324	3.0903062200000004	0.3192982026512076	3.419445665	0.09819574327271793	2.80698641	0.27802340893638416	3.04756142	0.9199582393535529	3.2230288000000002	0.6388134225167597	2.74316392	0.709377747894613	2.9551851375	0.5332332501816595
1.07	2.940397	4.719924	3.232856	2.883163	3.444085	2.7106461296296294	2.9315053796296295	3.075227462962963	2.6286653796296298	2.836511087962963	3.09919692	0.141063328880165	4.3374405000000005	0.48980396104899965	3.15083902	0.17476914494492324	3.0903062200000004	0.3192982026512076	3.419445665	0.09819574327271793	2.8148452399999995	0.2703963905562738	3.0784695999999996	0.9237344184914065	3.2416747100000003	0.610723673352026	2.7588843100000005	0.6945866474833028	2.973468465	0.5179694895641866
1.08	3.074076	4.853471	3.286961	2.634121	3.4621572499999997	2.7139803486238536	2.9491380917431194	3.077169972477064	2.628715431192661	2.8422509610091744	3.09919692	0.141063328880165	4.3374405000000005	0.48980396104899965	3.15083902	0.17476914494492324	3.0903062200000004	0.3192982026512076	3.419445665	0.09819574327271793	2.8248372600000007	0.2610771335981584	3.1087491899999997	0.9318401702171774	3.25880268	0.5870442935685792	2.77167148	0.680107449967668	2.9910151524999997	0.5041872112257885
1.09	3.358725	4.94132	3.0156680000000002	2.628539	3.486063	2.719841663636364	2.9672488363636367	3.0766108636363634	2.6287138272727275	2.8481037977272727	3.09919692	0.141063328880165	4.3374405000000005	0.48980396104899965	3.15083902	0.17476914494492324	3.0903062200000004	0.3192982026512076	3.419445665	0.09819574327271793	2.83759566	0.2555689036118399	3.1401106700000003	0.9402607215302398	3.2731529	0.5626398008730227	2.78340419	0.667165505361871	3.008565855	0.490236830553555
1.1	3.016433	4.948309	3.164264	2.4988799999999998	3.4069715	2.722513657657658	2.9850962252252256	3.0774005315315316	2.627544153153153	2.8531386418918916	3.09919692	0.141063328880165	4.3374405000000005	0.48980396104899965	3.15083902	0.17476914494492324	3.0903062200000004	0.3192982026512076	3.419445665	0.09819574327271793	2.84760964	0.2422866605068591	3.1696299900000002	0.9502750675047843	3.2904152399999997	0.5313806383957752	2.79280195	0.656275707437532	3.025114205	0.4750928712843779
1.11	2.925541	4.964878	3.2201429999999998	2.6536729999999995	3.44105875	2.724326401785714	3.0027728482142857	3.078675017857143	2.6277774464285715	2.8583879285714286	3.09919692	0.141063328880165	4.3374405000000005	0.48980396104899965	3.15083902	0.17476914494492324	3.0903062200000004	0.3192982026512076	3.419445665	0.09819574327271793	2.8546995799999997	0.23386057912597175	3.2004392999999998	0.9580823702835533	3.3064232199999997	0.5039341166821052	2.80512521	0.6416705196597151	3.0416718275	0.46006210422639654
1.12	3.068534	4.891261	3.315514	2.666041	3.4853375	2.7273724867256637	3.019485132743363	3.080770938053097	2.628116061946903	2.863936154867257	3.09919692	0.141063328880165	4.3374405000000005	0.48980396104899965	3.15083902	0.17476914494492324	3.0903062200000004	0.3192982026512076	3.419445665	0.09819574327271793	2.86251293	0.22767932622637038	3.23143656	0.9621737000538099	3.3208710200000002	0.48261718119665176	2.8159661100000006	0.6298452694581145	3.0576966549999995	0.4470143325271598
1.13	2.932611	4.933431	3.277413	2.369564	3.37825475	2.7291728245614033	3.0362741315789474	3.082495868421053	2.625848061403509	2.8684477214912283	3.09919692	0.141063328880165	4.3374405000000005	0.48980396104899965	3.15083902	0.17476914494492324	3.0903062200000004	0.3192982026512076	3.419445665	0.09819574327271793	2.86902279	0.22008250996311013	3.2631228899999996	0.9655552583493074	3.33471564	0.46059667802243603	2.82342311	0.6199251176729781	3.0725711075000004	0.43229907414357804
1.14	3.113101	4.933123999999999	3.119128	2.4781649999999997	3.4108795	2.732511330434783	3.0527684782608695	3.0828144086956524	2.624563860869565	2.873164519565217	3.09919692	0.141063328880165	4.3374405000000005	0.48980396104899965	3.15083902	0.17476914494492324	3.0903062200000004	0.3192982026512076	3.419445665	0.09819574327271793	2.87500003	0.21849186694025807	3.29474596	0.9679684219227581	3.3459412000000004	0.4409130676616059	2.83235459	0.6082263030494598	3.0870104449999998	0.41890383833706574
1.15	3.1820340000000003	4.61834	3.355991	2.5674979999999996	3.4309657499999995	2.736386525862069	3.0662647844827586	3.0851693793103445	2.6240719137931032	2.877973150862069	3.09919692	0.141063328880165	4.3374405000000005	0.48980396104899965	3.15083902	0.17476914494492324	3.0903062200000004	0.3192982026512076	3.419445665	0.09819574327271793	2.87887542	0.220477393653192	3.32169012	0.966925113199332	3.35964662	0.4189501924148986	2.84143194	0.5972235634091871	3.1004110249999997	0.40800932438836146
1.16	2.929443	4.474521	3.285831	2.688923	3.3446795	2.738036581196581	3.078301162393162	3.086884435897436	2.6246261965811963	2.8819620940170942	3.09919692	0.141063328880165	4.3374405000000005	0.48980396104899965	3.15083902	0.17476914494492324	3.0903062200000004	0.3192982026512076	3.419445665	0.09819574327271793	2.88082988	0.22004598147289406	3.34689537	0.9637593408907407	3.37254307	0.395762901548013	2.8500438599999995	0.5886053997840567	3.1125780450000002	0.3967026436417596
1.17	2.951987	4.770479	3.1051840000000004	2.521867	3.33737925	2.739849720338983	3.092641652542373	3.0870395169491527	2.6237553559322033	2.885821561440678	3.09919692	0.141063328880165	4.3374405000000005	0.48980396104899965	3.15083902	0.17476914494492324	3.0903062200000004	0.3192982026512076	3.419445665	0.09819574327271793	2.8833227800000003	0.21941873901409814	3.37506693	0.9637865001546497	3.37919354	0.3853881169474371	2.8570457400000002	0.5803555030545403	3.1236572474999997	0.3871455657784262
1.18	2.940974	5.018998	3.023804	3.066516	3.512573	2.7415398403361344	3.1088295210084036	3.08650812605042	2.6274760336134455	2.891088380252101	3.09919692	0.141063328880165	4.3374405000000005	0.48980396104899965	3.15083902	0.17476914494492324	3.0903062200000004	0.3192982026512076	3.419445665	0.09819574327271793	2.8892830600000003	0.2126370106656995	3.40490214	0.9680687406562085	3.38690309	0.37003387851966346	2.87053536	0.5691716279313914	3.1379059125000004	0.37465197705157166
1.19	2.9521360000000003	4.928068	3.0415710000000002	2.9650369999999997	3.4717029999999998	2.7432948083333333	3.1239898416666665	3.0861336500000003	2.6302890416666664	2.8959268354166667	3.09919692	0.141063328880165	4.3374405000000005	0.48980396104899965	3.15083902	0.17476914494492324	3.0903062200000004	0.3192982026512076	3.419445665	0.09819574327271793	2.89310247	0.2102646203119256	3.43203491	0.9723895516085187	3.392758	0.3596431548522239	2.88366493	0.5557662505244305	3.1503900775	0.36453031459041635
1.2	3.016528	4.801346000000001	3.1211460000000004	3.2312410000000003	3.5425652500000004	2.7455529338842974	3.1378522892561986	3.086423008264463	2.6352555867768594	2.9012709545454545	3.09919692	0.141063328880165	4.3374405000000005	0.48980396104899965	3.15083902	0.17476914494492324	3.0903062200000004	0.3192982026512076	3.419445665	0.09819574327271793	2.90010521	0.20237193761574096	3.45966093	0.971648792240961	3.3987683699999995	0.3497996689443386	2.8998350399999997	0.5418070515905175	3.1645923875	0.35150591896705474
1.21	3.188743	4.852272	3.3200200000000004	3.062194	3.6058072500000002	2.749185639344262	3.1519049098360656	3.0883377377049177	2.6387550819672128	2.907045842213115	3.09919692	0.141063328880165	4.3374405000000005	0.48980396104899965	3.15083902	0.17476914494492324	3.0903062200000004	0.3192982026512076	3.419445665	0.09819574327271793	2.9057222400000002	0.2025114481014439	3.48543723	0.9740817490765948	3.4068309899999996	0.3382975559170723	2.9146191	0.5254575400347615	3.17815239	0.3418833101587583
1.22	3.274877	4.643555	3.2867889999999997	3.258382	3.6159007499999998	2.7534595528455283	3.164032146341463	3.089951162601626	2.6437926991869922	2.912808890243902	3.09919692	0.141063328880165	4.3374405000000005	0.48980396104899965	3.15083902	0.17476914494492324	3.0903062200000004	0.3192982026512076	3.419445665	0.09819574327271793	2.9114339	0.2047980568373477	3.5085137499999997	0.9739083263240337	3.41391799	0.32802827905441934	2.93025385	0.5118839021162752	3.1910298724999997	0.33369792843705126
1.23	3.27187	4.41213	3.2950150000000002	3.2503720000000005	3.5573467500000002	2.757640282258065	3.1740974516129032	3.0916049032258064	2.6486844677419352	2.9180067762096775	3.09919692	0.141063328880165	4.3374405000000005	0.48980396104899965	3.15083902	0.17476914494492324	3.0903062200000004	0.3192982026512076	3.419445665	0.09819574327271793	2.91626687	0.2075534684886031	3.5276339199999995	0.9726789910575332	3.41867256	0.32272930402251204	2.94655086	0.49544793456679637	3.2022810525	0.32675055266419933
1.24	3.288913	4.658276	3.196214	3.23548	3.5947207499999996	2.761890464	3.1859708799999997	3.0924417760000003	2.653378832	2.923420488	3.09919692	0.141063328880165	4.3374405000000005	0.48980396104899965	3.15083902	0.17476914494492324	3.0903062200000004	0.3192982026512076	3.419445665	0.09819574327271793	2.92191413	0.2099434049057201	3.5470915299999994	0.9756655865729904	3.42049872	0.3209256669895201	2.95841362	0.48788942574983085	3.2119795000000004	0.3238192658417694
1.25	3.1280799999999997	4.631636	3.073218	3.242422	3.518839	2.7647967301587304	3.1974444126984127	3.0922892063492062	2.658053777777778	2.9281460317460315	3.09919692	0.141063328880165	4.3374405000000005	0.48980396104899965	3.15083902	0.17476914494492324	3.0903062200000004	0.3192982026512076	3.419445665	0.09819574327271793	2.92567537	0.21023678330630657	3.56720635	0.9770961578662447	3.4217125	0.3193609570198847	2.9701083500000003	0.48040922769874816	3.2211756425	0.3192679480334045
1.26	3.253159	4.374267	3.276092	3.4315879999999996	3.5837765	2.7686421023622048	3.2067107322834647	3.093736472440945	2.664144598425197	2.9333084763779524	3.09919692	0.141063328880165	4.3374405000000005	0.48980396104899965	3.15083902	0.17476914494492324	3.0903062200000004	0.3192982026512076	3.419445665	0.09819574327271793	2.9338360999999997	0.20689179342491026	3.58399479	0.976388567199641	3.42360746	0.3179113312647311	2.98468666	0.47191319526036984	3.2315312524999995	0.3139701845865758
1.27	3.152929	4.170838	3.4434310000000004	3.2342890000000004	3.5003717500000002	2.7716443437500002	3.2142429765625	3.0964684609375	2.6685988515625	2.937738658203125	3.09919692	0.141063328880165	4.3374405000000005	0.48980396104899965	3.15083902	0.17476914494492324	3.0903062200000004	0.3192982026512076	3.419445665	0.09819574327271793	2.93852642	0.20648451012959343	3.59889009	0.9738369561424594	3.4260682099999995	0.3170936763834461	2.99560858	0.46480059242962674	3.239773325	0.3100374726704422
1.28	2.998402	3.94849	3.5926039999999997	3.277865	3.45434025	2.77340215503876	3.2199348139534885	3.100314472868217	2.67332184496124	2.9417433217054265	3.09919692	0.141063328880165	4.3374405000000005	0.48980396104899965	3.15083902	0.17476914494492324	3.0903062200000004	0.3192982026512076	3.419445665	0.09819574327271793	2.9414363000000003	0.20524129267478844	3.6140342100000002	0.9672933274559347	3.43099273	0.3158023174076107	3.00754949	0.4564010213180405	3.2485031825	0.3035331141391196
1.29	2.868738	4.0603679999999995	3.3680890000000003	3.4159240000000004	3.4282797499999997	2.7741355076923075	3.2263996846153846	3.1023742769230767	2.6790341692307695	2.945485909615385	3.09919692	0.141063328880165	4.3374405000000005	0.48980396104899965	3.15083902	0.17476914494492324	3.0903062200000004	0.3192982026512076	3.419445665	0.09819574327271793	2.94427662	0.20219743895753337	3.6328328	0.9573683541039347	3.4334854100000003	0.3142935578356191	3.0202644800000003	0.44977554550238535	3.2577148275	0.29465406688277024
1.3	2.9455999999999998	3.824322	3.266408	3.218022	3.3135879999999998	2.7754443969465648	3.2309639770992367	3.1036264427480917	2.6831485801526718	2.9482958492366413	3.09919692	0.141063328880165	4.3374405000000005	0.48980396104899965	3.15083902	0.17476914494492324	3.0903062200000004	0.3192982026512076	3.419445665	0.09819574327271793	2.9483790599999997	0.19793375343800498	3.64895936	0.9467104600683457	3.4343060800000003	0.3137430941438604	3.02839945	0.4458660990243579	3.2650109874999997	0.28672920235178884
1.31	3.0548209999999996	4.155754	3.299178	3.4151920000000002	3.4812362500000003	2.7775608863636365	3.237969962121212	3.105107893939394	2.6886943636363636	2.9523332765151515	3.09919692	0.141063328880165	4.3374405000000005	0.48980396104899965	3.15083902	0.17476914494492324	3.0903062200000004	0.3192982026512076	3.419445665	0.09819574327271793	2.95329764	0.19433815183534642	3.6694108699999997	0.9351620770005125	3.43374682	0.31393548739788096	3.0373634499999995	0.4445260174828899	3.273454695	0.2804074759390799
1.32	3.135773	4.142818	3.290115	3.112765	3.42036775	2.780254210526316	3.2447733308270674	3.10649892481203	2.691882864661654	2.955852332706767	3.09919692	0.141063328880165	4.3374405000000005	0.48980396104899965	3.15083902	0.17476914494492324	3.0903062200000004	0.3192982026512076	3.419445665	0.09819574327271793	2.9575881600000002	0.19357406042428782	3.6892031499999995	0.9238464130694016	3.4336066899999995	0.31399705062153715	3.04078728	0.44376680425842807	3.2802963199999997	0.27546971088703737
1.33	3.1803850000000002	4.217458	3.161403	2.9568709999999996	3.37902925	2.78324026119403	3.2520321716417913	3.106908656716418	2.693860388059701	2.959010369402985	3.09919692	0.141063328880165	4.3374405000000005	0.48980396104899965	3.15083902	0.17476914494492324	3.0903062200000004	0.3192982026512076	3.419445665	0.09819574327271793	2.9599498500000005	0.19484577245540874	3.70860636	0.9142154621817177	3.43196557	0.3149949869734263	3.0466858199999995	0.43861081151764636	3.2868019	0.26993223291862134
1.34	3.3344439999999995	4.145332	2.80957	3.026917	3.32906575	2.7873232518518516	3.2586492074074074	3.104706148148148	2.696327474074074	2.9617515203703704	3.09919692	0.141063328880165	4.3374405000000005	0.48980396104899965	3.15083902	0.17476914494492324	3.0903062200000004	0.3192982026512076	3.419445665	0.09819574327271793	2.9618651799999998	0.1975845776299855	3.72751537	0.9033246642713028	3.42615104	0.321066427181179	3.05275742	0.4340231058211637	3.2920722525	0.2654799900710868
1.35	3.2088349999999997	3.764825	2.846673	3.2168600000000005	3.25929825	2.7904226029411765	3.262371088235294	3.1028088455882354	2.7001549191176473	2.963939363970588	3.09919692	0.141063328880165	4.3374405000000005	0.48980396104899965	3.15083902	0.17476914494492324	3.0903062200000004	0.3192982026512076	3.419445665	0.09819574327271793	2.96281945	0.19855194646295907	3.7428768299999997	0.8905499013810393	3.42162352	0.32602545109671704	3.06177775	0.42786150523989414	3.2972743875	0.2595655971692509
1.36	3.2968520000000003	3.8448029999999997	2.808742	3.209369	3.2899415000000003	2.7941191678832116	3.266622416058394	3.1006623722627737	2.703871810218978	2.9663189416058393	3.09919692	0.141063328880165	4.3374405000000005	0.48980396104899965	3.15083902	0.17476914494492324	3.0903062200000004	0.3192982026512076	3.419445665	0.09819574327271793	2.96568062	0.20129198562301512	3.75818271	0.8788233690307579	3.4142869300000003	0.331489154325659	3.07098187	0.42091220061341095	3.3022830325	0.25444207449885514
1.37	2.998703	3.75873	2.8348709999999997	3.4380569999999997	3.25759025	2.79560165942029	3.270188413043478	3.0987363478260868	2.709191992753623	2.9684296032608697	3.09919692	0.141063328880165	4.3374405000000005	0.48980396104899965	3.15083902	0.17476914494492324	3.0903062200000004	0.3192982026512076	3.419445665	0.09819574327271793	2.96716188	0.2009811817225973	3.77247543	0.866894135064797	3.4065826999999995	0.3359281501954059	3.07959583	0.419505625102316	3.3064539600000002	0.2501786848588581
1.38	3.210738	3.9394649999999998	2.886213	3.320517	3.33923325	2.798588251798561	3.2750033525179854	3.0972074028776975	2.713590014388489	2.9710972553956836	3.09919692	0.141063328880165	4.3374405000000005	0.48980396104899965	3.15083902	0.17476914494492324	3.0903062200000004	0.3192982026512076	3.419445665	0.09819574327271793	2.97181285	0.20118449191741428	3.7872828399999996	0.8568149586138178	3.3990885899999994	0.33911103372753826	3.0874407600000002	0.41656277932611835	3.3114062600000005	0.24579513019145252
1.39	3.150483	4.325235	2.981477	3.389511	3.4616765000000003	2.8011017857142857	3.282505007142857	3.096380757142857	2.7184180214285716	2.9746013928571426	3.09919692	0.141063328880165	4.3374405000000005	0.48980396104899965	3.15083902	0.17476914494492324	3.0903062200000004	0.3192982026512076	3.419445665	0.09819574327271793	2.9771164399999996	0.19879612285146328	3.8033187300000004	0.8516600019427875	3.3918289400000003	0.340212060861565	3.09632157	0.4133978603505932	3.31714642	0.2424795125946674
1.4	2.866612	4.340892	2.979308	3.484972	3.4179459999999997	2.801566397163121	3.2900112978723404	3.0955504539007093	2.723854574468085	2.977745680851064	3.09919692	0.141063328880165	4.3374405000000005	0.48980396104899965	3.15083902	0.17476914494492324	3.0903062200000004	0.3192982026512076	3.419445665	0.09819574327271793	2.98116399	0.1922107067269526	3.8203541999999997	0.8451144246820763	3.3856699800000003	0.34206295157665506	3.10375024	0.41364287734421024	3.3227346025	0.23821923023413166
1.41	2.9108400000000003	4.485727	2.7701520000000004	3.399847	3.3916415	2.802335929577465	3.2984318309859155	3.093258915492958	2.7286150845070423	2.980660440140845	3.09919692	0.141063328880165	4.3374405000000005	0.48980396104899965	3.15083902	0.17476914494492324	3.0903062200000004	0.3192982026512076	3.419445665	0.09819574327271793	2.9832241200000005	0.19031365764226513	3.83996301	0.8374658118365913	3.3775253000000003	0.34693967852993507	3.11042999	0.41296978791924904	3.3277856050000003	0.23419805183425907
1.42	3.2367030000000003	4.378338	2.970935	3.421034	3.5017525000000003	2.8053734615384616	3.305983622377622	3.0924035034965036	2.733457174825175	2.9843044405594408	3.09919692	0.141063328880165	4.3374405000000005	0.48980396104899965	3.15083902	0.17476914494492324	3.0903062200000004	0.3192982026512076	3.419445665	0.09819574327271793	2.98853924	0.18989187824612383	3.86176135	0.8225452785988991	3.36845166	0.34557308853532415	3.1191718699999997	0.4101621558901757	3.33448103	0.22940878008227744
1.43	3.170256	4.181557	3.166873	3.475924	3.4986524999999995	2.8079073680555555	3.3120639930555553	3.092920652777778	2.7386131944444445	2.9878763020833334	3.09919692	0.141063328880165	4.3374405000000005	0.48980396104899965	3.15083902	0.17476914494492324	3.0903062200000004	0.3192982026512076	3.419445665	0.09819574327271793	2.99249345	0.1895135057674521	3.8824374699999997	0.8039432480962473	3.36194682	0.34315149421193936	3.1290146599999997	0.4067468931857823	3.3414731	0.22351667730732389
1.44	3.134399	3.7848110000000004	3.270606	3.340522	3.3825845	2.8101590344827585	3.3153243172413793	3.094146068965517	2.7427642896551725	2.9905984275862068	3.09919692	0.141063328880165	4.3374405000000005	0.48980396104899965	3.15083902	0.17476914494492324	3.0903062200000004	0.3192982026512076	3.419445665	0.09819574327271793	2.9960076799999995	0.1888462086058535	3.8993343799999995	0.7834953185327933	3.3565081400000003	0.34020413097857805	3.1365648100000003	0.4035510904583884	3.3471037525000003	0.21723921319802256
1.45	3.112451	3.793025	3.085562	3.2820169999999997	3.31826375	2.8122295273972604	3.3185962397260274	3.094087273972603	2.7464578013698633	2.992842710616438	3.09919692	0.141063328880165	4.3374405000000005	0.48980396104899965	3.15083902	0.17476914494492324	3.0903062200000004	0.3192982026512076	3.419445665	0.09819574327271793	2.99742189	0.18918649137228413	3.9146732399999995	0.7658767949497669	3.35083172	0.33993920172081904	3.1429062	0.4007671305122076	3.3514582624999996	0.21214308432216578
1.46	3.049788	3.712059	3.079897	3.14057	3.2455784999999997	2.8138455714285713	3.321272857142857	3.0939907414965986	2.749138836734694	2.99456200170068	3.09919692	0.141063328880165	4.3374405000000005	0.48980396104899965	3.15083902	0.17476914494492324	3.0903062200000004	0.3192982026512076	3.419445665	0.09819574327271793	2.99936441	0.18871159622845834	3.9297864	0.7463772040468327	3.3460758800000003	0.3403736793685057	3.15254352	0.3887073227618634	3.3569425525	0.20189873844765735
1.47	3.09661	3.206226	3.098463	3.527175	3.2321185	2.815756141891892	3.3204955135135137	3.0940209594594594	2.754395837837838	2.9961671131756757	3.09919692	0.141063328880165	4.3374405000000005	0.48980396104899965	3.15083902	0.17476914494492324	3.0903062200000004	0.3192982026512076	3.419445665	0.09819574327271793	3.0007383300000003	0.18891638879235548	3.9395566100000003	0.7301088267811692	3.33875405	0.3377093505100307	3.16471317	0.3810439917718879	3.36094054	0.1952543155633045
1.48	3.336048	3.209179	3.0880479999999997	3.569874	3.30078725	2.819248033557047	3.319748422818792	3.0939808724832214	2.759868845637584	2.998211543624161	3.09919692	0.141063328880165	4.3374405000000005	0.48980396104899965	3.15083902	0.17476914494492324	3.0903062200000004	0.3192982026512076	3.419445665	0.09819574327271793	3.00349786	0.19178582997708735	3.9475127600000004	0.7175385744078815	3.3315877	0.33531744369539496	3.17489593	0.37808841450677444	3.3643735625	0.19106199766060225
1.49	3.379563	2.900024	3.1043179999999997	3.520325	3.2260575	2.8229834666666664	3.31695026	3.0940497866666665	2.7649385533333333	2.999730516666667	3.09919692	0.141063328880165	4.3374405000000005	0.48980396104899965	3.15083902	0.17476914494492324	3.0903062200000004	0.3192982026512076	3.419445665	0.09819574327271793	3.0089697699999998	0.19463888871647614	3.95081312	0.7118752300368836	3.3254934599999997	0.33383653908515193	3.1839915100000002	0.3753105233451157	3.367316965	0.18654318141275597
1.5	3.2364140000000003	2.683292	2.964103	3.4134130000000003	3.0743055	2.825721417218543	3.312753847682119	3.0931892119205298	2.7692330860927155	3.000224390728477	3.5924772200000006	0.3228213493396179	3.30510656	0.27666147966416715	3.61952694	0.3390622462283532	3.4966314799999996	0.29317891703110166	3.50343555	0.24062068458867475	3.0148593700000004	0.19248806574742436	3.95171472	0.7101934467485368	3.31999554	0.33522677172866866	3.19025836	0.37383934170489974	3.3692069974999996	0.18252432536064375
1.51	3.5383769999999997	2.883401	2.8263860000000003	3.1795400000000003	3.1069259999999996	2.830409940789474	3.309929157894737	3.091433927631579	2.7719324736842106	3.000926375	3.5924772200000006	0.3228213493396179	3.30510656	0.27666147966416715	3.61952694	0.3390622462283532	3.4966314799999996	0.29317891703110166	3.50343555	0.24062068458867475	3.0232908499999995	0.19676453753894893	3.9561299300000003	0.7020377436926704	3.3138344700000006	0.33859738511995346	3.1943545999999996	0.37142339847647865	3.3719024624999996	0.17648138044928716
1.52	3.613966	2.93159	2.9513640000000003	3.166448	3.1658419999999996	2.835531222222222	3.3074563529411765	3.090518437908497	2.7745110065359477	3.0020042549019608	3.5924772200000006	0.3228213493396179	3.30510656	0.27666147966416715	3.61952694	0.3390622462283532	3.4966314799999996	0.29317891703110166	3.50343555	0.24062068458867475	3.0306487499999997	0.20487337759705998	3.9606954	0.693744207988605	3.3104758100000002	0.34052424995442604	3.1971498400000002	0.37013596492393847	3.37474245	0.1707061512218548
1.53	3.665125	2.951902	3.0374689999999998	3.225916	3.220103	2.840918194805195	3.3051475584415586	3.0901739610389614	2.7774422077922076	3.0034204805194804	3.5924772200000006	0.3228213493396179	3.30510656	0.27666147966416715	3.61952694	0.3390622462283532	3.4966314799999996	0.29317891703110166	3.50343555	0.24062068458867475	3.0393634199999995	0.213061804777804	3.9651939900000004	0.6856007846423245	3.3085112800000003	0.3415355404042663	3.2013084500000004	0.36807331139519006	3.3785942849999997	0.1625534658055985
1.54	3.865592	3.42281	3.206302	3.177831	3.4181337499999995	2.8475289935483867	3.3059066709677416	3.0909231741935486	2.7800253612903227	3.00609605	3.5924772200000006	0.3228213493396179	3.30510656	0.27666147966416715	3.61952694	0.3390622462283532	3.4966314799999996	0.29317891703110166	3.50343555	0.24062068458867475	3.05036094	0.22674423791566486	3.9739868199999995	0.6727007764614107	3.30696421	0.3416457110250387	3.20352625	0.36724783699227065	3.3837095550000003	0.1554437711412786
1.55	3.604759	3.321953	3.3652490000000004	3.410251	3.4255530000000003	2.8523830320512817	3.306009532051282	3.0926816730769233	2.7840652692307692	3.008784876602564	3.5924772200000006	0.3228213493396179	3.30510656	0.27666147966416715	3.61952694	0.3390622462283532	3.4966314799999996	0.29317891703110166	3.50343555	0.24062068458867475	3.0559921699999997	0.23341972432279595	3.98240444	0.6589457730364249	3.3066839800000003	0.34158569067864064	3.20713783	0.3674895387272399	3.3880546049999998	0.15034618851977
1.56	3.493123	3.354354	3.2445030000000004	3.296086	3.3470164999999996	2.8564641783439493	3.3063174585987265	3.0936486878980896	2.7873265477707005	3.010939218152866	3.5924772200000006	0.3228213493396179	3.30510656	0.27666147966416715	3.61952694	0.3390622462283532	3.4966314799999996	0.29317891703110166	3.50343555	0.24062068458867475	3.06329959	0.23556354109165092	3.9886861099999997	0.6497797825035034	3.30597281	0.3416409254029382	3.20989506	0.36710819496753055	3.3919633925	0.14394856538967069
1.57	3.382808	3.623081	3.197779	3.18498	3.347162	2.8597954683544304	3.3083222911392407	3.0943077405063293	2.789843341772152	3.013067210443038	3.5924772200000006	0.3228213493396179	3.30510656	0.27666147966416715	3.61952694	0.3390622462283532	3.4966314799999996	0.29317891703110166	3.50343555	0.24062068458867475	3.07033185	0.2344869571524464	3.9975770799999997	0.6384217249200973	3.3066385100000004	0.34136169485472606	3.21084703	0.3669169597929826	3.3963486175	0.1355080197475826
1.58	3.2822810000000002	3.243312	3.156269	2.9242269999999997	3.15152225	2.8624526100628933	3.3079134213836476	3.0946974339622644	2.7906885220125783	3.0139379968553457	3.5924772200000006	0.3228213493396179	3.30510656	0.27666147966416715	3.61952694	0.3390622462283532	3.4966314799999996	0.29317891703110166	3.50343555	0.24062068458867475	3.07611392	0.2324846811622745	4.00434743	0.6265696226772759	3.3028968300000003	0.34093421968669435	3.20920205	0.3678375813412987	3.3981400574999996	0.1309540774683476
1.59	3.162394	3.1301440000000005	3.5384979999999997	3.1361790000000003	3.2418037500000003	2.86432724375	3.3068023625	3.0974711875	2.7928478375	3.0153621578125	3.5924772200000006	0.3228213493396179	3.30510656	0.27666147966416715	3.61952694	0.3390622462283532	3.4966314799999996	0.29317891703110166	3.50343555	0.24062068458867475	3.07958212	0.23114174084455558	4.01042085	0.6148985778812065	3.29910303	0.33609830291768944	3.21134915	0.3667661737206461	3.4001137875	0.1269967499771982
1.6	3.341707	3.223364	3.361804	2.956356	3.2208077499999996	2.867292335403727	3.3062841118012423	3.09911300621118	2.793863416149068	3.016638217391304	3.5924772200000006	0.3228213493396179	3.30510656	0.27666147966416715	3.61952694	0.3390622462283532	3.4966314799999996	0.29317891703110166	3.50343555	0.24062068458867475	3.0850299000000003	0.2308323272591784	4.01620175	0.6045652627004193	3.2928351100000004	0.32887698457049264	3.20946662	0.36759439190976456	3.4008833449999996	0.12565427177233732
1.61	3.1531350000000002	3.205092	3.556834	3.026183	3.235311	2.869056796296296	3.3056594691358026	3.1019384444444444	2.795297487654321	3.017988049382716	3.5924772200000006	0.3228213493396179	3.30510656	0.27666147966416715	3.61952694	0.3390622462283532	3.4966314799999996	0.29317891703110166	3.50343555	0.24062068458867475	3.08837131	0.2293561358897913	4.02081308	0.5964676111565327	3.29215306	0.3282512048830106	3.20507734	0.367131252749968	3.4016036974999997	0.12447934179766838
1.62	3.1734269999999998	3.26451	3.503241	2.9887770000000002	3.2324887500000004	2.870924098159509	3.305407018404908	3.1044004233128835	2.7964844785276073	3.019304004601227	3.5924772200000006	0.3228213493396179	3.30510656	0.27666147966416715	3.61952694	0.3390622462283532	3.4966314799999996	0.29317891703110166	3.50343555	0.24062068458867475	3.0906098299999996	0.22908003161332122	4.02346805	0.5924508381213531	3.29277426	0.32859456735042786	3.19969787	0.366310925380755	3.4016375025000003	0.12443247402822055
1.63	3.07627	3.39013	3.437805	3.4156500000000003	3.32996375	2.8721762073170733	3.3059236219512194	3.1064333780487807	2.8002598780487804	3.0211982713414636	3.5924772200000006	0.3228213493396179	3.30510656	0.27666147966416715	3.61952694	0.3390622462283532	3.4966314799999996	0.29317891703110166	3.50343555	0.24062068458867475	3.0885787700000003	0.2282885129827504	4.02715924	0.587269284365867	3.29130335	0.32760143045639867	3.1971369099999998	0.36386444008501934	3.4010445675	0.12463317155117833
1.64	3.2058009999999997	3.2624009999999997	3.3774949999999997	3.630613	3.3690775	2.874198175757576	3.305659848484848	3.108076175757576	2.8052923212121215	3.0233066303030305	3.5924772200000006	0.3228213493396179	3.30510656	0.27666147966416715	3.61952694	0.3390622462283532	3.4966314799999996	0.29317891703110166	3.50343555	0.24062068458867475	3.08834833	0.22815708739871152	4.0288866	0.5847324982974963	3.28941416	0.3265419250600665	3.19422775	0.3591466744690647	3.4002192100000004	0.12456817929094019
1.65	3.1044090000000004	3.25446	3.4435339999999997	3.6502679999999996	3.3631677499999997	2.8755849879518074	3.305351415662651	3.1100970060240964	2.8103825361445782	3.0253539864457832	3.5924772200000006	0.3228213493396179	3.30510656	0.27666147966416715	3.61952694	0.3390622462283532	3.4966314799999996	0.29317891703110166	3.50343555	0.24062068458867475	3.08625293	0.22702363177833026	4.03065986	0.5820799214800852	3.28402291	0.31935210947220266	3.19099694	0.35347547196103446	3.39798316	0.12318486121959804
1.66	3.1259369999999995	2.816883	3.3243359999999997	3.2094470000000004	3.11915075	2.8770841017964073	3.3024264550898206	3.1113798742514973	2.812772143712575	3.025915643712575	3.5924772200000006	0.3228213493396179	3.30510656	0.27666147966416715	3.61952694	0.3390622462283532	3.4966314799999996	0.29317891703110166	3.50343555	0.24062068458867475	3.08542279	0.2267220142983929	4.02550464	0.5905477961230124	3.2789432499999998	0.31454674947193695	3.1838743300000005	0.3456931934054072	3.3934362525	0.12500627918260934
1.67	3.0732209999999998	2.830953	3.292765	3.187418	3.0960892500000003	2.8782515833333333	3.2996200654761907	3.1124595476190473	2.8150021785714285	3.02633334375	3.5924772200000006	0.3228213493396179	3.30510656	0.27666147966416715	3.61952694	0.3390622462283532	3.4966314799999996	0.29317891703110166	3.50343555	0.24062068458867475	3.08574591	0.22668095477493966	4.01835446	0.6006546248111958	3.2759450400000003	0.3129518380759731	3.1754668600000002	0.33501080760018564	3.3888780675	0.12745586413744986
1.68	3.280284	2.9829980000000003	3.604604	3.2606659999999996	3.2821379999999998	2.880630473372781	3.2977465621301776	3.115371644970414	2.8176392426035504	3.0278469807692305	3.5924772200000006	0.3228213493396179	3.30510656	0.27666147966416715	3.61952694	0.3390622462283532	3.4966314799999996	0.29317891703110166	3.50343555	0.24062068458867475	3.0887455	0.2272557633741268	4.01248985	0.6079010780821508	3.27541714	0.3123458323170959	3.1670389700000006	0.32176887765604106	3.385922865	0.12645663989272815
1.69	3.134809	2.9255949999999995	3.4349920000000003	3.418018	3.2283535	2.882125641176471	3.2955574352941177	3.1172517647058826	2.821170882352941	3.0290264308823525	3.5924772200000006	0.3228213493396179	3.30510656	0.27666147966416715	3.61952694	0.3390622462283532	3.4966314799999996	0.29317891703110166	3.50343555	0.24062068458867475	3.0919984	0.22554018855251176	4.00720086	0.615063535006939	3.27300853	0.3101476855015839	3.1603964299999996	0.309298856697871	3.3831510550000004	0.1268455580464124
1.7	3.4327439999999996	2.808794	3.5873899999999996	3.3804830000000003	3.30235275	2.8853456315789474	3.292710865497076	3.120001111111111	2.8244417134502924	3.030624830409357	3.5924772200000006	0.3228213493396179	3.30510656	0.27666147966416715	3.61952694	0.3390622462283532	3.4966314799999996	0.29317891703110166	3.50343555	0.24062068458867475	3.0956752500000007	0.22807935883280372	4.00129507	0.6237330473118072	3.27055919	0.30663321758343465	3.15721424	0.3053159494685467	3.3811859375	0.12655666515709
1.71	3.4478720000000003	2.7938600000000005	3.735601	3.56659	3.3859807500000003	2.88861613372093	3.2898105697674414	3.1235801802325582	2.8287565290697674	3.032690853197674	3.5924772200000006	0.3228213493396179	3.30510656	0.27666147966416715	3.61952694	0.3390622462283532	3.4966314799999996	0.29317891703110166	3.50343555	0.24062068458867475	3.0994653199999997	0.2307626025926437	3.9934468400000003	0.633958125084632	3.26611903	0.2963801027188326	3.15591088	0.3032599798961123	3.3787355175	0.12401720561642693
1.72	3.341996	3.0953760000000003	3.6974780000000003	3.7281959999999996	3.4657615	2.891236826589595	3.2886866705202316	3.12689750867052	2.8339556011560694	3.035194151734104	3.5924772200000006	0.3228213493396179	3.30510656	0.27666147966416715	3.61952694	0.3390622462283532	3.4966314799999996	0.29317891703110166	3.50343555	0.24062068458867475	3.1035483299999997	0.2314111460141809	3.98651969	0.6399806594587574	3.26120931	0.28478666428326693	3.15655059	0.3044083683320261	3.37695698	0.12142846715720661
1.73	3.6488009999999997	3.1818220000000004	4.046163	3.883714	3.6901249999999997	2.895590643678161	3.288072505747126	3.1321806436781605	2.839988695402299	3.038958122126437	3.5924772200000006	0.3228213493396179	3.30510656	0.27666147966416715	3.61952694	0.3390622462283532	3.4966314799999996	0.29317891703110166	3.50343555	0.24062068458867475	3.11079075	0.23701806521531452	3.9801889999999998	0.6448085097089759	3.26068659	0.28327840977524243	3.16057208	0.31132327600878307	3.3780596050000002	0.12376763710634567
1.74	3.636515	3.2285999999999997	3.862095	3.7274459999999996	3.613664	2.8998244971428573	3.2877326628571426	3.136351582857143	2.84505988	3.042242155714286	3.5924772200000006	0.3228213493396179	3.30510656	0.27666147966416715	3.61952694	0.3390622462283532	3.4966314799999996	0.29317891703110166	3.50343555	0.24062068458867475	3.11848643	0.24147239054508934	3.9739009499999995	0.6490698827926866	3.25549297	0.26680465145663873	3.1648421399999993	0.3161519852694227	3.3781806224999995	0.12399409018141247
1.75	3.576769	3.208677	3.8921539999999997	3.6765360000000005	3.588534	2.903670772727273	3.2872834829545456	3.1406459147727275	2.8497841761363634	3.045346086647727	3.5924772200000006	0.3228213493396179	3.30510656	0.27666147966416715	3.61952694	0.3390622462283532	3.4966314799999996	0.29317891703110166	3.50343555	0.24062068458867475	3.1263093900000003	0.2435325246357288	3.9682307900000002	0.6532818918591082	3.2536046000000005	0.2615188958797085	3.1657670700000007	0.31752310656357247	3.3784779625000003	0.12446634563515914
1.76	3.46865	3.386593	3.825414	3.612148	3.57320125	2.9068627457627123	3.287844553672316	3.1445146610169497	2.854091316384181	3.0483283192090393	3.5924772200000006	0.3228213493396179	3.30510656	0.27666147966416715	3.61952694	0.3390622462283532	3.4966314799999996	0.29317891703110166	3.50343555	0.24062068458867475	3.13131299	0.24538620002962497	3.96446891	0.6555560791743494	3.2539683100000003	0.2622952234177588	3.16822004	0.3200298420201019	3.3794925624999994	0.12564224603827978
1.77	3.5567670000000002	3.432448	3.531048	4.02379	3.63601325	2.9105138932584267	3.28865693258427	3.1466861966292132	2.860662657303371	3.0516299199438204	3.5924772200000006	0.3228213493396179	3.30510656	0.27666147966416715	3.61952694	0.3390622462283532	3.4966314799999996	0.29317891703110166	3.50343555	0.24062068458867475	3.1394381300000003	0.24589186705503419	3.9616589500000003	0.657242991802055	3.25170517	0.2588618329206761	3.1731933299999997	0.3293808223681506	3.3814988949999996	0.12812116839897453
1.78	3.7700820000000004	3.448651	3.5667310000000003	4.227189	3.75316325	2.91531594972067	3.289550754189944	3.149032815642458	2.8682968826815647	3.0555491005586597	3.5924772200000006	0.3228213493396179	3.30510656	0.27666147966416715	3.61952694	0.3390622462283532	3.4966314799999996	0.29317891703110166	3.50343555	0.24062068458867475	3.14811414	0.2526596687376639	3.9588178199999997	0.6588545595525763	3.25006825	0.256309037896998	3.1818483499999997	0.34536712950159	3.3847121399999995	0.13332030780440488
1.79	3.746407	3.709268	3.679797	3.978667	3.77853475	2.919933122222222	3.291882516666667	3.151981505555556	2.8744656055555557	3.0595656875	3.5924772200000006	0.3228213493396179	3.30510656	0.27666147966416715	3.61952694	0.3390622462283532	3.4966314799999996	0.29317891703110166	3.50343555	0.24062068458867475	3.15551827	0.25921653540449063	3.95928831	0.6586573874502136	3.24823649	0.25251096584639066	3.1866195500000005	0.3530388031883363	3.387415655	0.13849028615755418
1.8	3.666233	3.6143789999999996	3.706043	3.702883	3.6723844999999997	2.9240563259668506	3.29366426519337	3.1550426187845306	2.879042497237569	3.06295142679558	3.5924772200000006	0.3228213493396179	3.30510656	0.27666147966416715	3.61952694	0.3390622462283532	3.4966314799999996	0.29317891703110166	3.50343555	0.24062068458867475	3.1631492499999996	0.2629175283637742	3.9569706200000003	0.6594668062339447	3.24886115	0.253573862312002	3.1868300700000005	0.3533432302335546	3.3889527724999997	0.14079567978808966
1.81	3.610908	3.605554	3.7653350000000003	3.622315	3.651028	2.9278302362637363	3.295377945054945	3.1583958736263735	2.883126412087912	3.0661826167582418	3.5924772200000006	0.3228213493396179	3.30510656	0.27666147966416715	3.61952694	0.3390622462283532	3.4966314799999996	0.29317891703110166	3.50343555	0.24062068458867475	3.1691049499999995	0.26625972247998386	3.9517563300000003	0.6601700189135093	3.25382493	0.2587762214204621	3.18613756	0.3524106478208058	3.3902059424999997	0.14257170762966337
1.82	3.519804	3.670464	3.7845060000000004	3.5673209999999997	3.63552375	2.9310650655737707	3.2974275956284154	3.1618172404371587	2.886865180327869	3.0692937704918033	3.5924772200000006	0.3228213493396179	3.30510656	0.27666147966416715	3.61952694	0.3390622462283532	3.4966314799999996	0.29317891703110166	3.50343555	0.24062068458867475	3.1756621999999997	0.2667458023192279	3.9461455800000005	0.6601524151704491	3.2591473099999995	0.26416124830752175	3.18685925	0.3531230365059438	3.391953585	0.144503332127437
1.83	3.5511779999999997	3.9856249999999998	3.8552039999999996	3.577469	3.742369	2.9344352445652175	3.3011677989130437	3.1655856467391303	2.8906184619565214	3.0729517880434782	3.5924772200000006	0.3228213493396179	3.30510656	0.27666147966416715	3.61952694	0.3390622462283532	3.4966314799999996	0.29317891703110166	3.50343555	0.24062068458867475	3.17955973	0.2693701843716572	3.9434675799999996	0.6594360977038274	3.2662672199999996	0.2705234142342983	3.18816147	0.354331018991826	3.394364	0.14830651396420497
1.84	3.521976	3.554097	3.7401859999999996	3.551414	3.5919182499999995	2.937611140540541	3.302534983783784	3.1686915945945944	2.89419032972973	3.075757012162162	3.5924772200000006	0.3228213493396179	3.30510656	0.27666147966416715	3.61952694	0.3390622462283532	3.4966314799999996	0.29317891703110166	3.50343555	0.24062068458867475	3.18187318	0.27132012097354274	3.93887134	0.6605423398587748	3.27375265	0.27319076527360064	3.19177278	0.3561882996312944	3.3965674875	0.1495957496521142
1.85	3.711322	3.402334	3.927042	3.4819620000000002	3.6306650000000005	2.941770876344086	3.3030715376344086	3.172768747311828	2.8973503924731188	3.07874038844086	3.5924772200000006	0.3228213493396179	3.30510656	0.27666147966416715	3.61952694	0.3390622462283532	3.4966314799999996	0.29317891703110166	3.50343555	0.24062068458867475	3.18531074	0.27583662900510636	3.93534692	0.6624719636624183	3.28389723	0.2784288378987236	3.19552726	0.3572576735603714	3.4000205374999997	0.1509817076262532
1.86	3.7980419999999997	3.42252	3.8984360000000002	3.331583	3.61264525	2.9463498663101606	3.3037102994652403	3.176649320855615	2.8996724919786097	3.0815954946524062	3.5924772200000006	0.3228213493396179	3.30510656	0.27666147966416715	3.61952694	0.3390622462283532	3.4966314799999996	0.29317891703110166	3.50343555	0.24062068458867475	3.1914741199999996	0.28255913133350385	3.9311098300000005	0.6643998987031593	3.2889661900000005	0.28494622313730766	3.19885172	0.35695836716744556	3.402600465	0.15239626492297165
1.87	3.8973760000000004	3.4996359999999997	3.8939600000000003	3.42236	3.678333	2.9514085159574472	3.3047524574468086	3.180464803191489	2.902452744680851	3.0847696303191494	3.5924772200000006	0.3228213493396179	3.30510656	0.27666147966416715	3.61952694	0.3390622462283532	3.4966314799999996	0.29317891703110166	3.50343555	0.24062068458867475	3.20065553	0.2904011297259524	3.9289349899999997	0.665462551519496	3.2941144700000002	0.2911745253330702	3.20368655	0.356675727034037	3.4068478849999995	0.1541106151083093
1.88	3.8041869999999998	3.600847	3.8135760000000003	3.283328	3.6254844999999998	2.9559205714285715	3.3063190952380954	3.1838145978835977	2.9044679576719576	3.0876305555555557	3.5924772200000006	0.3228213493396179	3.30510656	0.27666147966416715	3.61952694	0.3390622462283532	3.4966314799999996	0.29317891703110166	3.50343555	0.24062068458867475	3.2079569400000003	0.2963044776123487	3.9268045700000003	0.6661752174979713	3.29758501	0.2952894364403213	3.2056373099999997	0.3565714533070584	3.4094959575000003	0.15557735742862416
1.89	3.9334409999999997	3.524959	3.9873469999999998	3.437596	3.72083575	2.961065415789474	3.3074698315789473	3.1880437157894734	2.907273894736842	3.0909632144736845	3.5924772200000006	0.3228213493396179	3.30510656	0.27666147966416715	3.61952694	0.3390622462283532	3.4966314799999996	0.29317891703110166	3.50343555	0.24062068458867475	3.2157537200000004	0.3049946043934746	3.92345504	0.6673559764535875	3.30510441	0.30315913473470174	3.21301419	0.3536216347113564	3.4143318400000005	0.15767090966263214
1.9	3.8899489999999997	3.51918	4.230254	3.4714929999999997	3.7777190000000003	2.9659286806282723	3.3085782617801045	3.193500314136126	2.9102279214659683	3.0945587945026176	3.5924772200000006	0.3228213493396179	3.30510656	0.27666147966416715	3.61952694	0.3390622462283532	3.4966314799999996	0.29317891703110166	3.50343555	0.24062068458867475	3.22631085	0.30988735926384897	3.9162111	0.6677774883765508	3.3156548	0.3166513563837631	3.21980112	0.3519843155498485	3.4194944675	0.16103094217361813
1.91	3.9854450000000003	3.5906640000000003	3.8914690000000003	3.612857	3.7701087500000003	2.9712386614583335	3.3100474583333335	3.197135567708333	2.9138874479166668	3.098077283854167	3.5924772200000006	0.3228213493396179	3.30510656	0.27666147966416715	3.61952694	0.3390622462283532	3.4966314799999996	0.29317891703110166	3.50343555	0.24062068458867475	3.2369882899999998	0.31744929147920853	3.90916541	0.6674549109967037	3.32373575	0.32094584829199196	3.22458578	0.35405745724414883	3.4236188074999996	0.16467209992792695
1.92	3.8779390000000005	3.4670060000000005	3.706103	3.6240509999999997	3.6687747500000003	2.9759365906735753	3.310860715025907	3.1997727046632125	2.9175670518134718	3.1010342655440417	3.5924772200000006	0.3228213493396179	3.30510656	0.27666147966416715	3.61952694	0.3390622462283532	3.4966314799999996	0.29317891703110166	3.50343555	0.24062068458867475	3.24816956	0.32015226387610535	3.89796735	0.6653613748211464	3.3293940299999996	0.32266195166034356	3.23123923	0.3552601150455503	3.4266925425	0.16635907300597785
1.93	4.121088	3.4871119999999998	3.416942	3.55092	3.6440155	2.9818394329896907	3.311769226804124	3.2008921340206187	2.9208317577319587	3.1038331378865975	3.5924772200000006	0.3228213493396179	3.30510656	0.27666147966416715	3.61952694	0.3390622462283532	3.4966314799999996	0.29317891703110166	3.50343555	0.24062068458867475	3.2627889199999998	0.3263034790358224	3.8891776499999997	0.664920554696671	3.33058636	0.32276396777854877	3.2372987	0.3554956833543901	3.4299629075	0.1673917999299407
1.94	4.358421	3.454001	3.8307770000000003	3.7865529999999996	3.8574379999999997	2.9888988256410256	3.3124986205128204	3.204122312820513	2.9252713538461537	3.107697778205128	3.5924772200000006	0.3228213493396179	3.30510656	0.27666147966416715	3.61952694	0.3390622462283532	3.4966314799999996	0.29317891703110166	3.50343555	0.24062068458867475	3.28084192	0.33642673868627526	3.8771312399999998	0.661743998176583	3.33605199	0.32657596576565107	3.24535772	0.3587387892352316	3.4348457175	0.1726394873503367
1.95	4.100325	3.42632	4.047324	3.783543	3.839378	2.994569367346939	3.313079341836735	3.208424362244898	2.9296502908163267	3.111430840561224	3.5924772200000006	0.3228213493396179	3.30510656	0.27666147966416715	3.61952694	0.3390622462283532	3.4966314799999996	0.29317891703110166	3.50343555	0.24062068458867475	3.29617347	0.33850281419051287	3.8655646599999995	0.6593863028433778	3.34525571	0.3335188650392307	3.25357897	0.361575133049726	3.4401432025000003	0.17683513403799273
1.96	4.17139	3.416477	3.662241	3.740151	3.7475647499999996	3.000543076142132	3.3136042030456854	3.210728	2.933764507614213	3.1146599467005074	3.5924772200000006	0.3228213493396179	3.30510656	0.27666147966416715	3.61952694	0.3390622462283532	3.4966314799999996	0.29317891703110166	3.50343555	0.24062068458867475	3.30967947	0.3462002207736808	3.85485956	0.6578837623105814	3.35103726	0.3339566282397841	3.26298853	0.36187439465797877	3.444641205	0.17888568972035435
1.97	3.897684	3.3643479999999997	4.064294	3.9314329999999997	3.81443975	3.005074090909091	3.3138604848484845	3.2150389393939394	2.9388032373737376	3.118194188131313	3.5924772200000006	0.3228213493396179	3.30510656	0.27666147966416715	3.61952694	0.3390622462283532	3.4966314799999996	0.29317891703110166	3.50343555	0.24062068458867475	3.3200969299999996	0.3480772634525415	3.8436277900000007	0.6565598605054802	3.36034033	0.34073814075022535	3.27434033	0.36487778902680645	3.4496013450000005	0.18219673107444814
1.98	3.980599	3.458379	4.130602	3.976549	3.88653225	3.0099762261306533	3.3145867085427136	3.21963975879397	2.944018040201005	3.122055183417085	3.5924772200000006	0.3228213493396179	3.30510656	0.27666147966416715	3.61952694	0.3390622462283532	3.4966314799999996	0.29317891703110166	3.50343555	0.24062068458867475	3.33290159	0.3485921487396552	3.8343886200000004	0.655402807407253	3.3700368700000003	0.34871030820568266	3.2845814900000003	0.3700863787089544	3.4554771424999995	0.18670806559935493
1.99	4.086112	3.195112	4.375503	3.7127670000000004	3.8423735	3.015356905	3.313989335	3.2254190749999996	2.947861785	3.125656775	3.5924772200000006	0.3228213493396179	3.30510656	0.27666147966416715	3.61952694	0.3390622462283532	3.4966314799999996	0.29317891703110166	3.50343555	0.24062068458867475	3.34583707	0.3523193093222924	3.8212735299999996	0.6549370300624938	3.38518298	0.3591106045110652	3.29346885	0.36958571405393054	3.4614406075	0.1894541177896586
2.0	4.033463	3.212024	4.475244	3.474271	3.7987505	3.020422109452736	3.3134820447761197	3.2316371094527367	2.9504807363184082	3.1290055	4.45149236	0.2664358897126856	4.601377220000001	0.7557508268944014	3.99311146	0.4084058319509755	3.70713584	0.21349381268040157	4.18827922	0.24919119139945353	3.35757465	0.35549778200607457	3.8082730099999997	0.6539884193101032	3.39968454	0.3734174324840746	3.29643198	0.3698380078129187	3.465491045	0.1922998210321506
2.01	4.156019000000001	3.119641	4.28645	3.6873129999999996	3.81235575	3.026043876237624	3.3125224356435647	3.2368589554455447	2.954128420792079	3.132388422029703	4.45149236	0.2664358897126856	4.601377220000001	0.7557508268944014	3.99311146	0.4084058319509755	3.70713584	0.21349381268040157	4.18827922	0.24919119139945353	3.3693861500000004	0.36221243892646293	3.7966654799999997	0.6558226135761626	3.4117515099999998	0.3823644266725874	3.30279784	0.37104275213834453	3.4701502450000006	0.19501134495808906
2.02	4.1735430000000004	2.956518	4.185312	3.501442	3.7042037500000005	3.031696581280788	3.3107687192118225	3.2415311379310348	2.956824546798029	3.135205246305419	4.45149236	0.2664358897126856	4.601377220000001	0.7557508268944014	3.99311146	0.4084058319509755	3.70713584	0.21349381268040157	4.18827922	0.24919119139945353	3.38055629	0.369614851147997	3.78339989	0.6592916368595829	3.42238991	0.3889492320483379	3.3080799	0.3700622135473224	3.4736064975	0.19607386936065815
2.03	4.018354	3.165022	4.17124	3.355301	3.67747925	3.036533137254902	3.310054274509804	3.246088534313725	2.958777862745098	3.1378634522058824	4.45149236	0.2664358897126856	4.601377220000001	0.7557508268944014	3.99311146	0.4084058319509755	3.70713584	0.21349381268040157	4.18827922	0.24919119139945353	3.3885856100000002	0.374677885466507	3.77042395	0.6585574990023807	3.43197384	0.39548655700921675	3.3125687700000004	0.3678567119114709	3.4758880424999994	0.19711313506631734
2.04	3.941421	3.351245	4.327923	3.46453	3.77127975	3.040947224390244	3.3102552048780485	3.2513657756097563	2.961244946341463	3.1409532878048783	4.45149236	0.2664358897126856	4.601377220000001	0.7557508268944014	3.99311146	0.4084058319509755	3.70713584	0.21349381268040157	4.18827922	0.24919119139945353	3.3961993699999997	0.37811746766774246	3.7580716199999995	0.6546693879448288	3.4431605100000002	0.40483391735186225	3.3171860799999995	0.3668255914426427	3.478654395	0.1993080048542184
2.05	3.99446	3.504783	4.5639520000000005	3.787965	3.96279	3.045575927184466	3.3111995145631066	3.257737553398058	2.9652581504854365	3.144942786407767	4.45149236	0.2664358897126856	4.601377220000001	0.7557508268944014	3.99311146	0.4084058319509755	3.70713584	0.21349381268040157	4.18827922	0.24919119139945353	3.4064386200000003	0.38033146784201627	3.74744756	0.6500101465331504	3.4559101799999996	0.41973184839160094	3.32689797	0.3662991395214425	3.4841735824999995	0.20497329181313523
2.06	4.271819	3.568208	4.7129389999999995	3.479312	4.0080694999999995	3.0514998067632852	3.3124411014492754	3.2647675120772948	2.967741502415459	3.1491124806763287	4.45149236	0.2664358897126856	4.601377220000001	0.7557508268944014	3.99311146	0.4084058319509755	3.70713584	0.21349381268040157	4.18827922	0.24919119139945353	3.41851075	0.3884443273212085	3.73792651	0.6455327974143424	3.46915165	0.43807880134174226	3.33309793	0.3635415595887295	3.48967171	0.2115398879424629
2.07	4.499759	3.9208480000000003	4.360024	3.448772	4.0573507499999995	3.058462591346154	3.315366134615384	3.270033168269231	2.9700541490384613	3.1534790108173074	4.45149236	0.2664358897126856	4.601377220000001	0.7557508268944014	3.99311146	0.4084058319509755	3.70713584	0.21349381268040157	4.18827922	0.24919119139945353	3.43410437	0.400179246064484	3.72993575	0.6381578810843829	3.48042333	0.4463601776965934	3.3387540199999997	0.36086069954451366	3.4958043675000003	0.21896412903048323
2.08	4.637678	3.899849	4.162613	3.2989699999999997	3.9997775000000004	3.0660186459330143	3.318162703349282	3.2743038851674644	2.971627909090909	3.1575282858851677	4.45149236	0.2664358897126856	4.601377220000001	0.7557508268944014	3.99311146	0.4084058319509755	3.70713584	0.21349381268040157	4.18827922	0.24919119139945353	3.4497403899999997	0.4161963407652936	3.7203995300000003	0.6282471023794151	3.4891798500000006	0.45109060685372754	3.3454025099999996	0.35380298741601013	3.5011805700000003	0.22465574393103427
2.09	4.8775200000000005	3.994485	3.858261	3.338949	4.017303750000001	3.074644842857143	3.321383285714286	3.277084633333333	2.9733770571428573	3.161622454761905	4.45149236	0.2664358897126856	4.601377220000001	0.7557508268944014	3.99311146	0.4084058319509755	3.70713584	0.21349381268040157	4.18827922	0.24919119139945353	3.4649283399999997	0.4398797292416183	3.71093118	0.6166892610831497	3.49760578	0.45002467516111866	3.35250661	0.34631655351607	3.5064929775	0.23049973276141833
2.1	4.63061	3.998659	3.838477	3.514234	3.9954950000000005	3.082019085308057	3.324593123222749	3.279745260663507	2.9759403601895733	3.1655744573459716	4.45149236	0.2664358897126856	4.601377220000001	0.7557508268944014	3.99311146	0.4084058319509755	3.70713584	0.21349381268040157	4.18827922	0.24919119139945353	3.48107011	0.45268596192369814	3.7014346799999998	0.6046363286844987	3.5043479100000003	0.4500306323106026	3.36266015	0.3357600798461139	3.5123782125000003	0.23539430508825424
2.11	4.51316	3.6307929999999997	3.9287319999999997	3.273234	3.83647975	3.0887697500000004	3.3260374622641513	3.2828065188679245	2.9773426886792453	3.16873910495283	4.45149236	0.2664358897126856	4.601377220000001	0.7557508268944014	3.99311146	0.4084058319509755	3.70713584	0.21349381268040157	4.18827922	0.24919119139945353	3.4969463000000003	0.46077366910871453	3.6880938299999997	0.5910427978724305	3.5114338000000003	0.4510877747575714	3.3688557599999998	0.3281759196522453	3.5163324224999997	0.2374959685173283
2.12	4.534492	3.779782	3.90996	3.253439	3.8694182500000003	3.095557178403756	3.3281677183098592	3.2857509014084507	2.978638915492958	3.1720286784037555	4.45149236	0.2664358897126856	4.601377220000001	0.7557508268944014	3.99311146	0.4084058319509755	3.70713584	0.21349381268040157	4.18827922	0.24919119139945353	3.5116058800000003	0.470228814842031	3.67697904	0.5785061651509481	3.5173782599999996	0.45239478130025945	3.37472974	0.3206396080568643	3.5201732299999997	0.24008127637400506
2.13	4.346894	3.9994819999999995	3.773263	3.524598	3.91105925	3.101404546728972	3.3313047009345795	3.2880289953271027	2.9811901261682245	3.17548209228972	4.45149236	0.2664358897126856	4.601377220000001	0.7557508268944014	3.99311146	0.4084058319509755	3.70713584	0.21349381268040157	4.18827922	0.24919119139945353	3.5257487100000002	0.47389283940583565	3.66763955	0.5654075400904555	3.52233676	0.45245545322952385	3.38628008	0.3044605655629001	3.525501275	0.24279673351158151
2.14	4.155656	3.93284	4.030336	3.4352709999999997	3.88852575	3.106308041860465	3.3341025395348836	3.291481586046512	2.9833021302325577	3.1787985744186047	4.45149236	0.2664358897126856	4.601377220000001	0.7557508268944014	3.99311146	0.4084058319509755	3.70713584	0.21349381268040157	4.18827922	0.24919119139945353	3.5361742599999997	0.4761854293873326	3.65763671	0.5514696403395288	3.53144884	0.4534275826944317	3.3958511400000004	0.29034103867366035	3.5302777375	0.24520538258730726
2.15	3.9824640000000002	3.977477	3.737359	3.75788	3.863795	3.110364319444445	3.337081125	3.2935458333333334	2.986888138888889	3.1819698541666668	4.45149236	0.2664358897126856	4.601377220000001	0.7557508268944014	3.99311146	0.4084058319509755	3.70713584	0.21349381268040157	4.18827922	0.24919119139945353	3.5441785599999998	0.4768992447995362	3.65122808	0.5438638198834865	3.5352625200000007	0.4535407260334391	3.40775496	0.28026358143750807	3.5346060300000004	0.24724624308523857
2.16	4.053509	4.28322	3.622842	3.956252	3.97895575	3.114710608294931	3.341441211981567	3.29506332718894	2.9913552534562213	3.185642600230415	4.45149236	0.2664358897126856	4.601377220000001	0.7557508268944014	3.99311146	0.4084058319509755	3.70713584	0.21349381268040157	4.18827922	0.24919119139945353	3.55541922	0.4755086433908893	3.64931507	0.5412689374049104	3.5386326300000004	0.4529202456710011	3.4204282500000005	0.27605240721090507	3.5409487924999996	0.25043984117059687
2.17	4.232344	4.397501	3.6090519999999997	3.9973799999999997	4.05906925	3.1198373669724773	3.3462855229357795	3.296503642201835	2.9959700458715597	3.1896491444954127	4.45149236	0.2664358897126856	4.601377220000001	0.7557508268944014	3.99311146	0.4084058319509755	3.70713584	0.21349381268040157	4.18827922	0.24919119139945353	3.5682227899999996	0.4763332389377345	3.64558529	0.534710501295537	3.5436713099999997	0.4508474678581606	3.43518338	0.26681771928009657	3.5481656925000005	0.2548735312409353
2.18	4.150508	4.750251	3.5921389999999995	3.942409	4.10882675	3.124543625570776	3.352696324200913	3.2978535753424656	3.000291684931507	3.1938463025114157	4.45149236	0.2664358897126856	4.601377220000001	0.7557508268944014	3.99311146	0.4084058319509755	3.70713584	0.21349381268040157	4.18827922	0.24919119139945353	3.58031813	0.4756009212536112	3.64289782	0.5283758066164124	3.54935466	0.4477997561408701	3.4439423099999997	0.26896111663504085	3.55412823	0.26093479916454126
2.19	4.323162	4.91521	3.6520360000000003	3.873285	4.19092325	3.129991890909091	3.359798659090909	3.2994634954545456	3.004259836363637	3.1983784704545455	4.45149236	0.2664358897126856	4.601377220000001	0.7557508268944014	3.99311146	0.4084058319509755	3.70713584	0.21349381268040157	4.18827922	0.24919119139945353	3.5940283899999996	0.47706843099392526	3.6427692400000002	0.5280613729565833	3.55545931	0.4449595382290667	3.45302479	0.2679590623246835	3.5613204324999996	0.26844391046230404
2.2	4.407338	4.8407610000000005	3.369655	3.719696	4.0843625	3.135771737556561	3.3664998461538462	3.299781104072398	3.0074971040723986	3.202387447963801	4.45149236	0.2664358897126856	4.601377220000001	0.7557508268944014	3.99311146	0.4084058319509755	3.70713584	0.21349381268040157	4.18827922	0.24919119139945353	3.60793649	0.4803245619239577	3.64316339	0.52894884479001	3.5579444000000002	0.44319988534465493	3.45790934	0.26832709292529566	3.5667384049999997	0.27348179593855654
2.21	4.509462	5.0471509999999995	3.5344179999999996	3.9325609999999998	4.255897999999999	3.1419595315315316	3.374070346846847	3.300838027027027	3.0116640585585586	3.207132990990991	4.45149236	0.2664358897126856	4.601377220000001	0.7557508268944014	3.99311146	0.4084058319509755	3.70713584	0.21349381268040157	4.18827922	0.24919119139945353	3.6211436800000003	0.4867957370387358	3.64511218	0.5337854046174123	3.5600883800000003	0.4425554066201005	3.4666130100000005	0.2694752032567955	3.5732393124999997	0.28201342061278484
2.22	4.481586	5.207800000000001	3.531136	3.7216009999999997	4.235530750000001	3.147966825112108	3.3822933497757846	3.3018707533632288	3.0148476322869953	3.2117446401345293	4.45149236	0.2664358897126856	4.601377220000001	0.7557508268944014	3.99311146	0.4084058319509755	3.70713584	0.21349381268040157	4.18827922	0.24919119139945353	3.63321077	0.49304186492774515	3.6507546300000002	0.5472583678208252	3.5625318500000005	0.4417049399034366	3.4712452	0.26984066819457625	3.5794356125	0.2896636138161455
2.23	4.659534	5.073041	3.584391	3.7649709999999996	4.27048425	3.154714892857143	3.389841330357143	3.3031320044642856	3.0181963973214287	3.2164711562500004	4.45149236	0.2664358897126856	4.601377220000001	0.7557508268944014	3.99311146	0.4084058319509755	3.70713584	0.21349381268040157	4.18827922	0.24919119139945353	3.6470874099999997	0.5022118137705105	3.65736374	0.5603797271780945	3.5654256099999997	0.44088177613521223	3.4763911899999997	0.27049200194970635	3.5865669875	0.29777916294161844
2.24	4.860606	4.889734	3.6932080000000003	3.678595	4.28053575	3.1622966311111114	3.39650752	3.3048656755555554	3.0211315022222225	3.2212003322222222	4.45149236	0.2664358897126856	4.601377220000001	0.7557508268944014	3.99311146	0.4084058319509755	3.70713584	0.21349381268040157	4.18827922	0.24919119139945353	3.66280434	0.515311910592102	3.6596783200000003	0.5650144702003629	3.57039555	0.439476713718274	3.4808223400000005	0.270134853323603	3.5934251374999997	0.3057594171378535
2.25	4.478292	4.968984	3.8519759999999996	3.513639	4.20322275	3.1681196194690266	3.4034653805309736	3.307286517699115	3.0233107389380534	3.2255455641592916	4.45149236	0.2664358897126856	4.601377220000001	0.7557508268944014	3.99311146	0.4084058319509755	3.70713584	0.21349381268040157	4.18827922	0.24919119139945353	3.67630646	0.5188365912540156	3.6630518	0.5718421004537306	3.5781831299999998	0.43747295213975457	3.48353451	0.26907656684129766	3.600268975	0.311675166320827
2.26	4.466691	5.067219	3.778664	3.781091	4.2734162499999995	3.1738401982378854	3.410794691629956	3.3093630704845816	3.026648977973568	3.230161734581498	4.45149236	0.2664358897126856	4.601377220000001	0.7557508268944014	3.99311146	0.4084058319509755	3.70713584	0.21349381268040157	4.18827922	0.24919119139945353	3.68844178	0.5230145408392598	3.6699813199999993	0.5846037424881492	3.5832088499999997	0.43685380611492747	3.48702954	0.2706602026556226	3.6071653725000004	0.3188536718801012
2.27	4.330298	5.318605	3.69506	3.957438	4.32535025	3.178912381578947	3.4191622807017543	3.3110547236842107	3.0307313859649123	3.234965192982456	4.45149236	0.2664358897126856	4.601377220000001	0.7557508268944014	3.99311146	0.4084058319509755	3.70713584	0.21349381268040157	4.18827922	0.24919119139945353	3.70021547	0.5240886295909802	3.6814589900000003	0.6054326524688985	3.58572514	0.4367652352856877	3.49426103	0.2734850738965281	3.6154151575	0.32664003429283006
2.28	4.604293	5.5318950000000005	3.654758	3.847256	4.4095505	3.185136751091703	3.428388187772926	3.312555611353712	3.0342969956331878	3.240094386462882	4.45149236	0.2664358897126856	4.601377220000001	0.7557508268944014	3.99311146	0.4084058319509755	3.70713584	0.21349381268040157	4.18827922	0.24919119139945353	3.7162743799999998	0.5269623781400555	3.6972930399999995	0.6325837439968641	3.58634668	0.43681934400628203	3.4999549400000003	0.27485810158550306	3.6249672599999996	0.3357226344127056
2.29	4.960626	5.662675999999999	3.539946	4.047045000000001	4.55257325	3.1928562695652176	3.4381024826086954	3.3135442652173914	3.038700247826087	3.2458008163043477	4.45149236	0.2664358897126856	4.601377220000001	0.7557508268944014	3.99311146	0.4084058319509755	3.70713584	0.21349381268040157	4.18827922	0.24919119139945353	3.73719326	0.5344456065930522	3.71331612	0.6615049414395907	3.58806525	0.4362897291735516	3.5062661499999996	0.28010484729646457	3.636210195	0.34768186979450005
2.3	4.819421999999999	5.474436000000001	3.7685950000000004	3.847321	4.477443500000001	3.19989767965368	3.4469177792207795	3.3155141818181817	3.0422007705627707	3.251132602813853	4.45149236	0.2664358897126856	4.601377220000001	0.7557508268944014	3.99311146	0.4084058319509755	3.70713584	0.21349381268040157	4.18827922	0.24919119139945353	3.7559314799999997	0.5392387601258342	3.72981726	0.6844837480385211	3.5930871200000003	0.43543928518057656	3.51255914	0.2806321754305945	3.64784875	0.35614984322772214
2.31	4.621946	5.468638	3.61858	3.842451	4.3879037499999995	3.206027198275862	3.4556320905172413	3.3168205	3.045650125	3.256032478448276	4.45149236	0.2664358897126856	4.601377220000001	0.7557508268944014	3.99311146	0.4084058319509755	3.70713584	0.21349381268040157	4.18827922	0.24919119139945353	3.77160273	0.5414247202101696	3.7429460999999997	0.7050189548777533	3.5962811400000003	0.43443190440015805	3.5168317300000003	0.2823818273907887	3.656915425	0.3633337446563583
2.32	4.642029	5.343504	3.580464	4.002403	4.3921	3.212190296137339	3.4637345450643777	3.3179520171673818	3.0497563605150213	3.2609083047210303	4.45149236	0.2664358897126856	4.601377220000001	0.7557508268944014	3.99311146	0.4084058319509755	3.70713584	0.21349381268040157	4.18827922	0.24919119139945353	3.7866652899999997	0.5445005719486682	3.75495296	0.7219193870124021	3.5991846300000003	0.43333387328324546	3.52572811	0.28353477911589503	3.6666327474999996	0.3698788842407126
2.33	4.6205039999999995	5.306477000000001	3.481608	3.81921	4.30694975	3.2182087307692306	3.4716095128205127	3.3186514017094018	3.053044623931624	3.265378567307692	4.45149236	0.2664358897126856	4.601377220000001	0.7557508268944014	3.99311146	0.4084058319509755	3.70713584	0.21349381268040157	4.18827922	0.24919119139945353	3.8010664799999994	0.5473404770996965	3.7658431500000003	0.7370227361317692	3.6023866800000004	0.4312442946326477	3.5343515	0.2791383214648802	3.6759119525	0.37420499215314834
2.34	4.3289539999999995	5.546381	3.720851	3.578181	4.29359175	3.222935306382979	3.4804383276595745	3.3203628893617023	3.0552792468085106	3.2697539425531916	4.45149236	0.2664358897126856	4.601377220000001	0.7557508268944014	3.99311146	0.4084058319509755	3.70713584	0.21349381268040157	4.18827922	0.24919119139945353	3.81101158	0.5478112222108097	3.7798536400000002	0.7573459953389935	3.61149949	0.4238872980109218	3.5398641399999997	0.2744193940972944	3.6855572124999996	0.3775897937100479
2.35	4.267655	5.505155	3.613639	3.764041	4.2876224999999994	3.2273620847457627	3.4890176355932203	3.321605584745763	3.0582824745762713	3.2740669449152544	4.45149236	0.2664358897126856	4.601377220000001	0.7557508268944014	3.99311146	0.4084058319509755	3.70713584	0.21349381268040157	4.18827922	0.24919119139945353	3.8215997799999997	0.5462850845301833	3.7972569400000005	0.7767445281992083	3.6191691499999994	0.4167881804549853	3.54533595	0.2733670323175179	3.695840455	0.3798596574807138
2.36	4.172919	5.485259999999999	3.7068459999999996	3.655587	4.255153	3.231351776371308	3.497440599156118	3.323231071729958	3.060802746835443	3.2782065485232064	4.45149236	0.2664358897126856	4.601377220000001	0.7557508268944014	3.99311146	0.4084058319509755	3.70713584	0.21349381268040157	4.18827922	0.24919119139945353	3.83036045	0.5448074629069938	3.81366151	0.7948702762957708	3.62815019	0.40874723000885665	3.5497981300000006	0.2714628218112917	3.70549257	0.3817001150843093
2.37	4.222765	5.507575	3.8713940000000004	3.8995999999999995	4.3753335	3.2355173781512603	3.5058865420168064	3.3255342773109247	3.064327105042017	3.282816325630252	4.45149236	0.2664358897126856	4.601377220000001	0.7557508268944014	3.99311146	0.4084058319509755	3.70713584	0.21349381268040157	4.18827922	0.24919119139945353	3.84260107	0.5396598810212035	3.8311499600000003	0.812688503138312	3.6385154200000005	0.40150584463678574	3.55441356	0.27346004726675577	3.7166700025	0.38480455082457254
2.38	4.421929	5.2031019999999994	3.993353	3.712879	4.33281575	3.240481443514644	3.512987861924686	3.32832849790795	3.067040711297071	3.287209628661088	4.45149236	0.2664358897126856	4.601377220000001	0.7557508268944014	3.99311146	0.4084058319509755	3.70713584	0.21349381268040157	4.18827922	0.24919119139945353	3.8547129800000004	0.5389265987582232	3.8437863300000004	0.8241331544963973	3.64958682	0.39577542570644647	3.5583371800000005	0.27288439782706625	3.7266058274999994	0.38777642091798586
2.39	4.501968	5.081539	3.7448360000000003	3.6737399999999996	4.25052075	3.2457376375	3.519523491666667	3.330063945833333	3.069568625	3.291223425	4.45149236	0.2664358897126856	4.601377220000001	0.7557508268944014	3.99311146	0.4084058319509755	3.70713584	0.21349381268040157	4.18827922	0.24919119139945353	3.8682278300000004	0.5380330815295085	3.85134937	0.832028487945419	3.65722041	0.39007970018052895	3.5611794699999995	0.2725882534084889	3.7344942700000003	0.3903476985985509
2.4	4.671544	4.6551160000000005	4.0145930000000005	3.793545	4.283699500000001	3.251653846473029	3.5242354937759335	3.3329043153526974	3.0725726763485475	3.2953415829875516	4.45149236	0.2664358897126856	4.601377220000001	0.7557508268944014	3.99311146	0.4084058319509755	3.70713584	0.21349381268040157	4.18827922	0.24919119139945353	3.8862771499999997	0.5343549390518768	3.85449161	0.8344856911956251	3.6675732599999997	0.3856188370191903	3.5642652	0.27346200263848186	3.743151805	0.3928488225499467
2.41	4.677985	4.391205	4.406855	3.965633	4.3604195	3.257547776859504	3.5278180123966942	3.3373421280991735	3.076263008264463	3.2997427314049586	4.45149236	0.2664358897126856	4.601377220000001	0.7557508268944014	3.99311146	0.4084058319509755	3.70713584	0.21349381268040157	4.18827922	0.24919119139945353	3.9039486	0.5309804211770807	3.85354639	0.8338167344215829	3.68394029	0.3818597693986603	3.56992306	0.2758682684134391	3.752839585	0.39602525357118035
2.42	4.539779	4.75998	4.533081	3.927676	4.440129000000001	3.262824448559671	3.5328886378600823	3.342262864197531	3.079766765432099	3.3044356790123457	4.45149236	0.2664358897126856	4.601377220000001	0.7557508268944014	3.99311146	0.4084058319509755	3.70713584	0.21349381268040157	4.18827922	0.24919119139945353	3.9169793599999996	0.5304292534238703	3.85736281	0.83710988781083	3.6995617499999995	0.3843416496983591	3.5749894800000006	0.27775214594184716	3.7622233499999997	0.40110051457329676
2.43	4.390136	4.682474	4.613881	3.902164	4.39716375	3.2674445778688526	3.5376000532786884	3.3474744139344264	3.0831372459016393	3.308914072745902	4.45149236	0.2664358897126856	4.601377220000001	0.7557508268944014	3.99311146	0.4084058319509755	3.70713584	0.21349381268040157	4.18827922	0.24919119139945353	3.92917816	0.5270995962598753	3.8623719800000003	0.840561025296002	3.71403183	0.3912607946116795	3.5792518799999997	0.2794816919030188	3.7712084625	0.4051796851706542
2.44	4.8791649999999995	4.898976	4.71386	3.8899820000000003	4.59549575	3.2740230285714285	3.5431566897959184	3.3530514979591834	3.0864304897959185	3.314165426530612	4.45149236	0.2664358897126856	4.601377220000001	0.7557508268944014	3.99311146	0.4084058319509755	3.70713584	0.21349381268040157	4.18827922	0.24919119139945353	3.9466258200000004	0.5293976322714807	3.8735136300000006	0.8468829325297534	3.7284643699999998	0.40123063233845996	3.58474648	0.2801412663795096	3.783337575	0.41153318362618957
2.45	4.872914	4.995467	4.737568	3.910615	4.629141	3.2805225853658535	3.5490603902439024	3.3586796138211383	3.0897808333333336	3.319510855691057	4.45149236	0.2664358897126856	4.601377220000001	0.7557508268944014	3.99311146	0.4084058319509755	3.70713584	0.21349381268040157	4.18827922	0.24919119139945353	3.96423045	0.5306475300603164	3.88553805	0.8542330822183544	3.74498443	0.4084374196693871	3.59103246	0.2803321908158302	3.7964463475000003	0.41740543404574937
2.46	4.846068	4.962385	4.650304	3.766679	4.5563590000000005	3.2868608259109315	3.5547823522267206	3.363908862348178	3.0925213117408905	3.3245183380566803	4.45149236	0.2664358897126856	4.601377220000001	0.7557508268944014	3.99311146	0.4084058319509755	3.70713584	0.21349381268040157	4.18827922	0.24919119139945353	3.9821932500000004	0.5297823029806469	3.8980413100000004	0.8607934614177954	3.7606885	0.4127744499382053	3.59729355	0.2771434872119971	3.8095541525	0.4205015372430089
2.47	4.611989	4.953774	4.544869	3.603513	4.4285362500000005	3.2922040846774197	3.560423447580645	3.3686707983870967	3.0945817620967744	3.328970023185484	4.45149236	0.2664358897126856	4.601377220000001	0.7557508268944014	3.99311146	0.4084058319509755	3.70713584	0.21349381268040157	4.18827922	0.24919119139945353	3.9973470399999997	0.525853618928669	3.91551679	0.8643383455791079	3.7751525600000004	0.4146724086884261	3.5980569300000003	0.27705351803133477	3.82151833	0.42092641322231233
2.48	4.518955	4.970874	4.769417000000001	3.570043	4.457322250000001	3.297130795180723	3.566087907630522	3.3742962851405625	3.0964912449799193	3.3335015582329315	4.45149236	0.2664358897126856	4.601377220000001	0.7557508268944014	3.99311146	0.4084058319509755	3.70713584	0.21349381268040157	4.18827922	0.24919119139945353	4.00917611	0.52412935579904	3.93313374	0.8677430778272347	3.7919662499999998	0.4205761623978475	3.5980586199999998	0.2770533448970444	3.83308368	0.4223603172889166
2.49	4.660431	4.910839	4.539613	3.9028289999999997	4.503428	3.3025839959999996	3.571466912	3.3789575519999997	3.0997165960000004	3.3381812639999997	4.45149236	0.2664358897126856	4.601377220000001	0.7557508268944014	3.99311146	0.4084058319509755	3.70713584	0.21349381268040157	4.18827922	0.24919119139945353	4.02198479	0.5242383663882834	3.9532418900000006	0.8668588652471361	3.8063192000000003	0.42136216528508763	3.60188366	0.2786054088769237	3.845857385	0.4231316567401077
2.5	4.952778	5.003724	4.816501000000001	3.672019	4.6112555	3.3091584741035858	3.577173115537849	3.3846848167330674	3.1019966852589644	3.343253272908367	4.2201242	0.35077964520490645	4.52800606	0.39378902625179435	4.62041384	0.2934635890914141	3.2207357400000003	0.3693115254084448	4.14731996	0.2674403048440126	4.03914843	0.5263516136156885	3.97644621	0.8635718684576396	3.8248431800000002	0.4246672698374097	3.6044697199999995	0.2780379564469793	3.8612268849999998	0.42273662675955526
2.51	5.043258000000001	4.752127	5.071273	3.83567	4.6755819999999995	3.3160398214285713	3.581835630952381	3.391377626984127	3.1049080873015873	3.3485402916666667	4.2201242	0.35077964520490645	4.52800606	0.39378902625179435	4.62041384	0.2934635890914141	3.2207357400000003	0.3693115254084448	4.14731996	0.2674403048440126	4.054197240000001	0.5333558085193136	3.9951334699999994	0.8598913034162026	3.8472920499999996	0.4306462385682915	3.6110310200000004	0.27564045996972486	3.876913445	0.4235673049036668
2.52	5.1232679999999995	4.979595	5.268279	3.963142	4.833571	3.323183015810277	3.587360371541502	3.398796209486166	3.1083003162055336	3.3544099782608696	4.2201242	0.35077964520490645	4.52800606	0.39378902625179435	4.62041384	0.2934635890914141	3.2207357400000003	0.3693115254084448	4.14731996	0.2674403048440126	4.06929026	0.5420565240345251	4.01561352	0.8586928571084651	3.8704612	0.444074317952468	3.6189979599999997	0.2741703651095798	3.893590735	0.42809508518531053
2.53	4.976089	5.212035	5.182945	3.9524399999999997	4.83087725	3.3296905196850393	3.593756728346457	3.405820417322835	3.1116237007874017	3.360222841535433	4.2201242	0.35077964520490645	4.52800606	0.39378902625179435	4.62041384	0.2934635890914141	3.2207357400000003	0.3693115254084448	4.14731996	0.2674403048440126	4.0823999	0.548003266053938	4.03821485	0.86015531255715	3.89191596	0.45511353932444465	3.6262631999999995	0.2732734841510224	3.9096984775000005	0.4327764386497159
2.54	5.021725	4.82237	5.160956	3.665068	4.66752975	3.3363259490196078	3.598574819607843	3.412703301960784	3.113794070588235	3.365349535294118	4.2201242	0.35077964520490645	4.52800606	0.39378902625179435	4.62041384	0.2934635890914141	3.2207357400000003	0.3693115254084448	4.14731996	0.2674403048440126	4.093961230000001	0.555526958167414	4.0522104500000005	0.8614260991081313	3.9114625000000003	0.4671847171330382	3.63113557	0.2695151219015735	3.9221924374999997	0.43646087669662037
2.55	4.86406	4.779271	5.203616	3.537866	4.59620325	3.34229366015625	3.6031869140625	3.4196990546875	3.1154506015625	3.3701575576171874	4.2201242	0.35077964520490645	4.52800606	0.39378902625179435	4.62041384	0.2934635890914141	3.2207357400000003	0.3693115254084448	4.14731996	0.2674403048440126	4.10655424	0.5585902604460713	4.06678363	0.8612742547099693	3.9298461700000002	0.4814268563140045	3.63241172	0.26875974130280716	3.93389894	0.4386992621236977
2.56	4.634298	4.801734	5.231941	3.782164	4.6125342499999995	3.3473209143968874	3.607850521400778	3.4267505797665367	3.1180448171206225	3.374991708171206	4.2201242	0.35077964520490645	4.52800606	0.39378902625179435	4.62041384	0.2934635890914141	3.2207357400000003	0.3693115254084448	4.14731996	0.2674403048440126	4.11796599	0.5575874947301087	4.08125743	0.8613425497959641	3.9497205499999994	0.4937147027932324	3.6372725	0.26700539269666396	3.9465541175	0.4398501437880057
2.57	4.723784	4.848403	4.871307	3.521519	4.49125325	3.352656042635659	3.612658864341085	3.4323496356589147	3.1196086705426356	3.379318303294574	4.2201242	0.35077964520490645	4.52800606	0.39378902625179435	4.62041384	0.2934635890914141	3.2207357400000003	0.3693115254084448	4.14731996	0.2674403048440126	4.13137575	0.5558509141585098	4.09351065	0.8634717355152526	3.9664558299999997	0.496325539737803	3.64063789	0.26334280526504855	3.9579950299999997	0.43898049399365535
2.58	4.6021469999999995	5.061299999999999	4.3693290000000005	3.623305	4.41402025	3.357480332046332	3.6182520733590735	3.4359673166023166	3.121553444015444	3.3833132915057917	4.2201242	0.35077964520490645	4.52800606	0.39378902625179435	4.62041384	0.2934635890914141	3.2207357400000003	0.3693115254084448	4.14731996	0.2674403048440126	4.14457441	0.5511356214610608	4.111690530000001	0.8645281777553678	3.9785864300000005	0.49112069371968264	3.6476286700000005	0.2532169318039014	3.97062001	0.43367475105989733
2.59	4.33355	5.255231	4.658841000000001	3.3113599999999996	4.3897455	3.3612344461538464	3.6245481461538462	3.440670676923077	3.1222834692307693	3.3871841846153843	4.2201242	0.35077964520490645	4.52800606	0.39378902625179435	4.62041384	0.2934635890914141	3.2207357400000003	0.3693115254084448	4.14731996	0.2674403048440126	4.15628597	0.5424282683400897	4.1329414	0.8662736831141874	3.98978986	0.4937515714188528	3.6493804799999996	0.2502312387203153	3.9820994274999997	0.4293596419792327
2.6	4.478162	5.251265	4.753496	2.9887829999999997	4.3679265	3.3655138620689655	3.630780777777778	3.445700659003831	3.1217719731800764	3.3909418180076627	4.2201242	0.35077964520490645	4.52800606	0.39378902625179435	4.62041384	0.2934635890914141	3.2207357400000003	0.3693115254084448	4.14731996	0.2674403048440126	4.16765052	0.5370680240552689	4.15322041	0.8684990658720046	4.00370678	0.4954824561945842	3.64970475	0.24934352587979491	3.9935706150000003	0.4241064190262791
2.61	4.5468969999999995	5.450619	4.712833	3.0682720000000003	4.44465525	3.370022958015267	3.6377267251908396	3.4505370419847328	3.1215677748091606	3.394963625	4.2201242	0.35077964520490645	4.52800606	0.39378902625179435	4.62041384	0.2934635890914141	3.2207357400000003	0.3693115254084448	4.14731996	0.2674403048440126	4.18158814	0.5284905569614556	4.17567568	0.8727562505760763	4.01526677	0.49842767884428163	3.65012564	0.24831379120035216	4.0056640575	0.41948325330237307
2.62	4.214731	5.178561	4.543159	3.0929800000000003	4.25735775	3.373234775665399	3.643585410646388	3.4546914980988594	3.1214590760456273	3.3982426901140683	4.2201242	0.35077964520490645	4.52800606	0.39378902625179435	4.62041384	0.2934635890914141	3.2207357400000003	0.3693115254084448	4.14731996	0.2674403048440126	4.19200118	0.5185916343221628	4.19481619	0.8735597900671671	4.0256659500000005	0.4984852862042866	3.65116767	0.2457155045616777	4.0159127475	0.41286997334815484
2.63	4.175829	5.035089	4.533326	3.1557039999999996	4.224987	3.3762749053030303	3.6488562575757575	3.458777234848485	3.1215887916666665	3.401374297348485	4.2201242	0.35077964520490645	4.52800606	0.39378902625179435	4.62041384	0.2934635890914141	3.2207357400000003	0.3693115254084448	4.14731996	0.2674403048440126	4.2029967699999995	0.5062049950978676	4.21126578	0.8737417712803306	4.036621159999999	0.4974724706141073	3.64856821	0.24957690997342583	4.02486298	0.40751619195772587
2.64	4.0383249999999995	4.865190999999999	4.550631	3.296857	4.187751	3.37877320754717	3.6534462	3.4628974377358492	3.1222501811320753	3.4043417566037735	4.2201242	0.35077964520490645	4.52800606	0.39378902625179435	4.62041384	0.2934635890914141	3.2207357400000003	0.3693115254084448	4.14731996	0.2674403048440126	4.21132201	0.4963899232566593	4.22729368	0.8708560056199869	4.04835252	0.49560088396953433	3.64523065	0.25203894240139635	4.033049715000001	0.40240000793659186
2.65	4.031541	4.572522	4.5066060000000006	3.2780389999999997	4.097177	3.381227221804511	3.6569013721804513	3.4668211541353386	3.122835853383459	3.4069464003759395	4.2201242	0.35077964520490645	4.52800606	0.39378902625179435	4.62041384	0.2934635890914141	3.2207357400000003	0.3693115254084448	4.14731996	0.2674403048440126	4.220593330000001	0.4840106194840451	4.2404743	0.8659439435256385	4.058983240000001	0.4938949809849704	3.6415083599999996	0.2546984354459907	4.0403898075	0.39671165568921196
2.66	4.026297	4.353778	4.5202480000000005	2.980962	3.97032125	3.383643213483146	3.6595113970037456	3.470766573033708	3.1223044906367043	3.409056418539326	4.2201242	0.35077964520490645	4.52800606	0.39378902625179435	4.62041384	0.2934635890914141	3.2207357400000003	0.3693115254084448	4.14731996	0.2674403048440126	4.2295969300000005	0.47165872998254493	4.25584325	0.8539784345213879	4.07094236	0.4903930553872592	3.63922351	0.2595913733332817	4.0489015125	0.3857253029950783
2.67	4.187233	4.444107	4.585697000000001	3.29456	4.1278992500000005	3.386641682835821	3.662438992537313	3.47492676119403	3.122947235074627	3.4117386679104476	4.2201242	0.35077964520490645	4.52800606	0.39378902625179435	4.62041384	0.2934635890914141	3.2207357400000003	0.3693115254084448	4.14731996	0.2674403048440126	4.24073705	0.45699847471206473	4.271974790000001	0.8419418743155627	4.08387168	0.48669930497292624	3.64029493	0.2579235332610079	4.0592196125	0.37358973938352824
2.68	4.031648	4.276012	4.713883	3.209175	4.057679499999999	3.389039475836431	3.664719933085502	3.479532546468402	3.1232677843866172	3.414139934944238	4.2201242	0.35077964520490645	4.52800606	0.39378902625179435	4.62041384	0.2934635890914141	3.2207357400000003	0.3693115254084448	4.14731996	0.2674403048440126	4.24825069	0.44711776942696196	4.28490493	0.8318142647598449	4.09496447	0.48830418661480385	3.63978002	0.2587391750196261	4.0669750275	0.36525198078364574
2.69	4.047575	4.013012	4.793096	3.542465	4.099037	3.3914784962962963	3.6660099037037037	3.4843975962962963	3.1248203666666665	3.4166765907407406	4.2201242	0.35077964520490645	4.52800606	0.39378902625179435	4.62041384	0.2934635890914141	3.2207357400000003	0.3693115254084448	4.14731996	0.2674403048440126	4.25737835	0.433259930750702	4.295779100000001	0.8209009564946339	4.10854551	0.48864930717815147	3.6410244900000004	0.2579598875978269	4.0756818625	0.3553011660818588
2.7	3.986512	4.027974	4.532583	3.589163	4.034058	3.3936741918819187	3.667345564575646	3.4882654391143912	3.126533808118081	3.418954750922509	4.2201242	0.35077964520490645	4.52800606	0.39378902625179435	4.62041384	0.2934635890914141	3.2207357400000003	0.3693115254084448	4.14731996	0.2674403048440126	4.2629160299999995	0.42609316060830577	4.3079709	0.8075382878138471	4.11799744	0.4876070949386112	3.64311129	0.2566717695291339	4.082998915	0.34664326330172357
2.71	3.9925119999999996	3.774984	4.549965	3.545316	3.96569425	3.3958758014705883	3.667741294117647	3.4921687463235296	3.1280734485294115	3.420964822610294	4.2201242	0.35077964520490645	4.52800606	0.39378902625179435	4.62041384	0.2934635890914141	3.2207357400000003	0.3693115254084448	4.14731996	0.2674403048440126	4.26836243	0.4189915504018441	4.31778214	0.7948165897147053	4.12614108	0.48795640922151834	3.64289855	0.256744640165955	4.08879605	0.33964567145872715
2.72	3.884632	3.920465	4.484379	3.431282	3.9301895	3.3976661172161173	3.668667021978022	3.495803216117216	3.1291841025641025	3.4228301144688644	4.2201242	0.35077964520490645	4.52800606	0.39378902625179435	4.62041384	0.2934635890914141	3.2207357400000003	0.3693115254084448	4.14731996	0.2674403048440126	4.27378879	0.4102966130025867	4.32603303	0.7862350134258285	4.13401009	0.48731831125614194	3.63992941	0.2574640809539366	4.09344033	0.33417146275499776
2.73	3.91095	3.953199	4.809572999999999	3.518295	4.04800425	3.3995394160583943	3.6697054598540144	3.500597996350365	3.1306042153284674	3.42511177189781	4.2201242	0.35077964520490645	4.52800606	0.39378902625179435	4.62041384	0.2934635890914141	3.2207357400000003	0.3693115254084448	4.14731996	0.2674403048440126	4.27641028	0.4070879931484252	4.3337468	0.7786430844636631	4.14164419	0.4918864398172566	3.63627522	0.25656070693750643	4.0970191225	0.33171587105455336
2.74	3.990456	4.116137	4.7922460000000004	3.501761	4.10015	3.4016882036363634	3.6713288472727275	3.5052948981818184	3.1319538763636365	3.4275664563636363	4.2201242	0.35077964520490645	4.52800606	0.39378902625179435	4.62041384	0.2934635890914141	3.2207357400000003	0.3693115254084448	4.14731996	0.2674403048440126	4.27994969	0.4029862508741263	4.34262217	0.7709390024316978	4.150945699999999	0.49532927375728564	3.63401837	0.25674317759954396	4.1018839825	0.3281031716510998
2.75	3.899865	4.035619	4.853557	3.535868	4.08122725	3.4034931920289853	3.6726487391304348	3.5101799057971017	3.133417333333333	3.429934792572464	4.2201242	0.35077964520490645	4.52800606	0.39378902625179435	4.62041384	0.2934635890914141	3.2207357400000003	0.3693115254084448	4.14731996	0.2674403048440126	4.28318065	0.3985624585033624	4.35089159	0.7630476411823297	4.16055973	0.4995675341072495	3.63261169	0.25689318490386853	4.106810915	0.32399009311425947
2.76	3.9947860000000004	4.206029	4.697766	3.380072	4.06966325	3.4056278231046933	3.674574299638989	3.5144672202166065	3.134307783393502	3.4322442815884475	4.2201242	0.35077964520490645	4.52800606	0.39378902625179435	4.62041384	0.2934635890914141	3.2207357400000003	0.3693115254084448	4.14731996	0.2674403048440126	4.28844201	0.3911042952036863	4.35908595	0.7569631458571036	4.16928325	0.5012697244496889	3.6302909299999997	0.25812524710824153	4.1117755350000005	0.31950347198508017
2.77	4.027863	4.006456	4.506584	3.531707	4.0181525	3.4078660791366904	3.6757681187050357	3.518035985611511	3.1357372769784173	3.4343518651079137	4.2201242	0.35077964520490645	4.52800606	0.39378902625179435	4.62041384	0.2934635890914141	3.2207357400000003	0.3693115254084448	4.14731996	0.2674403048440126	4.2931529699999995	0.38499151491020184	4.36482603	0.7520256977248657	4.17903861	0.4982066139186042	3.6253701	0.2552220560718532	4.1155969275	0.3160219850623466
2.78	4.084944999999999	4.16117	4.5636209999999995	3.4664469999999996	4.06904575	3.4102928853046595	3.677507910394265	3.5217836021505375	3.136922616487455	3.4366267535842296	4.2201242	0.35077964520490645	4.52800606	0.39378902625179435	4.62041384	0.2934635890914141	3.2207357400000003	0.3693115254084448	4.14731996	0.2674403048440126	4.2963016	0.3819458965435539	4.37195122	0.7466135303977404	4.18900751	0.49579869544187943	3.6177626800000002	0.24834756461275642	4.1187557525	0.3139344754581027
2.79	4.117797	4.2299809999999995	4.482953	3.490682	4.08035325	3.4128196857142856	3.6794810285714283	3.52521635	3.138186042857143	3.438925776785714	4.2201242	0.35077964520490645	4.52800606	0.39378902625179435	4.62041384	0.2934635890914141	3.2207357400000003	0.3693115254084448	4.14731996	0.2674403048440126	4.3000155	0.37833346197502093	4.377158349999999	0.7437554154732873	4.19703907	0.4939684313490902	3.6128828299999998	0.24596729374213175	4.1217739375	0.312075879642688
2.8	3.956263	4.372789	4.652504	3.30183	4.0708465	3.4147536476868328	3.6819483167259786	3.529228049822064	3.13876840569395	3.4411746049822063	4.2201242	0.35077964520490645	4.52800606	0.39378902625179435	4.62041384	0.2934635890914141	3.2207357400000003	0.3693115254084448	4.14731996	0.2674403048440126	4.3029158	0.3745182627809749	4.38474245	0.7397547681542671	4.20650368	0.49353281780944197	3.6088723	0.24774817058625703	4.125758557499999	0.3088067475927152
2.81	3.836279	4.367365	4.848483	3.0434660000000004	4.02389825	3.4162484184397166	3.684378872340426	3.5339062588652483	3.138430453900709	3.4432410008865246	4.2201242	0.35077964520490645	4.52800606	0.39378902625179435	4.62041384	0.2934635890914141	3.2207357400000003	0.3693115254084448	4.14731996	0.2674403048440126	4.30516951	0.3709732786460208	4.39236056	0.7355602438356755	4.21733516	0.4956341222471394	3.6030838099999998	0.25411143191388674	4.129487259999999	0.30524729544557017
2.82	3.9479370000000005	4.221011	4.54865	3.161968	3.9698915	3.418127176678445	3.686275098939929	3.5374919257950532	3.138513625441696	3.445101956713781	4.2201242	0.35077964520490645	4.52800606	0.39378902625179435	4.62041384	0.2934635890914141	3.2207357400000003	0.3693115254084448	4.14731996	0.2674403048440126	4.30945084	0.36422713632499154	4.397866029999999	0.7321549303892021	4.224976600000001	0.4947834381018017	3.59903028	0.25789259434947603	4.1328309375	0.30159120210928675
2.83	3.968297	4.354112	4.453215999999999	3.0761329999999996	3.9629395	3.420064394366197	3.688626637323943	3.5407163063380285	3.138293975352113	3.44692532834507	4.2201242	0.35077964520490645	4.52800606	0.39378902625179435	4.62041384	0.2934635890914141	3.2207357400000003	0.3693115254084448	4.14731996	0.2674403048440126	4.31362203	0.3577870767519288	4.4015509	0.7309855481503535	4.23095672	0.49388216477748575	3.5940169199999996	0.2631355937783853	4.1350366425	0.29950606017759823
2.84	3.7884839999999995	4.467306	4.544252999999999	2.9857240000000003	3.94644175	3.421357094736842	3.691358845614035	3.5442374877192986	3.137758642105263	3.44867801754386	4.2201242	0.35077964520490645	4.52800606	0.39378902625179435	4.62041384	0.2934635890914141	3.2207357400000003	0.3693115254084448	4.14731996	0.2674403048440126	4.31628711	0.3527883716986865	4.41068299	0.7259786387112338	4.23899739	0.49235440444324824	3.58836002	0.2700504806263518	4.1385818775	0.2950777624663459
2.85	3.7897	4.319977	4.496289	2.957265	3.8908077499999996	3.422645006993007	3.6935568111888113	3.547566339160839	3.1371275454545455	3.450223925699301	4.2201242	0.35077964520490645	4.52800606	0.39378902625179435	4.62041384	0.2934635890914141	3.2207357400000003	0.3693115254084448	4.14731996	0.2674403048440126	4.31707089	0.3515155305614985	4.41985942	0.7188690093435979	4.244689859999999	0.49200184244181744	3.58311305	0.2771428225089886	4.141183305	0.29168187710326
2.86	4.066652	4.34691	4.410297	2.947986	3.94296125	3.4248889337979094	3.6958333031358883	3.550572369337979	3.1364685156794425	3.4519407804878046	4.2201242	0.35077964520490645	4.52800606	0.39378902625179435	4.62041384	0.2934635890914141	3.2207357400000003	0.3693115254084448	4.14731996	0.2674403048440126	4.31975699	0.3485228681519377	4.429103319999999	0.7118235462410932	4.24980847	0.49102479371321084	3.5792770799999998	0.2832469351294282	4.144486465	0.28747598663920626
2.87	3.908854	4.363055	4.5803840000000005	2.713275	3.891392	3.4265693680555556	3.698150045138889	3.5541481041666665	3.13499909375	3.4534666527777778	4.2201242	0.35077964520490645	4.52800606	0.39378902625179435	4.62041384	0.2934635890914141	3.2207357400000003	0.3693115254084448	4.14731996	0.2674403048440126	4.31987177	0.3483842216256482	4.43773751	0.7056452115608187	4.25667271	0.49079784277127425	3.57218623	0.2958118842750566	4.146617055	0.2847629824362293
2.88	4.073846	4.376971	4.6490290000000005	2.7576810000000003	3.9643817500000003	3.428809079584775	3.7004989065743943	3.557936619377162	3.133693494809689	3.4552345250865053	4.2201242	0.35077964520490645	4.52800606	0.39378902625179435	4.62041384	0.2934635890914141	3.2207357400000003	0.3693115254084448	4.14731996	0.2674403048440126	4.32256836	0.3453830512885935	4.44549875	0.700597612530414	4.26502724	0.49028953176795026	3.5669297600000003	0.3055080065067005	4.1500060275	0.28048276767821434
2.89	4.074534	4.601235	4.629075	2.800789	4.026408249999999	3.4310357172413792	3.7036048931034484	3.5616301999999997	3.132545548275862	3.4572040896551726	4.2201242	0.35077964520490645	4.52800606	0.39378902625179435	4.62041384	0.2934635890914141	3.2207357400000003	0.3693115254084448	4.14731996	0.2674403048440126	4.32397929	0.3440630319971197	4.45626151	0.6945541488413502	4.27144452	0.49081775690443163	3.5605616899999997	0.3147288118049478	4.153061752499999	0.27740761045441165
2.9	4.097988	4.555919	4.737897	2.942526	4.0835825	3.433327649484536	3.7065338075601373	3.5656723539518898	3.131892560137457	3.459356592783505	4.2201242	0.35077964520490645	4.52800606	0.39378902625179435	4.62041384	0.2934635890914141	3.2207357400000003	0.3693115254084448	4.14731996	0.2674403048440126	4.326059679999999	0.342035124266695	4.4666289	0.6881331991905105	4.27652095	0.4930077674904195	3.55527202	0.3206307718639292	4.1561203875	0.2749022399483242
2.91	4.187219	4.514023	4.674443	2.7855790000000002	4.040316000000001	3.4359094691780823	3.709299181506849	3.5694695136986305	3.1307065547945205	3.461346179794521	4.2201242	0.35077964520490645	4.52800606	0.39378902625179435	4.62041384	0.2934635890914141	3.2207357400000003	0.3693115254084448	4.14731996	0.2674403048440126	4.3280774200000005	0.3405976008341189	4.47586249	0.68243184037677	4.28435069	0.4930481945485768	3.54699924	0.3296749626826693	4.15882246	0.2723861723828259
2.92	4.21164	4.241707	4.497817	2.698935	3.9125247500000007	3.4385570136518773	3.711116273037543	3.5726379351535837	3.129232931740614	3.4628860383959044	4.2201242	0.35077964520490645	4.52800606	0.39378902625179435	4.62041384	0.2934635890914141	3.2207357400000003	0.3693115254084448	4.14731996	0.2674403048440126	4.33141443	0.3377657630134832	4.4836095	0.6752227033957879	4.29226783	0.4900163371482879	3.53774808	0.3402997802929451	4.161259960000001	0.2690264927602516
2.93	4.226477	4.278383	4.353541	2.597022	3.86385575	3.441237013605442	3.7130457517006805	3.5752940680272105	3.1274226904761906	3.464249880952381	4.2201242	0.35077964520490645	4.52800606	0.39378902625179435	4.62041384	0.2934635890914141	3.2207357400000003	0.3693115254084448	4.14731996	0.2674403048440126	4.33246832	0.3372669257965488	4.49152221	0.6680250839796218	4.30163382	0.48200205343854985	3.5282090999999998	0.35305710973125404	4.1634583625	0.265633876198716
2.94	4.110139	4.478165	4.240575	2.7071709999999998	3.8840125	3.4435044779661017	3.7156393762711866	3.5775492576271186	3.1259981084745765	3.465672805084746	4.2201242	0.35077964520490645	4.52800606	0.39378902625179435	4.62041384	0.2934635890914141	3.2207357400000003	0.3693115254084448	4.14731996	0.2674403048440126	4.3299855	0.3379870490885419	4.50176385	0.659757629239572	4.3057318	0.47969492265134106	3.5174152800000003	0.36147836581690074	4.163724107499999	0.26533776317328367
2.95	4.176909	4.485521	4.160035000000001	2.897764	3.9300572500000004	3.445982195945946	3.7182403277027025	3.5795171148648652	3.125227047297297	3.4672416714527023	4.2201242	0.35077964520490645	4.52800606	0.39378902625179435	4.62041384	0.2934635890914141	3.2207357400000003	0.3693115254084448	4.14731996	0.2674403048440126	4.330751340000001	0.33754788823453624	4.51235586	0.6507586721831147	4.30685891	0.4792137983846729	3.50855749	0.3657190507973712	4.1646309	0.26437130117467106
2.96	4.256949	4.471349	4.033753	2.787081	3.887283	3.4487127239057243	3.7207760471380475	3.5810465286195288	3.1240885084175085	3.468655952020202	4.2201242	0.35077964520490645	4.52800606	0.39378902625179435	4.62041384	0.2934635890914141	3.2207357400000003	0.3693115254084448	4.14731996	0.2674403048440126	4.3316069299999995	0.337248172469773	4.52290458	0.6412960490496297	4.310574030000001	0.47559229386280777	3.49902679	0.3719875817276169	4.1660280825000005	0.2625075039977709
2.97	4.087597	4.671696	4.00591	2.7110640000000004	3.86906675	3.450856630872483	3.723967053691275	3.5824722449664432	3.122702520134228	3.469999612416107	4.2201242	0.35077964520490645	4.52800606	0.39378902625179435	4.62041384	0.2934635890914141	3.2207357400000003	0.3693115254084448	4.14731996	0.2674403048440126	4.33350606	0.33530910992798574	4.53597806	0.6306770098118234	4.30999019	0.4759333965718729	3.4868231000000005	0.37763376194634196	4.1665743525	0.2618244190025755
2.98	4.264684	4.823562	4.069756	2.723125	3.97028175	3.4535784615384615	3.7276446287625418	3.584101956521739	3.1213661404682274	3.4716727968227428	4.2201242	0.35077964520490645	4.52800606	0.39378902625179435	4.62041384	0.2934635890914141	3.2207357400000003	0.3693115254084448	4.14731996	0.2674403048440126	4.33634691	0.33348744560050236	4.54962989	0.621828869261132	4.309381730000001	0.47620387069736203	3.4742888599999997	0.3819912100578944	4.1674118475	0.26105240928687423
2.99	4.032249	4.701287	4.113595	2.67746	3.8811477500000002	3.4555073633333335	3.7308901033333335	3.5858669333333335	3.1198864533333333	3.473037713333333	4.2201242	0.35077964520490645	4.52800606	0.39378902625179435	4.62041384	0.2934635890914141	3.2207357400000003	0.3693115254084448	4.14731996	0.2674403048440126	4.33580828	0.333938885980164	4.5646916399999995	0.6067469032470486	4.30676265	0.47655664107950335	3.46393579	0.3894201461771739	4.16779959	0.26059314337051814
3.0	3.979712	4.653202	4.081254	2.838322	3.8881225	3.457248906976744	3.733954262458472	3.587512737541528	3.1189510232558137	3.474416732558139	4.4830656399999995	0.4463826839453233	4.74104786	0.25141940663401546	4.285408500000001	0.21566305749388334	2.9817900400000004	0.2689076173613503	4.12282801	0.14427871460694533	4.335270769999999	0.3344732898092914	4.57910342	0.5912099650497263	4.302822750000001	0.47677825445576655	3.4575763	0.3944104212796219	4.16869331	0.25946549606345876
3.01	4.099081	4.792854	4.249621	2.897269	4.009706250000001	3.459374178807947	3.737460552980133	3.589705149006623	3.118216976821192	3.476189214403974	4.4830656399999995	0.4463826839453233	4.74104786	0.25141940663401546	4.285408500000001	0.21566305749388334	2.9817900400000004	0.2689076173613503	4.12282801	0.14427871460694533	4.334701389999999	0.33482978894658205	4.59583555	0.572880859088256	4.30245446	0.4768052530447418	3.4496758599999997	0.39766137166418103	4.170666815	0.2574706608269585
3.02	4.175012000000001	4.497193	4.147292	2.818794	3.9095727500000006	3.4617360198019798	3.739967920792079	3.5915453696369637	3.1172287821782176	3.47761952310231	4.4830656399999995	0.4463826839453233	4.74104786	0.25141940663401546	4.285408500000001	0.21566305749388334	2.9817900400000004	0.2689076173613503	4.12282801	0.14427871460694533	4.33471608	0.3348226791684271	4.6112423	0.5485489298971209	4.30207426	0.4769147506739519	3.44284938	0.40259253519372645	4.172720505	0.2545144621516063
3.03	4.232171	4.699129	4.1002529999999995	2.912629	3.9860454999999995	3.4642703453947368	3.743123055921053	3.59321875	3.1165557565789475	3.479291976973684	4.4830656399999995	0.4463826839453233	4.74104786	0.25141940663401546	4.285408500000001	0.21566305749388334	2.9817900400000004	0.2689076173613503	4.12282801	0.14427871460694533	4.33685425	0.33346194144360086	4.62658337	0.5287905295846845	4.30136439	0.4771642252447192	3.43842266	0.40598431996277884	4.1758061675	0.25028499025846285
3.04	4.17244	4.745913	4.063068	2.757669	3.9347725000000002	3.466592213114754	3.746410891803279	3.5947592393442624	3.1153790786885245	3.4807853557377046	4.4830656399999995	0.4463826839453233	4.74104786	0.25141940663401546	4.285408500000001	0.21566305749388334	2.9817900400000004	0.2689076173613503	4.12282801	0.14427871460694533	4.33916444	0.3314891509926369	4.640530050000001	0.5129694066917417	4.29871584	0.4777500129817014	3.43135405	0.4116393803394289	4.177441095000001	0.24814062822348223
3.05	4.131721	4.710818	4.0571909999999995	2.816515	3.9290612499999993	3.468765836601307	3.749562549019608	3.5962704542483666	3.1144023986928104	3.482250309640523	4.4830656399999995	0.4463826839453233	4.74104786	0.25141940663401546	4.285408500000001	0.21566305749388334	2.9817900400000004	0.2689076173613503	4.12282801	0.14427871460694533	4.34053705	0.33032955520846813	4.652590399999999	0.5000110851103053	4.29364823	0.47759581381673677	3.42163955	0.4145908230101202	4.1771038075	0.2484580619179641
3.06	4.043666	4.764704	4.103401	2.6850560000000003	3.8992067500000003	3.470638475570033	3.7528691986970686	3.597922345276873	3.1130038762214984	3.4836084739413677	4.4830656399999995	0.4463826839453233	4.74104786	0.25141940663401546	4.285408500000001	0.21566305749388334	2.9817900400000004	0.2689076173613503	4.12282801	0.14427871460694533	4.338255520000001	0.3315944584316664	4.6645553600000005	0.48797112103219553	4.28755285	0.4760777488189656	3.4136969899999996	0.42103276451360505	4.17601518	0.24944271444426183
3.07	3.8410290000000002	4.9969920000000005	4.130542	2.605289	3.8934630000000006	3.4718410422077923	3.756908558441558	3.59965162987013	3.111355451298701	3.484939170454546	4.4830656399999995	0.4463826839453233	4.74104786	0.25141940663401546	4.285408500000001	0.21566305749388334	2.9817900400000004	0.2689076173613503	4.12282801	0.14427871460694533	4.33166822	0.3348804277393577	4.6753168	0.4832476235853643	4.28525803	0.47627792994466384	3.4052621600000004	0.42870216259158367	4.1743763025	0.2507651121698132
3.08	3.6104439999999998	5.100624	4.204161	2.558403	3.868408	3.472289595469255	3.76125715210356	3.6016079708737863	3.1095659611650484	3.486180169902913	4.4830656399999995	0.4463826839453233	4.74104786	0.25141940663401546	4.285408500000001	0.21566305749388334	2.9817900400000004	0.2689076173613503	4.12282801	0.14427871460694533	4.32139588	0.3410962049271988	4.68732455	0.47868101189694917	4.28567351	0.4761879737833475	3.3978564900000006	0.43687546356262646	4.1730626074999995	0.2520299462629523
3.09	3.7168400000000004	5.179382	4.109698	2.6907170000000002	3.9241592500000007	3.4730784677419355	3.765831748387097	3.6032469709677417	3.1082148354838712	3.4875930056451616	4.4830656399999995	0.4463826839453233	4.74104786	0.25141940663401546	4.285408500000001	0.21566305749388334	2.9817900400000004	0.2689076173613503	4.12282801	0.14427871460694533	4.309789080000001	0.3417284862791726	4.6991735199999995	0.47601533893212833	4.288187880000001	0.47456942070733105	3.39137417	0.44253095553795296	4.1721311624999995	0.2527824070927249
3.1	3.809952	5.412024	4.098952000000001	2.663772	3.996175	3.474161662379421	3.7711249710610932	3.604840877813505	3.106785758842444	3.489228317524116	4.4830656399999995	0.4463826839453233	4.74104786	0.25141940663401546	4.285408500000001	0.21566305749388334	2.9817900400000004	0.2689076173613503	4.12282801	0.14427871460694533	4.301582499999999	0.3437939499681334	4.71330717	0.47598838045873665	4.29079263	0.472787662873908	3.3828695500000006	0.44828076224560637	4.1721379625	0.2527776165775212
3.11	3.837781	5.306876000000001	4.280406	2.7660299999999998	4.0477732500000005	3.475327108974359	3.77604725	3.607006150641026	3.105693592948718	3.4910185256410253	4.4830656399999995	0.4463826839453233	4.74104786	0.25141940663401546	4.285408500000001	0.21566305749388334	2.9817900400000004	0.2689076173613503	4.12282801	0.14427871460694533	4.29482871	0.34622085478319825	4.730068	0.4669081991867033	4.29430937	0.47137315504783667	3.37779751	0.45238433485496704	4.1742508975	0.25081905259828274
3.12	4.102789	5.221545	4.276049	2.929503	4.1324715	3.4773317795527157	3.7806654536741213	3.60914366773163	3.1051306837060704	3.493067896166134	4.4830656399999995	0.4463826839453233	4.74104786	0.25141940663401546	4.285408500000001	0.21566305749388334	2.9817900400000004	0.2689076173613503	4.12282801	0.14427871460694533	4.29051168	0.3458936052807178	4.744485630000001	0.459468761477142	4.2979702600000005	0.4697768788038429	3.3745581500000004	0.4544389441178166	4.17688143	0.24896229324724836
3.13	4.154452	4.9033310000000006	4.132987	2.848235	4.00975125	3.479488213375796	3.784240821656051	3.610811958598726	3.104312544585987	3.49471338455414	4.4830656399999995	0.4463826839453233	4.74104786	0.25141940663401546	4.285408500000001	0.21566305749388334	2.9817900400000004	0.2689076173613503	4.12282801	0.14427871460694533	4.28858726	0.34611201495193394	4.75352412	0.4535168383860678	4.3015675	0.467088002694268	3.36779452	0.4572081513421939	4.17786835	0.24809198740032787
3.14	4.284594	4.852152	4.21875	2.9981679999999997	4.0884160000000005	3.4820441047619046	3.7876310158730155	3.612741920634921	3.1039755777777778	3.4965981547619047	4.4830656399999995	0.4463826839453233	4.74104786	0.25141940663401546	4.285408500000001	0.21566305749388334	2.9817900400000004	0.2689076173613503	4.12282801	0.14427871460694533	4.28987664	0.34585187082374985	4.76271724	0.44596766241001046	4.3034516400000005	0.46636230591211847	3.3634234899999997	0.4586436984463371	4.1798672525	0.24653757491470413
3.15	4.302477	4.7618860000000005	4.278332000000001	3.0622100000000003	4.10122625	3.4846404113924048	3.7907141012658228	3.6148482183544304	3.1038434082278483	3.498511534810127	4.4830656399999995	0.4463826839453233	4.74104786	0.25141940663401546	4.285408500000001	0.21566305749388334	2.9817900400000004	0.2689076173613503	4.12282801	0.14427871460694533	4.29307677	0.3444563905387464	4.77056133	0.43885841251497604	4.30886137	0.4628537941219508	3.3564667900000003	0.45787546530519607	4.182241565	0.2445985333901894
3.16	4.265878	4.70435	4.393307	2.965065	4.0821499999999995	3.4871048832807574	3.7935962334384854	3.617303924290221	3.1034056214511043	3.500352665615142	4.4830656399999995	0.4463826839453233	4.74104786	0.25141940663401546	4.285408500000001	0.21566305749388334	2.9817900400000004	0.2689076173613503	4.12282801	0.14427871460694533	4.29520046	0.3436180982060613	4.77477263	0.43614684280984445	4.31656602	0.45770289604581726	3.34655492	0.45548256990797437	4.183273507500001	0.24394904500648718
3.17	4.201036	4.565296	4.624941	2.988652	4.09498125	3.4893499496855345	3.796022962264151	3.6204725943396228	3.1030447610062892	3.5022225668238995	4.4830656399999995	0.4463826839453233	4.74104786	0.25141940663401546	4.285408500000001	0.21566305749388334	2.9817900400000004	0.2689076173613503	4.12282801	0.14427871460694533	4.2948873800000005	0.3436902021908244	4.77645058	0.43500200632185143	4.32672491	0.4530915230644598	3.3364676400000004	0.45208069663931544	4.183632627500001	0.24379073755066064
3.18	4.293388	4.457961	4.5125910000000005	2.983068	4.061752	3.4918704451410663	3.798098003134796	3.6232692037617555	3.10266865830721	3.5039765775862066	4.4830656399999995	0.4463826839453233	4.74104786	0.25141940663401546	4.285408500000001	0.21566305749388334	2.9817900400000004	0.2689076173613503	4.12282801	0.14427871460694533	4.29631618	0.34338077414136237	4.77352768	0.43616027386191736	4.33592943	0.44733055958599754	3.32687423	0.4492624898447135	4.18316188	0.24398201737767616
3.19	4.349248	4.595178	4.468389	2.8589949999999997	4.0679525	3.49454975	3.800588878125	3.625910203125	3.101907178125	3.50573900234375	4.4830656399999995	0.4463826839453233	4.74104786	0.25141940663401546	4.285408500000001	0.21566305749388334	2.9817900400000004	0.2689076173613503	4.12282801	0.14427871460694533	4.29657704	0.3434112815849989	4.77032736	0.4362842784284588	4.34409296	0.4421427316083355	3.31673133	0.4482502468422319	4.181932172500001	0.2442522499691979
3.2	4.504564	4.538749	4.161918	3.190279	4.0988775	3.4976962118380057	3.8028884423676015	3.627580009345795	3.1021824797507787	3.5075867858255454	4.4830656399999995	0.4463826839453233	4.74104786	0.25141940663401546	4.285408500000001	0.21566305749388334	2.9817900400000004	0.2689076173613503	4.12282801	0.14427871460694533	4.2975493	0.34386536565465936	4.76730724	0.4368367551630338	4.352015590000001	0.43147516388424106	3.3114371599999997	0.44656610060236995	4.1820773225000005	0.24419798911031465
3.21	4.4506	4.818798	4.196337	3.2352760000000003	4.175252749999999	3.5006555403726707	3.806043440993789	3.6293463354037265	3.102595813664596	3.509660282608696	4.4830656399999995	0.4463826839453233	4.74104786	0.25141940663401546	4.285408500000001	0.21566305749388334	2.9817900400000004	0.2689076173613503	4.12282801	0.14427871460694533	4.296960680000001	0.34354918864702966	4.76502371	0.43595507637277264	4.35863478	0.42381503880283383	3.3044643099999997	0.4421920896696795	4.1812708700000005	0.24408487463362613
3.22	4.8888110000000005	4.754588	3.9620159999999998	3.4349760000000003	4.26009775	3.504953235294118	3.8089801114551087	3.6303762724458206	3.1036248544891643	3.5119836184210524	4.4830656399999995	0.4463826839453233	4.74104786	0.25141940663401546	4.285408500000001	0.21566305749388334	2.9817900400000004	0.2689076173613503	4.12282801	0.14427871460694533	4.30103293	0.34814255218397433	4.76049159	0.43365524270224803	4.36294358	0.41745979271017386	3.30159806	0.4403861863155009	4.1815165400000005	0.24415239245739712
3.23	4.956875	4.716085	4.098969	3.529316	4.32531125	3.5094344753086415	3.8117798179012348	3.6318225462962963	3.1049387160493827	3.514493888888889	4.4830656399999995	0.4463826839453233	4.74104786	0.25141940663401546	4.285408500000001	0.21566305749388334	2.9817900400000004	0.2689076173613503	4.12282801	0.14427871460694533	4.30400634	0.3524781261837663	4.75692203	0.43252419466950803	4.36808936	0.41088578530878883	3.29924151	0.4385080877885022	4.182064810000001	0.2444156149173347
3.24	4.717537	4.7084399999999995	4.186901	3.50628	4.2797895	3.5131517138461534	3.8145387723076922	3.63353048	3.1061736123076926	3.5168486446153846	4.4830656399999995	0.4463826839453233	4.74104786	0.25141940663401546	4.285408500000001	0.21566305749388334	2.9817900400000004	0.2689076173613503	4.12282801	0.14427871460694533	4.30257565	0.35048079317717684	4.7551090899999995	0.4323417972021373	4.373026289999999	0.40562724556667484	3.2975183599999998	0.43733933735613234	4.182057347500001	0.24441258940629423
3.25	4.5716790000000005	4.571296	4.385617	3.528937	4.26438225	3.5163987300613497	3.816860113496933	3.6358374938650306	3.1074704325153375	3.5191416924846624	4.4830656399999995	0.4463826839453233	4.74104786	0.25141940663401546	4.285408500000001	0.21566305749388334	2.9817900400000004	0.2689076173613503	4.12282801	0.14427871460694533	4.3035095199999995	0.3510776341988344	4.75113221	0.43218363507998286	4.3783627	0.40219888248762514	3.29767134	0.4374183677900196	4.1826689425	0.24454257200239138
3.26	4.7037119999999994	4.794656	4.42398	3.4722199999999996	4.348642	3.520029657492355	3.8198503149847096	3.6382477155963304	3.108585874617737	3.521678390672783	4.4830656399999995	0.4463826839453233	4.74104786	0.25141940663401546	4.285408500000001	0.21566305749388334	2.9817900400000004	0.2689076173613503	4.12282801	0.14427871460694533	4.30587973	0.3529853497728113	4.74840658	0.4310279855014409	4.384815860000001	0.3976307134834983	3.2945826300000003	0.4350544685928171	4.1834212	0.24493992822598468
3.27	4.463008	4.943655	4.454194	3.4127520000000002	4.31840225	3.5229045914634147	3.8232765487804876	3.640735356707317	3.109513210365854	3.5241074268292683	4.4830656399999995	0.4463826839453233	4.74104786	0.25141940663401546	4.285408500000001	0.21566305749388334	2.9817900400000004	0.2689076173613503	4.12282801	0.14427871460694533	4.307206829999999	0.35332738674457875	4.74465708	0.42763523038733653	4.3924072	0.3915289323499253	3.2891357699999997	0.43005269354960374	4.18335172	0.24490024399503338
3.28	4.377422999999999	4.7707440000000005	4.685767	3.3717829999999998	4.30142925	3.5255019118541036	3.826156389057751	3.6439117446808513	3.110310382978723	3.526470107142857	4.4830656399999995	0.4463826839453233	4.74104786	0.25141940663401546	4.285408500000001	0.21566305749388334	2.9817900400000004	0.2689076173613503	4.12282801	0.14427871460694533	4.30493813	0.35212686244537467	4.73704557	0.4201906807753621	4.40271729	0.38543559794625804	3.28438104	0.4264329169294126	4.1822705075	0.24412896770388437
3.29	4.394712	4.677472	4.6343440000000005	3.075306	4.1954585	3.5281358818181814	3.828736133333333	3.646913054545455	3.1102043090909093	3.52849734469697	4.4830656399999995	0.4463826839453233	4.74104786	0.25141940663401546	4.285408500000001	0.21566305749388334	2.9817900400000004	0.2689076173613503	4.12282801	0.14427871460694533	4.29927899	0.34597643372512515	4.72719353	0.40968713932769085	4.41366127	0.37611516316590055	3.27466365	0.4198998379974563	4.1786993599999995	0.2412524313362749
3.3	4.509206	4.655386	4.795249	2.9100930000000003	4.2174835	3.5310998398791544	3.8312335649546827	3.650382347432024	3.1095997432024167	3.530578873867069	4.4830656399999995	0.4463826839453233	4.74104786	0.25141940663401546	4.285408500000001	0.21566305749388334	2.9817900400000004	0.2689076173613503	4.12282801	0.14427871460694533	4.29617683	0.3426401922863337	4.71900303	0.4027254151941679	4.42392781	0.37232218993939703	3.26529137	0.4174412542734688	4.1760997600000005	0.23939425204393722
3.31	4.616884	4.32023	4.7783750000000005	3.120959	4.209112	3.534370274096385	3.8327064457831326	3.6537799156626507	3.1096339578313255	3.532622648343373	4.4830656399999995	0.4463826839453233	4.74104786	0.25141940663401546	4.285408500000001	0.21566305749388334	2.9817900400000004	0.2689076173613503	4.12282801	0.14427871460694533	4.29612621	0.34259194911377605	4.707518950000001	0.39747266186598107	4.43552576	0.36497341773982833	3.2580764500000003	0.4135822315561646	4.1743118425	0.2384622536711646
3.32	4.726184	4.237172	4.705718	2.944275	4.153337250000001	3.537949294294294	3.833921057057057	3.6569388888888885	3.109137384384384	3.534486656156156	4.4830656399999995	0.4463826839453233	4.74104786	0.25141940663401546	4.285408500000001	0.21566305749388334	2.9817900400000004	0.2689076173613503	4.12282801	0.14427871460694533	4.29696776	0.3435522288102667	4.69645563	0.3949808426598546	4.4467783	0.3555698973395137	3.24749517	0.4078426730733518	4.171924215000001	0.23745278258210745
3.33	5.168211	4.171204	4.51938	2.9723040000000003	4.2077747500000005	3.542830317365269	3.8349308862275446	3.659521047904192	3.1087277035928147	3.536502488772455	4.4830656399999995	0.4463826839453233	4.74104786	0.25141940663401546	4.285408500000001	0.21566305749388334	2.9817900400000004	0.2689076173613503	4.12282801	0.14427871460694533	4.30244483	0.3529983333752335	4.6851029	0.3935830164875478	4.45715602	0.3420011345765067	3.2390261099999997	0.40463137966384194	4.170932465	0.23708996674096744
3.34	5.36419	4.491366	4.586991	2.972573	4.35378	3.5482672119402983	3.8368903940298504	3.662289614925373	3.1083212716417914	3.5389421231343285	4.4830656399999995	0.4463826839453233	4.74104786	0.25141940663401546	4.285408500000001	0.21566305749388334	2.9817900400000004	0.2689076173613503	4.12282801	0.14427871460694533	4.31279719	0.368618187499289	4.67455275	0.384293329546454	4.4658174200000005	0.33404050567408095	3.23297003	0.40403560695896074	4.171534347500001	0.23748057390406402
3.35	5.148996	4.450577	4.347276	2.878946	4.20644875	3.553031285714286	3.838716842261905	3.6643282648809525	3.1076386071428574	3.54092875	4.4830656399999995	0.4463826839453233	4.74104786	0.25141940663401546	4.285408500000001	0.21566305749388334	2.9817900400000004	0.2689076173613503	4.12282801	0.14427871460694533	4.3216106000000005	0.3779460768057836	4.66400697	0.37564219276518523	4.4731537900000005	0.3230095951905762	3.22411908	0.4019736046466478	4.17072261	0.23721834846020923
3.36	5.159101000000001	4.4289689999999995	4.3070770000000005	2.712581	4.151932	3.5577970712166174	3.840468332344214	3.6662355311572696	3.106466329376855	3.5427418160237387	4.4830656399999995	0.4463826839453233	4.74104786	0.25141940663401546	4.285408500000001	0.21566305749388334	2.9817900400000004	0.2689076173613503	4.12282801	0.14427871460694533	4.33147242	0.3867898953210682	4.65344406	0.36706902775893324	4.4791561	0.3140793144144368	3.21468902	0.4028096919200763	4.1696904	0.23707178281056404
3.37	5.21046	4.724667	4.348225	2.775238	4.264647500000001	3.562686606508876	3.8430843047337278	3.6682532514792903	3.1054863639053254	3.5448776316568047	4.4830656399999995	0.4463826839453233	4.74104786	0.25141940663401546	4.285408500000001	0.21566305749388334	2.9817900400000004	0.2689076173613503	4.12282801	0.14427871460694533	4.3413493700000005	0.3964754101897352	4.6456149799999995	0.35687520154076346	4.483924409999999	0.3083260484526214	3.2034454	0.3991744181186255	4.168583539999999	0.23635928059146527
3.38	5.310639999999999	4.803202	4.175027	2.9720370000000003	4.3152265	3.5678428112094394	3.845916510324484	3.669748159292036	3.105092707964602	3.5471500471976403	4.4830656399999995	0.4463826839453233	4.74104786	0.25141940663401546	4.285408500000001	0.21566305749388334	2.9817900400000004	0.2689076173613503	4.12282801	0.14427871460694533	4.3502364799999995	0.4080901008881409	4.64161598	0.3527822135468326	4.48574115	0.30593221521714	3.1960369799999997	0.39648990431369907	4.1684076475000005	0.23624234449140363
3.39	5.332795	4.881243	4.144674999999999	2.899895	4.314652	3.5730338470588237	3.8489615882352943	3.6711450029411767	3.104489185294118	3.549407405882353	4.4830656399999995	0.4463826839453233	4.74104786	0.25141940663401546	4.285408500000001	0.21566305749388334	2.9817900400000004	0.2689076173613503	4.12282801	0.14427871460694533	4.35854475	0.41950802799737275	4.6396130200000005	0.35082243040162353	4.4897395399999995	0.29867797049055067	3.18829853	0.39461951645827986	4.1690489600000005	0.23655434399467626
3.4	4.982483	5.009031	4.1916199999999995	3.200521	4.345913749999999	3.577167129032258	3.8523635513196477	3.672671322580645	3.1047708035190618	3.551743201612903	4.4830656399999995	0.4463826839453233	4.74104786	0.25141940663401546	4.285408500000001	0.21566305749388334	2.9817900400000004	0.2689076173613503	4.12282801	0.14427871460694533	4.36165414	0.4229893036420792	4.6431521700000005	0.3527602289377826	4.49150981	0.29634886136579686	3.18236829	0.3898593509512204	4.169671102500001	0.2369404202079321
3.41	4.944824	4.870256	4.095052	3.260484	4.292654000000001	3.5811661257309937	3.8553398450292398	3.67390635380117	3.105226105263158	3.5539096074561405	4.4830656399999995	0.4463826839453233	4.74104786	0.25141940663401546	4.285408500000001	0.21566305749388334	2.9817900400000004	0.2689076173613503	4.12282801	0.14427871460694533	4.36432253	0.425837084021558	4.64794268	0.3525569229406862	4.48839178	0.29887807491447027	3.1753168	0.38184384065515925	4.1689934475	0.23648583425236372
3.42	4.865578	4.577448	4.2139310000000005	3.16729	4.20606175	3.5849107667638487	3.857445116618076	3.6754807696793006	3.1054070495626824	3.5558109256559765	4.4830656399999995	0.4463826839453233	4.74104786	0.25141940663401546	4.285408500000001	0.21566305749388334	2.9817900400000004	0.2689076173613503	4.12282801	0.14427871460694533	4.367580520000001	0.42843143098024683	4.64611736	0.3524435045629438	4.48520028	0.3000975479275786	3.1677129399999995	0.3742049530386292	4.166652775	0.23492833910281535
3.43	4.772205	4.439364	4.04514	3.1792249999999997	4.1089835	3.5883622034883724	3.8591367412790696	3.6765553604651164	3.1056216366279066	3.5574189854651164	4.4830656399999995	0.4463826839453233	4.74104786	0.25141940663401546	4.285408500000001	0.21566305749388334	2.9817900400000004	0.2689076173613503	4.12282801	0.14427871460694533	4.371401209999999	0.43033400308677366	4.64368626	0.35302817137753667	4.479512870000001	0.30300939992795994	3.1604835500000004	0.3667822558990709	4.1637709725	0.23383714189355706
3.44	4.854296	4.643416	3.960381	3.202099	4.165048	3.5920315768115945	3.861410014492754	3.677378043478261	3.1059012811594204	3.5591802289855075	4.4830656399999995	0.4463826839453233	4.74104786	0.25141940663401546	4.285408500000001	0.21566305749388334	2.9817900400000004	0.2689076173613503	4.12282801	0.14427871460694533	4.37115252	0.4300446910550466	4.64113066	0.352085191157168	4.47197808	0.30647156117510627	3.1536047199999997	0.35933756572405057	4.159466495	0.22973554358411116
3.45	4.563517	4.7859869999999995	4.035715000000001	3.005275	4.0976235	3.594839338150289	3.864082202312139	3.6784136994219656	3.105610453757225	3.560736423410405	4.4830656399999995	0.4463826839453233	4.74104786	0.25141940663401546	4.285408500000001	0.21566305749388334	2.9817900400000004	0.2689076173613503	4.12282801	0.14427871460694533	4.36805855	0.4275037649958398	4.63903586	0.35057563774246947	4.4649595500000006	0.30835861413363147	3.1445513199999997	0.3513892466657751	4.15415132	0.22485615795949723
3.46	4.497159	5.095075	4.148651	2.8461399999999997	4.146756249999999	3.5974396829971185	3.8676297319884725	3.6797688501440926	3.1048627002881846	3.562425241354467	4.4830656399999995	0.4463826839453233	4.74104786	0.25141940663401546	4.285408500000001	0.21566305749388334	2.9817900400000004	0.2689076173613503	4.12282801	0.14427871460694533	4.36456946	0.42497942857491533	4.6403627599999995	0.35205981850236034	4.45994302	0.3093917204638116	3.13534593	0.3469564408042319	4.1500552925	0.22115570662116507
3.47	4.297879	4.852773	4.188423	2.6402189999999996	3.9948235000000003	3.5994524396551726	3.870460603448276	3.6812305000000003	3.103527517241379	3.563667765086207	4.4830656399999995	0.4463826839453233	4.74104786	0.25141940663401546	4.285408500000001	0.21566305749388334	2.9817900400000004	0.2689076173613503	4.12282801	0.14427871460694533	4.36142836	0.42429250076378777	4.6393527500000005	0.3512956531640844	4.45637856	0.3104548730872243	3.1257129900000002	0.3471993187602849	4.145718165	0.2198883786796258
3.48	4.041543	4.770205	4.494222	2.656877	3.9907117499999996	3.6007191747851004	3.8730386676217767	3.683559988538682	3.1022477163323785	3.564891386819484	4.4830656399999995	0.4463826839453233	4.74104786	0.25141940663401546	4.285408500000001	0.21566305749388334	2.9817900400000004	0.2689076173613503	4.12282801	0.14427871460694533	4.35665424	0.42518708031353974	4.63734606	0.349953362678067	4.45362661	0.30886763423459695	3.1165813300000003	0.34740348029679313	4.14105206	0.2181532136526862
3.49	4.1544989999999995	4.628929	4.468069	2.370985	3.9056205000000004	3.602301402857143	3.8751983542857142	3.6858014428571426	3.1001583942857147	3.5658648985714287	4.4830656399999995	0.4463826839453233	4.74104786	0.25141940663401546	4.285408500000001	0.21566305749388334	2.9817900400000004	0.2689076173613503	4.12282801	0.14427871460694533	4.35159492	0.4245454850950771	4.63452696	0.34886172733486037	4.45291117	0.30874928651149425	3.1012628899999997	0.34615480367230506	4.135073985	0.21630575062416002
3.5	4.267391	4.680823	4.469717	2.535349	3.98832	3.604196245014245	3.877493581196581	3.688034820512821	3.098549250712251	3.5670684743589742	5.547188060000001	0.5638648744553046	4.4991112	0.34561618833613683	4.67633846	0.15316752228944747	3.2425257	0.33880824022790534	4.491290855	0.23487057950396376	4.34474105	0.42025268581592323	4.63129795	0.34689881786131344	4.449443329999999	0.3065640202097678	3.08989619	0.34588588457010266	4.128844630000001	0.2113672902665824
3.51	4.325175	4.392663	4.584837	2.736504	4.00979475	3.6062444801136366	3.8789571306818185	3.6905825539772725	3.097520713068182	3.5683262194602277	5.547188060000001	0.5638648744553046	4.4991112	0.34561618833613683	4.67633846	0.15316752228944747	3.2425257	0.33880824022790534	4.491290855	0.23487057950396376	4.337560219999999	0.41428921901898413	4.62770331	0.3474960217763526	4.44457897	0.30039471437119636	3.07890453	0.3393501406008361	4.1221867575	0.20434065940744822
3.52	4.395544	4.47808	4.667509	2.7617659999999997	4.075724749999999	3.6084804560906516	3.880654362606232	3.693350050991502	3.0965695665722377	3.5697636090651557	5.547188060000001	0.5638648744553046	4.4991112	0.34561618833613683	4.67633846	0.15316752228944747	3.2425257	0.33880824022790534	4.491290855	0.23487057950396376	4.33028298	0.4066697680399552	4.62268816	0.34598182982506304	4.43857127	0.28956721922844797	3.0668907700000005	0.32883266407924217	4.114608295	0.19132982976143015
3.53	4.40668	4.3530429999999996	4.691977	2.6801199999999996	4.032954999999999	3.6107352570621467	3.8819887937853106	3.6961710310734466	3.095393155367231	3.571072059322034	5.547188060000001	0.5638648744553046	4.4991112	0.34561618833613683	4.67633846	0.15316752228944747	3.2425257	0.33880824022790534	4.491290855	0.23487057950396376	4.32458889	0.4014893805485585	4.614098240000001	0.34184052298444484	4.43366159	0.280849720572696	3.05416757	0.3186804768075194	4.1066290725	0.17727917028321935
3.54	4.359024	4.533775	4.767676	2.872218	4.1331732500000005	3.6128431126760563	3.8838248112676057	3.6991893549295773	3.0947644929577467	3.5726554429577466	5.547188060000001	0.5638648744553046	4.4991112	0.34561618833613683	4.67633846	0.15316752228944747	3.2425257	0.33880824022790534	4.491290855	0.23487057950396376	4.3179618799999995	0.3952875675054606	4.61121229	0.3412822108733851	4.4297287899999995	0.27321212694584135	3.04623907	0.31314287543206837	4.1012855075	0.16801281132196264
3.55	4.620425	4.165405	4.4357489999999995	2.763609	3.996297	3.6156733988764045	3.8846157668539325	3.701258342696629	3.0938342808988764	3.5738454473314607	5.547188060000001	0.5638648744553046	4.4991112	0.34561618833613683	4.67633846	0.15316752228944747	3.2425257	0.33880824022790534	4.491290855	0.23487057950396376	4.3155255299999995	0.3926295841364162	4.60507363	0.343740759928039	4.42205012	0.2617941283178144	3.0384965	0.310424531112075	4.095286445	0.16071438722471423
3.56	4.876736	4.236872	4.386427	2.654832	4.03871675	3.6192057871148458	3.8856024789915966	3.7031775826330535	3.092604582633053	3.5751476078431375	5.547188060000001	0.5638648744553046	4.4991112	0.34561618833613683	4.67633846	0.15316752228944747	3.2425257	0.33880824022790534	4.491290855	0.23487057950396376	4.317949909999999	0.39535682113454507	4.59942501	0.3451148212086556	4.41359498	0.248699185997704	3.0272231800000005	0.303538456880278	4.08954827	0.15207137097736287
3.57	5.005136	4.207676	4.522312	2.837732	4.1432139999999995	3.623077100558659	3.886502125698324	3.7054656675977653	3.091892648044693	3.5767343854748606	5.547188060000001	0.5638648744553046	4.4991112	0.34561618833613683	4.67633846	0.15316752228944747	3.2425257	0.33880824022790534	4.491290855	0.23487057950396376	4.32076343	0.39925595458577917	4.5930177400000005	0.3463910862456925	4.41010503	0.24462666563770405	3.02038531	0.29997183013762346	4.0860678775000006	0.1466717041712981
3.58	4.993635	4.453536	4.644677	3.163124	4.3137430000000005	3.6268948105849583	3.8880816072423396	3.7080818551532033	3.0920910640668526	3.5787873342618384	5.547188060000001	0.5638648744553046	4.4991112	0.34561618833613683	4.67633846	0.15316752228944747	3.2425257	0.33880824022790534	4.491290855	0.23487057950396376	4.3246783099999995	0.40393485345399144	4.5869401	0.34341077073733106	4.4128585099999995	0.24571029808336037	3.0157835	0.29410146164174067	4.085065105	0.14473692397996732
3.59	5.1593599999999995	4.254913	4.511758	3.094477	4.255127	3.631151658333333	3.889100583333333	3.710314288888889	3.0920976916666665	3.5806660555555556	5.547188060000001	0.5638648744553046	4.4991112	0.34561618833613683	4.67633846	0.15316752228944747	3.2425257	0.33880824022790534	4.491290855	0.23487057950396376	4.33293641	0.4124693856142618	4.57693692	0.3382782862441366	4.41138768	0.24466094654125733	3.01361467	0.29269607295965094	4.08371892	0.14248298224747571
3.6	4.992246	4.393337	4.5321359999999995	3.530502	4.36205525	3.634922002770083	3.8904973601108033	3.7125908033241	3.093312108033241	3.5828305685595567	5.547188060000001	0.5638648744553046	4.4991112	0.34561618833613683	4.67633846	0.15316752228944747	3.2425257	0.33880824022790534	4.491290855	0.23487057950396376	4.33807725	0.4174710327181392	4.568357639999999	0.3318210827091718	4.4091740800000006	0.2425264944218275	3.01903186	0.29721008158200213	4.0836602075	0.1423658483241332
3.61	5.102916	4.4265490000000005	4.54843	3.4200920000000004	4.3744967500000005	3.63897723480663	3.891978165745856	3.7148997513812154	3.094214814917127	3.585017491712707	5.547188060000001	0.5638648744553046	4.4991112	0.34561618833613683	4.67633846	0.15316752228944747	3.2425257	0.33880824022790534	4.491290855	0.23487057950396376	4.34363744	0.4239330672696905	4.55811694	0.31990616129599886	4.40753005	0.24099968852934564	3.0225500600000004	0.2998692694651996	4.0829586225000005	0.14073238066257068
3.62	5.284279	4.702661	4.619255	3.3263179999999997	4.48312825	3.643509746556474	3.8942114517906337	3.7173910881542698	3.094854217630854	3.5874916260330583	5.547188060000001	0.5638648744553046	4.4991112	0.34561618833613683	4.67633846	0.15316752228944747	3.2425257	0.33880824022790534	4.491290855	0.23487057950396376	4.35433292	0.43401991822080255	4.55335794	0.3140696152172916	4.40829101	0.24155176941857423	3.02488344	0.3013271388624946	4.0852163275	0.14529543729036848
3.63	5.2323010000000005	4.986817	4.545483	2.924321	4.4222305	3.6478745576923077	3.8972131153846155	3.7196660659340663	3.0943857197802194	3.589784864697802	5.547188060000001	0.5638648744553046	4.4991112	0.34561618833613683	4.67633846	0.15316752228944747	3.2425257	0.33880824022790534	4.491290855	0.23487057950396376	4.364897640000001	0.4424079955827888	4.552875220000001	0.31335801382068057	4.40841258	0.24161838366334248	3.0225696099999997	0.30120079247524434	4.0871887625	0.14851518669528416
3.64	5.336347999999999	5.310351	4.740869	2.8951830000000003	4.570687749999999	3.6525005123287673	3.9010847260273973	3.722463882191781	3.0938399589041095	3.592472269863014	5.547188060000001	0.5638648744553046	4.4991112	0.34561618833613683	4.67633846	0.15316752228944747	3.2425257	0.33880824022790534	4.491290855	0.23487057950396376	4.37787787	0.45167450621246097	4.557326819999999	0.32091060422233614	4.41031496	0.2434911106653186	3.0185528699999997	0.3001826073443863	4.09101813	0.15588818217989592
3.65	5.52396	5.132865	4.629574	2.877529	4.540982	3.6576137896174865	3.9044502459016397	3.7249423251366123	3.0932489453551915	3.5950638265027326	5.547188060000001	0.5638648744553046	4.4991112	0.34561618833613683	4.67633846	0.15316752228944747	3.2425257	0.33880824022790534	4.491290855	0.23487057950396376	4.392802059999999	0.4645869021266173	4.56293025	0.3260298591193065	4.41154464	0.24429150345307918	3.0145477700000005	0.2993562246612751	4.09545618	0.1622528060126019
3.66	5.393623	4.6375519999999995	4.775509	2.830557	4.40931025	3.6623440599455037	3.9064477983651225	3.7278049046321526	3.0925331634877384	3.597282481607629	5.547188060000001	0.5638648744553046	4.4991112	0.34561618833613683	4.67633846	0.15316752228944747	3.2425257	0.33880824022790534	4.491290855	0.23487057950396376	4.406475319999999	0.4737224048002901	4.56576799	0.32542543870938495	4.41409725	0.24675996557344412	3.01304372	0.2999040108717646	4.09984607	0.1647523346645813
3.67	5.323388	4.592302999999999	4.935406	2.808983	4.41502	3.666857766304348	3.9083115353260864	3.731086429347826	3.0917626467391304	3.599504594429348	5.547188060000001	0.5638648744553046	4.4991112	0.34561618833613683	4.67633846	0.15316752228944747	3.2425257	0.33880824022790534	4.491290855	0.23487057950396376	4.4178368699999995	0.48196391111587267	4.56724995	0.3252031686559651	4.41759434	0.25164611505791945	3.0081879500000004	0.29923016831365434	4.1027172775	0.16772130226033363
3.68	5.261656	4.600821	5.023275	3.127472	4.503306	3.6711797127371275	3.9101882547425477	3.734588295392954	3.0918594200542007	3.601953920731707	5.547188060000001	0.5638648744553046	4.4991112	0.34561618833613683	4.67633846	0.15316752228944747	3.2425257	0.33880824022790534	4.491290855	0.23487057950396376	4.4301369500000005	0.48767011157086254	4.57049804	0.3238843391964785	4.42068826	0.2571670803215005	3.0073709199999996	0.29878705646155995	4.1071735425	0.17236823928114542
3.69	5.5456970000000005	4.535114	4.983625	3.078544	4.535745	3.676245975675676	3.911877243243243	3.7379640702702703	3.0918234324324327	3.6044776804054055	5.547188060000001	0.5638648744553046	4.4991112	0.34561618833613683	4.67633846	0.15316752228944747	3.2425257	0.33880824022790534	4.491290855	0.23487057950396376	4.44511817	0.498685833760363	4.57571906	0.3189778639766737	4.42259355	0.2606364209442255	3.00273171	0.2939574028048002	4.1115406225	0.17761240098729
3.7	5.595369	4.506075	4.9443660000000005	3.2070359999999996	4.5632115	3.6814188140161725	3.913478854447439	3.7412158274932614	3.092133978436658	3.607061868598383	5.547188060000001	0.5638648744553046	4.4991112	0.34561618833613683	4.67633846	0.15316752228944747	3.2425257	0.33880824022790534	4.491290855	0.23487057950396376	4.46120674	0.5095744081115628	4.58050007	0.31423276343014955	4.42671138	0.2655974056405434	2.9989104400000004	0.28869372968336454	4.1168321575	0.18307897848613225
3.71	5.509568	4.510435	4.776911	3.251975	4.51222225	3.686333193548387	3.9150835752688176	3.743999954301075	3.0925636586021503	3.6094950954301077	5.547188060000001	0.5638648744553046	4.4991112	0.34561618833613683	4.67633846	0.15316752228944747	3.2425257	0.33880824022790534	4.491290855	0.23487057950396376	4.476377299999999	0.5179925669869228	4.58785458	0.30361666462817327	4.4289808399999995	0.26762308563569026	2.9959770299999997	0.2845461570268643	4.122297437499999	0.18664439947288744
3.72	5.6919249999999995	4.838973999999999	4.908837	3.061874	4.6254025	3.6917101152815013	3.917560493297587	3.747122841823056	3.092481380697051	3.612218707774799	5.547188060000001	0.5638648744553046	4.4991112	0.34561618833613683	4.67633846	0.15316752228944747	3.2425257	0.33880824022790534	4.491290855	0.23487057950396376	4.49445023	0.528558591468881	4.59703967	0.29704504893752687	4.43322542	0.2718433300425296	2.99228295	0.2812161971325706	4.1292495675	0.1922790766051772
3.73	6.027569000000001	4.859434	4.6961829999999996	3.09488	4.6695165	3.6979557272727277	3.920078871657754	3.749660435828877	3.0924877941176474	3.6150457072192514	5.547188060000001	0.5638648744553046	4.4991112	0.34561618833613683	4.67633846	0.15316752228944747	3.2425257	0.33880824022790534	4.491290855	0.23487057950396376	4.51561642	0.5470141556488834	4.60610202	0.29096578482682833	4.43209152	0.2704907890244364	2.9880488	0.27636195484961984	4.135464690000001	0.1995342523615327
3.74	6.194872	4.932334	4.663195	3.053755	4.711039	3.7046141706666664	3.922778218666667	3.752096528	3.0923845066666664	3.617968356	5.547188060000001	0.5638648744553046	4.4991112	0.34561618833613683	4.67633846	0.15316752228944747	3.2425257	0.33880824022790534	4.491290855	0.23487057950396376	4.537660580000001	0.5695890375566096	4.61426399	0.28852021469666483	4.43080101	0.269059199958663	2.98356874	0.27153932812745896	4.14157358	0.20762934812263192
3.75	6.207243	4.739034	4.704759	3.2020500000000003	4.7132715	3.7112700984042553	3.924949111702128	3.754630204787234	3.092676170212766	3.6208813962765958	5.547188060000001	0.5638648744553046	4.4991112	0.34561618833613683	4.67633846	0.15316752228944747	3.2425257	0.33880824022790534	4.491290855	0.23487057950396376	4.5607343600000005	0.5898657424861802	4.62129814	0.28278801567075645	4.42931303	0.2671019439913733	2.9802305600000008	0.26668962607743096	4.1478940225	0.21525382495995862
3.76	6.236441	4.577883	4.709091	3.404894	4.73207725	3.7179681644562335	3.9266810318302388	3.7571619310344824	3.093504334217507	3.6238288653846156	5.547188060000001	0.5638648744553046	4.4991112	0.34561618833613683	4.67633846	0.15316752228944747	3.2425257	0.33880824022790534	4.491290855	0.23487057950396376	4.58315091	0.6103787766499282	4.62501668	0.2797002504606108	4.42942628	0.2672192916422415	2.98047878	0.2670768059598381	4.1545181625	0.22287942958954135
3.77	6.307511999999999	4.764283000000001	4.801895	3.3168370000000005	4.79763175	3.7248188095238097	3.92889691005291	3.759925775132275	3.094095161375661	3.6269341640211636	5.547188060000001	0.5638648744553046	4.4991112	0.34561618833613683	4.67633846	0.15316752228944747	3.2425257	0.33880824022790534	4.491290855	0.23487057950396376	4.6059474	0.6316306566657723	4.6325949500000005	0.2729566057954538	4.43237939	0.2697008514967286	2.97833008	0.26343677711922375	4.162312955	0.23152486147864845
3.78	6.247059	4.953662	4.621786	3.56785	4.84758925	3.7314737968337734	3.931600775725594	3.762199812664907	3.0953451741424804	3.6301548898416884	5.547188060000001	0.5638648744553046	4.4991112	0.34561618833613683	4.67633846	0.15316752228944747	3.2425257	0.33880824022790534	4.491290855	0.23487057950396376	4.6275685399999995	0.6503443359189355	4.64051987	0.27062568146745386	4.43296104	0.27004924826857896	2.97934411	0.26552154511603443	4.17009839	0.24124290780247865
3.79	6.2733110000000005	5.017629	4.442278	3.7341049999999996	4.86683075	3.7381628421052633	3.934458744736842	3.7639894921052637	3.097026121052632	3.6334093	5.547188060000001	0.5638648744553046	4.4991112	0.34561618833613683	4.67633846	0.15316752228944747	3.2425257	0.33880824022790534	4.491290855	0.23487057950396376	4.64912368	0.6687389503403817	4.64839635	0.27001782443843514	4.43255429	0.27000381811132745	2.98177834	0.27130944010864305	4.1779631649999995	0.25091372895982683
3.8	6.063293	4.9423889999999995	4.511439	3.766393	4.8208785	3.7442655459317584	3.9371042309711286	3.7659513018372706	3.0987829895013124	3.6365260170603677	5.547188060000001	0.5638648744553046	4.4991112	0.34561618833613683	4.67633846	0.15316752228944747	3.2425257	0.33880824022790534	4.491290855	0.23487057950396376	4.6701939800000005	0.6797904443599252	4.65409235	0.2701529823093337	4.43114364	0.2692104063696826	2.98642397	0.2806612201429883	4.1854634850000005	0.25876655574262536
3.81	5.979711	4.56681	4.557456	3.7977060000000002	4.7254207500000005	3.750117497382199	3.9387526753926703	3.7680233036649216	3.1006126308900526	3.6393765268324603	5.547188060000001	0.5638648744553046	4.4991112	0.34561618833613683	4.67633846	0.15316752228944747	3.2425257	0.33880824022790534	4.491290855	0.23487057950396376	4.6916283000000005	0.6869848292068669	4.6560868	0.268747348655286	4.42823337	0.2662095656329043	2.99396637	0.2921106972953181	4.1924787100000005	0.2638024607486037
3.82	5.7093240000000005	4.213901	4.694732	3.31405	4.48300175	3.7552329190600524	3.9394710783289817	3.7704429086161877	3.101169908616188	3.6415792036553523	5.547188060000001	0.5638648744553046	4.4991112	0.34561618833613683	4.67633846	0.15316752228944747	3.2425257	0.33880824022790534	4.491290855	0.23487057950396376	4.70924217	0.6902968937234746	4.6560157	0.2688645302676871	4.429694189999999	0.26727570047008303	2.9954871899999995	0.2933873053157869	4.1976098125	0.2644187037966691
3.83	5.718061	4.324383	4.9099759999999995	3.339237	4.57291425	3.7603444505208334	3.940473453125	3.7734104427083337	3.101789875	3.6440045553385416	5.547188060000001	0.5638648744553046	4.4991112	0.34561618833613683	4.67633846	0.15316752228944747	3.2425257	0.33880824022790534	4.491290855	0.23487057950396376	4.72673981	0.6934948041374822	4.6557184099999995	0.2692179281982327	4.43426179	0.2715504445688931	2.99811823	0.29529138030877905	4.20370956	0.26598151401769765
3.84	5.733327	4.472835	4.9009979999999995	3.316397	4.60588925	3.7654690805194804	3.94185621038961	3.7763392415584414	3.102347296103896	3.646502957142857	5.547188060000001	0.5638648744553046	4.4991112	0.34561618833613683	4.67633846	0.15316752228944747	3.2425257	0.33880824022790534	4.491290855	0.23487057950396376	4.74618824	0.6941868213912078	4.6557737	0.2691794075825795	4.43782924	0.27532710947746597	3.00142496	0.29699772541638036	4.210304035	0.2677078816725211
3.85	5.939522999999999	4.4145319999999995	4.923026999999999	3.162623	4.609926249999999	3.7711013445595856	3.943080759067357	3.7793099352331607	3.1025034507772022	3.6489988724093267	5.547188060000001	0.5638648744553046	4.4991112	0.34561618833613683	4.67633846	0.15316752228944747	3.2425257	0.33880824022790534	4.491290855	0.23487057950396376	4.76768647	0.6975469258548261	4.65671925	0.2681520471897265	4.44209662	0.2795175311838395	3.0034785399999997	0.2973989978500444	4.21749522	0.26869554332880763
3.86	6.074247000000001	4.6316299999999995	4.799439	3.2115690000000003	4.67922125	3.7770526253229977	3.944859956072351	3.781945927648579	3.1027852739018087	3.651660945736434	5.547188060000001	0.5638648744553046	4.4991112	0.34561618833613683	4.67633846	0.15316752228944747	3.2425257	0.33880824022790534	4.491290855	0.23487057950396376	4.78776242	0.7060055968585758	4.65956645	0.2663347093886417	4.4459880400000005	0.2817700728139097	3.0061143699999997	0.2980695072803944	4.22485782	0.2711727885489354
3.87	5.95221	4.672749	4.664034	3.53148	4.70511825	3.7826587010309276	3.9467359587628867	3.784219350515464	3.1038901572164947	3.6543760418814433	5.547188060000001	0.5638648744553046	4.4991112	0.34561618833613683	4.67633846	0.15316752228944747	3.2425257	0.33880824022790534	4.491290855	0.23487057950396376	4.808195980000001	0.709870179447127	4.6626633900000005	0.26464726287537066	4.44682454	0.28229676362935247	3.01429642	0.3011636898481175	4.2329950825000004	0.2732661145563424
3.88	5.905245	4.521924	4.670045	3.593244	4.6726145	3.788115221079692	3.94821459125964	3.7864965372750645	3.1051481362467865	3.6569936214652956	5.547188060000001	0.5638648744553046	4.4991112	0.34561618833613683	4.67633846	0.15316752228944747	3.2425257	0.33880824022790534	4.491290855	0.23487057950396376	4.82650997	0.714343365441979	4.66411292	0.2634609687126675	4.4470347	0.282456595864722	3.0226520499999996	0.3055315687626622	4.2400774100000005	0.2754034458509631
3.89	5.764249	4.416416	4.531634	3.7356	4.61197475	3.7931822307692307	3.9494151076923076	3.788407146153846	3.1067646794871795	3.659442291025641	5.547188060000001	0.5638648744553046	4.4991112	0.34561618833613683	4.67633846	0.15316752228944747	3.2425257	0.33880824022790534	4.491290855	0.23487057950396376	4.84340712	0.7163578840954263	4.66226473	0.26455251091655324	4.44606029	0.28198994447027975	3.03200016	0.31288713009845415	4.245933075	0.27703485870763195
3.9	5.824825000000001	4.579706	4.7464889999999995	3.5748550000000003	4.68146875	3.7983782480818418	3.951027104859335	3.790857483375959	3.107961841432225	3.66205616943734	5.547188060000001	0.5638648744553046	4.4991112	0.34561618833613683	4.67633846	0.15316752228944747	3.2425257	0.33880824022790534	4.491290855	0.23487057950396376	4.86067549	0.7190159164514293	4.6625026	0.26446660524304616	4.44614621	0.2820810571183717	3.0383234499999996	0.31741736559753053	4.2519119375	0.2799322052899701
3.91	6.00516	4.566523	4.742919	3.41038	4.6812455	3.804007793367347	3.9525972474489794	3.7932862117346935	3.1087333163265307	3.6646561422193877	5.547188060000001	0.5638648744553046	4.4991112	0.34561618833613683	4.67633846	0.15316752228944747	3.2425257	0.33880824022790534	4.491290855	0.23487057950396376	4.8788549	0.7247755276172287	4.6630275999999995	0.26422087242522085	4.446830970000001	0.28272323495308	3.0445714600000002	0.31853939341878035	4.2583212325	0.2823653424875822
3.92	5.6863719999999995	4.136069	4.678755	3.3751249999999997	4.46908025	3.808797524173028	3.953064096692112	3.7955393129770996	3.1094111577608143	3.6667030229007636	5.547188060000001	0.5638648744553046	4.4991112	0.34561618833613683	4.67633846	0.15316752228944747	3.2425257	0.33880824022790534	4.491290855	0.23487057950396376	4.89360222	0.7260646434276933	4.66197122	0.2661266691138286	4.44864035	0.2836303634763863	3.0513333599999997	0.31830510618887276	4.2638867875	0.2809621832470012
3.93	5.958179	4.222054	4.630284	3.556133	4.5916625	3.8142528071065986	3.953746812182741	3.7976579543147206	3.1105449695431475	3.6690506357868022	5.547188060000001	0.5638648744553046	4.4991112	0.34561618833613683	4.67633846	0.15316752228944747	3.2425257	0.33880824022790534	4.491290855	0.23487057950396376	4.91091924	0.7306292881968299	4.66140793	0.26700494653072865	4.45140778	0.2840429044953868	3.06092447	0.3189268756247532	4.271164855	0.27991972429997686
3.94	5.853099	4.144065	4.475014	3.7169350000000003	4.547278250000001	3.819414443037975	3.954228630379747	3.7993727797468355	3.1120801341772153	3.671273996835443	5.547188060000001	0.5638648744553046	4.4991112	0.34561618833613683	4.67633846	0.15316752228944747	3.2425257	0.33880824022790534	4.491290855	0.23487057950396376	4.92834884	0.7321213892565894	4.65806693	0.27137550884787476	4.4537521700000005	0.2832515740125178	3.07102211	0.3235649422294969	4.2777975125	0.27850797641100045
3.95	6.030735	4.395708	4.544743	3.768121	4.68482675	3.824998585858586	3.9553434772727276	3.8012550277777777	3.1137368030303034	3.673833473484849	5.547188060000001	0.5638648744553046	4.4991112	0.34561618833613683	4.67633846	0.15316752228944747	3.2425257	0.33880824022790534	4.491290855	0.23487057950396376	4.9468871	0.7363601298081084	4.6571688	0.2720999790236674	4.4575992499999995	0.2818310174378436	3.07972568	0.33048917201110145	4.2853452075	0.2792152664990145
3.96	5.932792999999999	3.972069	4.548196	3.5429019999999998	4.498989999999999	3.8303078916876574	3.955385607052897	3.803136491183879	3.1148178236775816	3.6759119534005036	5.547188060000001	0.5638648744553046	4.4991112	0.34561618833613683	4.67633846	0.15316752228944747	3.2425257	0.33880824022790534	4.491290855	0.23487057950396376	4.96364554	0.7395624502696106	4.652176	0.28000976520827514	4.46274368	0.2786939077609528	3.08728389	0.33236624756734523	4.2914622775	0.27709904259591256
3.97	6.055275	3.801988	4.557128	3.628345	4.5106839999999995	3.8358982613065327	3.955000185929648	3.8050309422110553	3.1161080929648244	3.6780093706030152	5.547188060000001	0.5638648744553046	4.4991112	0.34561618833613683	4.67633846	0.15316752228944747	3.2425257	0.33880824022790534	4.491290855	0.23487057950396376	4.98332232	0.7421902165275855	4.64347892	0.29261993271996606	4.46825586	0.2749937024793764	3.0964567	0.334529016187571	4.29787845	0.2746370886611407
3.98	5.828546	3.574382	4.6787659999999995	3.405517	4.37180275	3.8408923659147867	3.954046255639098	3.807220754385965	3.1168334285714288	3.6797482011278193	5.547188060000001	0.5638648744553046	4.4991112	0.34561618833613683	4.67633846	0.15316752228944747	3.2425257	0.33880824022790534	4.491290855	0.23487057950396376	4.99896094	0.743369959854045	4.6309871199999995	0.3109443075829522	4.474345960000001	0.2728142808687996	3.10328062	0.3337957660047268	4.30189366	0.2727277202429665
3.99	5.648840000000001	3.610528	4.7663470000000006	3.565185	4.397725	3.845412235	3.9531874599999997	3.80961857	3.1179543075	3.681543143125	5.547188060000001	0.5638648744553046	4.4991112	0.34561618833613683	4.67633846	0.15316752228944747	3.2425257	0.33880824022790534	4.491290855	0.23487057950396376	5.01512685	0.7397035167545248	4.620079530000001	0.3271617625700815	4.4808734800000005	0.27190309572901544	3.11215787	0.33416099709473346	4.3070594325	0.2695516017369383
4.0	5.651260000000001	3.557402	4.556695	3.584855	4.337553000000001	3.8499155960099753	3.952200463840399	3.8114816034912717	3.1191186483790525	3.6831790779301747	5.5142380200000005	0.26801129553334063	4.23557342	0.5451762229331024	4.6014669	0.21594507799468363	4.0020951	0.4888070192544394	4.58834336	0.24888594210651066	5.03184233	0.7349404478242823	4.6091215299999995	0.3439612635028362	4.48562789	0.2689859518296772	3.1196232	0.3363136013037217	4.3115537375	0.2662221742542055
4.01	5.588107	3.4287659999999995	4.597743	3.377553	4.24804225	3.8542394552238806	3.9508983880597017	3.8134374776119406	3.1197615199004978	3.684584210199005	5.5142380200000005	0.26801129553334063	4.23557342	0.5451762229331024	4.6014669	0.21594507799468363	4.0020951	0.4888070192544394	4.58834336	0.24888594210651066	5.04673259	0.7309245799990197	4.59548065	0.3631164201574489	4.48910911	0.26815210221639324	3.1244260400000003	0.33653547801071027	4.3139370975	0.2645542109621823
4.02	5.441027	3.6629889999999996	4.487957	3.463541	4.2638785	3.8581768933002483	3.9501839727047146	3.8151112233250624	3.1206145707196034	3.6860216650124067	5.5142380200000005	0.26801129553334063	4.23557342	0.5451762229331024	4.6014669	0.21594507799468363	4.0020951	0.4888070192544394	4.58834336	0.24888594210651066	5.05939274	0.7266247331378162	4.58713861	0.37479180990276956	4.49251576	0.26592038199792817	3.1308735099999994	0.3367969698829446	4.317480154999999	0.26143821595195954
4.03	5.549663000000001	3.909391	4.59693	3.337626	4.348402500000001	3.86236374009901	3.9500830000000002	3.817046418316832	3.1211517277227725	3.6876612215346536	5.5142380200000005	0.26801129553334063	4.23557342	0.5451762229331024	4.6014669	0.21594507799468363	4.0020951	0.4888070192544394	4.58834336	0.24888594210651066	5.07256766	0.7234113772096776	4.57924123	0.38068232588090034	4.49748253	0.263143711683132	3.13512348	0.33669662925156096	4.3211037249999995	0.2593005036901979
4.04	5.598637	3.838135	4.755294	3.239078	4.357786	3.8666508345679014	3.9498065851851853	3.819363079012346	3.1214429037037035	3.689315850617284	5.5142380200000005	0.26801129553334063	4.23557342	0.5451762229331024	4.6014669	0.21594507799468363	4.0020951	0.4888070192544394	4.58834336	0.24888594210651066	5.0868296299999995	0.7195344792373615	4.57016345	0.38743135784119004	4.504404790000001	0.26069401717856006	3.1399375700000003	0.3346808295067077	4.32533386	0.25636823933557806
4.05	5.3519309999999995	3.531346	4.556849	3.343676	4.1959504999999995	3.870309160098522	3.94877589408867	3.8211795467980294	3.1219902758620686	3.6905637192118226	5.5142380200000005	0.26801129553334063	4.23557342	0.5451762229331024	4.6014669	0.21594507799468363	4.0020951	0.4888070192544394	4.58834336	0.24888594210651066	5.09903173	0.7134948410419986	4.558368730000001	0.400828045663216	4.509401370000001	0.2567951140363954	3.14520918	0.3336853097471598	4.328002752500001	0.2535752137449403
4.06	5.449277	3.6417460000000004	4.450113	3.737673	4.31970225	3.8741886879606877	3.948021520884521	3.822724837837838	3.12350300982801	3.6921095141277642	5.5142380200000005	0.26801129553334063	4.23557342	0.5451762229331024	4.6014669	0.21594507799468363	4.0020951	0.4888070192544394	4.58834336	0.24888594210651066	5.11308784	0.7063030184510034	4.54713915	0.41060022258180034	4.51286849	0.25357855051746364	3.15573535	0.3356199617175056	4.3322077075	0.24985194071204592
4.07	5.237794999999999	3.8336069999999998	4.550102	3.674096	4.323899999999999	3.8775308602941174	3.947741093137255	3.824507625	3.12485250245098	3.693658020220588	5.5142380200000005	0.26801129553334063	4.23557342	0.5451762229331024	4.6014669	0.21594507799468363	4.0020951	0.4888070192544394	4.58834336	0.24888594210651066	5.1270555	0.6946072217932938	4.5355053	0.41419128493977875	4.51706409	0.25064278034053333	3.1664234199999997	0.33493129412786293	4.3365120775	0.24589339430693827
4.08	5.245132999999999	3.902797	4.736485	3.659395	4.3859525	3.8808746308068462	3.9476312053789733	3.8267373985330075	3.1261594523227387	3.6953506717603912	5.5142380200000005	0.26801129553334063	4.23557342	0.5451762229331024	4.6014669	0.21594507799468363	4.0020951	0.4888070192544394	4.58834336	0.24888594210651066	5.14340239	0.6775814821997366	4.52352703	0.41500274289061134	4.52238733	0.24958069956520743	3.17743334	0.33283187311769663	4.3416875225	0.2413459100172837
4.09	5.205973999999999	3.682699	4.506583	3.543999	4.23481375	3.884106580487805	3.946985029268293	3.8283955585365854	3.127178573170732	3.6966664353658536	5.5142380200000005	0.26801129553334063	4.23557342	0.5451762229331024	4.6014669	0.21594507799468363	4.0020951	0.4888070192544394	4.58834336	0.24888594210651066	5.15829373	0.6620995804600734	4.5085602	0.41808782870242184	4.52635618	0.24608293236776388	3.18596616	0.3311614883658744	4.3447940675000005	0.2378919214463215
4.1	5.448142000000001	3.738968	4.388094000000001	3.66167	4.3092185	3.88791201946472	3.9464789051094886	3.829757355231144	3.1284790389294406	3.6981568296836986	5.5142380200000005	0.26801129553334063	4.23557342	0.5451762229331024	4.6014669	0.21594507799468363	4.0020951	0.4888070192544394	4.58834336	0.24888594210651066	5.17467563	0.648528711887447	4.491829640000001	0.41503291789856755	4.5292476	0.24268552659486925	3.19594514	0.330300973933524	4.3479245025	0.23530368229167897
4.11	5.430462	3.6037920000000003	4.6387220000000005	3.740507	4.353370750000001	3.891656072815534	3.945647140776699	3.8317208616504854	3.1299645436893204	3.6997471547330094	5.5142380200000005	0.26801129553334063	4.23557342	0.5451762229331024	4.6014669	0.21594507799468363	4.0020951	0.4888070192544394	4.58834336	0.24888594210651066	5.19060244	0.6347761286093415	4.4747988	0.4161910655460766	4.5328307599999995	0.24161721157190555	3.20568991	0.3318603689318711	4.350980477499999	0.23334241229126512
4.12	5.187423	3.7880249999999998	4.663877	3.660989	4.3250785	3.8947935230024213	3.9452654891041163	3.8337357675544794	3.131250317191283	3.701261274213075	5.5142380200000005	0.26801129553334063	4.23557342	0.5451762229331024	4.6014669	0.21594507799468363	4.0020951	0.4888070192544394	4.58834336	0.24888594210651066	5.201448780000001	0.6251952449074083	4.4604636	0.41489640754335144	4.53670904	0.24056417180831263	3.21300477	0.33376739128008887	4.3529065475	0.23231320769843744
4.13	5.182656	3.7640919999999998	4.679539999999999	3.752352	4.344659999999999	3.897904301932367	3.944827871980676	3.83577877294686	3.1327505628019323	3.7028153774154586	5.5142380200000005	0.26801129553334063	4.23557342	0.5451762229331024	4.6014669	0.21594507799468363	4.0020951	0.4888070192544394	4.58834336	0.24888594210651066	5.2117308200000005	0.6161924401608115	4.4490712100000005	0.41824050746722924	4.54217457	0.23748818047694586	3.2220459399999997	0.3360244497269493	4.356255635	0.2297157670449888
4.14	5.346862999999999	3.7292940000000003	4.765239	3.655579	4.37424375	3.901395768674699	3.944308513253012	3.8380184361445786	3.134010390361446	3.7044332771084334	5.5142380200000005	0.26801129553334063	4.23557342	0.5451762229331024	4.6014669	0.21594507799468363	4.0020951	0.4888070192544394	4.58834336	0.24888594210651066	5.22235351	0.6091641323713848	4.4378426300000005	0.42236209385754014	4.54763946	0.2362550995855818	3.22862005	0.33802513713951665	4.3591139125	0.22812216637687333
4.15	5.5930230000000005	3.902751	4.809263	3.560283	4.46633	3.9054621802884615	3.9442086153846154	3.840353158653846	3.135035084134615	3.7062647596153844	5.5142380200000005	0.26801129553334063	4.23557342	0.5451762229331024	4.6014669	0.21594507799468363	4.0020951	0.4888070192544394	4.58834336	0.24888594210651066	5.23525897	0.6031196764165229	4.42925128	0.4244369045900184	4.55294877	0.2361075817824826	3.2336007799999997	0.33921575597413256	4.36276495	0.226871315634647
4.16	5.4808769999999996	3.787174	5.012892	3.392137	4.41827	3.9092401534772185	3.9438320335731416	3.8431650023980812	3.1356516354916066	3.707972206235012	5.5142380200000005	0.26801129553334063	4.23557342	0.5451762229331024	4.6014669	0.21594507799468363	4.0020951	0.4888070192544394	4.58834336	0.24888594210651066	5.2474089600000005	0.5955851684082399	4.420079520000001	0.4283241211297357	4.5591446200000005	0.2399738127908803	3.2378715	0.3384883798191834	4.36612615	0.22515527943280012
4.17	5.568854	4.051906	4.819205	3.383038	4.45575075	3.9132105215311004	3.9440905837320575	3.8455000263157895	3.1362434688995213	3.709761150119617	5.5142380200000005	0.26801129553334063	4.23557342	0.5451762229331024	4.6014669	0.21594507799468363	4.0020951	0.4888070192544394	4.58834336	0.24888594210651066	5.261087140000001	0.5869555837434128	4.41494562	0.42964069958511947	4.56108726	0.24129449930984176	3.24181536	0.3378522702435148	4.369733845	0.22365211422643813
4.18	5.475506	4.086914999999999	4.810116	3.2927679999999997	4.41632625	3.916939150357995	3.944431453460621	3.8478022124105014	3.1366170357995227	3.71144746300716	5.5142380200000005	0.26801129553334063	4.23557342	0.5451762229331024	4.6014669	0.21594507799468363	4.0020951	0.4888070192544394	4.58834336	0.24888594210651066	5.27290832	0.5791209697584012	4.41123516	0.43086592346884006	4.56406251	0.24252165828883102	3.2449123600000003	0.3368744982369457	4.3732795875	0.22152062534712771
4.19	5.2162120000000005	3.9636320000000005	5.000521	3.4013280000000004	4.39542325	3.920032657142857	3.944477169047619	3.850546780952381	3.1372473	3.7130759767857144	5.5142380200000005	0.26801129553334063	4.23557342	0.5451762229331024	4.6014669	0.21594507799468363	4.0020951	0.4888070192544394	4.58834336	0.24888594210651066	5.28157796	0.5715942482972496	4.4049197	0.43276681001975204	4.56938383	0.24621107942437784	3.25033569	0.33495892589347515	4.376554295	0.21937147818050082
4.2	4.950474	3.916712	4.9760480000000005	3.459564	4.3256995	3.92248026128266	3.944411218527316	3.853220180522565	3.1380128978622324	3.7145311395486935	5.5142380200000005	0.26801129553334063	4.23557342	0.5451762229331024	4.6014669	0.21594507799468363	4.0020951	0.4888070192544394	4.58834336	0.24888594210651066	5.28603706	0.567193776812029	4.39869933	0.43528686988251525	4.57752513	0.24606168511898008	3.2530285400000003	0.3355531428671593	4.378822515	0.2176371742971064
4.21	5.067887	4.117781	5.039843	3.403168	4.40716975	3.9251944952606634	3.9448220473933646	3.8560320829383885	3.1386412274881517	3.7161724632701425	5.5142380200000005	0.26801129553334063	4.23557342	0.5451762229331024	4.6014669	0.21594507799468363	4.0020951	0.4888070192544394	4.58834336	0.24888594210651066	5.29220993	0.5613385265723562	4.391689159999999	0.43409617257487015	4.58596019	0.2473170650172048	3.25470746	0.3358832782569479	4.381141685	0.21667955871966624
4.22	5.3757410000000005	3.945896	4.797179	3.7495570000000003	4.4670932500000005	3.9286236832151302	3.944824586288416	3.858257016548463	3.140085472813239	3.7179476897163117	5.5142380200000005	0.26801129553334063	4.23557342	0.5451762229331024	4.6014669	0.21594507799468363	4.0020951	0.4888070192544394	4.58834336	0.24888594210651066	5.2970792300000005	0.5599140350207554	4.38360224	0.43479944713070845	4.594311820000001	0.24002818427357128	3.25785327	0.33904693804125136	4.38321164	0.21650018432547366
4.23	5.4610009999999996	3.98271	4.881454	4.074903	4.600017	3.932237780660377	3.9449139386792456	3.860670216981132	3.1422902311320753	3.7200280418632077	5.5142380200000005	0.26801129553334063	4.23557342	0.5451762229331024	4.6014669	0.21594507799468363	4.0020951	0.4888070192544394	4.58834336	0.24888594210651066	5.30212049	0.5590888956713724	4.37626849	0.43531942036309174	4.60213667	0.23644468227376098	3.26330914	0.34773773045602485	4.3859586975	0.2174985923083482
4.24	5.769039	4.007062	4.793836000000001	4.256185	4.7065305	3.9365596658823527	3.945060169411765	3.8628659011764706	3.14491116	3.722349224117647	5.5142380200000005	0.26801129553334063	4.23557342	0.5451762229331024	4.6014669	0.21594507799468363	4.0020951	0.4888070192544394	4.58834336	0.24888594210651066	5.31263551	0.5578700240233766	4.36925471	0.4355636425681255	4.60820602	0.23344903971665684	3.2708081900000003	0.3608684173378332	4.390226107499999	0.2195710103771151
4.25	5.5329950000000006	4.14218	4.593332	4.484014	4.68813025	3.9403071666666665	3.9455228920187797	3.8645806103286384	3.1480545938967137	3.7246163157276997	5.5142380200000005	0.26801129553334063	4.23557342	0.5451762229331024	4.6014669	0.21594507799468363	4.0020951	0.4888070192544394	4.58834336	0.24888594210651066	5.3222486700000005	0.5532363722758337	4.36496355	0.4356668384877861	4.61028317	0.23237010860099203	3.2803589599999996	0.3799055116798188	4.3944635875	0.22120071805593894
4.26	5.873067	4.0308209999999995	4.552544	4.769521	4.80648825	3.9448335362997655	3.945722653395784	3.866191765807963	3.1518519391100703	3.727149973653396	5.5142380200000005	0.26801129553334063	4.23557342	0.5451762229331024	4.6014669	0.21594507799468363	4.0020951	0.4888070192544394	4.58834336	0.24888594210651066	5.33394222	0.5523879948323233	4.3573252	0.4347521646799645	4.6115688100000005	0.23168357303324677	3.2933319699999997	0.40765967444295725	4.39904205	0.22494925313062714
4.27	5.719972	4.010791	4.432653	4.87069	4.7585265	3.9489810560747665	3.945874682242991	3.8675152733644858	3.15586791588785	3.7295597318925235	5.5142380200000005	0.26801129553334063	4.23557342	0.5451762229331024	4.6014669	0.21594507799468363	4.0020951	0.4888070192544394	4.58834336	0.24888594210651066	5.34651186	0.546640891642541	4.3479965599999995	0.43204395574256	4.6113534	0.23184133200654508	3.3079113500000004	0.43698919370001904	4.4034432924999996	0.22764502938158343
4.28	5.5716149999999995	4.001657	4.191648	4.735602	4.6251305	3.9527634195804198	3.946004710955711	3.8682708275058273	3.1595502797202797	3.731647309440559	5.5142380200000005	0.26801129553334063	4.23557342	0.5451762229331024	4.6014669	0.21594507799468363	4.0020951	0.4888070192544394	4.58834336	0.24888594210651066	5.35845378	0.5382358710620325	4.34030569	0.43128720579464375	4.60641221	0.23547638416607408	3.32154954	0.45969485890895156	4.406680305	0.2284796967069238
4.29	5.386977	4.22011	4.446339999999999	4.701428	4.68871375	3.9560988	3.946642165116279	3.869615174418605	3.163136041860465	3.733873045348837	5.5142380200000005	0.26801129553334063	4.23557342	0.5451762229331024	4.6014669	0.21594507799468363	4.0020951	0.4888070192544394	4.58834336	0.24888594210651066	5.3683764300000005	0.5293626517923661	4.33573207	0.43009901159398445	4.60453217	0.23600105065196794	3.3378107600000004	0.47924185626900667	4.4116128575	0.22919687216245216
4.3	5.337452000000001	4.287739999999999	4.336883	4.539498	4.62539325	3.959303795823666	3.9474335754060323	3.8706993225058004	3.1663294570765665	3.7359415377030163	5.5142380200000005	0.26801129553334063	4.23557342	0.5451762229331024	4.6014669	0.21594507799468363	4.0020951	0.4888070192544394	4.58834336	0.24888594210651066	5.37665889	0.5222153612823978	4.33205561	0.4289086901677891	4.59994851	0.2367096689492292	3.35410481	0.49208034017241026	4.415691955	0.2293367987720186
4.31	5.6443460000000005	4.149789	4.220913	4.582829	4.64946925	3.9632043564814814	3.947901990740741	3.871510002314815	3.169608391203704	3.738056185185185	5.5142380200000005	0.26801129553334063	4.23557342	0.5451762229331024	4.6014669	0.21594507799468363	4.0020951	0.4888070192544394	4.58834336	0.24888594210651066	5.38693351	0.5171993460914255	4.330351199999999	0.4292946358944561	4.59437389	0.23901818401565705	3.3687235099999997	0.5065849075245786	4.4200955275	0.22955773817843256
4.32	5.625193	4.3112319999999995	4.255577	4.7714859999999994	4.7408719999999995	3.96704266743649	3.9487410900692845	3.8723969930715936	3.1733078775981522	3.74037215704388	5.5142380200000005	0.26801129553334063	4.23557342	0.5451762229331024	4.6014669	0.21594507799468363	4.0020951	0.4888070192544394	4.58834336	0.24888594210651066	5.3959236	0.5133974447758165	4.331091799999999	0.42919613476974483	4.58987248	0.2411294779680078	3.3869956199999995	0.5237818735024263	4.425970875	0.23017920898116723
4.33	5.5672619999999995	4.368464	4.525913	4.7108870000000005	4.793131499999999	3.97072980875576	3.9497081935483873	3.873902790322581	3.176850686635945	3.7427978698156683	5.5142380200000005	0.26801129553334063	4.23557342	0.5451762229331024	4.6014669	0.21594507799468363	4.0020951	0.4888070192544394	4.58834336	0.24888594210651066	5.39991411	0.513160420464916	4.3330644000000005	0.4289070717756325	4.58993781	0.24111107059350148	3.4043814500000003	0.5385248293219064	4.4318244425	0.23200999862662802
4.34	5.5193650000000005	4.182903	4.542823	4.479419	4.6811275000000006	3.9742898896551724	3.9502442735632184	3.8754405379310346	3.1798450965517238	3.7449549494252876	5.5142380200000005	0.26801129553334063	4.23557342	0.5451762229331024	4.6014669	0.21594507799468363	4.0020951	0.4888070192544394	4.58834336	0.24888594210651066	5.401465860000001	0.5132859049943543	4.3299797700000004	0.42886629854756847	4.58949613	0.24115697351091814	3.41944991	0.547329896415999	4.435097917499999	0.23320396462199428
4.35	5.569227	4.309481	4.783813	4.2970619999999995	4.73989575	3.977948002293578	3.951068211009174	3.8775239610091745	3.182407520642202	3.7472369237385323	5.5142380200000005	0.26801129553334063	4.23557342	0.5451762229331024	4.6014669	0.21594507799468363	4.0020951	0.4888070192544394	4.58834336	0.24888594210651066	5.40566817	0.5129181362534497	4.32856881	0.42869759688397013	4.5938615	0.24067864300108055	3.43363107	0.5515394388625277	4.4404323875	0.23402064232327432
4.36	5.4706030000000005	4.659477	4.68361	4.232972999999999	4.76166575	3.981363688787185	3.9526892837528607	3.8793685514874143	3.184811560640732	3.7495582711670483	5.5142380200000005	0.26801129553334063	4.23557342	0.5451762229331024	4.6014669	0.21594507799468363	4.0020951	0.4888070192544394	4.58834336	0.24888594210651066	5.40878319	0.5123511586096735	4.33087389	0.42986103016869404	4.597626829999999	0.23908678073073425	3.4488349900000004	0.5524170755332567	4.4465297249999995	0.23437087697529926
4.37	5.501493	4.692289	4.82433	4.381269	4.8498452499999996	3.984834303652968	3.9543778675799084	3.8815259977168948	3.187543198630137	3.7520703418949775	5.5142380200000005	0.26801129553334063	4.23557342	0.5451762229331024	4.6014669	0.21594507799468363	4.0020951	0.4888070192544394	4.58834336	0.24888594210651066	5.41169352	0.5120397246490259	4.33055011	0.4295735188946231	4.60238788	0.23881045013065266	3.4648953000000002	0.5559703940874061	4.4523817025	0.23707388769194554
4.38	5.322793	4.754163	4.71036	4.138521	4.7314592499999995	3.9878820455580866	3.956199701594533	3.8834140022779042	3.1897094350797266	3.754301296127563	5.5142380200000005	0.26801129553334063	4.23557342	0.5451762229331024	4.6014669	0.21594507799468363	4.0020951	0.4888070192544394	4.58834336	0.24888594210651066	5.41181505	0.512016939565935	4.3300597199999995	0.4290561808782576	4.60774121	0.23510512415098436	3.47656014	0.5577594088840327	4.45654403	0.2382923046955809
4.39	5.375449	4.864098	4.754126	4.221407	4.80377	3.991035606818182	3.958263106818182	3.8853928931818182	3.192054202272727	3.7566864522727275	5.5142380200000005	0.26801129553334063	4.23557342	0.5451762229331024	4.6014669	0.21594507799468363	4.0020951	0.4888070192544394	4.58834336	0.24888594210651066	5.41224159	0.5119682106361644	4.3298882700000005	0.428837073974397	4.61383572	0.23084061157956878	3.48977526	0.5596107095960702	4.46143521	0.24036124301276932
4.4	5.15049	5.011710000000001	4.498566	3.951864	4.6531575	3.9936647551020408	3.9606518752834465	3.8867833083900227	3.193777126984127	3.758719266439909	5.5142380200000005	0.26801129553334063	4.23557342	0.5451762229331024	4.6014669	0.21594507799468363	4.0020951	0.4888070192544394	4.58834336	0.24888594210651066	5.41392166	0.510818046705536	4.329915059999999	0.42888001097402917	4.61690518	0.22718146182623736	3.4972886900000004	0.5607306137354854	4.4645076475	0.24083288620415425
4.41	5.289384	5.029725000000001	4.313061	4.088323	4.68012325	3.9965962466063347	3.963070592760181	3.8877477375565612	3.1958009864253394	3.760803890837104	5.5142380200000005	0.26801129553334063	4.23557342	0.5451762229331024	4.6014669	0.21594507799468363	4.0020951	0.4888070192544394	4.58834336	0.24888594210651066	5.41736726	0.5087799072228019	4.33150975	0.4311996377802301	4.61908527	0.2231330062232453	3.50556708	0.5633042418266447	4.46838234	0.24115677696105844
4.42	5.471423	4.842805	4.344456	4.134965	4.6984122500000005	3.999925426636569	3.9650564492099325	3.8887786817155754	3.1979209954853274	3.762920388261851	5.5142380200000005	0.26801129553334063	4.23557342	0.5451762229331024	4.6014669	0.21594507799468363	4.0020951	0.4888070192544394	4.58834336	0.24888594210651066	5.42342571	0.5057410060945375	4.33416332	0.4335385609711354	4.62039052	0.2211116632259789	3.51524383	0.565740791083833	4.473305845	0.24077274783199737
4.43	5.583082	5.1530640000000005	4.449155	4.2555179999999995	4.86020475	4.003491094594595	3.967732141891892	3.8900407905405405	3.2003029707207205	3.765391749436937	5.5142380200000005	0.26801129553334063	4.23557342	0.5451762229331024	4.6014669	0.21594507799468363	4.0020951	0.4888070192544394	4.58834336	0.24888594210651066	5.43153448	0.5016784863403564	4.341300319999999	0.44109654643916585	4.62443067	0.21407358678141325	3.52600676	0.5695090456386122	4.4808180575	0.24101001177322104
4.44	5.895082	5.176294	4.522258	4.171924000000001	4.9413895000000005	4.007741860674157	3.970448011235955	3.8914615033707864	3.202486388764045	3.768034441011236	5.5142380200000005	0.26801129553334063	4.23557342	0.5451762229331024	4.6014669	0.21594507799468363	4.0020951	0.4888070192544394	4.58834336	0.24888594210651066	5.441942340000001	0.500376512254137	4.3466290999999995	0.44794876078603385	4.6300494400000005	0.20358510958986473	3.5357050100000005	0.5721887976193867	4.4885814725	0.24322922253710927
4.45	6.035112	5.168635	4.5514090000000005	4.287411	5.01064175	4.012287533632287	3.9731345291479823	3.892941206278027	3.2049189551569506	3.7708205560538115	5.5142380200000005	0.26801129553334063	4.23557342	0.5451762229331024	4.6014669	0.21594507799468363	4.0020951	0.4888070192544394	4.58834336	0.24888594210651066	5.45665829	0.49590089426852524	4.350455579999999	0.45334163625538143	4.63520638	0.1947164288058104	3.5485263699999994	0.5745430258317565	4.497711655	0.24553071335248028
4.46	6.069946000000001	5.227237000000001	4.609995	4.5710679999999995	5.1195615	4.016890796420581	3.9759401275167785	3.894545353467562	3.207975217002237	3.77383787360179	5.5142380200000005	0.26801129553334063	4.23557342	0.5451762229331024	4.6014669	0.21594507799468363	4.0020951	0.4888070192544394	4.58834336	0.24888594210651066	5.47238616	0.4900690359010433	4.3517772	0.4557207432497416	4.6398198200000005	0.18843602376149263	3.56577565	0.5791177561290319	4.507439707500001	0.2507022827216337
4.47	5.993714	5.254089	4.608893	4.285054	5.0354375	4.0213033482142855	3.978793138392857	3.8961398794642856	3.210379410714286	3.7766539441964286	5.5142380200000005	0.26801129553334063	4.23557342	0.5451762229331024	4.6014669	0.21594507799468363	4.0020951	0.4888070192544394	4.58834336	0.24888594210651066	5.48934451	0.47821380007193026	4.355790359999999	0.4619022747933145	4.644024519999999	0.1828708988488638	3.582224	0.5759139559538229	4.517845847499999	0.25080656434921844
4.48	6.103956999999999	5.346077999999999	4.364675	4.570988	5.0964244999999995	4.025941775055679	3.9818383162583517	3.8971833875278397	3.213409719376392	3.779593299554566	5.5142380200000005	0.26801129553334063	4.23557342	0.5451762229331024	4.6014669	0.21594507799468363	4.0020951	0.4888070192544394	4.58834336	0.24888594210651066	5.509968649999999	0.45924003103916117	4.36154909	0.47062854225191153	4.642729050000001	0.18439533545468495	3.6013651099999997	0.576656687158873	4.528902975	0.2517042162007805
4.49	6.228938	5.208251000000001	4.085432	4.465514	4.99703375	4.030837322222222	3.9845636777777775	3.897601717777778	3.2161921733333334	3.7822987227777776	5.5142380200000005	0.26801129553334063	4.23557342	0.5451762229331024	4.6014669	0.21594507799468363	4.0020951	0.4888070192544394	4.58834336	0.24888594210651066	5.530713039999999	0.44399273343877643	4.36734231	0.47746899229548545	4.63890268	0.19187464584620725	3.6223104	0.5695098736415463	4.5398171075	0.24804080356143657
4.5	6.279082000000001	5.223255	3.902353	4.494481	4.974792750000001	4.035822343680709	3.9873102217294902	3.897612252771619	3.2190265166297114	3.7849428337028823	6.082013819999999	0.33154284292077185	5.40932152	0.3322497850327815	3.9772765599999995	0.33355317416886676	3.57515808	0.4272711858940568	4.760942495	0.1602661555946038	5.55082995	0.43157486685095	4.37276663	0.48410138856783064	4.63322904	0.20487578670566406	3.6419017200000003	0.565423079370758	4.549681835	0.24548906552685137
4.51	6.223789	5.413747	3.886889	4.337946	4.96559275	4.0406629778761065	3.9904660553097346	3.8975885287610623	3.2215020022123895	3.787554891039823	6.082013819999999	0.33154284292077185	5.40932152	0.3322497850327815	3.9772765599999995	0.33355317416886676	3.57515808	0.4272711858940568	4.760942495	0.1602661555946038	5.56981609	0.41868030014657204	4.382977469999999	0.4951673467428238	4.62624956	0.2180085500480904	3.6579161399999998	0.5621900632399829	4.559239815000001	0.24284907343862236
4.52	6.193691	5.310117	4.05697	3.819401	4.84504475	4.045415799116998	3.99337919205298	3.8979403642384107	3.2228218675496687	3.789889305739514	6.082013819999999	0.33154284292077185	5.40932152	0.3322497850327815	3.9772765599999995	0.33355317416886676	3.57515808	0.4272711858940568	4.760942495	0.1602661555946038	5.58779756	0.40616459089744483	4.39129784	0.5036984406071259	4.6201441700000005	0.22526963325130267	3.6684924899999998	0.5550640642070136	4.566933015	0.23954018841438174
4.53	6.167738	5.445187000000001	4.050031	4.219438	4.9705985	4.050090517621146	3.996577006607929	3.8982753656387663	3.2250170572687225	3.792489986784141	6.082013819999999	0.33154284292077185	5.40932152	0.3322497850327815	3.9772765599999995	0.33355317416886676	3.57515808	0.4272711858940568	4.760942495	0.1602661555946038	5.605408140000001	0.39238041716397043	4.40221928	0.5145831983221483	4.6137247100000005	0.2322407859525278	3.6838856699999996	0.5486851243165072	4.57630945	0.2367625122746162
4.54	6.332496	5.150823	4.469206	4.239829	5.0480885	4.055106793406593	3.999113810989011	3.8995301582417583	3.227247413186813	3.795249543956044	6.082013819999999	0.33154284292077185	5.40932152	0.3322497850327815	3.9772765599999995	0.33355317416886676	3.57515808	0.4272711858940568	4.760942495	0.1602661555946038	5.6251428599999995	0.3784406362313988	4.40838976	0.519849279549252	4.61074001	0.23216017410842427	3.6975617800000005	0.5452832289732596	4.5854586025	0.2371426565448526
4.55	5.973688	5.179804	4.358025	4.185941000000001	4.9243645	4.059314208333333	4.001703043859649	3.9005356293859648	3.2293498114035084	3.797725673245614	6.082013819999999	0.33154284292077185	5.40932152	0.3322497850327815	3.9772765599999995	0.33355317416886676	3.57515808	0.4272711858940568	4.760942495	0.1602661555946038	5.638675490000001	0.3661460040088648	4.41853375	0.5249322453066965	4.609962769999999	0.23288092310462255	3.7117850999999997	0.5391918978146437	4.5947392774999996	0.23195610949375065
4.56	6.2417940000000005	5.114033	4.5400849999999995	4.1304940000000006	5.0066015	4.064089875273523	4.0041370262582054	3.901935080962801	3.231321680525164	3.8003709157549235	6.082013819999999	0.33154284292077185	5.40932152	0.3322497850327815	3.9772765599999995	0.33355317416886676	3.57515808	0.4272711858940568	4.760942495	0.1602661555946038	5.652326069999999	0.3628839735288388	4.42730536	0.5291775251116759	4.61149935	0.23189595073411637	3.7265417199999997	0.5300891278992705	4.6044181250000005	0.22869108153869677
4.57	6.261652	5.071633	4.191394	3.9754859999999996	4.87504125	4.068888045851528	4.00646780349345	3.9025670873362444	3.2329464934497816	3.802717357532751	6.082013819999999	0.33154284292077185	5.40932152	0.3322497850327815	3.9772765599999995	0.33355317416886676	3.57515808	0.4272711858940568	4.760942495	0.1602661555946038	5.664891229999999	0.3620010020612981	4.43594493	0.5325971556473772	4.60819017	0.23551440624173814	3.7379192600000004	0.522981927597026	4.6117363975	0.22546995558744598
4.58	6.448843	5.175254000000001	4.455178	3.862976	4.985562750000001	4.074073132897603	4.009014178649237	3.9037710326797384	3.2343191067538126	3.805294362745098	6.082013819999999	0.33154284292077185	5.40932152	0.3322497850327815	3.9772765599999995	0.33355317416886676	3.57515808	0.4272711858940568	4.760942495	0.1602661555946038	5.67944331	0.36398810853015573	4.44316211	0.5377034308636292	4.60629518	0.23597977262843658	3.7449177799999998	0.5198858774517022	4.618454595	0.22650765468575437
4.59	6.414066	5.078846	4.692841	3.4058529999999996	4.8979015	4.079160073913044	4.011339899999999	3.905486402173913	3.234692006521739	3.807669595652174	6.082013819999999	0.33154284292077185	5.40932152	0.3322497850327815	3.9772765599999995	0.33355317416886676	3.57515808	0.4272711858940568	4.760942495	0.1602661555946038	5.691990370000001	0.36748789505031465	4.451401440000001	0.5410916817831242	4.60810601	0.23594178031055546	3.74803154	0.516874575943442	4.62488234	0.22520962370532593
4.6	6.713812	5.121536	4.596986	3.622893	5.0138067500000005	4.084875154013015	4.013748134490239	3.9069864013015185	3.235534091106291	3.8102859452277658	6.082013819999999	0.33154284292077185	5.40932152	0.3322497850327815	3.9772765599999995	0.33355317416886676	3.57515808	0.4272711858940568	4.760942495	0.1602661555946038	5.709206030000001	0.3746314999282182	4.458683430000001	0.5451868988479768	4.60875451	0.23581995363894898	3.7489554499999995	0.5165642967095336	4.631399855	0.22695067776404595
4.61	6.493587	4.914004	4.317931	3.657055	4.84564425	4.090088816017316	4.01569674025974	3.907875891774892	3.236446474025974	3.8125269805194804	6.082013819999999	0.33154284292077185	5.40932152	0.3322497850327815	3.9772765599999995	0.33355317416886676	3.57515808	0.4272711858940568	4.760942495	0.1602661555946038	5.7231127399999995	0.3776970829500205	4.46355798	0.5470726023224637	4.60644952	0.2375357915075625	3.7513250799999995	0.5155830435045994	4.63611133	0.22645346611827613
4.62	6.094315	4.947355	4.230681	3.5949959999999996	4.71683675	4.0944175982721385	4.01770896112311	3.9085730950323976	3.237220879049676	3.814480133369331	6.082013819999999	0.33154284292077185	5.40932152	0.3322497850327815	3.9772765599999995	0.33355317416886676	3.57515808	0.4272711858940568	4.760942495	0.1602661555946038	5.7312131	0.37687588777295	4.4660049200000005	0.5486976807375215	4.60256378	0.24048415129189013	3.75401186	0.5140436593170649	4.638448415	0.22606432072586244
4.63	6.271557	4.881586	4.32467	3.729805	4.8019045	4.099109709051724	4.019570765086207	3.909469855603448	3.2382824827586205	3.816608203125	6.082013819999999	0.33154284292077185	5.40932152	0.3322497850327815	3.9772765599999995	0.33355317416886676	3.57515808	0.4272711858940568	4.760942495	0.1602661555946038	5.74160566	0.3773079250478262	4.46495261	0.5477889165791894	4.60035565	0.2420223970966214	3.7620666999999997	0.5071763633333954	4.642245155	0.2255840638157037
4.64	6.271551	5.1297060000000005	4.189884	4.0125	4.90091025	4.103781625806452	4.021958152688172	3.910072896774194	3.2399474666666666	3.8189400354838714	6.082013819999999	0.33154284292077185	5.40932152	0.3322497850327815	3.9772765599999995	0.33355317416886676	3.57515808	0.4272711858940568	4.760942495	0.1602661555946038	5.75095769	0.3787489774760028	4.46314616	0.5452649186646916	4.5948458	0.24504413863724192	3.7732398700000003	0.5001444640243179	4.64554738	0.22693890770223138
4.65	6.457679	4.966027	3.9840799999999996	4.118361999999999	4.881537	4.108832907725322	4.023984051502146	3.910231710300429	3.2418324763948494	3.821220286480687	6.082013819999999	0.33154284292077185	5.40932152	0.3322497850327815	3.9772765599999995	0.33355317416886676	3.57515808	0.4272711858940568	4.760942495	0.1602661555946038	5.760294879999999	0.38456110038503843	4.461477779999999	0.543447253222943	4.5883908600000005	0.2525081966406449	3.7856482	0.49303962040031035	4.64895293	0.22790709874221018
4.66	6.634569	5.223527	3.828126	4.090673000000001	4.944223750000001	4.114241336188437	4.026552665952891	3.9100558950749464	3.2436501220556746	3.823625004817987	6.082013819999999	0.33154284292077185	5.40932152	0.3322497850327815	3.9772765599999995	0.33355317416886676	3.57515808	0.4272711858940568	4.760942495	0.1602661555946038	5.772704340000001	0.39254857838190343	4.46733753	0.5485006192483666	4.57891703	0.26297237749567787	3.79824936	0.4844103013581426	4.654302065	0.2285023227473646
4.67	6.532021	5.37744	3.829799	4.071888	4.952787	4.119407532051282	4.029439177350428	3.909884405982906	3.245419861111111	3.8260377441239317	6.082013819999999	0.33154284292077185	5.40932152	0.3322497850327815	3.9772765599999995	0.33355317416886676	3.57515808	0.4272711858940568	4.760942495	0.1602661555946038	5.78479067	0.39715418134283115	4.4751889	0.555877191385753	4.567860960000001	0.27095346855361246	3.8108784099999995	0.4747243915999031	4.659679735	0.2291411997953488
4.68	6.413048999999999	5.540864	3.686629	4.0860069999999995	4.93163725	4.124298025586354	4.032661831556503	3.909408381663113	3.247212157782516	3.8283950991471216	6.082013819999999	0.33154284292077185	5.40932152	0.3322497850327815	3.9772765599999995	0.33355317416886676	3.57515808	0.4272711858940568	4.760942495	0.1602661555946038	5.7963046	0.3985224544059084	4.48458933	0.5658817105590597	4.554494500000001	0.2810417853148929	3.82046376	0.47044385957697055	4.6639630475	0.23018957324172212
4.69	6.727223	5.398391999999999	3.690087	4.131523	4.98680625	4.129836163829787	4.035567640425532	3.908941740425532	3.2490936702127655	3.830859803723404	6.082013819999999	0.33154284292077185	5.40932152	0.3322497850327815	3.9772765599999995	0.33355317416886676	3.57515808	0.4272711858940568	4.760942495	0.1602661555946038	5.80811986	0.4084095708830554	4.49322211	0.5731978258869153	4.54155912	0.29069368373635157	3.83099355	0.46542747104054427	4.66847366	0.23206342799082968
4.7	6.352537	5.218192	3.856308	3.820634	4.81191775	4.134555273885351	4.038078520169852	3.9088299915074307	3.2503071316348198	3.832942729299363	6.082013819999999	0.33154284292077185	5.40932152	0.3322497850327815	3.9772765599999995	0.33355317416886676	3.57515808	0.4272711858940568	4.760942495	0.1602661555946038	5.8156915399999995	0.411432990253099	4.50034328	0.5777644486211138	4.53067854	0.29578274806830585	3.83712953	0.46114339254319664	4.6709607225	0.2322565536171789
4.71	6.363016	5.185054999999999	3.880148	3.746125	4.793586	4.1392765889830505	4.040508555084746	3.9087692245762713	3.2513575932203387	3.834977990466102	6.082013819999999	0.33154284292077185	5.40932152	0.3322497850327815	3.9772765599999995	0.33355317416886676	3.57515808	0.4272711858940568	4.760942495	0.1602661555946038	5.82422602	0.41386332284064353	4.50708948	0.5818078861843539	4.5217109099999995	0.3017754481877427	3.84207103	0.45744242645314354	4.67377436	0.23201826302957845
4.72	6.391593	5.447634	3.973258	3.4240720000000002	4.80913925	4.144038357293869	4.043483450317124	3.90890556448203	3.2517227399577164	3.837037528012685	6.082013819999999	0.33154284292077185	5.40932152	0.3322497850327815	3.9772765599999995	0.33355317416886676	3.57515808	0.4272711858940568	4.760942495	0.1602661555946038	5.8312227000000005	0.41750229572073366	4.51317608	0.5884606971396884	4.51235512	0.30414567542409543	3.8456930099999997	0.45261091824298116	4.675611727500001	0.2323585958227405
4.73	6.24022	5.257941000000001	4.091234	3.387623	4.7442545	4.1484606814345995	4.0460455970464135	3.9092902236286924	3.2520094493670886	3.838951487869198	6.082013819999999	0.33154284292077185	5.40932152	0.3322497850327815	3.9772765599999995	0.33355317416886676	3.57515808	0.4272711858940568	4.760942495	0.1602661555946038	5.83334921	0.41905115576538027	4.51716115	0.59216692787433	4.50630563	0.306459832610427	3.8486204399999995	0.4486349516166842	4.6763591075	0.23245896800851124
4.74	6.342972	5.1545700000000005	4.612824	3.3647460000000002	4.868778	4.153080705263157	4.048379332631579	3.9107713473684207	3.252246789473684	3.8411195436842105	6.082013819999999	0.33154284292077185	5.40932152	0.3322497850327815	3.9772765599999995	0.33355317416886676	3.57515808	0.4272711858940568	4.760942495	0.1602661555946038	5.83483021	0.4206005875198205	4.51938351	0.5941544627471094	4.50580192	0.30624067559846674	3.8517303500000004	0.4441245492949347	4.6779364975	0.23323057322234045
4.75	6.193185	5.1720049999999995	4.526921	3.320394	4.803126249999999	4.157366638655462	4.050739890756303	3.9120657794117646	3.2523899558823532	3.8431405661764706	6.082013819999999	0.33154284292077185	5.40932152	0.3322497850327815	3.9772765599999995	0.33355317416886676	3.57515808	0.4272711858940568	4.760942495	0.1602661555946038	5.834689630000001	0.4204771875658632	4.52371322	0.5973402907063411	4.50402354	0.30558930682322155	3.8529137899999997	0.44253069995642363	4.678835045	0.23354096176186195
4.76	6.105509	4.9382280000000005	4.29115	3.349426	4.67107825	4.161450794549266	4.052600452830188	3.91286050524109	3.252593385744235	3.8448762845911952	6.082013819999999	0.33154284292077185	5.40932152	0.3322497850327815	3.9772765599999995	0.33355317416886676	3.57515808	0.4272711858940568	4.760942495	0.1602661555946038	5.83338031	0.41941605626517964	4.52731667	0.5987555825833285	4.49984413	0.30561435648544855	3.8523591100000005	0.44313228610009675	4.678225055	0.2334801470577401
4.77	5.774055000000001	5.054334000000001	4.035927	3.3562389999999995	4.55513875	4.164824443514645	4.0546961297071125	3.9131179665271967	3.252810217573222	3.8463621893305437	6.082013819999999	0.33154284292077185	5.40932152	0.3322497850327815	3.9772765599999995	0.33355317416886676	3.57515808	0.4272711858940568	4.760942495	0.1602661555946038	5.82804574	0.4167084326495893	4.530217179999999	0.6006147477690986	4.49218445	0.30756013881464844	3.85275313	0.44266858095055495	4.675800125	0.23348672834598624
4.78	5.810480999999999	5.12064	4.135521	3.4810760000000003	4.6369295	4.168260052192067	4.0569214822546975	3.9135822734864303	3.2532867640918584	3.848012643006263	6.082013819999999	0.33154284292077185	5.40932152	0.3322497850327815	3.9772765599999995	0.33355317416886676	3.57515808	0.4272711858940568	4.760942495	0.1602661555946038	5.82367996	0.41455557645253	4.5318869600000005	0.6020342973451177	4.4873218	0.30932932302262867	3.85188539	0.4433172767851908	4.6736935275	0.2328706413738823
4.79	5.949467	5.231706000000001	4.205304	3.401941	4.6971045	4.1719709	4.0593689500000005	3.9141900270833334	3.2535964604166665	3.849781584375	6.082013819999999	0.33154284292077185	5.40932152	0.3322497850327815	3.9772765599999995	0.33355317416886676	3.57515808	0.4272711858940568	4.760942495	0.1602661555946038	5.82044152	0.412266240208605	4.53402773	0.6041558706872998	4.48495206	0.3105830604581864	3.8485637499999994	0.4454479641335584	4.671996265000001	0.2320658832500386
4.8	5.977899	5.178558	4.074259	3.269943	4.62516475	4.175725428274428	4.061695746361746	3.9145228108108108	3.253630444906445	3.8513936075883577	6.082013819999999	0.33154284292077185	5.40932152	0.3322497850327815	3.9772765599999995	0.33355317416886676	3.57515808	0.4272711858940568	4.760942495	0.1602661555946038	5.81958758	0.41184635906550254	4.53638942	0.6062263626686496	4.48058026	0.3132717198437359	3.8435992499999996	0.44912429159165024	4.6700391275	0.23162245217648675
4.81	5.776858000000001	5.54736	3.687354	3.382802	4.5985935	4.179047280082988	4.064778037344398	3.9140515062240664	3.2538984356846474	3.852943814834025	6.082013819999999	0.33154284292077185	5.40932152	0.3322497850327815	3.9772765599999995	0.33355317416886676	3.57515808	0.4272711858940568	4.760942495	0.1602661555946038	5.81755905	0.4115491764380142	4.54619492	0.6145956311707628	4.47187924	0.3230458753452508	3.83945021	0.45146290564749597	4.668770855	0.23166336550814215
4.82	5.654579	5.7370909999999995	3.86077	3.2934639999999997	4.636476	4.182102211180124	4.068240383022775	3.913941192546584	3.2539803519668737	3.854566034679089	6.082013819999999	0.33154284292077185	5.40932152	0.3322497850327815	3.9772765599999995	0.33355317416886676	3.57515808	0.4272711858940568	4.760942495	0.1602661555946038	5.8170116	0.41173097815105486	4.561426819999999	0.6250629410076649	4.463539620000001	0.32796189333610487	3.83924435	0.45170952592581654	4.6703055975000005	0.2309274412864197
4.83	5.470941	5.715016	3.620628	3.203062	4.50241175	4.18476510123967	4.071642811983471	3.913335173553719	3.2538751487603306	3.8559045588842977	6.082013819999999	0.33154284292077185	5.40932152	0.3322497850327815	3.9772765599999995	0.33355317416886676	3.57515808	0.4272711858940568	4.760942495	0.1602661555946038	5.814540399999999	0.413070302360817	4.5753331500000005	0.6351242936026318	4.45064614	0.33549167476268604	3.8378826	0.45343407171142885	4.6696005725	0.23133504484140285
4.84	5.514823	5.915557	3.64166	3.2708320000000004	4.585718	4.187507488659794	4.0754446969072164	3.912775018556701	3.2539101113402062	3.8574093288659794	6.082013819999999	0.33154284292077185	5.40932152	0.3322497850327815	3.9772765599999995	0.33355317416886676	3.57515808	0.4272711858940568	4.760942495	0.1602661555946038	5.812355360000001	0.4140809204342057	4.5897603700000005	0.6490068838545014	4.438052760000001	0.3419890448743995	3.8374269500000002	0.45398595706213296	4.66939886	0.23139994409886586
4.85	5.556374	5.816662	3.6013469999999996	3.2772829999999997	4.5629165	4.190324086419753	4.079027448559671	3.912134220164609	3.2539582037037036	3.858860989711934	6.082013819999999	0.33154284292077185	5.40932152	0.3322497850327815	3.9772765599999995	0.33355317416886676	3.57515808	0.4272711858940568	4.760942495	0.1602661555946038	5.80852387	0.41466457997305195	4.60378167	0.6602318733828894	4.424835959999999	0.34853375863224795	3.83857355	0.4524064842972151	4.6689287625	0.23156967407680806
4.86	5.492523	5.853826	3.396359	3.461148	4.5509640000000005	4.192998006160164	4.082671798767967	3.911075133470226	3.2543836447638603	3.8602821457905545	6.082013819999999	0.33154284292077185	5.40932152	0.3322497850327815	3.9772765599999995	0.33355317416886676	3.57515808	0.4272711858940568	4.760942495	0.1602661555946038	5.80270663	0.4149794739288049	4.61600363	0.6719608289095674	4.41080516	0.36130869582972464	3.84106934	0.4495922228703209	4.66764619	0.2318670842678998
4.87	5.786797	5.762205	3.4198	3.1979319999999998	4.5416834999999995	4.196263987704918	4.086113465163934	3.9100684221311477	3.2542679651639346	3.8616784600409835	6.082013819999999	0.33154284292077185	5.40932152	0.3322497850327815	3.9772765599999995	0.33355317416886676	3.57515808	0.4272711858940568	4.760942495	0.1602661555946038	5.8010525	0.4147071092345768	4.62689819	0.681651978823079	4.39836282	0.3737110993749423	3.83773386	0.45313555239580133	4.666011842500001	0.23217607970517581
4.88	5.6038	5.74847	3.417807	3.1392409999999997	4.4773295	4.199142384458078	4.089512967280164	3.9090617525562372	3.254032736196319	3.862937460122699	6.082013819999999	0.33154284292077185	5.40932152	0.3322497850327815	3.9772765599999995	0.33355317416886676	3.57515808	0.4272711858940568	4.760942495	0.1602661555946038	5.798038049999999	0.41503754776398144	4.6391636499999995	0.6907187896898306	4.38584044	0.38531550895818273	3.8331938300000004	0.4578596103064541	4.6640589925	0.2329400047550312
4.89	5.788231000000001	5.674664	3.551381	3.120755	4.5337577499999995	4.202385422448979	4.092747969387755	3.908331791836735	3.2537607408163267	3.864306481122449	6.082013819999999	0.33154284292077185	5.40932152	0.3322497850327815	3.9772765599999995	0.33355317416886676	3.57515808	0.4272711858940568	4.760942495	0.1602661555946038	5.79827787	0.41502475484530976	4.65174613	0.6980417397696432	4.37603791	0.39394141412290395	3.82704538	0.4632796027200171	4.6632768225	0.23324777656981507
4.9	5.720723	5.582394000000001	3.584159	3.4160909999999998	4.57584175	4.205477759674134	4.095781871690428	3.9076715621181264	3.254091352342159	3.865755636456212	6.082013819999999	0.33154284292077185	5.40932152	0.3322497850327815	3.9772765599999995	0.33355317416886676	3.57515808	0.4272711858940568	4.760942495	0.1602661555946038	5.797236849999999	0.4150880495834464	4.66177301	0.7041710264950494	4.36441461	0.40000154073043875	3.82545774	0.4644232057942971	4.6622205525	0.23340367721578312
4.91	5.68785	5.587114	3.777998	3.418541	4.6178757500000005	4.2084907113821135	4.098813034552846	3.90740799796748	3.2544255995934956	3.8672843358739835	6.082013819999999	0.33154284292077185	5.40932152	0.3322497850327815	3.9772765599999995	0.33355317416886676	3.57515808	0.4272711858940568	4.760942495	0.1602661555946038	5.79406375	0.41469518307966224	4.67197892	0.7101471887867481	4.3547654	0.4024097887231142	3.8255393499999997	0.464350241496136	4.6615868549999995	0.23343752506797602
4.92	5.665378	5.6139209999999995	3.7033300000000002	3.539096	4.63043125	4.21144585801217	4.101886275862069	3.906994046653144	3.2550030243407706	3.8688323012170387	6.082013819999999	0.33154284292077185	5.40932152	0.3322497850327815	3.9772765599999995	0.33355317416886676	3.57515808	0.4272711858940568	4.760942495	0.1602661555946038	5.793853810000001	0.41475556259727253	4.68675744	0.7142475656510855	4.34501115	0.4062804232352441	3.82717906	0.4630313095873488	4.663200365	0.23264978384042426
4.93	5.79767	5.594175	3.758503	3.5519079999999996	4.6755640000000005	4.21465683805668	4.104907103238866	3.9066934574898786	3.2556040465587044	3.8704653613360325	6.082013819999999	0.33154284292077185	5.40932152	0.3322497850327815	3.9772765599999995	0.33355317416886676	3.57515808	0.4272711858940568	4.760942495	0.1602661555946038	5.79224872	0.4144236555014515	4.70047865	0.7183977619947941	4.33629334	0.40943821623019194	3.8271368100000003	0.4630564834919061	4.66403938	0.23254045089414666
4.94	5.751968	5.755453	3.885472	3.2779439999999997	4.66770925	4.2177625171717175	4.108241539393939	3.906650585858586	3.255649177777778	3.872075955050505	6.082013819999999	0.33154284292077185	5.40932152	0.3322497850327815	3.9772765599999995	0.33355317416886676	3.57515808	0.4272711858940568	4.760942495	0.1602661555946038	5.79123741	0.41439705698220075	4.716592530000001	0.7238424972093456	4.33039792	0.41165895587745205	3.8227469	0.46618211376377333	4.6652436900000005	0.23224130474013407
4.95	5.922022999999999	5.992636	3.638807	3.2635259999999997	4.704248	4.221198526209678	4.112040721774194	3.906110578629032	3.255665058467742	3.873753721270161	6.082013819999999	0.33154284292077185	5.40932152	0.3322497850327815	3.9772765599999995	0.33355317416886676	3.57515808	0.4272711858940568	4.760942495	0.1602661555946038	5.790150289999999	0.4139047218067919	4.73256181	0.7342326880590289	4.32133856	0.41683019198896953	3.81770095	0.46949842590756513	4.6654379025	0.23226596578240893
4.96	6.074663999999999	5.929886	3.747337	3.0563580000000004	4.70206125	4.224927832997988	4.115698358148894	3.905791114688129	3.255264038229376	3.8754203360160964	6.082013819999999	0.33154284292077185	5.40932152	0.3322497850327815	3.9772765599999995	0.33355317416886676	3.57515808	0.4272711858940568	4.760942495	0.1602661555946038	5.791569000000001	0.41464107137850137	4.75213998	0.7398305280215156	4.31332997	0.42010812975361356	3.8128355099999998	0.47486531631220436	4.667468615000001	0.23168300341858117
4.97	6.077088000000001	6.000451	3.910197	2.8257320000000004	4.703367	4.228647030120483	4.119483002008033	3.9057999618473898	3.2544015240963855	3.8770828795180723	6.082013819999999	0.33154284292077185	5.40932152	0.3322497850327815	3.9772765599999995	0.33355317416886676	3.57515808	0.4272711858940568	4.760942495	0.1602661555946038	5.79178713	0.41478691226652925	4.77412461	0.7439637972551145	4.306860660000001	0.4212953418658004	3.80480938	0.48469614046817017	4.669395445	0.23116657172426877
4.98	6.038694	5.950564	3.742101	2.861954	4.64832825	4.232274378757515	4.123152503006012	3.9054719078156315	3.2536150561122246	3.8786284614228457	6.082013819999999	0.33154284292077185	5.40932152	0.3322497850327815	3.9772765599999995	0.33355317416886676	3.57515808	0.4272711858940568	4.760942495	0.1602661555946038	5.79388861	0.41550675209093996	4.79788643	0.7432042008375893	4.297494009999999	0.4233506703813903	3.7993737499999995	0.49220891275149076	4.6721607	0.22921645531783222
4.99	6.072571	6.066631999999999	3.954119	2.490469	4.6459477499999995	4.235954972	4.127039462	3.905569202	3.2520887640000002	3.8801631000000003	6.082013819999999	0.33154284292077185	5.40932152	0.3322497850327815	3.9772765599999995	0.33355317416886676	3.57515808	0.4272711858940568	4.760942495	0.1602661555946038	5.798125920000001	0.4161726712581538	4.822447469999999	0.7441520612882507	4.28937173	0.4220541320676887	3.7886265900000002	0.5088264264640355	4.6746429275	0.22755250643800798
5.0	6.238346	6.019261	4.022607000000001	2.558023	4.70955925	4.239951760479042	4.130816351297405	3.9058028103792415	3.250703403193613	3.8818185813373254	5.630586399999999	0.46598009214561936	5.954203419999999	0.275767453386805	3.60720184	0.29541796159545614	2.90453412	0.2835225186338919	4.524131445	0.16756887286403524	5.80399678	0.4182158709722705	4.84706606	0.7425990518476673	4.28403085	0.4220164262650705	3.77835827	0.5231397768854436	4.67836299	0.22501267796583574
5.01	6.220768	6.031626	3.997393	2.751036	4.750205749999999	4.243897609561753	4.1346028247011954	3.9059852609561756	3.249708049800797	3.88354843625498	5.630586399999999	0.46598009214561936	5.954203419999999	0.275767453386805	3.60720184	0.29541796159545614	2.90453412	0.2835225186338919	4.524131445	0.16756887286403524	5.810323390000001	0.4196996787251691	4.8730946600000005	0.7379862048624515	4.2780273499999995	0.4217787045130099	3.7720930999999998	0.5316704031053346	4.6833846249999995	0.22087757888082588
5.02	6.335042	5.983589	3.82314	2.567084	4.67721375	4.248054954274354	4.138278741550696	3.905820558648111	3.248350944333996	3.8851262997017892	5.630586399999999	0.46598009214561936	5.954203419999999	0.275767453386805	3.60720184	0.29541796159545614	2.90453412	0.2835225186338919	4.524131445	0.16756887286403524	5.81926354	0.42127261956703194	4.89630066	0.7360331181158387	4.27137918	0.4236715722159865	3.7631285300000004	0.5443323639084746	4.687517977500001	0.21677730999807437
5.03	6.415862	6.431717	3.9571289999999997	2.723992	4.882174999999999	4.252356158730159	4.142829214285714	3.905922361111111	3.2473105496031747	3.88710457093254	5.630586399999999	0.46598009214561936	5.954203419999999	0.275767453386805	3.60720184	0.29541796159545614	2.90453412	0.2835225186338919	4.524131445	0.16756887286403524	5.82792553	0.42456553721790996	4.92152392	0.7450348898413068	4.26498117	0.42353656414161994	3.75699219	0.5525739712400238	4.6928557025	0.2149063862295236
5.04	6.236395999999999	6.585450000000001	3.9901619999999998	2.6586920000000003	4.867675	4.256284950495049	4.147666087128713	3.9060891722772277	3.2461449683168317	3.8890462945544555	5.630586399999999	0.46598009214561936	5.954203419999999	0.275767453386805	3.60720184	0.29541796159545614	2.90453412	0.2835225186338919	4.524131445	0.16756887286403524	5.8343031199999995	0.42587451527572173	4.94899707	0.7552647724349273	4.25732985	0.42149569573136403	3.7511883299999997	0.5610516918834764	4.6979545924999995	0.21291580691762227
5.05	6.039841	6.799346	4.009199	2.602722	4.8627769999999995	4.259809764822134	4.152906561264822	3.9062929466403165	3.244873381422925	3.8909706635375496	5.630586399999999	0.46598009214561936	5.954203419999999	0.275767453386805	3.60720184	0.29541796159545614	2.90453412	0.2835225186338919	4.524131445	0.16756887286403524	5.841182219999999	0.42355365216122826	4.98167707	0.7639564820365271	4.251853349999999	0.4211223762583996	3.74377879	0.571287219058557	4.7046228574999995	0.2074056359368653
5.06	5.898497000000001	6.5193270000000005	3.877378	2.8292650000000004	4.781116750000001	4.2630418895463515	4.157574057199211	3.9062359151873767	3.244053641025641	3.892726375739645	5.630586399999999	0.46598009214561936	5.954203419999999	0.275767453386805	3.60720184	0.29541796159545614	2.90453412	0.2835225186338919	4.524131445	0.16756887286403524	5.84567442	0.4217334265765946	5.01045288	0.7671636626836627	4.246126	0.4222918011663995	3.73469471	0.5785613097060595	4.7092370025	0.20385801882590582
5.07	6.098293	6.287763	3.753998	2.724569	4.7161557499999995	4.266654588582678	4.161767342519686	3.9059362342519686	3.243031033464567	3.894347299704725	5.630586399999999	0.46598009214561936	5.954203419999999	0.275767453386805	3.60720184	0.29541796159545614	2.90453412	0.2835225186338919	4.524131445	0.16756887286403524	5.8542794	0.41796698211547656	5.03499444	0.7683893330643269	4.238164960000001	0.4240039654846446	3.72519944	0.5872917765618683	4.713159559999999	0.20010794334432153
5.08	5.9351259999999995	6.508119	3.6841790000000003	2.608359	4.6839457499999995	4.26993252848723	4.166377070726916	3.905500561886051	3.2417841335952846	3.89589857367387	5.630586399999999	0.46598009214561936	5.954203419999999	0.275767453386805	3.60720184	0.29541796159545614	2.90453412	0.2835225186338919	4.524131445	0.16756887286403524	5.86117933	0.41348065981948967	5.06104766	0.7737625666702477	4.2276419	0.42456943150118626	3.71468908	0.5977922938179547	4.7161394925	0.19738637434093076
5.09	5.854931	6.316947000000001	3.875756	2.4904699999999997	4.634525999999999	4.273040368627451	4.170593874509804	3.9054422392156862	3.240310968627451	3.897346862745098	5.630586399999999	0.46598009214561936	5.954203419999999	0.275767453386805	3.60720184	0.29541796159545614	2.90453412	0.2835225186338919	4.524131445	0.16756887286403524	5.867668900000001	0.40815169632049153	5.08739014	0.7711999566913048	4.22133363	0.4250691819707753	3.70415379	0.6099899406949373	4.720136615	0.19150033071436023
5.1	5.946356000000001	5.9805280000000005	3.767975	2.5220759999999998	4.55423375	4.276314958904109	4.174135819960862	3.9051732230919765	3.23890542074364	3.8986323556751468	5.630586399999999	0.46598009214561936	5.954203419999999	0.275767453386805	3.60720184	0.29541796159545614	2.90453412	0.2835225186338919	4.524131445	0.16756887286403524	5.872651039999999	0.4060141260132126	5.10980574	0.7641552740557429	4.21513244	0.42713015412025435	3.69275785	0.6213312632582115	4.7225867675	0.18771983821695992
5.11	5.9233769999999994	5.873305	3.7403199999999996	2.603624	4.5351565	4.279531876953125	4.177454509765625	3.904851244140625	3.23766463671875	3.899875566894531	5.630586399999999	0.46598009214561936	5.954203419999999	0.275767453386805	3.60720184	0.29541796159545614	2.90453412	0.2835225186338919	4.524131445	0.16756887286403524	5.87758019	0.4035763343320249	5.13250087	0.7525897499834403	4.20614842	0.4275786201392951	3.6813890199999997	0.6307780097740422	4.724404625	0.18496830756021923
5.12	5.9628429999999994	5.547988	3.844201	2.893603	4.56215875	4.282813185185185	4.180126115009746	3.90473301754386	3.2369939512670562	3.9011665672514617	5.630586399999999	0.46598009214561936	5.954203419999999	0.275767453386805	3.60720184	0.29541796159545614	2.90453412	0.2835225186338919	4.524131445	0.16756887286403524	5.88533439	0.3975868108465125	5.1501005	0.7413254668947367	4.19795166	0.42657072735366214	3.67371516	0.6356775650461493	4.7267754275	0.1812809222599141
5.13	6.010919	5.602999	3.7422779999999998	2.376881	4.43326925	4.286175258754864	4.182894350194553	3.9044169571984435	3.235320579766537	3.9022017864785994	5.630586399999999	0.46598009214561936	5.954203419999999	0.275767453386805	3.60720184	0.29541796159545614	2.90453412	0.2835225186338919	4.524131445	0.16756887286403524	5.893617020000001	0.3913794088083104	5.168489569999999	0.7293075658741516	4.18857904	0.4261789650243762	3.65996045	0.6487064563524071	4.727661520000001	0.1796030883480165
5.14	6.167534999999999	5.6339369999999995	3.831533	2.425619	4.514656	4.289828384466019	4.185711908737864	3.9042754349514563	3.2337483436893204	3.903391017961165	5.630586399999999	0.46598009214561936	5.954203419999999	0.275767453386805	3.60720184	0.29541796159545614	2.90453412	0.2835225186338919	4.524131445	0.16756887286403524	5.90182374	0.38839169022230796	5.187536	0.7160931024784091	4.1792419800000005	0.4236380388602165	3.6476608500000003	0.660346084551632	4.7290656425	0.17734688204307386
5.15	6.016534	5.546075999999999	3.6778709999999997	2.568934	4.452353749999999	4.293174713178295	4.188348273255814	3.9038366666666664	3.2324599437984496	3.9044548992248065	5.630586399999999	0.46598009214561936	5.954203419999999	0.275767453386805	3.60720184	0.29541796159545614	2.90453412	0.2835225186338919	4.524131445	0.16756887286403524	5.906058850000001	0.3872979346651591	5.20396925	0.7050826806959184	4.1679280599999995	0.421745956185596	3.6377473599999997	0.6690550187000653	4.72892588	0.17756140610114615
5.16	5.914272	5.504875	3.8145119999999997	2.782745	4.5041009999999995	4.29631029787234	4.190894746615087	3.9036638916827853	3.231590088974855	3.905614756286267	5.630586399999999	0.46598009214561936	5.954203419999999	0.275767453386805	3.60720184	0.29541796159545614	2.90453412	0.2835225186338919	4.524131445	0.16756887286403524	5.9103927999999994	0.38490952455729194	5.221146259999999	0.6910009399182556	4.15594426	0.414456845600578	3.63165344	0.6740711393330686	4.72978419	0.1762471497586809
5.17	5.991554	5.765899	3.960361	2.8526920000000002	4.6426265	4.299582969111969	4.193935295366795	3.9037733455598453	3.2308586254826253	3.907037558880309	5.630586399999999	0.46598009214561936	5.954203419999999	0.275767453386805	3.60720184	0.29541796159545614	2.90453412	0.2835225186338919	4.524131445	0.16756887286403524	5.9146198	0.38343912246422196	5.23828619	0.6829156346427795	4.1473558200000005	0.40944203326552914	3.62634998	0.678121117921204	4.7316529475	0.1742920929619416
5.18	6.168373000000001	5.851616	4.067057	2.633663	4.68017725	4.303183720616571	4.1971292851637765	3.90408795761079	3.2297079595375724	3.9085272307321777	5.630586399999999	0.46598009214561936	5.954203419999999	0.275767453386805	3.60720184	0.29541796159545614	2.90453412	0.2835225186338919	4.524131445	0.16756887286403524	5.921548469999999	0.3816802248926996	5.255933199999999	0.67562450558682	4.13992523	0.40399908189941425	3.6197589299999997	0.6845686034887425	4.7342914574999995	0.17144420068817764
5.19	5.948883	5.916886999999999	4.239499	2.7574549999999998	4.715681	4.306348526923077	4.200436511538462	3.904732978846154	3.2287997807692306	3.910079449519231	5.630586399999999	0.46598009214561936	5.954203419999999	0.275767453386805	3.60720184	0.29541796159545614	2.90453412	0.2835225186338919	4.524131445	0.16756887286403524	5.92887518	0.374977160058872	5.2754657499999995	0.6660530832854907	4.13231501	0.39468449067637723	3.6133202	0.689652916566078	4.737494035	0.16800695385502953
5.2	6.123008	6.155924000000001	4.026671	2.6907180000000004	4.7490802500000004	4.30983539731286	4.204189846449136	3.9049670249520156	3.2277669942418425	3.9116898157389635	5.630586399999999	0.46598009214561936	5.954203419999999	0.275767453386805	3.60720184	0.29541796159545614	2.90453412	0.2835225186338919	4.524131445	0.16756887286403524	5.94060052	0.362188208077659	5.2978578700000005	0.657496772190881	4.12282124	0.38549549647462955	3.60563174	0.6956439934462799	4.7417278425	0.1627781010061112
5.21	6.108715999999999	6.031693000000001	3.875033	2.794855	4.70257425	4.313281528735632	4.207690810344828	3.9049096800766283	3.2269376609195404	3.9132049200191568	5.630586399999999	0.46598009214561936	5.954203419999999	0.275767453386805	3.60720184	0.29541796159545614	2.90453412	0.2835225186338919	4.524131445	0.16756887286403524	5.951008809999999	0.3516576932006418	5.31699699	0.6506189789884469	4.11117314	0.37496091759476996	3.59954861	0.7000779387002295	4.7446818875	0.1592883654977216
5.22	6.0373600000000005	5.99548	3.6437760000000003	2.918355	4.64874275	4.316578045889101	4.211109145315488	3.904410380497132	3.2263476367112807	3.9146113021032507	5.630586399999999	0.46598009214561936	5.954203419999999	0.275767453386805	3.60720184	0.29541796159545614	2.90453412	0.2835225186338919	4.524131445	0.16756887286403524	5.957624999999999	0.34691710451807184	5.3374928299999995	0.6391725542024763	4.09963911	0.3713682855041297	3.5912365900000003	0.7032063374848575	4.7464983825000004	0.1571116972523302
5.23	5.940060000000001	5.8471779999999995	3.644543	2.9551480000000003	4.5967322500000005	4.31967629389313	4.214231414122138	3.9039144503816794	3.2258300801526714	3.9159130596374045	5.630586399999999	0.46598009214561936	5.954203419999999	0.275767453386805	3.60720184	0.29541796159545614	2.90453412	0.2835225186338919	4.524131445	0.16756887286403524	5.962415590000001	0.34327852489724564	5.35613751	0.6263183582107641	4.08727	0.3656197782601012	3.5800390400000004	0.7043411789519403	4.746465535	0.1571429718655301
5.24	5.7963629999999995	5.775496	3.4243240000000004	2.882307	4.4696225	4.3224890304761905	4.217205251428571	3.9030009447619047	3.2251757504761907	3.916967744285714	5.630586399999999	0.46598009214561936	5.954203419999999	0.275767453386805	3.60720184	0.29541796159545614	2.90453412	0.2835225186338919	4.524131445	0.16756887286403524	5.962688830000001	0.3431338919251622	5.373821850000001	0.6126591907800607	4.073574880000001	0.3645338888878208	3.5663002599999998	0.704418481947429	4.744096455	0.15951895654012138
5.25	5.842098999999999	5.8994040000000005	3.3800049999999997	3.00538	4.531721999999999	4.3253780228136876	4.2204033479087455	3.902006655893536	3.2247578878326997	3.9181364786121673	5.630586399999999	0.46598009214561936	5.954203419999999	0.275767453386805	3.60720184	0.29541796159545614	2.90453412	0.2835225186338919	4.524131445	0.16756887286403524	5.96577987	0.3406069386309967	5.39139409	0.6020855480386741	4.06144161	0.36724170816231255	3.5515139199999997	0.700468124983247	4.7425323724999995	0.160834613268483
5.26	5.286841	5.860106	3.4587459999999997	3.207746	4.453359750000001	4.327202430740038	4.223514738140417	3.9011655540796966	3.2247256072106265	3.9191520825426944	5.630586399999999	0.46598009214561936	5.954203419999999	0.275767453386805	3.60720184	0.29541796159545614	2.90453412	0.2835225186338919	4.524131445	0.16756887286403524	5.95991761	0.3471997835703264	5.40968694	0.5879536726216334	4.05050363	0.36875270585392916	3.5358961699999996	0.6903750081945419	4.7390010875	0.1632743543378157
5.27	5.087053	5.931951	3.410691	3.339723	4.4423544999999995	4.328641541666667	4.226750412878787	3.9002366250000002	3.22494340530303	3.920142996212121	5.630586399999999	0.46598009214561936	5.954203419999999	0.275767453386805	3.60720184	0.29541796159545614	2.90453412	0.2835225186338919	4.524131445	0.16756887286403524	5.95358842	0.35724159479963175	5.4288985400000005	0.5729791359550572	4.040284010000001	0.3722000554525129	3.5205864999999994	0.6773277729318165	4.735839367500001	0.1659320559645272
5.28	5.031588999999999	6.174446	3.286741	3.2303539999999997	4.430782499999999	4.329970364839319	4.230432257088847	3.899076897920605	3.2249536332703213	3.921108288279773	5.630586399999999	0.46598009214561936	5.954203419999999	0.275767453386805	3.60720184	0.29541796159545614	2.90453412	0.2835225186338919	4.524131445	0.16756887286403524	5.94818816	0.36702182667776606	5.45062643	0.5593450030834336	4.031234940000001	0.37941319245487426	3.5055340200000003	0.6666957024729462	4.7338958875	0.16836218774840894
5.29	5.327031	5.942035	3.1295390000000003	3.3670169999999997	4.4414055	4.331851611320755	4.233661696226415	3.897624939622642	3.2252216773584905	3.9220899811320757	5.630586399999999	0.46598009214561936	5.954203419999999	0.275767453386805	3.60720184	0.29541796159545614	2.90453412	0.2835225186338919	4.524131445	0.16756887286403524	5.9475887	0.3679953806886752	5.46784568	0.5474594939684178	4.01806693	0.3876227260710698	3.4921899099999996	0.6557827525537773	4.731422805	0.17083083923102535
5.3	5.235688	5.703329999999999	3.457629	3.4071089999999997	4.450938999999999	4.333553751412429	4.23642943314501	3.8967963220338984	3.2255642146892654	3.9230859303201506	5.630586399999999	0.46598009214561936	5.954203419999999	0.275767453386805	3.60720184	0.29541796159545614	2.90453412	0.2835225186338919	4.524131445	0.16756887286403524	5.94657106	0.369835776760999	5.4820015799999995	0.534791967054688	4.00927439	0.39028094658986806	3.4808660199999997	0.6472366459761225	4.7296782625	0.1728039393223118
5.31	5.478484999999999	5.452241	3.23752	3.20078	4.3422564999999995	4.3357058778195485	4.238714793233083	3.8955570808270674	3.225517627819549	3.9238738449248123	5.630586399999999	0.46598009214561936	5.954203419999999	0.275767453386805	3.60720184	0.29541796159545614	2.90453412	0.2835225186338919	4.524131445	0.16756887286403524	5.94491245	0.3715727038369007	5.4950261000000005	0.5176030017660433	3.99944046	0.3972219926006098	3.4670455299999996	0.6381605311517825	4.726606135	0.1769259755817648
5.32	5.509148000000001	5.815315	3.4270620000000003	3.052838	4.4510907500000005	4.337907457786116	4.241672767354596	3.8946781031894933	3.2251936510318946	3.924862994840525	5.630586399999999	0.46598009214561936	5.954203419999999	0.275767453386805	3.60720184	0.29541796159545614	2.90453412	0.2835225186338919	4.524131445	0.16756887286403524	5.943752	0.3727606079648902	5.510066929999999	0.5045446764997964	3.99115531	0.40045293336787746	3.44985905	0.6256964032675139	4.7237083225	0.1790503220123344
5.33	5.533913999999999	5.7390490000000005	3.462168	3.17898	4.4785277500000005	4.340147170411985	4.2444768426966295	3.89386815917603	3.225107108614232	3.925899820224719	5.630586399999999	0.46598009214561936	5.954203419999999	0.275767453386805	3.60720184	0.29541796159545614	2.90453412	0.2835225186338919	4.524131445	0.16756887286403524	5.94341852	0.37311557447192656	5.523772780000001	0.4916716305246987	3.98051786	0.4002327464950164	3.4345399800000003	0.6131374810454208	4.720562285	0.18057559327629283
5.34	5.451547	5.899	3.516911	3.084889	4.48808675	4.342224553271028	4.247569409345794	3.8931635663551405	3.224845018691589	3.9269506369158877	5.630586399999999	0.46598009214561936	5.954203419999999	0.275767453386805	3.60720184	0.29541796159545614	2.90453412	0.2835225186338919	4.524131445	0.16756887286403524	5.942740339999999	0.37395481511456585	5.540933750000001	0.474030345154438	3.97025874	0.39881970029731334	3.4205946799999998	0.6049363936659875	4.7186318775	0.18202741686642768
5.35	5.349974	5.933722	3.21914	3.2586549999999996	4.44037275	4.3441046828358205	4.25071521641791	3.8919060597014923	3.224908097014925	3.927908513992537	5.630586399999999	0.46598009214561936	5.954203419999999	0.275767453386805	3.60720184	0.29541796159545614	2.90453412	0.2835225186338919	4.524131445	0.16756887286403524	5.940547809999999	0.37679881257839687	5.55717616	0.4589975593583028	3.9546120099999995	0.3972695315973774	3.4102106100000005	0.5986188025319474	4.7156366475	0.18412618965865898
5.36	5.206442	5.763914999999999	3.194897	3.3268569999999995	4.37302775	4.3457105251396655	4.253533093109869	3.890608091247673	3.2250979459962754	3.928737413873371	5.630586399999999	0.46598009214561936	5.954203419999999	0.275767453386805	3.60720184	0.29541796159545614	2.90453412	0.2835225186338919	4.524131445	0.16756887286403524	5.9379062	0.3810289442116723	5.5682205399999996	0.45038565431130007	3.93972488	0.3975690163813364	3.4011494499999997	0.592869260253336	4.7117502675	0.1872203558151124
5.37	5.349748	5.874543	3.2051309999999997	3.3431100000000002	4.443133	4.347576765799256	4.25654612267658	3.889333970260223	3.2253172992565053	3.929693539498141	5.630586399999999	0.46598009214561936	5.954203419999999	0.275767453386805	3.60720184	0.29541796159545614	2.90453412	0.2835225186338919	4.524131445	0.16756887286403524	5.93638875	0.38308115417896704	5.58004308	0.4426102175679685	3.92353289	0.39413548216757366	3.3907678600000004	0.5845645752402168	4.707683145000001	0.1886026651585706
5.38	5.214282	5.938436	3.2484780000000004	3.208678	4.4024685	4.349184753246753	4.259666512059369	3.8881449981447123	3.225286428571428	3.930570673005566	5.630586399999999	0.46598009214561936	5.954203419999999	0.275767453386805	3.60720184	0.29541796159545614	2.90453412	0.2835225186338919	4.524131445	0.16756887286403524	5.93530364	0.384985721440959	5.59188581	0.43608472925719616	3.90891407	0.3917606755741588	3.3814694299999997	0.5799271497146548	4.704393237500001	0.1910374095366346
5.39	5.114934	6.068758	3.2173629999999998	3.1775700000000002	4.39465625	4.350602807407407	4.263016681481481	3.8869028092592592	3.2251980648148146	3.9314300907407405	5.630586399999999	0.46598009214561936	5.954203419999999	0.275767453386805	3.60720184	0.29541796159545614	2.90453412	0.2835225186338919	4.524131445	0.16756887286403524	5.93269849	0.3896654484943515	5.60393241	0.4324003843953065	3.89354644	0.3883975045994371	3.3710310599999995	0.5740201866885632	4.700302099999999	0.19325550712292391
5.4	4.983682	6.113944	3.050023	2.908334	4.263995749999999	4.351773009242144	4.266437988909427	3.885355896487985	3.2246123641404805	3.932044814695009	5.630586399999999	0.46598009214561936	5.954203419999999	0.275767453386805	3.60720184	0.29541796159545614	2.90453412	0.2835225186338919	4.524131445	0.16756887286403524	5.93103041	0.3933870140649054	5.614954749999999	0.4311984050964701	3.8790610100000005	0.3925944510167634	3.36059576	0.5728384969429497	4.6964104825	0.1980727231350947
5.41	5.121354	6.087280000000001	3.259511	2.942112	4.35256425	4.353192900369003	4.26979747601476	3.884201201107011	3.224091145756457	3.932820680811808	5.630586399999999	0.46598009214561936	5.954203419999999	0.275767453386805	3.60720184	0.29541796159545614	2.90453412	0.2835225186338919	4.524131445	0.16756887286403524	5.929350110000001	0.3965019313299659	5.6255303	0.4296661547230941	3.86852551	0.3949593565778714	3.34913365	0.5695883161484199	4.693134892500001	0.2010311692512552
5.42	5.047657	5.8103229999999995	3.395184	2.99326	4.311606	4.354471839779006	4.2726345395948435	3.88330061694291	3.2236660423572747	3.9335182596685083	5.630586399999999	0.46598009214561936	5.954203419999999	0.275767453386805	3.60720184	0.29541796159545614	2.90453412	0.2835225186338919	4.524131445	0.16756887286403524	5.92511245	0.4036456854544323	5.63520548	0.4226995492281256	3.85903279	0.3948126729052191	3.3377166	0.5651024255102366	4.68926683	0.20461789529947366
5.43	4.866881	5.840744	3.3036520000000005	3.031046	4.26058075	4.355413768382353	4.27551709375	3.882235086397059	3.2233119613970587	3.9341194774816177	5.630586399999999	0.46598009214561936	5.954203419999999	0.275767453386805	3.60720184	0.29541796159545614	2.90453412	0.2835225186338919	4.524131445	0.16756887286403524	5.917950439999999	0.4159423235261119	5.6420822799999995	0.42036387101589806	3.8475777600000005	0.39413515409820316	3.3254718799999994	0.5582388297290825	4.683270589999999	0.20831057616021612
5.44	4.963307	5.949513	3.363121	3.014687	4.3226569999999995	4.356529168807339	4.27858864587156	3.8812825834862386	3.2229291633027524	3.9348323903669726	5.630586399999999	0.46598009214561936	5.954203419999999	0.275767453386805	3.60720184	0.29541796159545614	2.90453412	0.2835225186338919	4.524131445	0.16756887286403524	5.908632689999999	0.42675582305957804	5.64981447	0.4188180684443037	3.83598639	0.39112604068022805	3.31389951	0.5524796498483107	4.677083264999999	0.20975032797333995
5.45	4.97801	5.867788000000001	3.366004	3.2851429999999997	4.374236250000001	4.357667412087912	4.281499267399267	3.88033884981685	3.2230431080586084	3.935637159340659	5.630586399999999	0.46598009214561936	5.954203419999999	0.275767453386805	3.60720184	0.29541796159545614	2.90453412	0.2835225186338919	4.524131445	0.16756887286403524	5.89806167	0.4365708852611332	5.6568060000000004	0.4165337909260985	3.82413234	0.3871676544945143	3.3038768300000005	0.5436613574831508	4.67071921	0.20918141902297416
5.46	5.184366000000001	5.936407	3.4545690000000002	3.224301	4.44991075	4.359178744058501	4.2845246928702005	3.8795604771480803	3.223045407678245	3.9365773304387566	5.630586399999999	0.46598009214561936	5.954203419999999	0.275767453386805	3.60720184	0.29541796159545614	2.90453412	0.2835225186338919	4.524131445	0.16756887286403524	5.88920587	0.4419972395250019	5.6638977	0.41518107856564623	3.81257808	0.38066432262541144	3.29040916	0.5284207510921379	4.6640227025000005	0.20535119938574914
5.47	5.201327999999999	6.025456	3.684958	3.0628680000000004	4.4936525	4.360715512773723	4.287701574817518	3.8792053631386865	3.222753113138686	3.937593890967153	5.630586399999999	0.46598009214561936	5.954203419999999	0.275767453386805	3.60720184	0.29541796159545614	2.90453412	0.2835225186338919	4.524131445	0.16756887286403524	5.88128201	0.4471771130608045	5.671611369999999	0.4146556151103374	3.8033387300000006	0.3722611796237104	3.2781873000000004	0.5192373949960166	4.6586048525	0.20258142490813116
5.48	5.029917	5.902387	3.7059550000000003	2.675326	4.328396250000001	4.3619344590163935	4.2906427140255	3.8788897887067395	3.2217559781420766	3.938305734972678	5.630586399999999	0.46598009214561936	5.954203419999999	0.275767453386805	3.60720184	0.29541796159545614	2.90453412	0.2835225186338919	4.524131445	0.16756887286403524	5.87054161	0.4546113034359207	5.67717446	0.41397529881044115	3.79675153	0.36803197959004813	3.25923068	0.505997489880761	4.65092457	0.200361721922497
5.49	4.804788	5.667052	3.634199	2.527056	4.15827375	4.362739647272727	4.293145276363637	3.8784448963636367	3.2204928872727274	3.938705676818182	5.630586399999999	0.46598009214561936	5.954203419999999	0.275767453386805	3.60720184	0.29541796159545614	2.90453412	0.2835225186338919	4.524131445	0.16756887286403524	5.856300110000001	0.46544833428085014	5.68176247	0.4112593067784382	3.7922392	0.36722212831840306	3.2398461000000003	0.49635740459510713	4.64253697	0.20326166705623358
5.5	4.8873169999999995	5.58719	3.86457	2.675189	4.2535665	4.363691693284936	4.295493814882033	3.878419715063521	3.219503225045372	3.939277112068966	5.05979014	0.16514907300412077	5.55122612	0.1742092526308107	3.6527099599999997	0.20348851562453943	3.5117114599999995	0.4350347222643364	4.44385942	0.1399397897190828	5.84238246	0.47341854418021867	5.685401819999999	0.40876356912540845	3.7918613700000003	0.3671271142160847	3.22165318	0.48307022421732676	4.6353247075	0.2041468493611703
5.51	4.757562	5.530937	3.784593	2.566464	4.159889	4.364405226449275	4.297731936594204	3.8782497391304354	3.2183201829710146	3.939676771286232	5.05979014	0.16514907300412077	5.55122612	0.1742092526308107	3.6527099599999997	0.20348851562453943	3.5117114599999995	0.4350347222643364	4.44385942	0.1399397897190828	5.82772019	0.484072088972759	5.68657372	0.4081444039537511	3.79083841	0.36700215251747115	3.2039383600000004	0.47411916232033985	4.62726767	0.20686179012227768
5.52	4.903404	5.276191	3.8104199999999997	2.576487	4.1416255	4.365379907775768	4.29950130198915	3.878127081374322	3.2171595443037977	3.9400419588607596	5.05979014	0.16514907300412077	5.55122612	0.1742092526308107	3.6527099599999997	0.20348851562453943	3.5117114599999995	0.4350347222643364	4.44385942	0.1399397897190828	5.8148173199999995	0.49136000014824865	5.68623446	0.4084744517869736	3.78837291	0.366023084795791	3.19150922	0.47411333111836257	4.620233477499999	0.21129379458405126
5.53	4.880607	5.444139	3.762812	2.72584	4.2033495	4.366309920577617	4.30156743501805	3.877918931407942	3.2162726859205772	3.940517243231047	5.05979014	0.16514907300412077	5.55122612	0.1742092526308107	3.6527099599999997	0.20348851562453943	3.5117114599999995	0.4350347222643364	4.44385942	0.1399397897190828	5.801946009999999	0.49882345592924404	5.686223980000001	0.40848071207139847	3.78550072	0.36507478711137575	3.17657324	0.4648391002121485	4.6125609875	0.21237025954466499
5.54	4.9358509999999995	5.4696370000000005	3.6270059999999997	2.6571309999999997	4.17240625	4.367336120720721	4.303672064864865	3.8774668360360365	3.2152652234234234	3.940935061261261	5.05979014	0.16514907300412077	5.55122612	0.1742092526308107	3.6527099599999997	0.20348851562453943	3.5117114599999995	0.4350347222643364	4.44385942	0.1399397897190828	5.78797956	0.5033502935155006	5.689412119999999	0.4054929909862174	3.77707872	0.35880349812244167	3.16074626	0.45511372337752576	4.603804165	0.2122842427324708
5.55	4.905353	5.791983	3.898587	2.9261350000000004	4.3805145	4.368303776978417	4.306348883093525	3.8775048219424457	3.214745205035971	3.94172567176259	5.05979014	0.16514907300412077	5.55122612	0.1742092526308107	3.6527099599999997	0.20348851562453943	3.5117114599999995	0.4350347222643364	4.44385942	0.1399397897190828	5.77729621	0.5106533634555673	5.69553391	0.4023303924766302	3.77248434	0.3542014767253789	3.1481482	0.44374290372778324	4.598365665	0.21095111668496766
5.56	4.964601	5.618703	3.9398670000000005	2.9238720000000002	4.36176075	4.369374328545781	4.308704994614004	3.8776167827648114	3.2142229910233393	3.942479774236984	5.05979014	0.16514907300412077	5.55122612	0.1742092526308107	3.6527099599999997	0.20348851562453943	3.5117114599999995	0.4350347222643364	4.44385942	0.1399397897190828	5.764524280000001	0.5148729566855851	5.70058061	0.39810558328265055	3.76648216	0.3460544344768836	3.13608198	0.4330372633424377	4.5919172575	0.20818368400560086
5.57	5.078003	5.787458	3.79017	3.1365730000000003	4.4480509999999995	4.370644272401433	4.311355089605735	3.8774600681003584	3.2140838333333335	3.9433858158602146	5.05979014	0.16514907300412077	5.55122612	0.1742092526308107	3.6527099599999997	0.20348851562453943	3.5117114599999995	0.4350347222643364	4.44385942	0.1399397897190828	5.7526877899999995	0.5169304042350433	5.707738860000001	0.3930862862983031	3.7624699199999996	0.34339385647040904	3.12769285	0.42465635845631505	4.587647355	0.20669157426910373
5.58	4.708963	5.7549079999999995	3.86981	3.04556	4.34481025	4.371249493738819	4.313937474060823	3.8774463828264762	3.213782359570662	3.944103927549195	5.05979014	0.16514907300412077	5.55122612	0.1742092526308107	3.6527099599999997	0.20348851562453943	3.5117114599999995	0.4350347222643364	4.44385942	0.1399397897190828	5.73528899	0.5225128172623885	5.7135354000000005	0.3894115066955808	3.7566162399999996	0.33638400340939173	3.1195186900000005	0.4181777697013254	4.58123983	0.204147570927256
5.59	4.699733999999999	5.750431000000001	3.8639829999999997	2.977991	4.32303475	4.371836073214285	4.316502641071428	3.8774223410714286	3.213361303571429	3.9447805897321433	5.05979014	0.16514907300412077	5.55122612	0.1742092526308107	3.6527099599999997	0.20348851562453943	3.5117114599999995	0.4350347222643364	4.44385942	0.1399397897190828	5.718145669999999	0.528110710597114	5.7202512500000005	0.384110032897115	3.7483276599999997	0.3230286965595844	3.11524007	0.4174066659262631	4.5754911625	0.2032323985227693
5.6	4.967936	5.593367000000001	3.860894	3.261311	4.420877	4.372898639928699	4.318778691622104	3.8773928787878784	3.2134467754010694	3.945629246434938	5.05979014	0.16514907300412077	5.55122612	0.1742092526308107	3.6527099599999997	0.20348851562453943	3.5117114599999995	0.4350347222643364	4.44385942	0.1399397897190828	5.700686909999999	0.5237025682607109	5.724969560000001	0.3795521635040504	3.74096674	0.3116822752504139	3.1116242499999998	0.41452080104054795	4.569561865	0.1989189648021566
5.61	4.941719	5.466071	3.948668	3.17966	4.3840295000000005	4.373910775800711	4.320820137010676	3.877519702846975	3.21338665658363	3.9464093180604984	5.05979014	0.16514907300412077	5.55122612	0.1742092526308107	3.6527099599999997	0.20348851562453943	3.5117114599999995	0.4350347222643364	4.44385942	0.1399397897190828	5.68516823	0.5229619644808868	5.730490229999999	0.37156834115037624	3.73727411	0.3069288525835754	3.1068502999999996	0.41090903236956966	4.5649457175	0.19780044516447598
5.62	5.04556	5.22342	3.920628	3.2042070000000002	4.34845375	4.3751037584369445	4.322423333925399	3.877596271758437	3.2133703516873893	3.9471234289520427	5.05979014	0.16514907300412077	5.55122612	0.1742092526308107	3.6527099599999997	0.20348851562453943	3.5117114599999995	0.4350347222643364	4.44385942	0.1399397897190828	5.67468068	0.525185211688558	5.733250880000001	0.36668453803860374	3.7341735799999998	0.303440435562961	3.10294241	0.4080681513390276	4.561261887500001	0.1983726067688454
5.63	5.1392050000000005	5.29802	3.758473	3.287111	4.370702250000001	4.37645854787234	4.324153115248227	3.877385060283688	3.2135010975177303	3.947874455230496	5.05979014	0.16514907300412077	5.55122612	0.1742092526308107	3.6527099599999997	0.20348851562453943	3.5117114599999995	0.4350347222643364	4.44385942	0.1399397897190828	5.6633571599999994	0.5243926915777435	5.737415219999999	0.35920304844967527	3.7285116100000004	0.2975358792536451	3.0985154700000006	0.4035754792860136	4.556949865	0.19777454195740513
5.64	5.083342	5.357749	3.530874	3.191807	4.290943	4.377709669026549	4.325982488495574	3.8767717663716814	3.2134627008849557	3.94848165619469	5.05979014	0.16514907300412077	5.55122612	0.1742092526308107	3.6527099599999997	0.20348851562453943	3.5117114599999995	0.4350347222643364	4.44385942	0.1399397897190828	5.65147507	0.5239340427643673	5.73969565	0.356015719746795	3.72192151	0.2944964122453325	3.0903085399999997	0.3930076180810018	4.5508501925000004	0.19646092166788073
5.65	5.164458	5.480141	3.34708	3.292752	4.3211077499999995	4.379099683745583	4.328021637809187	3.8758359151943464	3.2136027879858657	3.9491400061837454	5.05979014	0.16514907300412077	5.55122612	0.1742092526308107	3.6527099599999997	0.20348851562453943	3.5117114599999995	0.4350347222643364	4.44385942	0.1399397897190828	5.63854286	0.5197773210056527	5.744836789999999	0.34836029158071463	3.71555151	0.29565552811945683	3.08205244	0.379637212764688	4.5452459	0.19491980988579374
5.66	5.20771	5.562705	3.221832	3.514118	4.37659125	4.380561077601411	4.330199209876543	3.874682469135802	3.2141327971781304	3.949893888447972	5.05979014	0.16514907300412077	5.55122612	0.1742092526308107	3.6527099599999997	0.20348851562453943	3.5117114599999995	0.4350347222643364	4.44385942	0.1399397897190828	5.62427427	0.5116804113777556	5.74822857	0.34486700784493257	3.7094885700000004	0.2995150449681228	3.07628689	0.3683756039869395	4.539569575	0.19141732123292554
5.67	5.372109	5.605251	3.1833519999999997	3.465702	4.4066035	4.38230676056338	4.332444019366197	3.8734653380281685	3.2145757007042253	3.9506979546654932	5.05979014	0.16514907300412077	5.55122612	0.1742092526308107	3.6527099599999997	0.20348851562453943	3.5117114599999995	0.4350347222643364	4.44385942	0.1399397897190828	5.61267515	0.5039840940098125	5.75050668	0.3431410391221787	3.7030240999999995	0.3038371292096515	3.0702250299999996	0.35662709945720455	4.53410774	0.18725466558499426
5.68	5.475301999999999	5.491424	3.5144219999999997	3.5451539999999997	4.506575499999999	4.384227666080843	4.334480891036907	3.872834330404218	3.215156681898067	3.9516748923550082	5.05979014	0.16514907300412077	5.55122612	0.1742092526308107	3.6527099599999997	0.20348851562453943	3.5117114599999995	0.4350347222643364	4.44385942	0.1399397897190828	5.60329768	0.4976254333797426	5.75001228	0.3434815925686691	3.70130203	0.304418447188246	3.0648165	0.34497731172580437	4.529857122499999	0.1829137956303128
5.69	5.339391	5.5649630000000005	3.564854	4.0027669999999995	4.61799375	4.38590339122807	4.336639631578947	3.872294014035088	3.2165384543859648	3.9528438728070174	5.05979014	0.16514907300412077	5.55122612	0.1742092526308107	3.6527099599999997	0.20348851562453943	3.5117114599999995	0.4350347222643364	4.44385942	0.1399397897190828	5.589419360000001	0.48516012098996325	5.751677990000001	0.3421605417193502	3.7000497	0.3047224927768877	3.06352894	0.34117515003565557	4.5261689975	0.17723731565331788
5.7	5.3026930000000005	5.471553999999999	3.7562810000000004	3.688478	4.5547515	4.387508977232924	4.338627222416813	3.8720908388791595	3.2173649684763572	3.953898001751314	5.05979014	0.16514907300412077	5.55122612	0.1742092526308107	3.6527099599999997	0.20348851562453943	3.5117114599999995	0.4350347222643364	4.44385942	0.1399397897190828	5.578920920000001	0.4798094708739844	5.75421161	0.3390946058490306	3.69904943	0.3043683509274856	3.06220738	0.33845797705251024	4.523597335	0.1748995903868658
5.71	5.2282720000000005	5.508024000000001	3.526922	3.912351	4.543892250000001	4.388978842657343	4.340671622377623	3.8714873968531474	3.218579979020979	3.9549294602272727	5.05979014	0.16514907300412077	5.55122612	0.1742092526308107	3.6527099599999997	0.20348851562453943	3.5117114599999995	0.4350347222643364	4.44385942	0.1399397897190828	5.56757348	0.4744669399863231	5.7574413	0.33513386474715745	3.69551717	0.3042950569314243	3.0638696399999996	0.34223789607783855	4.5211003975	0.17277565706325562
5.72	5.085952000000001	5.505075000000001	3.4165210000000004	3.799461	4.45175225	4.390195200698081	4.3427037399650965	3.8706933891797553	3.2195937329842934	3.9557965157068065	5.05979014	0.16514907300412077	5.55122612	0.1742092526308107	3.6527099599999997	0.20348851562453943	3.5117114599999995	0.4350347222643364	4.44385942	0.1399397897190828	5.554517069999999	0.4695008410326488	5.7580157100000005	0.3346463716877504	3.6899498	0.3042552095114513	3.0676235299999997	0.34823495367889723	4.517526527499999	0.1704378458358935
5.73	5.15282	5.816126000000001	3.437655	3.815639	4.55556	4.39152381533101	4.3452706777003485	3.8699389668989546	3.2206321393728223	3.9568413998257834	5.05979014	0.16514907300412077	5.55122612	0.1742092526308107	3.6527099599999997	0.20348851562453943	3.5117114599999995	0.4350347222643364	4.44385942	0.1399397897190828	5.543643069999999	0.46603876126935595	5.763597559999999	0.33085468749606656	3.6834140099999995	0.3025631918438622	3.0719036900000005	0.3547767290349217	4.5156395824999995	0.1689403034066493
5.74	4.825439	5.620658	3.44152	3.691144	4.39469025	4.392278450434783	4.347488742608696	3.8691938904347825	3.2214504208695653	3.9576028760869564	5.05979014	0.16514907300412077	5.55122612	0.1742092526308107	3.6527099599999997	0.20348851562453943	3.5117114599999995	0.4350347222643364	4.44385942	0.1399397897190828	5.52846774	0.4644523423955091	5.76825844	0.32542687379033103	3.67170097	0.2885682923000148	3.0751676699999995	0.35897472978033834	4.510898705	0.16554825328997239
5.75	5.03004	5.5518920000000005	3.581211	3.563327	4.4316175	4.393385675347222	4.349579720486111	3.868693920138889	3.222043956597222	3.958425818142361	5.05979014	0.16514907300412077	5.55122612	0.1742092526308107	3.6527099599999997	0.20348851562453943	3.5117114599999995	0.4350347222643364	4.44385942	0.1399397897190828	5.516836289999999	0.4621964903190357	5.77205731	0.32057737524894203	3.6622438699999997	0.2754562374028632	3.077597	0.3614644207533051	4.507183617500001	0.16307414736876683
5.76	5.1385950000000005	5.655602	3.693572	3.6167569999999998	4.5261315	4.394677199306759	4.351843190641247	3.868390415944541	3.222728034662045	3.9594097101386483	5.05979014	0.16514907300412077	5.55122612	0.1742092526308107	3.6527099599999997	0.20348851562453943	3.5117114599999995	0.4350347222643364	4.44385942	0.1399397897190828	5.507167149999999	0.45986510602048963	5.779231050000001	0.309567305797963	3.65626809	0.2680574578540609	3.0802703099999995	0.36447116887687536	4.505734149999999	0.162244735095371
5.77	5.177053000000001	5.485275	3.788074	3.6252750000000002	4.51891925	4.39603079065744	4.353804145328719	3.868251460207613	3.223424482698962	3.960377719723183	5.05979014	0.16514907300412077	5.55122612	0.1742092526308107	3.6527099599999997	0.20348851562453943	3.5117114599999995	0.4350347222643364	4.44385942	0.1399397897190828	5.5011971299999995	0.46024036069288476	5.78354046	0.3022881943160013	3.6537895600000003	0.26564658814052416	3.08296067	0.3675091100619459	4.505371955	0.16217374292043746
5.78	5.07162	5.372806	3.719113	3.786793	4.487583	4.397197611398964	4.355564079447324	3.8679938808290153	3.2243974853195163	3.9612882642487044	5.05979014	0.16514907300412077	5.55122612	0.1742092526308107	3.6527099599999997	0.20348851562453943	3.5117114599999995	0.4350347222643364	4.44385942	0.1399397897190828	5.49380852	0.46115488112400044	5.78606212	0.2977197344820766	3.64962548	0.26124625336028306	3.0860178399999993	0.3720972659280946	4.50387849	0.16163676642874514
5.79	4.964901	5.523652	3.9038070000000005	3.7504429999999997	4.53570075	4.398176410344828	4.357578024137931	3.868055627586207	3.2253044603448275	3.9622786306034485	5.05979014	0.16514907300412077	5.55122612	0.1742092526308107	3.6527099599999997	0.20348851562453943	3.5117114599999995	0.4350347222643364	4.44385942	0.1399397897190828	5.483962859999999	0.46183804308806253	5.78898158	0.29363213136345595	3.64661051	0.2564645309458412	3.08950286	0.37668972803608075	4.5022644524999995	0.16048958666865115
5.8	5.052531	5.563411	3.761465	3.6943789999999996	4.5179465	4.399302666092943	4.359653468158347	3.8678721669535285	3.226111817555938	3.9632350296901895	5.05979014	0.16514907300412077	5.55122612	0.1742092526308107	3.6527099599999997	0.20348851562453943	3.5117114599999995	0.4350347222643364	4.44385942	0.1399397897190828	5.47470918	0.4611113157566978	5.792830110000001	0.28801913252878875	3.6434825700000006	0.2530812427888488	3.09374722	0.38110863017004687	4.501192270000001	0.16001768593651525
5.81	4.995049	5.483308	3.553827	3.819844	4.463006999999999	4.400326285223367	4.36158414604811	3.867332570446736	3.227131975945017	3.9640937444158078	5.05979014	0.16514907300412077	5.55122612	0.1742092526308107	3.6527099599999997	0.20348851562453943	3.5117114599999995	0.4350347222643364	4.44385942	0.1399397897190828	5.466891090000001	0.46256212940155805	5.79218959	0.2886410931468765	3.6421472999999995	0.2531996567961627	3.09811764	0.38691852850055897	4.499836405	0.15975826434685625
5.82	5.086310000000001	5.416132999999999	3.647878	3.7639519999999997	4.47856825	4.401502929674099	4.363392977701544	3.8669561475128646	3.2280527650085764	3.9649762049742714	5.05979014	0.16514907300412077	5.55122612	0.1742092526308107	3.6527099599999997	0.20348851562453943	3.5117114599999995	0.4350347222643364	4.44385942	0.1399397897190828	5.4612084	0.46372225392818844	5.7889800099999995	0.29103450016832005	3.6400183800000003	0.25223606627579265	3.10282252	0.3921431714814913	4.4982573275	0.1591733762382453
5.83	5.1875610000000005	5.531873000000001	3.568001	4.134705	4.605535000000001	4.402848919520548	4.365393799657534	3.866444238013699	3.2296052517123286	3.9660730522260272	5.05979014	0.16514907300412077	5.55122612	0.1742092526308107	3.6527099599999997	0.20348851562453943	3.5117114599999995	0.4350347222643364	4.44385942	0.1399397897190828	5.4583746	0.4645273440518606	5.787148579999999	0.2920790137106002	3.63949211	0.252331814175655	3.1121389500000003	0.40539174643148856	4.49928856	0.15953420526642276
5.84	5.078812	5.889641	3.7959120000000004	4.4691209999999995	4.8083715	4.404004411965812	4.36799935042735	3.86632367008547	3.231724082051282	3.9675128786324785	5.05979014	0.16514907300412077	5.55122612	0.1742092526308107	3.6527099599999997	0.20348851562453943	3.5117114599999995	0.4350347222643364	4.44385942	0.1399397897190828	5.4540144900000005	0.46603593711248276	5.78688942	0.2919754059831853	3.6410346299999996	0.25281621155182055	3.1241218399999995	0.4272505731569483	4.501515094999999	0.1622826929985292
5.85	5.070276	6.000771	3.661608	4.315663	4.7620795000000005	4.405141394197952	4.370785650170648	3.8659743259385664	3.2335738071672355	3.9688687943686003	5.05979014	0.16514907300412077	5.55122612	0.1742092526308107	3.6527099599999997	0.20348851562453943	3.5117114599999995	0.4350347222643364	4.44385942	0.1399397897190828	5.4491535099999995	0.46749034257960764	5.788730509999999	0.29274448635286315	3.64163724	0.25279247461978366	3.1345056400000004	0.44332640503618836	4.503506724999999	0.16425400967846818
5.86	4.853142	5.76323	3.7047849999999998	4.093254	4.60360275	4.405904597955708	4.37315778705281	3.865699727427598	3.235038339011925	3.9699501128620107	5.05979014	0.16514907300412077	5.55122612	0.1742092526308107	3.6527099599999997	0.20348851562453943	3.5117114599999995	0.4350347222643364	4.44385942	0.1399397897190828	5.4427597	0.471248455206028	5.78782455	0.2926811771019743	3.6447215	0.2516485934874258	3.1408267	0.452443416243789	4.5040331125	0.16449180700914776
5.87	5.120572	5.721406	3.878629	3.9919290000000003	4.678134	4.407120018707483	4.3754507261904765	3.865721715986395	3.236325568027211	3.971154507227891	5.05979014	0.16514907300412077	5.55122612	0.1742092526308107	3.6527099599999997	0.20348851562453943	3.5117114599999995	0.4350347222643364	4.44385942	0.1399397897190828	5.43609745	0.4710448330504217	5.78741656	0.2927456800983417	3.6493097899999998	0.2516890867536424	3.14876667	0.46035350100369793	4.5053976175	0.16537088047199566
5.88	5.0897749999999995	5.684768	3.742774	3.7778929999999997	4.573802499999999	4.408279025466893	4.377673675721562	3.8655129762309	3.2372450373514434	3.9721776786926997	5.05979014	0.16514907300412077	5.55122612	0.1742092526308107	3.6527099599999997	0.20348851562453943	3.5117114599999995	0.4350347222643364	4.44385942	0.1399397897190828	5.4309572	0.47199996914802295	5.78677954	0.2929005519735397	3.65255946	0.2507660631421935	3.1551531899999996	0.46463018507814186	4.5063623475	0.1654868428665774
5.89	4.868450999999999	5.742737	3.650286	3.744617	4.5015227499999995	4.409058977966102	4.379987342372881	3.8651481847457627	3.238104989830508	3.9730748737288133	5.05979014	0.16514907300412077	5.55122612	0.1742092526308107	3.6527099599999997	0.20348851562453943	3.5117114599999995	0.4350347222643364	4.44385942	0.1399397897190828	5.421759400000001	0.47392538539316287	5.78746027	0.2927163986354539	3.65354851	0.2505579327719788	3.16139181	0.468337183091727	4.506039997499999	0.16546433421140577
5.9	4.990648	5.4993110000000005	3.723342	3.74521	4.48962775	4.4100430541455165	4.381881291032149	3.8649082419627745	3.238963035532995	3.973948905668359	5.05979014	0.16514907300412077	5.55122612	0.1742092526308107	3.6527099599999997	0.20348851562453943	3.5117114599999995	0.4350347222643364	4.44385942	0.1399397897190828	5.41445865	0.4748957305132806	5.7866294400000005	0.29342138678123725	3.65494034	0.250555161327059	3.164683	0.4712922359819496	4.5051778575	0.1653215077755311
5.91	4.968481000000001	5.354887000000001	3.2971440000000003	3.704816	4.331332000000001	4.410986361486486	4.383524881756757	3.8639491807432433	3.2397499493243247	3.974552593327702	5.05979014	0.16514907300412077	5.55122612	0.1742092526308107	3.6527099599999997	0.20348851562453943	3.5117114599999995	0.4350347222643364	4.44385942	0.1399397897190828	5.40726496	0.47615938091792054	5.78430717	0.29592468912510633	3.6501317999999996	0.25277398027764214	3.16754575	0.47371304698778244	4.50231242	0.1658309162721264
5.92	5.044383	5.492738	3.276966	3.715897	4.382496	4.412054483979764	4.385395392917369	3.862959327150084	3.2405528954468803	3.9752405248735245	5.05979014	0.16514907300412077	5.55122612	0.1742092526308107	3.6527099599999997	0.20348851562453943	3.5117114599999995	0.4350347222643364	4.44385942	0.1399397897190828	5.40105501	0.47680812136277906	5.78309534	0.2968760756070701	3.64586816	0.25544927007565305	3.16931376	0.47544055016017034	4.4998330675	0.1657494826048193
5.93	5.106094	5.288581	3.209418	3.637268	4.310340249999999	4.413222900673401	4.386915907407408	3.8618590892255895	3.241220765993266	3.9758046658249158	5.05979014	0.16514907300412077	5.55122612	0.1742092526308107	3.6527099599999997	0.20348851562453943	3.5117114599999995	0.4350347222643364	4.44385942	0.1399397897190828	5.39413925	0.4760121406719542	5.780039400000001	0.300392414785222	3.64037731	0.25888193596727277	3.1701673599999998	0.47621039735000525	4.49618083	0.16586195095739348
5.94	5.2866349999999995	5.107157	3.39955	3.634282	4.3569059999999995	4.414690820168067	4.388126396638656	3.8610820991596637	3.2418813731092437	3.9764451722689076	5.05979014	0.16514907300412077	5.55122612	0.1742092526308107	3.6527099599999997	0.20348851562453943	3.5117114599999995	0.4350347222643364	4.44385942	0.1399397897190828	5.389485919999999	0.47475159533537786	5.773556440000001	0.3078319107006854	3.6355180900000006	0.2587954030730195	3.1737307400000003	0.47835339139774763	4.4930727975	0.16552695113233912
5.95	5.1192139999999995	5.3456459999999995	3.550772	3.616545	4.40804425	4.415872906040268	4.389732973154362	3.8605614446308723	3.2425100033557044	3.977169331795302	5.05979014	0.16514907300412077	5.55122612	0.1742092526308107	3.6527099599999997	0.20348851562453943	3.5117114599999995	0.4350347222643364	4.44385942	0.1399397897190828	5.38145783	0.4724375304365745	5.76708654	0.3099725235423173	3.63463774	0.2589338003957259	3.17726093	0.4803213338890662	4.49011076	0.1643559669916265
5.96	5.169109	5.6021339999999995	3.848815	3.5730269999999997	4.548271249999999	4.417134608040201	4.391763795644891	3.8605417688442216	3.2430636331658294	3.978125951423786	5.05979014	0.16514907300412077	5.55122612	0.1742092526308107	3.6527099599999997	0.20348851562453943	3.5117114599999995	0.4350347222643364	4.44385942	0.1399397897190828	5.37240228	0.4676707998827266	5.76380902	0.30996651875742603	3.6356525200000003	0.25957798663498377	3.1824276200000003	0.48178428458288575	4.48857286	0.16306714931648594
5.97	5.3474770000000005	5.57652	3.6558089999999996	3.5557909999999997	4.53389925	4.418690364548495	4.393744993311037	3.860199406354515	3.2435865886287627	3.979055338210703	5.05979014	0.16514907300412077	5.55122612	0.1742092526308107	3.6527099599999997	0.20348851562453943	3.5117114599999995	0.4350347222643364	4.44385942	0.1399397897190828	5.365106169999999	0.4622255965962803	5.759569709999999	0.3095961136918373	3.6331086399999997	0.25810257265386427	3.18972821	0.4818559675930278	4.4868781825	0.1616871086514807
5.98	5.163646	5.730536000000001	3.6920360000000003	3.675016	4.5653085	4.419934030050084	4.395976697829717	3.8599186661101834	3.244306838063439	3.9800340580133557	5.05979014	0.16514907300412077	5.55122612	0.1742092526308107	3.6527099599999997	0.20348851562453943	3.5117114599999995	0.4350347222643364	4.44385942	0.1399397897190828	5.35635569	0.45760472398669766	5.75736943	0.3090063191467835	3.6326079900000003	0.25793752468104203	3.19785883	0.4831273310759011	4.486047985	0.16106168141874794
5.99	4.955829	5.601165999999999	3.6889100000000004	3.516865	4.4406925	4.420827188333334	4.397985346666667	3.8596336516666665	3.2447611016666666	3.9808018220833334	5.05979014	0.16514907300412077	5.55122612	0.1742092526308107	3.6527099599999997	0.20348851562453943	3.5117114599999995	0.4350347222643364	4.44385942	0.1399397897190828	5.3451882699999995	0.4535582373290847	5.75271477	0.3078041357149736	3.6299559	0.25595418872500625	3.20812279	0.4788308516283535	4.4839954325	0.16030947169878443
6.0	5.090440000000001	5.573552	3.582765	3.589715	4.459118	4.421941352745424	4.399941364392679	3.8591729717138104	3.2453350682196342	3.981597689267887	5.19565114	0.28540419734937394	5.658522999999999	0.28505168619350413	3.6922330400000005	0.2855188093805352	3.9363903999999996	0.3110026561327732	4.620699395	0.18997015686613836	5.333709209999999	0.4451736859868696	5.74825768	0.3071317463282433	3.62555748	0.2528995410950717	3.21843971	0.4757870508361026	4.48149102	0.15869818211339695
6.01	4.997602	5.666875999999999	3.529186	3.652163	4.46145675	4.422897599667774	4.402045906976745	3.8586248205980067	3.246010862126246	3.9823947973421925	5.19565114	0.28540419734937394	5.658522999999999	0.28505168619350413	3.6922330400000005	0.2855188093805352	3.9363903999999996	0.3110026561327732	4.620699395	0.18997015686613836	5.32147755	0.43728864872281403	5.74461018	0.3058958692252162	3.6208754100000005	0.2502663881958483	3.2274509800000004	0.4753785075866278	4.47860353	0.1563693566304492
6.02	4.9527719999999995	5.659136999999999	3.499311	3.7493559999999997	4.465144	4.423776330016584	4.4041306351575455	3.8580289436152575	3.246845597014925	3.983195376451078	5.19565114	0.28540419734937394	5.658522999999999	0.28505168619350413	3.6922330400000005	0.2855188093805352	3.9363903999999996	0.3110026561327732	4.620699395	0.18997015686613836	5.3076548500000005	0.42664345406374277	5.7413656600000005	0.3050550222796162	3.61763712	0.24971724474938645	3.2392737	0.4734870690677313	4.4764828324999995	0.15508132754893802
6.03	4.928781	5.261538	3.5686020000000003	3.7261319999999998	4.37126325	4.4246124304635766	4.405550183774834	3.8575497599337747	3.2476391175496686	3.9838378729304633	5.19565114	0.28540419734937394	5.658522999999999	0.28505168619350413	3.6922330400000005	0.2855188093805352	3.9363903999999996	0.3110026561327732	4.620699395	0.18997015686613836	5.292784039999999	0.4133351327006993	5.7296638699999995	0.30071891162233055	3.61375185	0.2473935176369061	3.2492951	0.47307593706741113	4.471373715	0.14991062370583927
6.04	4.924783	5.20439	3.5354590000000004	3.57552	4.3100380000000005	4.425439158677686	4.406870580165289	3.857017378512397	3.2481810694214874	3.9843770466942146	5.19565114	0.28540419734937394	5.658522999999999	0.28505168619350413	3.6922330400000005	0.2855188093805352	3.9363903999999996	0.3110026561327732	4.620699395	0.18997015686613836	5.279667910000001	0.4037896893375242	5.71585327	0.2926235211500135	3.60920482	0.24456783829836232	3.2584633800000002	0.47039085734629504	4.465797345	0.1453213516430075
6.05	4.881991	5.37614	3.820101	3.6197269999999997	4.42448975	4.426192544554455	4.408470034653465	3.85695646039604	3.248794181518152	3.9851033052805285	5.19565114	0.28540419734937394	5.658522999999999	0.28505168619350413	3.6922330400000005	0.2855188093805352	3.9363903999999996	0.3110026561327732	4.620699395	0.18997015686613836	5.26808941	0.39833546138744536	5.701621210000001	0.27337060803785945	3.6073138400000007	0.24216309721518225	3.26863343	0.46705243755103754	4.4614144725	0.1397293105654083
6.06	4.911098	5.289606	3.710235	3.388561	4.324875	4.426991400329489	4.4099216589785835	3.856714744645799	3.2490244398682044	3.985663060955519	5.19565114	0.28540419734937394	5.658522999999999	0.28505168619350413	3.6922330400000005	0.2855188093805352	3.9363903999999996	0.3110026561327732	4.620699395	0.18997015686613836	5.25821542	0.3947729485465342	5.689323999999999	0.26370340473957826	3.6056424099999997	0.240853540023994	3.27422639	0.46508248260984886	4.456852055	0.13659849219204223
6.07	4.928944	5.344066	3.4494409999999998	3.341018	4.2658672499999994	4.427816980263158	4.411458080592105	3.8560448865131582	3.2491757450657897	3.986123923108553	5.19565114	0.28540419734937394	5.658522999999999	0.28505168619350413	3.6922330400000005	0.2855188093805352	3.9363903999999996	0.3110026561327732	4.620699395	0.18997015686613836	5.24652193	0.38687739772636004	5.67988703	0.2589133721009978	3.60259684	0.24088419398369199	3.28039088	0.4617971878347064	4.45234917	0.13538067730664957
6.08	4.820222	5.174524	3.6687950000000003	3.346991	4.252632999999999	4.428461323481116	4.412711062397373	3.85573741543514	3.2493363612479476	3.9865615406403943	5.19565114	0.28540419734937394	5.658522999999999	0.28505168619350413	3.6922330400000005	0.2855188093805352	3.9363903999999996	0.3110026561327732	4.620699395	0.18997015686613836	5.23537289	0.38287672307359405	5.66655108	0.25001446686907064	3.602443	0.2408364732329379	3.2877772	0.4568199320604722	4.4480360425	0.1347970459774846
6.09	4.924322	5.395176	3.6464809999999996	3.458857	4.356209	4.429274209836066	4.414321660655738	3.8553943721311477	3.249679837704918	3.9871675200819676	5.19565114	0.28540419734937394	5.658522999999999	0.28505168619350413	3.6922330400000005	0.2855188093805352	3.9363903999999996	0.3110026561327732	4.620699395	0.18997015686613836	5.2260668	0.3789552890057805	5.65733337	0.24267759495594776	3.60015025	0.2392946739332121	3.2974610699999998	0.4499601820253937	4.445252872499999	0.13377703502026114
6.1	4.938432	5.349469999999999	3.75286	3.707422	4.437046	4.430107528641571	4.415852181669394	3.855226558101473	3.250429006546645	3.9879038187397713	5.19565114	0.28540419734937394	5.658522999999999	0.28505168619350413	3.6922330400000005	0.2855188093805352	3.9363903999999996	0.3110026561327732	4.620699395	0.18997015686613836	5.215987559999999	0.3729606112129402	5.65102279	0.24239319918285854	3.5999991	0.2391923487997055	3.30931453	0.444912292813666	4.444080995	0.1333252424132435
6.11	5.041595	5.513433	3.694614	3.62556	4.4688005	4.4311066911764705	4.417645614379085	3.8549641192810458	3.2510419656862743	3.988689597630719	5.19565114	0.28540419734937394	5.658522999999999	0.28505168619350413	3.6922330400000005	0.2855188093805352	3.9363903999999996	0.3110026561327732	4.620699395	0.18997015686613836	5.207169739999999	0.3664338060073925	5.6474240700000005	0.24173025973881115	3.59954204	0.238965069224732	3.31953389	0.4402514940424863	4.443417435	0.13303218572049078
6.12	5.071694	5.2445129999999995	3.666874	3.428248	4.35283225	4.432151694942903	4.418994500815661	3.8546572838499187	3.2513310456769986	3.9892836313213706	5.19565114	0.28540419734937394	5.658522999999999	0.28505168619350413	3.6922330400000005	0.2855188093805352	3.9363903999999996	0.3110026561327732	4.620699395	0.18997015686613836	5.19825825	0.35862348815189204	5.64438932	0.2448757086587458	3.59776877	0.2377862392933123	3.3248803399999995	0.4382686276075341	4.44132417	0.13279157669742697
6.13	5.052742	5.37181	3.58969	3.7556460000000005	4.442472	4.433162428338762	4.420546317589577	3.8542257410423453	3.2521524055374593	3.9900217231270356	5.19565114	0.28540419734937394	5.658522999999999	0.28505168619350413	3.6922330400000005	0.2855188093805352	3.9363903999999996	0.3110026561327732	4.620699395	0.18997015686613836	5.188676480000001	0.3493723993880047	5.6420774300000005	0.2463572793541261	3.5962428900000005	0.23733871253098013	3.3386679900000003	0.4297486460629003	4.4414161975	0.13278912690551245
6.14	5.112197	5.241128000000001	3.7031530000000004	3.9971440000000005	4.513405500000001	4.434266549593495	4.421880596747968	3.853980094308943	3.25336377398374	3.990872753658537	5.19565114	0.28540419734937394	5.658522999999999	0.28505168619350413	3.6922330400000005	0.2855188093805352	3.9363903999999996	0.3110026561327732	4.620699395	0.18997015686613836	5.1781231000000005	0.3351555344910938	5.63814934	0.2495986716023043	3.5949590899999997	0.23639848876682984	3.3543832399999998	0.4247273786325296	4.4414036925	0.13278221880987184
6.15	5.161509	5.391348000000001	3.376672	4.123215	4.513185999999999	4.435447137987013	4.423454407467532	3.8532052435064936	3.25477587012987	3.991720664772727	5.19565114	0.28540419734937394	5.658522999999999	0.28505168619350413	3.6922330400000005	0.2855188093805352	3.9363903999999996	0.3110026561327732	4.620699395	0.18997015686613836	5.169572850000001	0.3242805013383175	5.63660206	0.25065256616621284	3.5919471	0.23724870733536063	3.36992605	0.42413256863772797	4.4420120149999995	0.13297210293966794
6.16	5.092188	5.637451	3.4502319999999997	3.899583	4.5198635	4.436511547811993	4.425421987034036	3.852552126418152	3.2558209384116696	3.9925766499189628	5.19565114	0.28540419734937394	5.658522999999999	0.28505168619350413	3.6922330400000005	0.2855188093805352	3.9363903999999996	0.3110026561327732	4.620699395	0.18997015686613836	5.161352009999999	0.31551272815643727	5.637927820000001	0.2502991568094003	3.5883043000000003	0.2365925833637305	3.38109443	0.423218032140588	4.44216964	0.1330557627065928
6.17	5.1013269999999995	5.5193069999999995	3.663882	4.086248	4.592691	4.437587300970874	4.427192027508091	3.8522468349514565	3.2571646715210356	3.993547708737864	5.19565114	0.28540419734937394	5.658522999999999	0.28505168619350413	3.6922330400000005	0.2855188093805352	3.9363903999999996	0.3110026561327732	4.620699395	0.18997015686613836	5.15244974	0.30420823705557004	5.635461899999999	0.2502403556085129	3.58533951	0.2337233926415046	3.39342999	0.425631469029214	4.441670285	0.13238788107538763
6.18	5.0766279999999995	5.608829	3.50394	3.829091	4.5046219999999995	4.438619676898223	4.429100972536349	3.8516841421647823	3.2580886235864295	3.9943733537964454	5.19565114	0.28540419734937394	5.658522999999999	0.28505168619350413	3.6922330400000005	0.2855188093805352	3.9363903999999996	0.3110026561327732	4.620699395	0.18997015686613836	5.14153229	0.2864525679062906	5.63303403	0.2492980161155213	3.5797083400000003	0.2287303324882218	3.4053842699999994	0.42083750974078166	4.4399147325	0.1303413430119363
6.19	4.939318999999999	5.526788	3.4821590000000002	4.142938	4.522801	4.439427256451613	4.430871435483871	3.8510881338709675	3.2595158	3.9952256564516127	5.19565114	0.28540419734937394	5.658522999999999	0.28505168619350413	3.6922330400000005	0.2855188093805352	3.9363903999999996	0.3110026561327732	4.620699395	0.18997015686613836	5.1314366499999995	0.2752837864173834	5.62913304	0.24785941194921535	3.5721349399999998	0.21899438337367183	3.4192391	0.4220954734879029	4.4379859325	0.12761798962127327
6.2	5.106381	5.4874860000000005	3.5100540000000002	3.961383	4.516326	4.440501256038647	4.43257290821256	3.850538964573269	3.2606460209339776	3.996064787439613	5.19565114	0.28540419734937394	5.658522999999999	0.28505168619350413	3.6922330400000005	0.2855188093805352	3.9363903999999996	0.3110026561327732	4.620699395	0.18997015686613836	5.1212703799999995	0.2564208559697503	5.62244866	0.2424638178962525	3.5669687700000003	0.2142046019225808	3.4319457499999997	0.41905768997147275	4.43565839	0.12395684010238867
6.21	4.998528	5.786102	3.36034	4.117989000000001	4.5657397500000005	4.441398405144695	4.434749	3.849750863344051	3.26202438585209	3.996980663585209	5.19565114	0.28540419734937394	5.658522999999999	0.28505168619350413	3.6922330400000005	0.2855188093805352	3.9363903999999996	0.3110026561327732	4.620699395	0.18997015686613836	5.1101684999999994	0.23649600222318098	5.61999275	0.2395024289194266	3.56182184	0.2129072526991967	3.44517709	0.4196269301019742	4.434290045	0.12171561363719242
6.22	4.947715	5.712614	3.0347800000000005	4.289657	4.4961915	4.4422111123595505	4.436800147672552	3.8484427239165324	3.2636738764044946	3.9977819650882824	5.19565114	0.28540419734937394	5.658522999999999	0.28505168619350413	3.6922330400000005	0.2855188093805352	3.9363903999999996	0.3110026561327732	4.620699395	0.18997015686613836	5.09927205	0.21770008438580082	5.61716409	0.23667664984645576	3.55573188	0.21915743574129185	3.45889011	0.42461378052240645	4.4327645325	0.11994373589713832
6.23	5.214773	5.354685	3.09274	4.309076	4.4928185	4.443449192307693	4.438271116987179	3.847231661858974	3.2653492003205127	3.9985752928685896	5.19565114	0.28540419734937394	5.658522999999999	0.28505168619350413	3.6922330400000005	0.2855188093805352	3.9363903999999996	0.3110026561327732	4.620699395	0.18997015686613836	5.092019179999999	0.20083399415656178	5.612239160000001	0.23696590561596179	3.55021385	0.22379638524516268	3.47242939	0.4299414820672893	4.431725395	0.11895490038654126
6.24	5.442142	5.328309	3.382923	4.088852	4.5605565	4.4450471008	4.4396951776	3.846488768	3.2666668048	3.9994744628	5.19565114	0.28540419734937394	5.658522999999999	0.28505168619350413	3.6922330400000005	0.2855188093805352	3.9363903999999996	0.3110026561327732	4.620699395	0.18997015686613836	5.088476969999999	0.19117726912615945	5.607767290000001	0.23807084464304118	3.5497998400000004	0.22406975412305832	3.48449484	0.4301431874914969	4.432634735000001	0.11959338253186154
6.25	5.526423	5.772883	3.554144	4.202982	4.764108	4.446774538338658	4.441824870607029	3.846021763578275	3.2681625159744407	4.0006959221246	5.19565114	0.28540419734937394	5.658522999999999	0.28505168619350413	3.6922330400000005	0.2855188093805352	3.9363903999999996	0.3110026561327732	4.620699395	0.18997015686613836	5.08532021	0.18093975007448657	5.60650208	0.23683831017036028	3.5515412299999998	0.22341254942203995	3.49647086	0.4333289425938599	4.434958595	0.12372465944773847
6.26	5.73663	5.750267	3.55116	3.958614	4.74916775	4.448831724082935	4.443911700159489	3.845551489633174	3.2692637145135564	4.001889657097289	5.19565114	0.28540419734937394	5.658522999999999	0.28505168619350413	3.6922330400000005	0.2855188093805352	3.9363903999999996	0.3110026561327732	4.620699395	0.18997015686613836	5.0898181	0.1912941263505858	5.60540369	0.23590314073799243	3.5524653700000006	0.2232158746716578	3.5039795400000004	0.4347784700745301	4.437916675	0.12764317020278393
6.27	5.755451000000001	5.646825	3.526669	4.133958	4.76572575	4.450912328025478	4.445827167197452	3.8450437149681527	3.270640616242038	4.00310595660828	5.19565114	0.28540419734937394	5.658522999999999	0.28505168619350413	3.6922330400000005	0.2855188093805352	3.9363903999999996	0.3110026561327732	4.620699395	0.18997015686613836	5.09650208	0.20254299425777267	5.602552429999999	0.233628568633455	3.55362515	0.22277266383788566	3.5119218900000004	0.43898165032372877	4.4411503875	0.13178565841986714
6.28	5.482548	5.6069	3.61686	4.24738	4.738422	4.4525524483306835	4.447673069952305	3.844680942766296	3.2721934610492847	4.0042749805246425	5.19565114	0.28540419734937394	5.658522999999999	0.28505168619350413	3.6922330400000005	0.2855188093805352	3.9363903999999996	0.3110026561327732	4.620699395	0.18997015686613836	5.10101167	0.20607262846302304	5.596876969999999	0.2263764644365037	3.55692634	0.2212183898958023	3.5220921499999998	0.4441432426458886	4.4442267824999995	0.1350905051893165
6.29	5.5199549999999995	5.900277000000001	3.596435	4.121897	4.784641	4.454246738095238	4.44997879047619	3.8442869015873016	3.273542196825397	4.005513656746032	5.19565114	0.28540419734937394	5.658522999999999	0.28505168619350413	3.6922330400000005	0.2855188093805352	3.9363903999999996	0.3110026561327732	4.620699395	0.18997015686613836	5.10294091	0.2090909490257486	5.59645939	0.22577105004158868	3.5615953	0.21699371828769418	3.5296409500000006	0.4478802813591464	4.4476591375	0.13931255421376518
6.3	5.5972290000000005	5.7628639999999995	3.828964	4.508309	4.9243415	4.45605812044374	4.4520594326465925	3.8442626180665607	3.275499038034865	4.00696980229794	5.19565114	0.28540419734937394	5.658522999999999	0.28505168619350413	3.6922330400000005	0.2855188093805352	3.9363903999999996	0.3110026561327732	4.620699395	0.18997015686613836	5.10655632	0.21446610427837404	5.597054730000001	0.22613390733532046	3.56530865	0.21836951440294813	3.5406529500000006	0.4582545778675984	4.4523931625	0.14724284230327855
6.31	5.494842	5.54669	3.604203	4.301155	4.7367225	4.457701765822785	4.453791443037974	3.8438827768987345	3.277121911392405	4.008124474287975	5.19565114	0.28540419734937394	5.658522999999999	0.28505168619350413	3.6922330400000005	0.2855188093805352	3.9363903999999996	0.3110026561327732	4.620699395	0.18997015686613836	5.10671989	0.21475867192005998	5.597999219999999	0.2257198192656542	3.56897548	0.21587412260893507	3.5516567000000006	0.4631956417385237	4.4563378225	0.14952862162527328
6.32	5.548162	5.670422	3.5354550000000002	4.515644	4.81742075	4.459424451816745	4.455713450236967	3.843395529225908	3.2790785023696682	4.009402983412323	5.19565114	0.28540419734937394	5.658522999999999	0.28505168619350413	3.6922330400000005	0.2855188093805352	3.9363903999999996	0.3110026561327732	4.620699395	0.18997015686613836	5.10711003	0.21553117286461004	5.59655029	0.2247738080812221	3.5700594100000003	0.21542602238062009	3.56628476	0.4703268093869846	4.4600011225	0.1538244254259064
6.33	5.6849989999999995	5.6432649999999995	3.5889539999999998	4.534006	4.862805999999999	4.461357534700316	4.457586559936908	3.8429942018927448	3.281057883280757	4.010749044952681	5.19565114	0.28540419734937394	5.658522999999999	0.28505168619350413	3.6922330400000005	0.2855188093805352	3.9363903999999996	0.3110026561327732	4.620699395	0.18997015686613836	5.10862088	0.21905399747644658	5.595592450000001	0.2243641487045142	3.57132727	0.2151575519285394	3.57983502	0.47850400209220756	4.463843905	0.15900464600227127
6.34	5.882624	5.82731	3.459753	4.490185	4.914968	4.463595749606299	4.45974360472441	3.8423906724409447	3.282962020472441	4.012173011811023	5.19565114	0.28540419734937394	5.658522999999999	0.28505168619350413	3.6922330400000005	0.2855188093805352	3.9363903999999996	0.3110026561327732	4.620699395	0.18997015686613836	5.11293165	0.22984634655454836	5.59487555	0.22349775354635001	3.5707556900000004	0.2153793801023037	3.59388798	0.48442050016158983	4.4681127175	0.16526893372851648
6.35	5.523363	5.926715	3.7182749999999998	4.241982999999999	4.852584	4.4652620503144655	4.4620501635220124	3.8421955220125787	3.2844699150943395	4.013494412735849	5.19565114	0.28540419734937394	5.658522999999999	0.28505168619350413	3.6922330400000005	0.2855188093805352	3.9363903999999996	0.3110026561327732	4.620699395	0.18997015686613836	5.11466554	0.23229355207744634	5.59480548	0.2233915200343944	3.5757470400000004	0.2129180725408954	3.60372126	0.4875172676684578	4.47223483	0.16965257741239945
6.36	5.364255999999999	5.976268	3.724173	4.062696	4.7818482499999995	4.466673343799058	4.464427271585557	3.8420102433281005	3.2856916200941915	4.014700619701727	5.19565114	0.28540419734937394	5.658522999999999	0.28505168619350413	3.6922330400000005	0.2855188093805352	3.9363903999999996	0.3110026561327732	4.620699395	0.18997015686613836	5.11624368	0.23345651652878838	5.59692901	0.22600925245984801	3.5810397999999997	0.20991240687945448	3.61107965	0.488847592952093	4.476323035	0.17214525192741367
6.37	5.085983	6.066068	3.830381	4.175647	4.78951975	4.467644048589341	4.466937680250783	3.841992015673981	3.2870865344827584	4.015915069749216	5.19565114	0.28540419734937394	5.658522999999999	0.28505168619350413	3.6922330400000005	0.2855188093805352	3.9363903999999996	0.3110026561327732	4.620699395	0.18997015686613836	5.11360603	0.2322787485856934	5.59884426	0.22917491629860345	3.5872923	0.20790471958401913	3.61940502	0.4913208575897671	4.4797869025	0.1749330479260149
6.38	4.941663	5.897938	3.9955610000000004	4.287223	4.78059625	4.46838586228482	4.469177117370892	3.8422323427230047	3.2886516932707357	4.0171117539123635	5.19565114	0.28540419734937394	5.658522999999999	0.28505168619350413	3.6922330400000005	0.2855188093805352	3.9363903999999996	0.3110026561327732	4.620699395	0.18997015686613836	5.11087984	0.2326846791422917	5.59843928	0.22860382558941914	3.59476313	0.20902659783226898	3.63019047	0.4940440611505492	4.48356818	0.1773153863280212
6.39	4.822165	6.10244	4.125941	4.115816	4.7915905	4.4689386421875	4.471729090625	3.8426756375	3.2899441375	4.0183218769531255	5.19565114	0.28540419734937394	5.658522999999999	0.28505168619350413	3.6922330400000005	0.2855188093805352	3.9363903999999996	0.3110026561327732	4.620699395	0.18997015686613836	5.10795215	0.2344681606305289	5.5987761	0.22932745061483542	3.60384891	0.2121792570037786	3.63957293	0.4942705850305138	4.4875375225	0.1797313013263685
6.4	4.953277	5.928996	3.8549489999999995	3.822833	4.64001375	4.46969424024961	4.4740025179407175	3.842694784711388	3.290775477379095	4.019291755070203	5.19565114	0.28540419734937394	5.658522999999999	0.28505168619350413	3.6922330400000005	0.2855188093805352	3.9363903999999996	0.3110026561327732	4.620699395	0.18997015686613836	5.1076481000000005	0.2346505806255558	5.5969266200000005	0.22585017918793562	3.61189817	0.2061389335140532	3.6487179199999997	0.4890368653112621	4.4912977025	0.17893892947001067
6.41	5.255028	6.236218	3.865946	3.7916030000000003	4.78719875	4.470917501557633	4.476747401869159	3.842731001557633	3.2915555825545173	4.020487871884735	5.19565114	0.28540419734937394	5.658522999999999	0.28505168619350413	3.6922330400000005	0.2855188093805352	3.9363903999999996	0.3110026561327732	4.620699395	0.18997015686613836	5.10898484	0.23510975085256525	5.598415999999999	0.22957684496071445	3.6179625200000003	0.20458182723325583	3.6572128299999997	0.48399073764020895	4.4956440475	0.18080393686746357
6.42	5.378172	6.356859999999999	3.87293	3.714569	4.83063275	4.4723284727838255	4.479671371695178	3.842777967340591	3.2922134572317265	4.02174781726283	5.19565114	0.28540419734937394	5.658522999999999	0.28505168619350413	3.6922330400000005	0.2855188093805352	3.9363903999999996	0.3110026561327732	4.620699395	0.18997015686613836	5.11228999	0.23655761723988797	5.60388137	0.24089884175713056	3.62273998	0.20490486617049963	3.6644259200000007	0.47934835692167127	4.5008343150000005	0.18290500474437585
6.43	5.1147350000000005	6.121048	4.008881000000001	3.8066090000000004	4.7628182500000005	4.473325998447205	4.482220093167702	3.8430358913043476	3.293012208074534	4.022898547748447	5.19565114	0.28540419734937394	5.658522999999999	0.28505168619350413	3.6922330400000005	0.2855188093805352	3.9363903999999996	0.3110026561327732	4.620699395	0.18997015686613836	5.11476853	0.23525522806361396	5.606684410000001	0.24527380409202743	3.62979227	0.20594518940277767	3.6721815500000003	0.47525368883712815	4.50585669	0.18313656705102693
6.44	4.810773	6.113328	4.277837	3.738378	4.735079	4.473849172093024	4.484748942635659	3.8437100015503876	3.2937026976744184	4.024002703488372	5.19565114	0.28540419734937394	5.658522999999999	0.28505168619350413	3.6922330400000005	0.2855188093805352	3.9363903999999996	0.3110026561327732	4.620699395	0.18997015686613836	5.11324319	0.23673701967069033	5.60832256	0.24811720491336586	3.6389394299999998	0.21413226430464663	3.67941846	0.470628060982757	4.50998091	0.18361248826548102
6.45	4.931377	5.8543389999999995	4.282672	3.915799	4.74604675	4.474557419504644	4.486869051083591	3.844389509287925	3.2946656950464392	4.02512041873065	5.19565114	0.28540419734937394	5.658522999999999	0.28505168619350413	3.6922330400000005	0.2855188093805352	3.9363903999999996	0.3110026561327732	4.620699395	0.18997015686613836	5.11277686	0.23705181594403651	5.60818807	0.24797874940454492	3.6481061100000005	0.2218131233084831	3.68572502	0.469515457927818	4.513699015	0.1845978177222638
6.46	5.246016	5.851869	4.0738	3.7686979999999997	4.73509575	4.475749782071097	4.488978788253477	3.844744085007728	3.295398357032458	4.02621775309119	5.19565114	0.28540419734937394	5.658522999999999	0.28505168619350413	3.6922330400000005	0.2855188093805352	3.9363903999999996	0.3110026561327732	4.620699395	0.18997015686613836	5.11339336	0.2373198931551747	5.607342689999999	0.24699065165249826	3.65429842	0.22497652650252858	3.69116899	0.46726196301869916	4.516550865	0.18580138584333536
6.47	5.591699	5.774561	4.140255	3.79504	4.82538875	4.477471925925926	4.490962711419753	3.8452001203703707	3.2961694089506173	4.027451041666667	5.19565114	0.28540419734937394	5.658522999999999	0.28505168619350413	3.6922330400000005	0.2855188093805352	3.9363903999999996	0.3110026561327732	4.620699395	0.18997015686613836	5.11729707	0.2419464905821879	5.60483374	0.24395618828720717	3.6588513899999997	0.23015081011921557	3.6984907099999997	0.46303464059422766	4.5198682275	0.1883326456904866
6.48	5.517434	5.753228	4.303546	3.903035	4.8693107499999995	4.479074332819723	4.492907650231125	3.845906354391371	3.2971044869029273	4.028748206086287	5.19565114	0.28540419734937394	5.658522999999999	0.28505168619350413	3.6922330400000005	0.2855188093805352	3.9363903999999996	0.3110026561327732	4.620699395	0.18997015686613836	5.12217224	0.24505966876080437	5.6033421500000005	0.24257057680355681	3.6648273000000002	0.23897532488551937	3.7107677999999997	0.45177099778502183	4.525277372500001	0.19053279977567436
6.49	5.359628	5.8202929999999995	4.398619	3.855369	4.85847725	4.480429030769231	4.494949781538462	3.8467566815384613	3.2979633553846153	4.030024712307692	5.19565114	0.28540419734937394	5.658522999999999	0.28505168619350413	3.6922330400000005	0.2855188093805352	3.9363903999999996	0.3110026561327732	4.620699395	0.18997015686613836	5.12772064	0.24408029586165014	5.604874560000001	0.24345953320721658	3.6724715	0.24995919205071207	3.7240509299999998	0.4358632226479694	4.5322794075	0.18977391336703212
6.5	5.327528	5.790380000000001	4.231124	3.570684	4.729929	4.481730258064516	4.496939689708141	3.847347107526882	3.298382281105991	4.031099834101383	6.07866046	0.47631588439934314	5.12167254	0.6276088508273991	4.01944214	0.3681048322995509	3.24031246	0.3916615645436355	4.6150219	0.12527896267946387	5.13212275	0.24367006807937383	5.60690646	0.24415735424343568	3.67613704	0.25543243853778713	3.73300588	0.42310885352167643	4.5370430325	0.1886826994355788
6.51	5.092868	5.738137	3.986669	3.580295	4.59949225	4.482667585889571	4.498843366564417	3.847560791411043	3.298814662576687	4.0319716016104294	6.07866046	0.47631588439934314	5.12167254	0.6276088508273991	4.01944214	0.3681048322995509	3.24031246	0.3916615645436355	4.6150219	0.12527896267946387	5.13547581	0.24075336272179776	5.6089784599999994	0.2443852176682347	3.6781578	0.25709304197379956	3.7431441899999998	0.4067028202139137	4.5414390650000005	0.18488973443171147
6.52	5.158982	5.820271	3.807087	3.70063	4.6217425	4.483703289433384	4.500866992343032	3.847498810107197	3.29943	4.032874772970904	6.07866046	0.47631588439934314	5.12167254	0.6276088508273991	4.01944214	0.3681048322995509	3.24031246	0.3916615645436355	4.6150219	0.12527896267946387	5.13803159	0.23961876284763106	5.614419260000001	0.24295375417952716	3.67812447	0.2570759375465387	3.75438562	0.38929348975702804	4.546240235	0.18058630124401884
6.53	5.239912	5.703690999999999	3.694673	3.744026	4.5955755	4.484859571865443	4.502706172782874	3.8472651314984714	3.3001098103975535	4.033735171636086	6.07866046	0.47631588439934314	5.12167254	0.6276088508273991	4.01944214	0.3681048322995509	3.24031246	0.3916615645436355	4.6150219	0.12527896267946387	5.14162464	0.23841054474953308	5.61701478	0.24250224500746922	3.6774430799999998	0.25693946887187974	3.76456748	0.3751797804413875	4.550162495	0.1772930948701676
6.54	5.230616	5.51857	3.422111	3.5859560000000004	4.4393132500000005	4.48599813129771	4.504257109923664	3.8466160412213743	3.300546216793893	4.03435437480916	6.07866046	0.47631588439934314	5.12167254	0.6276088508273991	4.01944214	0.3681048322995509	3.24031246	0.3916615645436355	4.6150219	0.12527896267946387	5.14457229	0.237661736616653	5.61750411	0.24225109614619422	3.6753941300000004	0.2581598034610187	3.77385573	0.3586180861869612	4.552831565	0.1735175794776264
6.55	5.274609	5.732799	3.448029	3.9370789999999998	4.598129	4.487200282012195	4.506129887195121	3.8460084390243905	3.3015165411585365	4.035213787347561	6.07866046	0.47631588439934314	5.12167254	0.6276088508273991	4.01944214	0.3681048322995509	3.24031246	0.3916615645436355	4.6150219	0.12527896267946387	5.1482648499999994	0.23677434983879547	5.616912269999999	0.24189255411653687	3.6708885499999995	0.25815686540049615	3.78396517	0.348588460497155	4.55500771	0.1726973125492304
6.56	5.480276	5.607353000000001	3.496268	4.089899	4.668449	4.488711812785389	4.50780602587519	3.845476109589041	3.3027165144596653	4.036177615677321	6.07866046	0.47631588439934314	5.12167254	0.6276088508273991	4.01944214	0.3681048322995509	3.24031246	0.3916615645436355	4.6150219	0.12527896267946387	5.153421600000001	0.23834418217071543	5.61679877	0.2418943681863934	3.66645256	0.25729806002121625	3.7956254400000002	0.33889476662888823	4.5580745925	0.1719524181398981
6.57	5.494968	5.594970999999999	3.585837	3.748762	4.6061345	4.490241077507599	4.509458252279636	3.845081521276596	3.303394395136778	4.037043811550152	6.07866046	0.47631588439934314	5.12167254	0.6276088508273991	4.01944214	0.3681048322995509	3.24031246	0.3916615645436355	4.6150219	0.12527896267946387	5.15759125	0.24064757643380288	5.6148739	0.24128772834159412	3.66440923	0.2571169254352541	3.80174733	0.3323350951538037	4.5596554275	0.17165711759802804
6.58	5.573188999999999	5.579516	3.6694320000000005	3.599074	4.60530275	4.491884397572079	4.511082012139606	3.8448149817905914	3.3038430743550835	4.03790611646434	6.07866046	0.47631588439934314	5.12167254	0.6276088508273991	4.01944214	0.3681048322995509	3.24031246	0.3916615645436355	4.6150219	0.12527896267946387	5.1662335100000005	0.23989054039267485	5.6131199800000005	0.24089668403170014	3.6624054500000005	0.25627944934804464	3.8072824699999996	0.32412131964162616	4.5622603525	0.17033529324956495
6.59	5.8740369999999995	5.717195	3.543653	3.7361509999999996	4.717759	4.493978568181818	4.512909456060607	3.844358675757576	3.3044980863636364	4.0389361965909085	6.07866046	0.47631588439934314	5.12167254	0.6276088508273991	4.01944214	0.3681048322995509	3.24031246	0.3916615645436355	4.6150219	0.12527896267946387	5.1779765399999995	0.24550039144750424	5.612787620000001	0.2407281939446827	3.65920215	0.25573579687021525	3.81486407	0.3132107373433654	4.566207595	0.16930606940687581
6.6	5.852556	5.896995	3.5293039999999998	3.591511	4.7175915	4.496033904689864	4.515003382753404	3.8438820423600606	3.3049322965204233	4.039962906580938	6.07866046	0.47631588439934314	5.12167254	0.6276088508273991	4.01944214	0.3681048322995509	3.24031246	0.3916615645436355	4.6150219	0.12527896267946387	5.18682274	0.2536578597573904	5.6158239000000005	0.24238984892587292	3.65588625	0.2552434644840365	3.81816607	0.30902863299233946	4.56917474	0.1693333833979727
6.61	5.8609089999999995	5.835865	3.7146869999999996	3.830315	4.8104439999999995	4.498095649546828	4.516998641993958	3.8436868836858005	3.305725925981873	4.041126775302114	6.07866046	0.47631588439934314	5.12167254	0.6276088508273991	4.01944214	0.3681048322995509	3.24031246	0.3916615645436355	4.6150219	0.12527896267946387	5.1960146400000005	0.26122779277034724	5.61952184	0.242902393956184	3.65354644	0.25359958683814754	3.82467262	0.30222399514142795	4.573438885	0.16999166590491424
6.62	5.931876000000001	5.9721329999999995	3.953775	3.820382	4.9195415	4.500258214177978	4.519193414781297	3.8438529291101053	3.3065021794871794	4.042451684389141	6.07866046	0.47631588439934314	5.12167254	0.6276088508273991	4.01944214	0.3681048322995509	3.24031246	0.3916615645436355	4.6150219	0.12527896267946387	5.2048778	0.27092724793661005	5.62700897	0.24210749713891974	3.65387791	0.25397359155077887	3.83083437	0.2956560772965692	4.5791497625	0.17193864239727988
6.63	6.091857000000001	6.1117989999999995	3.906133	3.955297	5.0162715	4.502655200301205	4.521591917168674	3.8439467243975907	3.3074792801204818	4.043918280496988	6.07866046	0.47631588439934314	5.12167254	0.6276088508273991	4.01944214	0.3681048322995509	3.24031246	0.3916615645436355	4.6150219	0.12527896267946387	5.21440432	0.284979168475217	5.6351467600000005	0.2446013711300975	3.6553545099999996	0.25501496090272835	3.83751623	0.2907536394427888	4.585605455	0.17610213489533222
6.64	5.910746	6.018152	3.821656	3.851261	4.9004537500000005	4.5047726300751885	4.523842383458646	3.843913204511278	3.3082969969924814	4.045206303759398	6.07866046	0.47631588439934314	5.12167254	0.6276088508273991	4.01944214	0.3681048322995509	3.24031246	0.3916615645436355	4.6150219	0.12527896267946387	5.22267836	0.29303304101988936	5.64175079	0.2459476708016718	3.65826233	0.25523895804387375	3.84411077	0.28334456161864763	4.5917005625	0.17634827462874006
6.65	5.822248	5.852424000000001	4.158378	3.63293	4.8664950000000005	4.506750821321321	4.525837250750751	3.8443853738738736	3.308784433933934	4.04643946996997	6.07866046	0.47631588439934314	5.12167254	0.6276088508273991	4.01944214	0.3681048322995509	3.24031246	0.3916615645436355	4.6150219	0.12527896267946387	5.22925626	0.29903439239816865	5.645473620000001	0.246294045978694	3.66637531	0.25812542642724	3.8475125499999994	0.27866154723680386	4.597154435	0.17632871399885422
6.66	5.593605999999999	5.886531000000001	3.868175	3.5216	4.717478	4.508380289355323	4.527877271364318	3.84442104047976	3.3091034977511242	4.047445524737632	6.07866046	0.47631588439934314	5.12167254	0.6276088508273991	4.01944214	0.3681048322995509	3.24031246	0.3916615645436355	4.6150219	0.12527896267946387	5.233115219999999	0.30123537812449874	5.64871188	0.24732149637982337	3.6728387399999995	0.25495437517641595	3.84758737	0.27857211744945637	4.6005633024999995	0.1753137829468445
6.67	5.9287279999999996	5.991147999999999	3.869418	3.224989	4.75357075	4.510506558383233	4.530067796407186	3.8444584610778447	3.3089775778443116	4.048502598428144	6.07866046	0.47631588439934314	5.12167254	0.6276088508273991	4.01944214	0.3681048322995509	3.24031246	0.3916615645436355	4.6150219	0.12527896267946387	5.238681410000001	0.308875316809066	5.652570850000001	0.24963627718573433	3.6796994	0.25084726891724535	3.8451802400000004	0.2829115024642263	4.604032975	0.17486919607630952
6.68	5.838791	5.666944000000001	3.8795780000000004	3.206007	4.647830000000001	4.512492035874439	4.531767162929746	3.844510956651719	3.3088236606875934	4.049398454035875	6.07866046	0.47631588439934314	5.12167254	0.6276088508273991	4.01944214	0.3681048322995509	3.24031246	0.3916615645436355	4.6150219	0.12527896267946387	5.2423163	0.313787761153502	5.65432605	0.24910828900198442	3.6833509600000003	0.25107470671287546	3.84178877	0.2885216477986696	4.60544552	0.17464437255155993
6.69	6.143491	5.63304	3.83424	2.948633	4.639851	4.514926362686567	4.533410853731343	3.8444956268656716	3.308286062686567	4.050279726492537	6.07866046	0.47631588439934314	5.12167254	0.6276088508273991	4.01944214	0.3681048322995509	3.24031246	0.3916615645436355	4.6150219	0.12527896267946387	5.250357300000001	0.32635173007177126	5.65500682	0.2489545823197097	3.68604482	0.2512355852729677	3.8312474299999995	0.30154368224102746	4.6056640925	0.1746739106499522
6.7	6.154676	5.478676999999999	3.878092	2.92823	4.60991875	4.5173701028315945	4.534819596125186	3.8445456959761546	3.3077196602086434	4.051113763785395	6.07866046	0.47631588439934314	5.12167254	0.6276088508273991	4.01944214	0.3681048322995509	3.24031246	0.3916615645436355	4.6150219	0.12527896267946387	5.258877130000001	0.33862219726706133	5.655078049999999	0.24890257683234018	3.6872629300000006	0.2518740512297415	3.8236449500000003	0.31448544210295687	4.606215764999999	0.17459859033337147
6.71	6.3586659999999995	5.341027	3.496025	3.0876150000000004	4.57083325	4.520110126488095	4.53601930952381	3.844027063988096	3.3073921235119053	4.051887155877976	6.07866046	0.47631588439934314	5.12167254	0.6276088508273991	4.01944214	0.3681048322995509	3.24031246	0.3916615645436355	4.6150219	0.12527896267946387	5.27018107	0.3560112249160509	5.65340808	0.2504545578861499	3.6869539600000003	0.25209158221207784	3.81539759	0.32283901084583766	4.6064851749999995	0.17452222082376406
6.72	6.080942	5.284159000000001	3.884816	2.86788	4.52944925	4.522429341753344	4.537130958395245	3.8440876716196137	3.306739059435364	4.052596757800892	6.07866046	0.47631588439934314	5.12167254	0.6276088508273991	4.01944214	0.3681048322995509	3.24031246	0.3916615645436355	4.6150219	0.12527896267946387	5.28013097	0.36461060062517536	5.65119892	0.2527400391726194	3.69163691	0.2513657405227209	3.80608178	0.3364571031287154	4.607262145	0.17399856141249231
6.73	6.184282	5.299106999999999	4.077484	2.8058270000000003	4.5916749999999995	4.524894998516321	4.538261486646884	3.8444339569732935	3.305995866468843	4.053396577151336	6.07866046	0.47631588439934314	5.12167254	0.6276088508273991	4.01944214	0.3681048322995509	3.24031246	0.3916615645436355	4.6150219	0.12527896267946387	5.290445589999999	0.37540267918152637	5.64602873	0.25461339091807206	3.6980352000000005	0.2529735517398358	3.79598366	0.35100657457418827	4.607623295	0.1739276304379854
6.74	6.453785	5.046499	3.939632	2.8639170000000003	4.57595825	4.527752613333333	4.539014431111111	3.844574991111111	3.3053409348148146	4.054170742592593	6.07866046	0.47631588439934314	5.12167254	0.6276088508273991	4.01944214	0.3681048322995509	3.24031246	0.3916615645436355	4.6150219	0.12527896267946387	5.30672905	0.390058300864913	5.640287139999999	0.26156995978412567	3.7030163199999997	0.2527755817944479	3.78771139	0.36304366800975246	4.609435975	0.17262573678018042
6.75	6.49921	5.181375	3.773968	2.9070220000000004	4.5903937500000005	4.530668970414201	4.539964668639053	3.8444705428994084	3.304751705621302	4.054963971893491	6.07866046	0.47631588439934314	5.12167254	0.6276088508273991	4.01944214	0.3681048322995509	3.24031246	0.3916615645436355	4.6150219	0.12527896267946387	5.32142075	0.40683890677004464	5.63658197	0.26543045590508835	3.70494389	0.2525722225484773	3.78114834	0.37293847988301854	4.6110237375	0.17170140725840358
6.76	6.331099999999999	5.016809	3.773195	2.975689	4.5241982499999995	4.533328395864107	4.540669017725259	3.844365261447563	3.30426564549483	4.0556570801329395	6.07866046	0.47631588439934314	5.12167254	0.6276088508273991	4.01944214	0.3681048322995509	3.24031246	0.3916615645436355	4.6150219	0.12527896267946387	5.3333458	0.41872917359806705	5.63019404	0.27255905806341646	3.7057401199999997	0.25266150007945104	3.77473766	0.38121096815450495	4.611004405	0.1717111706982679
6.77	6.348617	4.633921	3.705889	3.23825	4.48166925	4.536005812684365	4.540806557522124	3.844161019174041	3.3041682772861356	4.056285416666666	6.07866046	0.47631588439934314	5.12167254	0.6276088508273991	4.01944214	0.3681048322995509	3.24031246	0.3916615645436355	4.6150219	0.12527896267946387	5.345061439999999	0.430535261282442	5.6216805	0.2898774728766239	3.70491827	0.2525246090466983	3.77086741	0.3846924583152703	4.610631905	0.17195318598993709
6.78	6.460121	4.7919089999999995	3.7563429999999998	3.104369	4.528185499999999	4.538839561119293	4.541176369661267	3.8440316848306333	3.303874022091311	4.056980409425626	6.07866046	0.47631588439934314	5.12167254	0.6276088508273991	4.01944214	0.3681048322995509	3.24031246	0.3916615645436355	4.6150219	0.12527896267946387	5.358946450000001	0.4438127819922987	5.615871530000001	0.3005394777521903	3.7052905700000003	0.25257318753327945	3.7640431700000003	0.39041741378846234	4.61103793	0.1717074623512228
6.79	6.393586	4.734475	4.025051	3.283871	4.60924575	4.5415671294117645	4.541460632352941	3.8442978897058824	3.303844605882353	4.057792564338236	6.07866046	0.47631588439934314	5.12167254	0.6276088508273991	4.01944214	0.3681048322995509	3.24031246	0.3916615645436355	4.6150219	0.12527896267946387	5.373233299999999	0.4538811811541289	5.607979760000001	0.31308502716212455	3.70650301	0.2538236731791587	3.75937745	0.3933584146580161	4.61177338	0.171538941676301
6.8	6.321394	4.8933729999999995	4.196708	3.1051260000000003	4.62915025	4.544180678414097	4.541977390602056	3.8448153788546255	3.3035528017621147	4.058631562408223	6.07866046	0.47631588439934314	5.12167254	0.6276088508273991	4.01944214	0.3681048322995509	3.24031246	0.3916615645436355	4.6150219	0.12527896267946387	5.385921929999999	0.46247973636911255	5.601279379999999	0.32111529329071575	3.7108554399999996	0.25846487358269116	3.7534849199999996	0.3987189254056769	4.612885417499999	0.17128480777541535
6.81	6.444682	4.653093999999999	4.358051	3.0361709999999995	4.6229995	4.546967337243402	4.5421403181818185	3.845567923753666	3.3031607463343104	4.059459081378299	6.07866046	0.47631588439934314	5.12167254	0.6276088508273991	4.01944214	0.3681048322995509	3.24031246	0.3916615645436355	4.6150219	0.12527896267946387	5.400418259999999	0.4727102175594489	5.59297724	0.3346433929252191	3.71889768	0.2659334882332911	3.74564819	0.4050526298863518	4.6144853425	0.1706166128873902
6.82	6.545591	4.639122	4.271529	3.0159920000000002	4.6180585	4.549893579795022	4.542282311859443	3.846191585651537	3.3027402942898973	4.060276942898975	6.07866046	0.47631588439934314	5.12167254	0.6276088508273991	4.01944214	0.3681048322995509	3.24031246	0.3916615645436355	4.6150219	0.12527896267946387	5.41501107	0.4852730317994826	5.58520713	0.3475623963330849	3.72513419	0.271505521483902	3.7381685899999995	0.41156469537381457	4.6158802450000005	0.17006349280283847
6.83	6.678025	4.697365	4.305157	2.949618	4.65754125	4.553004883040936	4.5425090409356725	3.8468625877192983	3.302224033625731	4.06115013633041	6.07866046	0.47631588439934314	5.12167254	0.6276088508273991	4.01944214	0.3681048322995509	3.24031246	0.3916615645436355	4.6150219	0.12527896267946387	5.42991571	0.5008554041168511	5.57686205	0.35869597432211575	3.7325057499999996	0.27714473486846175	3.7263177199999995	0.41705667742016367	4.6164003075	0.1701110491601081
6.84	6.634252	4.682456999999999	4.195146	2.8744989999999997	4.5965885	4.5560432	4.542713344525548	3.8473710306569346	3.301599617518248	4.061931798175182	6.07866046	0.47631588439934314	5.12167254	0.6276088508273991	4.01944214	0.3681048322995509	3.24031246	0.3916615645436355	4.6150219	0.12527896267946387	5.44547011	0.5138261663736264	5.56479021	0.3682496708399329	3.73649809	0.2809172021691386	3.7103715	0.4188500511758202	4.614282477500001	0.16901168999568544
6.85	6.732671999999999	5.066764	4.285762	2.622966	4.677040999999999	4.559216128279884	4.5434772667638486	3.848010084548105	3.300610355685131	4.062828458819242	6.07866046	0.47631588439934314	5.12167254	0.6276088508273991	4.01944214	0.3681048322995509	3.24031246	0.3916615645436355	4.6150219	0.12527896267946387	5.462094069999999	0.5282542056853738	5.5554501400000005	0.3689241984108488	3.74273963	0.2861220974111793	3.69344453	0.42823954711660234	4.6134320925	0.1684736151445123
6.86	6.691766	4.721594	4.290687	2.519022	4.555767250000001	4.562320276564774	4.543736534206696	3.848654446870451	3.299472672489083	4.063545982532751	6.07866046	0.47631588439934314	5.12167254	0.6276088508273991	4.01944214	0.3681048322995509	3.24031246	0.3916615645436355	4.6150219	0.12527896267946387	5.480480310000001	0.5387383608749364	5.54503378	0.3776013462135306	3.74859865	0.2912892374035272	3.67770221	0.44210424823596295	4.6129537375	0.16856968935402175
6.87	6.6756020000000005	4.632935	4.2151499999999995	2.789937	4.578406	4.5653919069767435	4.543866183139534	3.8491871438953487	3.2987320683139534	4.064294325581395	6.07866046	0.47631588439934314	5.12167254	0.6276088508273991	4.01944214	0.3681048322995509	3.24031246	0.3916615645436355	4.6150219	0.12527896267946387	5.49603061	0.5505576952640839	5.534149070000001	0.3880105203051021	3.75196386	0.2947301859639654	3.6656822900000003	0.4497485403974305	4.6119564575	0.16847515476479635
6.88	6.637281000000001	4.52849	4.143856	3.007226	4.57921325	4.5683990029027575	4.543843866473149	3.8496148200290277	3.298308982583454	4.0650416679970975	6.07866046	0.47631588439934314	5.12167254	0.6276088508273991	4.01944214	0.3681048322995509	3.24031246	0.3916615645436355	4.6150219	0.12527896267946387	5.511505669999999	0.5606789254727078	5.52258629	0.40050420920803853	3.75597468	0.29732152268764594	3.6579756199999998	0.45438531434696977	4.612010565	0.16846364592786228
6.89	6.351966	4.233046	4.229466	3.032007	4.46162125	4.5709838826086955	4.543393434782609	3.8501653289855073	3.297923037681159	4.065616421014493	6.07866046	0.47631588439934314	5.12167254	0.6276088508273991	4.01944214	0.3681048322995509	3.24031246	0.3916615645436355	4.6150219	0.12527896267946387	5.526340820000001	0.5631133780701538	5.507489380000001	0.4200963657246073	3.76176648	0.30086202978700227	3.65084952	0.4585813348862634	4.61161155	0.1687749522872617
6.9	6.555727999999999	4.477047	4.212311000000001	3.053102	4.574547	4.573856160636758	4.543297419681621	3.8506894182344427	3.2975687380607814	4.066352934153401	6.07866046	0.47631588439934314	5.12167254	0.6276088508273991	4.01944214	0.3681048322995509	3.24031246	0.3916615645436355	4.6150219	0.12527896267946387	5.541991619999999	0.5697841820247985	5.49726674	0.43255068096530064	3.76665617	0.3041862991222783	3.6439284400000003	0.4623501154078147	4.6124607425	0.16836813585781224
6.91	6.781007	4.638281	4.031326	2.917246	4.591965	4.5770456849710985	4.543434679190751	3.8509504537572257	3.2970191387283236	4.0671124891618495	6.07866046	0.47631588439934314	5.12167254	0.6276088508273991	4.01944214	0.3681048322995509	3.24031246	0.3916615645436355	4.6150219	0.12527896267946387	5.560116879999999	0.580091768864222	5.49010068	0.44079082212758736	3.7739979900000002	0.30158871187379843	3.6360527400000002	0.46797600626071273	4.6150670725	0.16597256978082242
6.92	6.892527	4.3289729999999995	3.9491159999999996	2.9242990000000004	4.52372875	4.580386927849928	4.543125210678211	3.8510921067821067	3.296481303030303	4.067771387085137	6.07866046	0.47631588439934314	5.12167254	0.6276088508273991	4.01944214	0.3681048322995509	3.24031246	0.3916615645436355	4.6150219	0.12527896267946387	5.57859832	0.5927961349243993	5.47846303	0.4558267589396006	3.78071949	0.29786660671098275	3.62813676	0.47327682876297533	4.6164794	0.16456850271629195
6.93	6.5233620000000005	4.174749	4.153095	2.9086689999999997	4.43996875	4.583186603746397	4.542594409221902	3.8515272694524496	3.295922495677233	4.068307694524496	6.07866046	0.47631588439934314	5.12167254	0.6276088508273991	4.01944214	0.3681048322995509	3.24031246	0.3916615645436355	4.6150219	0.12527896267946387	5.592771	0.5983018907357519	5.467324710000001	0.47376883776233186	3.79015626	0.29451380734771543	3.62085077	0.4787119357007906	4.617775685000001	0.1626318644918831
6.94	6.1243289999999995	4.203786	4.340433	3.08845	4.439249500000001	4.585404074820144	4.542106915107913	3.852230730935252	3.2956239741007196	4.068841423741007	6.07866046	0.47631588439934314	5.12167254	0.6276088508273991	4.01944214	0.3681048322995509	3.24031246	0.3916615645436355	4.6150219	0.12527896267946387	5.60114794	0.5998347199781155	5.458290999999999	0.4890712983544624	3.7995650899999998	0.29692835787226457	3.61539245	0.4816599818881041	4.61859912	0.16150222855895077
6.95	6.090046	4.084564	4.748976	3.219012	4.5356495	4.587565916666667	4.541449525862069	3.8535191580459767	3.2955138994252873	4.069512125	6.07866046	0.47631588439934314	5.12167254	0.6276088508273991	4.01944214	0.3681048322995509	3.24031246	0.3916615645436355	4.6150219	0.12527896267946387	5.61085626	0.5998122878140251	5.445680179999999	0.5079013708531324	3.81154713	0.31064619303232827	3.61141712	0.4832881199855988	4.6198751725	0.16032159814359762
6.96	5.851001	4.096108	4.69266	3.231367	4.467784	4.589378592539455	4.540810585365854	3.8547230903873744	3.2954218665710187	4.070083533715925	6.07866046	0.47631588439934314	5.12167254	0.6276088508273991	4.01944214	0.3681048322995509	3.24031246	0.3916615645436355	4.6150219	0.12527896267946387	5.61767518	0.5986144133240665	5.430619920000001	0.5252474412270931	3.81998558	0.3228887120882589	3.60800052	0.4847676759176423	4.619070300000001	0.1608857518398189
6.97	5.958904	4.243148	4.771346	3.035333	4.50218275	4.591340663323782	4.540384134670487	3.8560363037249283	3.2950492464183383	4.070702587034384	6.07866046	0.47631588439934314	5.12167254	0.6276088508273991	4.01944214	0.3681048322995509	3.24031246	0.3916615645436355	4.6150219	0.12527896267946387	5.623789449999999	0.5989491976015987	5.4172861999999995	0.5382690785894304	3.83114095	0.33615688061875487	3.6027959399999996	0.4881161866057906	4.618753135	0.16108648851993063
6.98	5.882987	4.214767999999999	5.0782620000000005	2.841726	4.50443575	4.5931885121602285	4.539918303290414	3.8577848383404865	3.294400715307582	4.071323092274678	6.07866046	0.47631588439934314	5.12167254	0.6276088508273991	4.01944214	0.3681048322995509	3.24031246	0.3916615645436355	4.6150219	0.12527896267946387	5.6309828600000005	0.5976853573279322	5.40212852	0.5505605550545819	3.84500321	0.3582207418794503	3.59446304	0.4939487535813823	4.6181444075	0.16140519005118703
6.99	5.573123	4.398091	4.772348	2.905704	4.4123165	4.594588418571429	4.5397156928571425	3.859091357142857	3.293845434285714	4.071810225714286	6.07866046	0.47631588439934314	5.12167254	0.6276088508273991	4.01944214	0.3681048322995509	3.24031246	0.3916615645436355	4.6150219	0.12527896267946387	5.6371558	0.5938170939015583	5.39009777	0.559243510340926	3.8558375900000006	0.3696538482036826	3.5883514300000003	0.4986768768905522	4.6178606475	0.1617448982296043
7.0	5.799645	4.378129	4.61634	2.984411	4.4446312500000005	4.5963074721825965	4.5394851840228245	3.8601715977175464	3.293404015691869	4.072342067403709	5.446219580000001	0.2394127840152309	5.06396292	0.5739840407998062	5.02704826	0.21569233454194056	3.18424918	0.16763357781550686	4.680369985	0.1867402670426053	5.644247849999999	0.5914519902200134	5.37814354	0.5679905396267827	3.8661733400000005	0.3763308409758249	3.58229839	0.5023204979290327	4.61771578	0.16189493087287138
7.01	5.70739	4.407739	4.67873	3.0570809999999997	4.4627349999999995	4.59789021082621	4.539297511396011	3.861337635327635	3.293067373219373	4.072898182692308	5.446219580000001	0.2394127840152309	5.06396292	0.5739840407998062	5.02704826	0.21569233454194056	3.18424918	0.16763357781550686	4.680369985	0.1867402670426053	5.65134573	0.587861458138617	5.36555217	0.5754328747011329	3.8776687799999996	0.3834234232660728	3.57634757	0.5050021841985787	4.6177285625	0.16188251872369708
7.02	5.524488	4.406182	4.566565000000001	3.345033	4.460567	4.59920827311522	4.539108157894737	3.8623408036984355	3.293141293029872	4.073449631934566	5.446219580000001	0.2394127840152309	5.06396292	0.5739840407998062	5.02704826	0.21569233454194056	3.18424918	0.16763357781550686	4.680369985	0.1867402670426053	5.657062890000001	0.5837647524845314	5.353022620000001	0.582572459998777	3.8883413200000003	0.38761601991574424	3.57230434	0.5052215549702394	4.6176827925	0.16192673662877807
7.03	5.542033	4.390128	4.491804	3.225399	4.4123410000000005	4.6005475127840905	4.538896538352272	3.863234927556818	3.293045068181818	4.0739310117187495	5.446219580000001	0.2394127840152309	5.06396292	0.5739840407998062	5.02704826	0.21569233454194056	3.18424918	0.16763357781550686	4.680369985	0.1867402670426053	5.663195409999999	0.579240393582695	5.344308520000001	0.5904191244011298	3.89757334	0.39090393385344346	3.56729701	0.5061620909743656	4.61809357	0.161346365692483
7.04	5.567804	4.400428	4.771605	3.180536	4.48009325	4.601919507801418	4.5387001290780145	3.8645233957446807	3.292885480851064	4.074507128368794	5.446219580000001	0.2394127840152309	5.06396292	0.5739840407998062	5.02704826	0.21569233454194056	3.18424918	0.16763357781550686	4.680369985	0.1867402670426053	5.669625620000001	0.5745102068175869	5.3362689	0.5977715282464128	3.9099348000000003	0.3988025845486194	3.56334717	0.507636258359318	4.6197941225	0.15894503810642469
7.05	5.386341999999999	4.193059	4.853069	3.237874	4.417586	4.603030587818697	4.538210552407932	3.865923601983003	3.2928075609065157	4.074993075779037	5.446219580000001	0.2394127840152309	5.06396292	0.5739840407998062	5.02704826	0.21569233454194056	3.18424918	0.16763357781550686	4.680369985	0.1867402670426053	5.67466913	0.5697197025815096	5.32443809	0.6085841455771603	3.9202644799999997	0.4096816751635962	3.55952864	0.5086430600515981	4.619725085	0.15903220050651015
7.06	5.160158	4.187384	4.921931	3.1772270000000002	4.361675	4.603818603960396	4.537714333804809	3.8674172475247524	3.292644080622348	4.075398566478076	5.446219580000001	0.2394127840152309	5.06396292	0.5739840407998062	5.02704826	0.21569233454194056	3.18424918	0.16763357781550686	4.680369985	0.1867402670426053	5.6771597300000005	0.5668852870164379	5.31341587	0.6191116261539472	3.9323814400000003	0.4211649282785517	3.5574153	0.5097983011803495	4.620093085	0.1583842843169401
7.07	5.352691	4.564535	4.826339	2.9284749999999997	4.41801	4.604876333333333	4.537752216101695	3.868771656779661	3.292129717514124	4.075882480932203	5.446219580000001	0.2394127840152309	5.06396292	0.5739840407998062	5.02704826	0.21569233454194056	3.18424918	0.16763357781550686	4.680369985	0.1867402670426053	5.6813972	0.5628049476233558	5.305620560000001	0.623613029125741	3.9461504200000004	0.4276737635378661	3.55328987	0.5132248278967869	4.6216145125	0.15565445825977428
7.08	5.326442	4.46444	4.737982	3.0519610000000004	4.395206249999999	4.6058940564174895	4.537648813822285	3.8699976234132585	3.29179097461213	4.076332867066291	5.446219580000001	0.2394127840152309	5.06396292	0.5739840407998062	5.02704826	0.21569233454194056	3.18424918	0.16763357781550686	4.680369985	0.1867402670426053	5.6864594	0.5572297948255533	5.298519720000001	0.6291390945838943	3.95684229	0.43398807840440745	3.55033957	0.515266662923603	4.623040245	0.1528686238850892
7.09	5.364433	4.450914	4.937279	3.343039	4.52391625	4.60696242112676	4.5375266521126765	3.871500836619718	3.2918631549295774	4.0769632661971835	5.446219580000001	0.2394127840152309	5.06396292	0.5739840407998062	5.02704826	0.21569233454194056	3.18424918	0.16763357781550686	4.680369985	0.1867402670426053	5.69086051	0.5528704707818005	5.289077100000001	0.6347349780680142	3.96975027	0.44374997492940604	3.5491813900000007	0.5156044210903095	4.6247173175	0.15081791136772768
7.1	5.474823	4.658858	4.813979	3.308781	4.56411025	4.608183040787623	4.5376973009845285	3.872826403656821	3.291886949367089	4.077648423699015	5.446219580000001	0.2394127840152309	5.06396292	0.5739840407998062	5.02704826	0.21569233454194056	3.18424918	0.16763357781550686	4.680369985	0.1867402670426053	5.69622442	0.548077967420472	5.282170980000001	0.6378207856665897	3.98036146	0.45113673495265144	3.5451949799999998	0.5159095831060935	4.62598796	0.14975230176560336
7.11	5.60016	4.57846	5.159169	3.421252	4.68976025	4.609576266853932	4.537754551966292	3.8746330646067415	3.2920686418539327	4.078508131320224	5.446219580000001	0.2394127840152309	5.06396292	0.5739840407998062	5.02704826	0.21569233454194056	3.18424918	0.16763357781550686	4.680369985	0.1867402670426053	5.701810069999999	0.5441713664048013	5.27282125	0.6412401603756239	3.99500701	0.4653161996578058	3.5431519000000002	0.5159926493524732	4.6281975575	0.14903799975766915
7.12	5.590591	4.517776	5.046149	3.310417	4.61623325	4.610952164095372	4.537726531556802	3.876276144460028	3.2920943758765775	4.079262303997195	5.446219580000001	0.2394127840152309	5.06396292	0.5739840407998062	5.02704826	0.21569233454194056	3.18424918	0.16763357781550686	4.680369985	0.1867402670426053	5.7069990399999995	0.5405642021164098	5.26555388	0.6456671116723397	4.00879976	0.47581510729162996	3.54197359	0.5163920755206295	4.6308315675	0.14642692192630158
7.13	5.360715000000001	4.497542	5.285925000000001	3.1570150000000003	4.5752992500000005	4.61200225210084	4.5376702507002795	3.8782504425770306	3.2919051890756306	4.079957033613445	5.446219580000001	0.2394127840152309	5.06396292	0.5739840407998062	5.02704826	0.21569233454194056	3.18424918	0.16763357781550686	4.680369985	0.1867402670426053	5.71007877	0.5376686288702212	5.2568112	0.6501175055393371	4.02576211	0.4907243190390044	3.53598728	0.5173589732874931	4.63215984	0.1452991196818251
7.14	5.249414	4.340319	5.180764	3.281806	4.51307575	4.612893737062937	4.537394234965035	3.88007213986014	3.2918910643356645	4.080562794055944	5.446219580000001	0.2394127840152309	5.06396292	0.5739840407998062	5.02704826	0.21569233454194056	3.18424918	0.16763357781550686	4.680369985	0.1867402670426053	5.71145094	0.5363007318849891	5.2478031099999995	0.6565460722308518	4.04053822	0.5030045560541152	3.5288339000000004	0.5158615029761325	4.6321565425	0.14530184569885743
7.15	5.3539449999999995	4.7507719999999996	5.315317	3.4688419999999995	4.722219	4.613928724860335	4.537692248603352	3.8820766717877095	3.292138202513966	4.081458961941341	5.446219580000001	0.2394127840152309	5.06396292	0.5739840407998062	5.02704826	0.21569233454194056	3.18424918	0.16763357781550686	4.680369985	0.1867402670426053	5.713375299999999	0.534650202559934	5.24139735	0.6582541430235497	4.05992467	0.514389938687102	3.5222901699999998	0.5123842469016463	4.6342468725	0.1450764451327515
7.16	5.4150659999999995	5.016178	5.257490000000001	3.4883249999999997	4.79426475	4.615046071129707	4.538359592747559	3.8839949609483964	3.2924118242677824	4.082453112273361	5.446219580000001	0.2394127840152309	5.06396292	0.5739840407998062	5.02704826	0.21569233454194056	3.18424918	0.16763357781550686	4.680369985	0.1867402670426053	5.71660408	0.5318284198266594	5.23518462	0.6574096598418931	4.077997249999999	0.5244032649642387	3.5181775899999996	0.5109738815262859	4.6369908849999995	0.14548558618800891
7.17	5.61491	5.16502	5.169573	3.320164	4.81741675	4.616438639275766	4.539232378830083	3.885785459610028	3.2924504763231197	4.0834767385097495	5.446219580000001	0.2394127840152309	5.06396292	0.5739840407998062	5.02704826	0.21569233454194056	3.18424918	0.16763357781550686	4.680369985	0.1867402670426053	5.72173991	0.5282947932712299	5.23164175	0.6568174029331515	4.093054159999999	0.5339225416719768	3.51051675	0.5081057413685669	4.6392381425	0.14652629368555223
7.18	5.482259000000001	4.851252	5.080914	3.090623	4.6262620000000005	4.617642840055633	4.539666342141864	3.887447668984701	3.2921697705146036	4.0842316554242	5.446219580000001	0.2394127840152309	5.06396292	0.5739840407998062	5.02704826	0.21569233454194056	3.18424918	0.16763357781550686	4.680369985	0.1867402670426053	5.725796219999999	0.5248374431924364	5.224065980000001	0.6567919269089345	4.1088239	0.53960514810281	3.5031320700000004	0.508794781668079	4.6404545425	0.14590104682290203
7.19	5.437539999999999	4.472893	5.23186	3.03213	4.543605749999999	4.618781586111111	4.539573601388889	3.8893149083333336	3.2918086041666665	4.084869675	5.446219580000001	0.2394127840152309	5.06396292	0.5739840407998062	5.02704826	0.21569233454194056	3.18424918	0.16763357781550686	4.680369985	0.1867402670426053	5.73077843	0.5196350975409413	5.21352703	0.6603312695407866	4.1263209100000005	0.5473912836036852	3.4920239900000003	0.5068071299830766	4.64066259	0.14574633543940463
7.2	5.264128	4.626043	4.9998320000000005	3.2630429999999997	4.5382615	4.61967665742025	4.539693531206657	3.8908551539528435	3.291768707350901	4.085498512482663	5.446219580000001	0.2394127840152309	5.06396292	0.5739840407998062	5.02704826	0.21569233454194056	3.18424918	0.16763357781550686	4.680369985	0.1867402670426053	5.7323559	0.5179571806442245	5.2049126	0.6623371863641756	4.14121869	0.5507123656129573	3.4850405899999997	0.5050827600865073	4.640881945	0.14557371762545546
7.21	5.092198	4.733842	5.10402	3.201441	4.53287525	4.620331119113573	4.539962434903047	3.8925354376731303	3.291643599722992	4.086118147853186	5.446219580000001	0.2394127840152309	5.06396292	0.5739840407998062	5.02704826	0.21569233454194056	3.18424918	0.16763357781550686	4.680369985	0.1867402670426053	5.7332925999999995	0.5166998568668437	5.194389999999999	0.6613684785388648	4.15865549	0.553336413727101	3.4758751099999996	0.501786256706045	4.6405533000000005	0.145782019197478
7.22	5.222042	4.731361	4.705574	3.2138090000000004	4.4681965	4.621163360995851	4.540227163208852	3.893659972337483	3.2915359446749655	4.086646610304287	5.446219580000001	0.2394127840152309	5.06396292	0.5739840407998062	5.02704826	0.21569233454194056	3.18424918	0.16763357781550686	4.680369985	0.1867402670426053	5.736035869999999	0.5132033279284302	5.184577469999999	0.6608811789950696	4.175363430000001	0.5442077524285877	3.46511663	0.4956581023369558	4.64027335	0.14608859962209178
7.23	5.207562	4.690117	4.901947	3.247601	4.51180675	4.621973303867404	4.5404341933701655	3.8950526339779006	3.2914752610497238	4.087233848066298	5.446219580000001	0.2394127840152309	5.06396292	0.5739840407998062	5.02704826	0.21569233454194056	3.18424918	0.16763357781550686	4.680369985	0.1867402670426053	5.73596376	0.5132778113965548	5.177931789999999	0.6624927475921324	4.1934555	0.5378892867557529	3.4545018799999996	0.4887191755878777	4.6404632325	0.1459072330164621
7.24	5.534224	4.6483	4.798591	3.064597	4.511428	4.623231580689655	4.540582973793104	3.896298893793104	3.2911623255172415	4.0878189434482755	5.446219580000001	0.2394127840152309	5.06396292	0.5739840407998062	5.02704826	0.21569233454194056	3.18424918	0.16763357781550686	4.680369985	0.1867402670426053	5.73688458	0.5128277712021451	5.1711317	0.664420761066599	4.20761218	0.5349629315657851	3.4442593300000004	0.48601587436970706	4.6399719475	0.14626128595797167
7.25	5.497788999999999	4.74018	5.026197999999999	3.0312509999999997	4.5738544999999995	4.62443620523416	4.540857900826446	3.897855228650138	3.290804320936639	4.088488413911845	5.446219580000001	0.2394127840152309	5.06396292	0.5739840407998062	5.02704826	0.21569233454194056	3.18424918	0.16763357781550686	4.680369985	0.1867402670426053	5.736598239999999	0.5129544488150861	5.16080467	0.6629974009403684	4.222332720000001	0.5370489992264202	3.43254202	0.48164404727333043	4.6380694125	0.14586709761960892
7.26	5.532503	5.17979	5.1807110000000005	3.0193890000000003	4.72809825	4.625685265474553	4.541736762035764	3.8996198170563963	3.290430984869326	4.089368207359009	5.446219580000001	0.2394127840152309	5.06396292	0.5739840407998062	5.02704826	0.21569233454194056	3.18424918	0.16763357781550686	4.680369985	0.1867402670426053	5.73455697	0.5133603158691725	5.1550999	0.6603230765414667	4.23862823	0.54118466080832	3.42314977	0.480437932514662	4.6378587175	0.14572014545589104
7.27	5.481572999999999	5.209968	5.086883	2.90182	4.670061	4.62686093543956	4.542654662087912	3.901250673076923	3.2898971785714286	4.090165862293956	5.446219580000001	0.2394127840152309	5.06396292	0.5739840407998062	5.02704826	0.21569233454194056	3.18424918	0.16763357781550686	4.680369985	0.1867402670426053	5.731818189999999	0.5139779189339806	5.15073133	0.6584795654234762	4.25423037	0.5429391617676514	3.41082839	0.4778169511480714	4.63690207	0.14518525991391537
7.28	5.550242	5.285159	5.212241	2.9872300000000003	4.758718	4.628127576131687	4.543673186556927	3.903049013717421	3.289481997256516	4.091082943415638	5.446219580000001	0.2394127840152309	5.06396292	0.5739840407998062	5.02704826	0.21569233454194056	3.18424918	0.16763357781550686	4.680369985	0.1867402670426053	5.73249513	0.5136907971678066	5.14751392	0.6570125549606022	4.27018418	0.5474421825290289	3.39822689	0.47211465031572725	4.63710503	0.14534271290518436
7.29	5.631233	5.562965	5.125	2.9837550000000004	4.825738250000001	4.629501693150685	4.545069476712329	3.9047229191780826	3.289063193150685	4.092089320547945	5.446219580000001	0.2394127840152309	5.06396292	0.5739840407998062	5.02704826	0.21569233454194056	3.18424918	0.16763357781550686	4.680369985	0.1867402670426053	5.733607910000001	0.513346144650972	5.1441408	0.653967640378952	4.28546983	0.5497750540634997	3.3868454699999995	0.46819519054613373	4.6375160025	0.14582141612514052
7.3	5.374593	5.456374	4.977104	3.031834	4.70997625	4.63052096990424	4.546316131326949	3.906189924760602	3.288711306429549	4.092934583105335	5.446219580000001	0.2394127840152309	5.06396292	0.5739840407998062	5.02704826	0.21569233454194056	3.18424918	0.16763357781550686	4.680369985	0.1867402670426053	5.73138155	0.5144252356982637	5.1410759	0.6517530796258922	4.29695123	0.5521289045312918	3.3720807199999996	0.45558287473088604	4.63537235	0.14311282373845302
7.31	5.163176	5.397219	4.919307	3.12537	4.651268	4.631248640710383	4.5474785669398905	3.907573964480874	3.288488162568306	4.093697333674863	5.446219580000001	0.2394127840152309	5.06396292	0.5739840407998062	5.02704826	0.21569233454194056	3.18424918	0.16763357781550686	4.680369985	0.1867402670426053	5.72806489	0.5170282757461168	5.13958119	0.6509844035831468	4.310102270000001	0.5511229858129756	3.36032287	0.4464436607142366	4.634517805	0.14275622173598917
7.32	5.155765	5.241573000000001	5.164078	3.242876	4.701073	4.631964215552523	4.548425489768077	3.909288158253752	3.2884259358799457	4.094525949863574	5.446219580000001	0.2394127840152309	5.06396292	0.5739840407998062	5.02704826	0.21569233454194056	3.18424918	0.16763357781550686	4.680369985	0.1867402670426053	5.72414092	0.519888565316974	5.1352927	0.6488611618333725	4.3263885	0.5520630730818665	3.3475951900000003	0.4310512138480867	4.6333543275	0.14172085538632273
7.33	5.237427	5.262422	5.155977	3.413312	4.767284500000001	4.632789096730245	4.549398237057221	3.910986644414169	3.2885960803814713	4.095442514645777	5.446219580000001	0.2394127840152309	5.06396292	0.5739840407998062	5.02704826	0.21569233454194056	3.18424918	0.16763357781550686	4.680369985	0.1867402670426053	5.7196652	0.5221505941819856	5.13148427	0.6469644387342405	4.34205873	0.5531584412922617	3.33638825	0.4141304421161729	4.6323991125	0.14047514111349865
7.34	5.203934	5.458632	5.044791	3.3937220000000003	4.77526975	4.633566164625851	4.550635289795919	3.9125292353741496	3.288739108843538	4.096367449659864	5.446219580000001	0.2394127840152309	5.06396292	0.5739840407998062	5.02704826	0.21569233454194056	3.18424918	0.16763357781550686	4.680369985	0.1867402670426053	5.7128783	0.5244169437320243	5.127797490000001	0.644002858310691	4.35790911	0.5503230239991165	3.3254236200000005	0.39745295373863704	4.63100213	0.13831471027185074
7.35	5.420533	5.545959	5.2988480000000004	3.3000730000000003	4.89135325	4.634635413043478	4.551987631793478	3.914412820652174	3.288754508152174	4.097447593410326	5.446219580000001	0.2394127840152309	5.06396292	0.5739840407998062	5.02704826	0.21569233454194056	3.18424918	0.16763357781550686	4.680369985	0.1867402670426053	5.711850000000001	0.5248929081910781	5.1239899300000005	0.6403468802620067	4.37371484	0.5544488548660519	3.3160045200000003	0.38652303765946533	4.6313898225	0.13899473497426743
7.36	5.328131000000001	5.290420999999999	5.4007309999999995	3.1227090000000004	4.7854980000000005	4.635576383989145	4.552989576662144	3.9164295345997284	3.2885292089552234	4.09838117605156	5.446219580000001	0.2394127840152309	5.06396292	0.5739840407998062	5.02704826	0.21569233454194056	3.18424918	0.16763357781550686	4.680369985	0.1867402670426053	5.71148875	0.5251469209892861	5.1171314599999995	0.6347749629915508	4.39048042	0.5599304507432313	3.3066046499999997	0.3795476446536916	4.63142632	0.13903511501317545
7.37	5.1678619999999995	5.638674	5.385985	3.2005410000000003	4.8482655	4.636297638211382	4.554460693766938	3.9184208021680216	3.2884099837398373	4.099397279471545	5.446219580000001	0.2394127840152309	5.06396292	0.5739840407998062	5.02704826	0.21569233454194056	3.18424918	0.16763357781550686	4.680369985	0.1867402670426053	5.71230754	0.524224825815755	5.11285752	0.6297400900309096	4.406036459999999	0.5657908367828007	3.29685359	0.3693851240394148	4.6320137775	0.13983167168472915
7.38	5.148853	5.624074	5.2976540000000005	3.4400570000000004	4.8776595	4.636991217861976	4.555908073071718	3.920287152909337	3.2886151894451965	4.1004504083220565	5.446219580000001	0.2394127840152309	5.06396292	0.5739840407998062	5.02704826	0.21569233454194056	3.18424918	0.16763357781550686	4.680369985	0.1867402670426053	5.71437944	0.5215508523470366	5.11011888	0.6268804151314561	4.419057390000001	0.5712059288334839	3.2883819300000003	0.3559109859540568	4.632984410000001	0.14120361404479287
7.39	5.3236159999999995	5.5276760000000005	5.178704	3.568494	4.8996225	4.637919089189189	4.557221272972973	3.9219877162162167	3.288993404054054	4.101530370608108	5.446219580000001	0.2394127840152309	5.06396292	0.5739840407998062	5.02704826	0.21569233454194056	3.18424918	0.16763357781550686	4.680369985	0.1867402670426053	5.71939395	0.5152585777725432	5.104371240000001	0.6202905448204464	4.42958502	0.5754349058393339	3.2829087100000005	0.34715889268419853	4.63406473	0.14283319618943568
7.4	5.457361	5.673034	5.151123	3.3753460000000004	4.914216	4.639024948717949	4.558727093117409	3.9236464682860994	3.2891099392712553	4.102627112348179	5.446219580000001	0.2394127840152309	5.06396292	0.5739840407998062	5.02704826	0.21569233454194056	3.18424918	0.16763357781550686	4.680369985	0.1867402670426053	5.724434789999999	0.510128067440507	5.101811619999999	0.6173746289424611	4.44254676	0.5769566409289725	3.27843384	0.3429879749887435	4.6368067525	0.14555461142981285
7.41	5.546455	5.524691000000001	5.299161	3.279699	4.9125015	4.640247900269541	4.560028931266847	3.9255002614555257	3.28909725606469	4.103718587264151	5.446219580000001	0.2394127840152309	5.06396292	0.5739840407998062	5.02704826	0.21569233454194056	3.18424918	0.16763357781550686	4.680369985	0.1867402670426053	5.72734906	0.508248315275471	5.0946963499999995	0.6082005105479633	4.4568789099999995	0.5802802880136936	3.2733148	0.33904906984485644	4.63805978	0.14739012956533615
7.42	5.167445000000001	5.579126	5.249665	2.9529650000000003	4.73730025	4.640957452220727	4.561400528936743	3.9272824481830417	3.2886448573351283	4.10457132166891	5.446219580000001	0.2394127840152309	5.06396292	0.5739840407998062	5.02704826	0.21569233454194056	3.18424918	0.16763357781550686	4.680369985	0.1867402670426053	5.72524179	0.5101439936013319	5.08691901	0.5967626852377074	4.47064626	0.5826130229403825	3.26569876	0.3375878669506668	4.637126455	0.14645088781336665
7.43	5.1463470000000004	5.851598	4.992039	3.177169	4.791788250000001	4.641636739247312	4.563134665322581	3.9287135725806452	3.288495024193548	4.105495000336021	5.446219580000001	0.2394127840152309	5.06396292	0.5739840407998062	5.02704826	0.21569233454194056	3.18424918	0.16763357781550686	4.680369985	0.1867402670426053	5.72555791	0.5097715191371033	5.08422451	0.5926402975308143	4.480477840000001	0.5830372647179194	3.2594043599999996	0.3332406372149415	4.637416155	0.1467304214904005
7.44	5.286041	5.744276	5.059569000000001	3.109186	4.799768	4.642501711409396	4.564720089932886	3.930231499328859	3.2882543409395972	4.106426910402685	5.446219580000001	0.2394127840152309	5.06396292	0.5739840407998062	5.02704826	0.21569233454194056	3.18424918	0.16763357781550686	4.680369985	0.1867402670426053	5.73031059	0.5033315076878957	5.08053399	0.5872920365732895	4.48829516	0.585528208097263	3.2531124399999998	0.33003020812132955	4.638063045	0.1473068016045927
7.45	5.88748	5.985838	4.939325	3.2168330000000003	5.007369000000001	4.644170583109919	4.5666250737265415	3.9315841715817696	3.2881586018766753	4.1076346075737264	5.446219580000001	0.2394127840152309	5.06396292	0.5739840407998062	5.02704826	0.21569233454194056	3.18424918	0.16763357781550686	4.680369985	0.1867402670426053	5.73987162	0.4970436241778468	5.08184898	0.589186306930526	4.49486169	0.5868794385707913	3.24612278	0.3231841435763503	4.6406762675	0.1515000283617667
7.46	5.993690000000001	5.9521999999999995	4.853217	3.124092	4.98079975	4.645977168674699	4.568479926372155	3.9328179504685408	3.2879389678714857	4.108803503346721	5.446219580000001	0.2394127840152309	5.06396292	0.5739840407998062	5.02704826	0.21569233454194056	3.18424918	0.16763357781550686	4.680369985	0.1867402670426053	5.74734836	0.49515964471594115	5.08285229	0.5905945414519186	4.50265586	0.5864063707944219	3.2396767200000003	0.31905799727701767	4.6431333075	0.15499882179038021
7.47	5.969315	6.055781	4.912693	2.991618	4.982351749999999	4.647746336898396	4.570468296791444	3.9341279438502674	3.28754281684492	4.109971348596257	5.446219580000001	0.2394127840152309	5.06396292	0.5739840407998062	5.02704826	0.21569233454194056	3.18424918	0.16763357781550686	4.680369985	0.1867402670426053	5.751124520000001	0.49540046885196987	5.08566449	0.5945775838226681	4.51038024	0.5866718337180552	3.2316425	0.31502208426209405	4.6447029375	0.15763544993234027
7.48	6.054526	6.161149	4.916306	2.9302610000000002	5.0155605	4.649624547396528	4.572592036048064	3.935439263017357	3.287065805073431	4.111180412883845	5.446219580000001	0.2394127840152309	5.06396292	0.5739840407998062	5.02704826	0.21569233454194056	3.18424918	0.16763357781550686	4.680369985	0.1867402670426053	5.756495440000001	0.49575264023910276	5.0897437000000005	0.6005728722316751	4.51650784	0.5876888544854159	3.22191476	0.30904304022836987	4.6461654349999995	0.16039463153801745
7.49	5.954085999999999	6.127696	5.072355	2.891975	5.011527999999999	4.6513638293333335	4.574665508	3.9369551506666665	3.2865390173333333	4.112380876333333	5.446219580000001	0.2394127840152309	5.06396292	0.5739840407998062	5.02704826	0.21569233454194056	3.18424918	0.16763357781550686	4.680369985	0.1867402670426053	5.7624400200000006	0.4945082427378442	5.09281773	0.6051194676477263	4.5232452	0.5901803342247508	3.21228082	0.30407281095272226	4.6476959425	0.16314759372815582
7.5	5.732946	6.086488	4.859183	2.634885	4.828375500000001	4.652804018641811	4.576678587217044	3.9381831504660454	3.285671302263648	4.113334264647137	4.90398184	0.5308379246696814	5.72397876	0.4012757105675627	5.15984014	0.5594453455198286	2.34606232	0.2216096407877094	4.533465765	0.16346613328929493	5.7664941999999995	0.4925647125198802	5.09577881	0.6092775828880302	4.52952579	0.5903820428252654	3.20292283	0.3073139259228217	4.6486804075	0.1639438961133119
7.51	5.696744000000001	6.264418000000001	4.881562	2.889389	4.9330282500000004	4.654192236702127	4.578922921542554	3.9394376436170213	3.285144331117021	4.114424283244682	4.90398184	0.5308379246696814	5.72397876	0.4012757105675627	5.15984014	0.5594453455198286	2.34606232	0.2216096407877094	4.533465765	0.16346613328929493	5.7725329599999995	0.48790239312816924	5.10104162	0.6171048559724441	4.53847472	0.588850724137859	3.19601377	0.30650956539853785	4.6520157675	0.16630883600108767
7.52	5.7680229999999995	6.254676	4.467168	2.848388	4.83456375	4.655671427622842	4.581148357237716	3.940138480743692	3.284564309428951	4.1153806437583	4.90398184	0.5308379246696814	5.72397876	0.4012757105675627	5.15984014	0.5594453455198286	2.34606232	0.2216096407877094	4.533465765	0.16346613328929493	5.77862337	0.4839514545591807	5.10538567	0.6237125424702438	4.54507553	0.584250983311415	3.18749135	0.3041764212055183	4.65414398	0.16727641886787487
7.53	5.8451580000000005	6.549668	4.26864	2.628154	4.8229049999999996	4.65724899602122	4.583759125994694	3.940574159151194	3.283693738726791	4.116319004973475	4.90398184	0.5308379246696814	5.72397876	0.4012757105675627	5.15984014	0.5594453455198286	2.34606232	0.2216096407877094	4.533465765	0.16346613328929493	5.78467583	0.4809213140058006	5.11384544	0.6374946356505014	4.5508152	0.5786042915742016	3.17633263	0.3040215631934591	4.656417275	0.16801550729965978
7.54	5.764247	6.333412000000001	4.249753	2.503397	4.7127022499999995	4.658715218543047	4.586076547019867	3.940983667549669	3.282660233112583	4.117108916556291	4.90398184	0.5308379246696814	5.72397876	0.4012757105675627	5.15984014	0.5594453455198286	2.34606232	0.2216096407877094	4.533465765	0.16346613328929493	5.79001214	0.4776608950747281	5.12199386	0.6478436850666018	4.55909162	0.5681204618753963	3.16550704	0.30852882737407533	4.659151165	0.1666660086020155
7.55	5.996736	6.205192	4.085813	2.3467160000000002	4.65861425	4.660485087301587	4.588218234126984	3.941175240740741	3.2814222116402116	4.117825193452381	4.90398184	0.5308379246696814	5.72397876	0.4012757105675627	5.15984014	0.5594453455198286	2.34606232	0.2216096407877094	4.533465765	0.16346613328929493	5.7972334100000005	0.4752427643454267	5.12671779	0.6540352315578283	4.56546946	0.5590286478558563	3.14960341	0.30934300905337947	4.6597560175	0.16655202975426034
7.56	5.868647	6.010887	3.99503	2.5983549999999997	4.618229749999999	4.662081073976222	4.590097585204756	3.9412463830911495	3.2805198771466317	4.11848622985469	4.90398184	0.5308379246696814	5.72397876	0.4012757105675627	5.15984014	0.5594453455198286	2.34606232	0.2216096407877094	4.533465765	0.16346613328929493	5.80111712	0.47421218455382685	5.13075313	0.6582618903904465	4.570457080000001	0.551568119581822	3.13468797	0.2993442092524493	4.659253825	0.16660125765371545
7.57	5.622935999999999	5.881157999999999	4.220559	2.628447	4.588274999999999	4.663348692612137	4.591800831134565	3.94161486939314	3.2796596226912933	4.119106003957784	4.90398184	0.5308379246696814	5.72397876	0.4012757105675627	5.15984014	0.5594453455198286	2.34606232	0.2216096407877094	4.533465765	0.16346613328929493	5.8023968	0.47354988507403345	5.133615	0.6609172775282703	4.5768043	0.543719280173805	3.12348482	0.29708568559701654	4.65907523	0.16666833536803088
7.58	5.44785	6.197119	4.487093	2.448172	4.645058499999999	4.664382291172595	4.59391587483531	3.9423335494071146	3.278564118577075	4.1197989584980235	4.90398184	0.5308379246696814	5.72397876	0.4012757105675627	5.15984014	0.5594453455198286	2.34606232	0.2216096407877094	4.533465765	0.16346613328929493	5.80114341	0.47432791358378157	5.1397910300000005	0.667974110725567	4.58498091	0.5360298578208681	3.1119758	0.30074565811563986	4.6594727875	0.16658616999536235
7.59	5.342064	6.1856599999999995	4.824492	2.3510229999999996	4.675809749999999	4.665273977631579	4.596010275	3.9434942842105265	3.2773436697368417	4.1205305516447375	4.90398184	0.5308379246696814	5.72397876	0.4012757105675627	5.15984014	0.5594453455198286	2.34606232	0.2216096407877094	4.533465765	0.16346613328929493	5.79582368	0.4764803669348776	5.14447568	0.6736828061779238	4.5977893	0.5261070012505463	3.0981245200000003	0.3035915621529184	4.659053295	0.1664907031019574
7.6	5.414706000000001	6.242012	4.9279079999999995	2.2716030000000003	4.71405725	4.666258776609724	4.598173220762155	3.9447878633377136	3.2760220657030223	4.121310481603154	4.90398184	0.5308379246696814	5.72397876	0.4012757105675627	5.15984014	0.5594453455198286	2.34606232	0.2216096407877094	4.533465765	0.16346613328929493	5.791445179999999	0.47796322362874055	5.14792585	0.6784423193668514	4.6117753399999994	0.5159068282494355	3.08492544	0.31053719921488276	4.659017952499999	0.1664785258221229
7.61	5.618278	6.221521	4.990284	2.159144	4.74730675	4.6675081456692915	4.600303598425197	3.946159905511811	3.274556346456693	4.122131999015748	4.90398184	0.5308379246696814	5.72397876	0.4012757105675627	5.15984014	0.5594453455198286	2.34606232	0.2216096407877094	4.533465765	0.16346613328929493	5.78901887	0.4782228087169394	5.151782409999999	0.6834698537430336	4.62453131	0.5092285264894579	3.06821373	0.3149545327279976	4.65838658	0.16601752545950266
7.62	5.221378	6.209766	4.6602440000000005	2.3817399999999997	4.618282000000001	4.6682340563564875	4.602412985583224	3.947095795543906	3.2733862070773263	4.122782261140236	4.90398184	0.5308379246696814	5.72397876	0.4012757105675627	5.15984014	0.5594453455198286	2.34606232	0.2216096407877094	4.533465765	0.16346613328929493	5.781913889999999	0.48134668354856674	5.154158740000001	0.6867561176537177	4.631596	0.5047093964458678	3.0538273100000004	0.3131016483612862	4.655373985	0.16395118050912796
7.63	5.150225000000001	5.974779999999999	4.661287	2.390401	4.54417325	4.668864934554974	4.604209277486911	3.9480306007853403	3.272230467277487	4.123333820026178	4.90398184	0.5308379246696814	5.72397876	0.4012757105675627	5.15984014	0.5594453455198286	2.34606232	0.2216096407877094	4.533465765	0.16346613328929493	5.77249757	0.48442267795336996	5.15278855	0.6849605104821251	4.63914754	0.499366349261381	3.03817835	0.3066309177179101	4.6506530025	0.16020847494569646
7.64	5.063852	5.962288999999999	4.648935	2.332228	4.501825999999999	4.669381257516339	4.605984545098039	3.9489468156862744	3.2710017058823526	4.123828581045752	4.90398184	0.5308379246696814	5.72397876	0.4012757105675627	5.15984014	0.5594453455198286	2.34606232	0.2216096407877094	4.533465765	0.16346613328929493	5.764028629999999	0.48935910861896786	5.15222992	0.6842700531804649	4.64742033	0.49249178629927276	3.02298802	0.30355498626146216	4.646666725	0.15888401243665146
7.65	4.894679	6.025109	4.346102	2.6033600000000003	4.4673125	4.669675379895561	4.607837187989556	3.949465295039164	3.270130110966057	4.124276993472584	4.90398184	0.5308379246696814	5.72397876	0.4012757105675627	5.15984014	0.5594453455198286	2.34606232	0.2216096407877094	4.533465765	0.16346613328929493	5.7547529399999995	0.49697607632283775	5.15395677	0.6862699133268189	4.649297570000001	0.4909642720868678	3.0126923200000006	0.3000989003828613	4.642674899999999	0.15831878122096354
7.66	4.627385	6.192406999999999	4.548775	2.508355	4.4692305	4.669620242503259	4.609903119947849	3.9502466636245113	3.269136923076923	4.124726737288135	4.90398184	0.5308379246696814	5.72397876	0.4012757105675627	5.15984014	0.5594453455198286	2.34606232	0.2216096407877094	4.533465765	0.16346613328929493	5.745090729999999	0.5093786185737207	5.15701553	0.6902382203054682	4.65610357	0.4847040738787292	3.0025598700000002	0.29984807773423716	4.640192425	0.1590784699369626
7.67	4.547683	6.208733	4.799986	2.490145	4.511636749999999	4.669461470052084	4.6119849296875	3.951353095052083	3.2681226106770835	4.125230526367187	4.90398184	0.5308379246696814	5.72397876	0.4012757105675627	5.15984014	0.5594453455198286	2.34606232	0.2216096407877094	4.533465765	0.16346613328929493	5.73128028	0.5228919283145813	5.159191379999999	0.6932306924546062	4.66540925	0.47833923852145527	2.99521143	0.3033262141430967	4.637773085	0.15917643462149716
7.68	4.276733	6.144604	4.970737	2.592137	4.4960527500000005	4.66895076983095	4.613977932379714	3.9526786918075425	3.267243565669701	4.125712739921976	4.90398184	0.5308379246696814	5.72397876	0.4012757105675627	5.15984014	0.5594453455198286	2.34606232	0.2216096407877094	4.533465765	0.16346613328929493	5.7156597	0.5426080852514518	5.16396798	0.6983910384846461	4.67632084	0.47264378161496307	2.98907273	0.305222857585467	4.6362553125	0.15980195271367892
7.69	4.20596	5.919404999999999	4.780352	2.308732	4.30361225	4.668349483116883	4.615673292207792	3.953753592207792	3.2659987454545454	4.125943778246754	4.90398184	0.5308379246696814	5.72397876	0.4012757105675627	5.15984014	0.5594453455198286	2.34606232	0.2216096407877094	4.533465765	0.16346613328929493	5.69628439	0.5614424350805197	5.166831630000001	0.7009163605417771	4.68578196	0.46502517959002115	2.98267372	0.31269554190352594	4.632892925	0.16322623755810584
7.7	4.154146	5.599918000000001	4.837102	2.516637	4.27695075	4.667682552529183	4.616949874189364	3.9548993099870295	3.265026810635538	4.126139636835279	4.90398184	0.5308379246696814	5.72397876	0.4012757105675627	5.15984014	0.5594453455198286	2.34606232	0.2216096407877094	4.533465765	0.16346613328929493	5.6762790899999995	0.5802697903177889	5.16804404	0.7015657811179367	4.6953720599999995	0.45803633384219455	2.97855779	0.3161096170390365	4.629563245000001	0.16705095092974578
7.71	4.429037	5.8152800000000004	5.065362	2.530755	4.4601085000000005	4.6673734261658035	4.618502115284974	3.956337733160622	3.2640756813471503	4.126572238989637	4.90398184	0.5308379246696814	5.72397876	0.4012757105675627	5.15984014	0.5594453455198286	2.34606232	0.2216096407877094	4.533465765	0.16346613328929493	5.6569828	0.589361203418038	5.17278657	0.7043443982460118	4.71106543	0.44317224264005695	2.9729891900000003	0.3190601197512871	4.628455997500001	0.16780938859115502
7.72	4.267654	5.657801999999999	5.252504999999999	2.5424219999999997	4.4300957499999996	4.666856324708926	4.619846617076326	3.958014534282018	3.263142106080207	4.12696489553687	4.90398184	0.5308379246696814	5.72397876	0.4012757105675627	5.15984014	0.5594453455198286	2.34606232	0.2216096407877094	4.533465765	0.16346613328929493	5.638849919999999	0.6039008644885919	5.1765229999999995	0.7059304495527755	4.724742320000001	0.4384951882692637	2.9697346099999997	0.3217913492967372	4.6274624625	0.16869327971838846
7.73	4.237725	5.807672999999999	5.3256190000000005	2.5626480000000003	4.483416249999999	4.666301891472868	4.621381276485788	3.9597814651162793	3.262237074935401	4.127425427002584	4.90398184	0.5308379246696814	5.72397876	0.4012757105675627	5.15984014	0.5594453455198286	2.34606232	0.2216096407877094	4.533465765	0.16346613328929493	5.619384350000001	0.6173640054302411	5.18160866	0.708649157774619	4.73722367	0.43764816856487554	2.96730282	0.3239541060354297	4.6263798750000005	0.16927164853823695
7.74	4.354623	5.737571	5.606733	2.416522	4.5288622499999995	4.665899725161291	4.622821521290322	3.9619065638709676	3.2611458296774196	4.12794341	4.90398184	0.5308379246696814	5.72397876	0.4012757105675627	5.15984014	0.5594453455198286	2.34606232	0.2216096407877094	4.533465765	0.16346613328929493	5.59839273	0.6243544158423079	5.18851938	0.7106849942974288	4.75389468	0.4387097447167305	2.96282887	0.3284544351337919	4.625908915	0.1694787426100665
7.75	4.473288	5.813858	5.43265	2.084564	4.45109	4.6656515141752575	4.624356362113402	3.963801851804124	3.259629615979381	4.128359836018041	4.90398184	0.5308379246696814	5.72397876	0.4012757105675627	5.15984014	0.5594453455198286	2.34606232	0.2216096407877094	4.533465765	0.16346613328929493	5.57813351	0.6276891281778514	5.19484421	0.7134298996580195	4.7704815	0.4325995885495848	2.95460429	0.3399616687166757	4.6245158774999995	0.17034390782041242
7.76	4.142703	5.688957	5.254963999999999	2.155062	4.3104214999999995	4.664978478764479	4.625726504504505	3.965463579150579	3.258208036036036	4.1285941496139	4.90398184	0.5308379246696814	5.72397876	0.4012757105675627	5.15984014	0.5594453455198286	2.34606232	0.2216096407877094	4.533465765	0.16346613328929493	5.55624954	0.6392149693045155	5.20156569	0.7149003818063661	4.78529919	0.4233737099969808	2.9463980199999997	0.3492258206236717	4.6223781100000005	0.17293725997337775
7.77	4.408948	5.6717379999999995	5.30625	2.163323	4.38756475	4.664649390745501	4.627070992287918	3.967186955012853	3.2568007287917737	4.128927016709511	4.90398184	0.5308379246696814	5.72397876	0.4012757105675627	5.15984014	0.5594453455198286	2.34606232	0.2216096407877094	4.533465765	0.16346613328929493	5.53685285	0.6443367382612242	5.21194386	0.7141092063481872	4.801302799999999	0.4122607830174851	2.9356487500000004	0.35661686049019165	4.621437065	0.17396365773395978
7.78	4.49242	5.446657	5.58878	2.1497859999999998	4.41941075	4.664428300385109	4.628123092426188	3.9692685892169446	3.255379657252888	4.129299909820283	4.90398184	0.5308379246696814	5.72397876	0.4012757105675627	5.15984014	0.5594453455198286	2.34606232	0.2216096407877094	4.533465765	0.16346613328929493	5.51717584	0.6459001300678032	5.218491340000001	0.7132201689164442	4.81962717	0.4060220607968572	2.9261029199999995	0.364738516901524	4.6203493175	0.174890226035752
7.79	4.555157	5.304862	5.259926999999999	2.115331	4.30881925	4.66428820897436	4.6289907064102565	3.9709232794871796	3.253918056410256	4.129530062820513	4.90398184	0.5308379246696814	5.72397876	0.4012757105675627	5.15984014	0.5594453455198286	2.34606232	0.2216096407877094	4.533465765	0.16346613328929493	5.498791550000001	0.646865777626913	5.22419521	0.7115891490377245	4.8319759300000005	0.40035086801519365	2.91441752	0.3718107837901022	4.6173450525	0.17764161111765414
7.8	4.560855	5.5991290000000005	5.442753	2.138323	4.435265	4.664155772087068	4.630232880921895	3.9728078245838665	3.252489637644046	4.129921528809219	4.90398184	0.5308379246696814	5.72397876	0.4012757105675627	5.15984014	0.5594453455198286	2.34606232	0.2216096407877094	4.533465765	0.16346613328929493	5.48118616	0.6482077333943896	5.23125277	0.7117747322872366	4.84443638	0.3997696046002586	2.9047494900000004	0.3792961122301856	4.6154062	0.17856712304928704
7.81	4.648066	5.501928	5.288055	2.105042	4.38577275	4.664135196930946	4.63134758056266	3.9744897263427115	3.251022313299233	4.130248704283887	4.90398184	0.5308379246696814	5.72397876	0.4012757105675627	5.15984014	0.5594453455198286	2.34606232	0.2216096407877094	4.533465765	0.16346613328929493	5.46322	0.6461278603051097	5.23974111	0.709869073203197	4.853736420000001	0.39915739037991255	2.8954381999999996	0.3873802060339732	4.6130339325	0.18003497482379593
7.82	4.564782	5.262542	5.480219	2.0369010000000003	4.336111000000001	4.664008309067689	4.632153703703704	3.9764127522349932	3.249471711366539	4.130511619093231	4.90398184	0.5308379246696814	5.72397876	0.4012757105675627	5.15984014	0.5594453455198286	2.34606232	0.2216096407877094	4.533465765	0.16346613328929493	5.44341191	0.6429655707329093	5.24597531	0.7072737961424813	4.8658233200000005	0.39964935685686803	2.88564729	0.3965666501345129	4.6102144575	0.18215080732092898
7.83	4.531217	5.471236	5.232322	1.981484	4.30406475	4.663838932397959	4.633223961734694	3.9780146772959184	3.2478543801020407	4.130732987882653	4.90398184	0.5308379246696814	5.72397876	0.4012757105675627	5.15984014	0.5594453455198286	2.34606232	0.2216096407877094	4.533465765	0.16346613328929493	5.421943829999999	0.6371401540595176	5.25371402	0.7054418086320833	4.87509497	0.3972585277083284	2.8759659500000003	0.40667774277909613	4.6066796925	0.18463589903167973
7.84	4.60155	5.312457	5.214071000000001	2.2720409999999998	4.35002975	4.66375958343949	4.634089226751593	3.97958927133758	3.2466113057324844	4.131012346815287	4.90398184	0.5308379246696814	5.72397876	0.4012757105675627	5.15984014	0.5594453455198286	2.34606232	0.2216096407877094	4.533465765	0.16346613328929493	5.40161681	0.6304627623687422	5.26001402	0.7030978605252582	4.88528422	0.3926832263758295	2.8699413700000003	0.41113768611665946	4.604214105	0.18640974078678907
7.85	4.605516	5.201753	5.378781	2.314223	4.37506825	4.663685482188296	4.634811445292621	3.981369413486005	3.245425061068702	4.131322850508906	4.90398184	0.5308379246696814	5.72397876	0.4012757105675627	5.15984014	0.5594453455198286	2.34606232	0.2216096407877094	4.533465765	0.16346613328929493	5.38034525	0.6209122226306582	5.26136391	0.7028526297964341	4.89621441	0.39103562039909	2.86685394	0.41415922313363623	4.601194377500001	0.18765977018843655
7.86	4.317908	5.372789999999999	5.519202	2.142804	4.338176	4.663246120711563	4.635749156289708	3.9833234574332907	3.2440240177890725	4.1315856880559085	4.90398184	0.5308379246696814	5.72397876	0.4012757105675627	5.15984014	0.5594453455198286	2.34606232	0.2216096407877094	4.533465765	0.16346613328929493	5.35660667	0.6156237154351988	5.267875869999999	0.7008148486551006	4.908499559999999	0.39111772476164286	2.8630917599999997	0.41903091911008056	4.5990184649999994	0.18944481163374507
7.87	4.763561	5.204736	5.844443999999999	2.265213	4.5194885	4.663373423857868	4.636471220812183	3.985685285532995	3.2427818718274115	4.132077950507614	4.90398184	0.5308379246696814	5.72397876	0.4012757105675627	5.15984014	0.5594453455198286	2.34606232	0.2216096407877094	4.533465765	0.16346613328929493	5.3374862599999995	0.6038233304058996	5.27359388	0.6979086430359434	4.9247925	0.39585027754075386	2.85784452	0.42322067512938616	4.59842929	0.18960111658828802
7.88	4.6287709999999995	5.421782	5.654047	2.259311	4.49097775	4.663329567807351	4.6374665449936625	3.987799812420786	3.2415353941698353	4.132532829847909	4.90398184	0.5308379246696814	5.72397876	0.4012757105675627	5.15984014	0.5594453455198286	2.34606232	0.2216096407877094	4.533465765	0.16346613328929493	5.31740116	0.5934672018656056	5.282526799999999	0.6939811305715574	4.93989441	0.39456138953226216	2.85036537	0.4271445243716155	4.5975469350000004	0.18989652897507903
7.89	4.35852	5.2903210000000005	5.588596	2.07817	4.32890175	4.662943732911392	4.638292943037975	3.989826136708861	3.2400627797468355	4.132781398101265	4.90398184	0.5308379246696814	5.72397876	0.4012757105675627	5.15984014	0.5594453455198286	2.34606232	0.2216096407877094	4.533465765	0.16346613328929493	5.2974667	0.5918428593877499	5.293099550000001	0.6858368304714185	4.95348571	0.39324887645421513	2.840827	0.43364774121748195	4.59621974	0.19131461155595217
7.9	4.636667	5.0028939999999995	6.025891	1.9780010000000001	4.41086325	4.662910513274336	4.638753879898863	3.992400175726928	3.238467252844501	4.133132955436157	4.90398184	0.5308379246696814	5.72397876	0.4012757105675627	5.15984014	0.5594453455198286	2.34606232	0.2216096407877094	4.533465765	0.16346613328929493	5.27827609	0.5816566886688134	5.29835802	0.6815190696791141	4.97162151	0.40047504160028435	2.8300759899999997	0.44158616295350994	4.5945829025	0.1922000792501217
7.91	4.842183	5.016859	5.923666	1.9978989999999999	4.44515175	4.663136867424242	4.639231285353535	3.994838642676768	3.236900878787879	4.133526918560606	4.90398184	0.5308379246696814	5.72397876	0.4012757105675627	5.15984014	0.5594453455198286	2.34606232	0.2216096407877094	4.533465765	0.16346613328929493	5.25888785	0.5630769764023807	5.3021438	0.6788616645815159	4.99054491	0.4003037886000455	2.82088252	0.4492564399505407	4.59311477	0.19278012415183712
7.92	4.866622	5.250044000000001	5.796464	2.150367	4.51587425	4.663393469104666	4.640001540983606	3.9971105535939473	3.235530722572509	4.134009071563682	4.90398184	0.5308379246696814	5.72397876	0.4012757105675627	5.15984014	0.5594453455198286	2.34606232	0.2216096407877094	4.533465765	0.16346613328929493	5.2386288	0.5396647403718736	5.31135451	0.6717355184615448	5.00901839	0.39433966864322356	2.8131432000000003	0.45409706079546985	4.5930362250000005	0.19281027760229946
7.93	4.914075	5.260978	5.825673	2.1825	4.5458065	4.663709188916877	4.64078362720403	3.999413528967254	3.234204487405542	4.134527708123426	4.90398184	0.5308379246696814	5.72397876	0.4012757105675627	5.15984014	0.5594453455198286	2.34606232	0.2216096407877094	4.533465765	0.16346613328929493	5.22253593	0.5247554783665219	5.3222168	0.6618805382348407	5.02574417	0.393138348988866	2.8058815100000003	0.4583404668839945	4.5940946025	0.19225124266942703
7.94	4.8563659999999995	5.4427	6.057021000000001	2.211505	4.641898	4.663951524528302	4.641792327044025	4.0020017144654085	3.2329180729559748	4.1351659097484275	4.90398184	0.5308379246696814	5.72397876	0.4012757105675627	5.15984014	0.5594453455198286	2.34606232	0.2216096407877094	4.533465765	0.16346613328929493	5.2098563	0.5180210524790089	5.33460594	0.6522593097671178	5.04291005	0.4003235073085005	2.79711206	0.4612594805740961	4.5961210875	0.19166972291067236
7.95	4.831499	5.518421	5.959685	2.17937	4.62224375	4.664162011306533	4.642893619346734	4.0044611155778895	3.231594520100502	4.135777816582914	4.90398184	0.5308379246696814	5.72397876	0.4012757105675627	5.15984014	0.5594453455198286	2.34606232	0.2216096407877094	4.533465765	0.16346613328929493	5.19727083	0.5116700345689145	5.34894451	0.6401499364784983	5.05501714	0.40954585663799353	2.7867156400000006	0.46336568092847263	4.596987029999999	0.19158935411327713
7.96	5.121345000000001	5.512941	5.9744019999999995	2.266371	4.71876475	4.664735641154328	4.643985272271016	4.006932810539523	3.2303834491844414	4.136509293287327	4.90398184	0.5308379246696814	5.72397876	0.4012757105675627	5.15984014	0.5594453455198286	2.34606232	0.2216096407877094	4.533465765	0.16346613328929493	5.1899742700000004	0.5074385450277615	5.36311284	0.6276992101720711	5.06783456	0.41805937254848996	2.77706568	0.464059809925218	4.599496837499999	0.19152361083191108
7.97	5.350446	5.318427999999999	5.878870000000001	2.500883	4.762156750000001	4.6655949273182955	4.644830438596491	4.009278596491228	3.2294692882205513	4.137293312656642	4.90398184	0.5308379246696814	5.72397876	0.4012757105675627	5.15984014	0.5594453455198286	2.34606232	0.2216096407877094	4.533465765	0.16346613328929493	5.183889690000001	0.5017413098207439	5.37386564	0.6174461639143256	5.0789098	0.42474231264804635	2.77172118	0.4641329236167931	4.6020965775	0.19195328787312643
7.98	5.356638	5.319218	5.735517999999999	2.438756	4.7125325	4.666459812265331	4.6456744780976225	4.011439096370463	3.228479659574468	4.138013261576971	4.90398184	0.5308379246696814	5.72397876	0.4012757105675627	5.15984014	0.5594453455198286	2.34606232	0.2216096407877094	4.533465765	0.16346613328929493	5.1786262	0.49707248372059093	5.384910140000001	0.6062804106328625	5.085482359999999	0.4297874884474945	2.7676914800000003	0.46526693756350274	4.604177545	0.19201183204761493
7.99	5.220574	5.304161	5.568532	2.652131	4.6863495	4.667152455	4.64649758625	4.0133854625	3.22775922375	4.138698681875	4.90398184	0.5308379246696814	5.72397876	0.4012757105675627	5.15984014	0.5594453455198286	2.34606232	0.2216096407877094	4.533465765	0.16346613328929493	5.175100709999999	0.4954939718505604	5.393970840000001	0.5980989789669497	5.0934441999999995	0.4313000780474217	2.76515575	0.4651981523276849	4.606917875000001	0.19119973293932915
8.0	5.376925999999999	5.586308	5.5895779999999995	2.6242919999999996	4.794276	4.668038564294632	4.6476708826466915	4.015353243445693	3.227005831460674	4.139517130461923	5.19464462	0.24632165122813615	5.91504048	0.3067670917065415	6.483788960000001	0.3640422748584543	2.8167599400000007	0.2146535866360877	5.1025585	0.1084107100077294	5.17087352	0.49190214496470125	5.40605263	0.58951254002436	5.1031765799999995	0.431406021495159	2.7615545599999995	0.4648774754017003	4.6104143225000005	0.1913988920935344
8.01	5.2695099999999995	5.445335999999999	5.603405	2.757969	4.769054999999999	4.668788528678304	4.64866547755611	4.017333357855362	3.2264209975062346	4.140302090399002	5.19464462	0.24632165122813615	5.91504048	0.3067670917065415	6.483788960000001	0.3640422748584543	2.8167599400000007	0.2146535866360877	5.1025585	0.1084107100077294	5.166494719999999	0.48901845759300705	5.4164286	0.5808312178016511	5.11242333	0.4321256798709793	2.7585634399999996	0.46391807385915873	4.6134775225	0.1914627219672624
8.02	5.346357	5.532119	5.952190000000001	2.806057	4.90918075	4.669632325031134	4.649765668742217	4.019742892901619	3.225897505603985	4.141259598069738	5.19464462	0.24632165122813615	5.91504048	0.3067670917065415	6.483788960000001	0.3640422748584543	2.8167599400000007	0.2146535866360877	5.1025585	0.1084107100077294	5.164713410000001	0.488024673158222	5.427687970000001	0.5718941961576605	5.12627958	0.4366374602122282	2.7531736799999997	0.4601512936114315	4.61796366	0.19309247390257944
8.03	5.698827	5.417358	6.118518	2.7367039999999996	4.99285175	4.670912417910448	4.650720385572139	4.022353309701493	3.225289055970149	4.142318792288557	5.19464462	0.24632165122813615	5.91504048	0.3067670917065415	6.483788960000001	0.3640422748584543	2.8167599400000007	0.2146535866360877	5.1025585	0.1084107100077294	5.16628135	0.48949883141747524	5.43796027	0.5622129632670626	5.14254672	0.4430164136153464	2.7482867300000002	0.45767383249036064	4.6237687675	0.19555866924869514
8.04	5.705977	5.6331929999999995	5.899965	2.8030500000000003	5.010546249999999	4.67219821242236	4.651940848447205	4.024685746583851	3.2247645354037267	4.143397335714286	5.19464462	0.24632165122813615	5.91504048	0.3067670917065415	6.483788960000001	0.3640422748584543	2.8167599400000007	0.2146535866360877	5.1025585	0.1084107100077294	5.16766308	0.4908368603910413	5.450287919999999	0.5526675777911051	5.15383032	0.4478167403279081	2.74451187	0.4556248122607714	4.6290732975	0.19878968332634311
8.05	5.307081	5.657337	6.038561	2.907042	4.97750525	4.672985908188585	4.653188238213399	4.027184351116625	3.2243703387096776	4.144432209057072	5.19464462	0.24632165122813615	5.91504048	0.3067670917065415	6.483788960000001	0.3640422748584543	2.8167599400000007	0.2146535866360877	5.1025585	0.1084107100077294	5.16687047	0.49054407633222014	5.464930700000001	0.5382304279752047	5.16568524	0.4554017046873013	2.7412035500000003	0.4532009425549419	4.63467249	0.20064943383055475
8.06	5.2696439999999996	5.816192	6.232484	2.980854	5.0747935	4.673725261462206	4.654629382899628	4.029917064436184	3.2240685836431227	4.145585073110285	5.19464462	0.24632165122813615	5.91504048	0.3067670917065415	6.483788960000001	0.3640422748584543	2.8167599400000007	0.2146535866360877	5.1025585	0.1084107100077294	5.16796533	0.4906511141002277	5.481218779999999	0.5236260148701142	5.178790770000001	0.4670252791347627	2.7392398200000003	0.4517155693599937	4.641803675	0.2035009946691596
8.07	5.307646	6.098611	6.319508000000001	3.1544369999999997	5.220050500000001	4.674509816831684	4.656416488861386	4.032750716584158	3.2239824059405944	4.146914857054456	5.19464462	0.24632165122813615	5.91504048	0.3067670917065415	6.483788960000001	0.3640422748584543	2.8167599400000007	0.2146535866360877	5.1025585	0.1084107100077294	5.16751488	0.4905004647585409	5.49655954	0.5189496603765681	5.19372246	0.4793500074622996	2.74149944	0.45323435596524697	4.649824079999999	0.21028374097963357
8.08	5.572787999999999	6.090046	6.143927	3.01203	5.20469775	4.675620173053152	4.6581885896168105	4.035360328800989	3.223720412855377	4.148222376081582	5.19464462	0.24632165122813615	5.91504048	0.3067670917065415	6.483788960000001	0.3640422748584543	2.8167599400000007	0.2146535866360877	5.1025585	0.1084107100077294	5.16997834	0.49192326632990924	5.5128156	0.5117024045871977	5.207781910000001	0.4864143079958175	2.74110013	0.4529755854471167	4.657918995	0.21588922771602181
8.09	5.625387	6.2087460000000005	6.154107	2.779071	5.19182775	4.676792724691358	4.6601028580246915	4.037976065432098	3.223171462962963	4.1495107777777775	5.19464462	0.24632165122813615	5.91504048	0.3067670917065415	6.483788960000001	0.3640422748584543	2.8167599400000007	0.2146535866360877	5.1025585	0.1084107100077294	5.17258788	0.49365432798831727	5.53039392	0.5050040515422136	5.21995019	0.49472818443653527	2.7354604499999997	0.4488979997615945	4.66459811	0.22194840766909898
8.1	5.51627	6.155401	6.153129000000001	2.532169	5.08924225	4.677827838471024	4.661946628853268	4.040584145499384	3.2223194254007397	4.150669509556104	5.19464462	0.24632165122813615	5.91504048	0.3067670917065415	6.483788960000001	0.3640422748584543	2.8167599400000007	0.2146535866360877	5.1025585	0.1084107100077294	5.173002350000001	0.49392796996566934	5.54535935	0.501075033152432	5.2333416900000005	0.5017033463708299	2.7276943300000003	0.4455847560026418	4.66984943	0.22572701109997576
8.11	5.669950999999999	6.040894999999999	6.183573	2.9036980000000003	5.199529249999999	4.679049665024631	4.663644841133005	4.043223294334975	3.221927034482759	4.151961208743843	5.19464462	0.24632165122813615	5.91504048	0.3067670917065415	6.483788960000001	0.3640422748584543	2.8167599400000007	0.2146535866360877	5.1025585	0.1084107100077294	5.1737002599999995	0.49458649912823865	5.559983699999999	0.493859432441377	5.2435857299999995	0.5105538925957199	2.7225187899999996	0.440423443309235	4.67494712	0.23185421440723647
8.12	5.59063	6.411713	6.1516459999999995	3.0725239999999996	5.306628249999999	4.680170920049201	4.665794986469864	4.045816680196802	3.221743266912669	4.1533814634071335	5.19464462	0.24632165122813615	5.91504048	0.3067670917065415	6.483788960000001	0.3640422748584543	2.8167599400000007	0.2146535866360877	5.1025585	0.1084107100077294	5.173700650000001	0.4945868311980295	5.578923070000001	0.48978652017388236	5.2546406999999995	0.5181477637482007	2.7201398599999997	0.43785082953046806	4.6818510700000004	0.2402164128659597
8.13	5.605236	6.279171	6.171398	3.092187	5.286998	4.681307363636364	4.667777020884521	4.04842795945946	3.221584106879607	4.154774112714987	5.19464462	0.24632165122813615	5.91504048	0.3067670917065415	6.483788960000001	0.3640422748584543	2.8167599400000007	0.2146535866360877	5.1025585	0.1084107100077294	5.17614586	0.49612282317517803	5.59673936	0.4824015346751654	5.263495430000001	0.5261913660609174	2.71949158	0.4372450333861848	4.6889680575	0.24746131095310556
8.14	5.277305	6.205176999999999	5.982442	3.1859759999999997	5.162725	4.682038649079755	4.669663401226994	4.050800982822086	3.2215404159509204	4.156010862269938	5.19464462	0.24632165122813615	5.91504048	0.3067670917065415	6.483788960000001	0.3640422748584543	2.8167599400000007	0.2146535866360877	5.1025585	0.1084107100077294	5.17642477	0.49617226647671375	5.61538794	0.46920564843904194	5.271512210000001	0.5310031560601342	2.71853328	0.43610369765978874	4.69546455	0.25129482939314696
8.15	5.1864799999999995	6.146326	6.111738	3.02408	5.1171560000000005	4.682656837009804	4.671473036764706	4.053326640931373	3.221298430147059	4.157188736213235	5.19464462	0.24632165122813615	5.91504048	0.3067670917065415	6.483788960000001	0.3640422748584543	2.8167599400000007	0.2146535866360877	5.1025585	0.1084107100077294	5.17475012	0.4958495629059904	5.62934348	0.4639542264775126	5.27947642	0.5375983675767577	2.7140856600000003	0.430607681561647	4.6994139200000005	0.25479855704921733
8.16	5.007174	6.121054	6.284357	2.8873680000000004	5.0749882500000005	4.683054042839657	4.673247309669523	4.056057400244798	3.2208897025703793	4.158312113831089	5.19464462	0.24632165122813615	5.91504048	0.3067670917065415	6.483788960000001	0.3640422748584543	2.8167599400000007	0.2146535866360877	5.1025585	0.1084107100077294	5.1706712	0.49553030862007486	5.64039224	0.4623577992939839	5.28974509	0.5469007767035726	2.70807609	0.42383343506431803	4.702221155	0.25738740802809534
8.17	5.331199	6.193062	6.545579999999999	2.6169930000000003	5.171708499999999	4.683846396088019	4.67510527383863	4.059100826405868	3.2201514425427873	4.159550984718826	5.19464462	0.24632165122813615	5.91504048	0.3067670917065415	6.483788960000001	0.3640422748584543	2.8167599400000007	0.2146535866360877	5.1025585	0.1084107100077294	5.16783409	0.49377022559962497	5.650672660000001	0.46310976855906005	5.303505159999999	0.5609758050712412	2.7010443800000004	0.4193855933172835	4.7057640725	0.26139626288737866
8.18	5.064223	6.060079	6.3551	2.6229609999999997	5.02559075	4.684310836385836	4.676796328449329	4.061904244200244	3.2194222722832726	4.1606084203296705	5.19464462	0.24632165122813615	5.91504048	0.3067670917065415	6.483788960000001	0.3640422748584543	2.8167599400000007	0.2146535866360877	5.1025585	0.1084107100077294	5.16365373	0.4928500829913274	5.662760930000001	0.4577781502323586	5.31624702	0.5702627510390148	2.69636776	0.41760115508295953	4.70975736	0.26321336946219204
8.19	5.2998009999999995	6.144607	6.4683720000000005	2.547504	5.1150709999999995	4.685061434146341	4.678586341463414	4.06483896097561	3.218602859756097	4.161772399085366	5.19464462	0.24632165122813615	5.91504048	0.3067670917065415	6.483788960000001	0.3640422748584543	2.8167599400000007	0.2146535866360877	5.1025585	0.1084107100077294	5.16227634	0.49226903927725285	5.67947807	0.44421041419147245	5.328612140000001	0.581705452368163	2.6915215	0.4164758018795274	4.7154720125	0.265760839786628
8.2	5.45054	6.287236	6.608733	2.346321	5.1732075	4.685993807551766	4.6805457198538365	4.067937492082826	3.2175403970767356	4.163004354141291	5.19464462	0.24632165122813615	5.91504048	0.3067670917065415	6.483788960000001	0.3640422748584543	2.8167599400000007	0.2146535866360877	5.1025585	0.1084107100077294	5.16414046	0.49301101857048085	5.696089999999999	0.4353915566020963	5.344701150000001	0.5946263533492119	2.68235428	0.41384962903213446	4.7218214725	0.26904883374457866
8.21	5.316431000000001	6.465102	6.516039999999999	2.446789	5.1860905	4.686760762773723	4.6827167128953775	4.070915718978102	3.2166027433090023	4.164248984489051	5.19464462	0.24632165122813615	5.91504048	0.3067670917065415	6.483788960000001	0.3640422748584543	2.8167599400000007	0.2146535866360877	5.1025585	0.1084107100077294	5.16638279	0.4931904017494248	5.713402599999999	0.43114248716031206	5.3588213499999995	0.6055187173611191	2.6748077600000006	0.41116028248478154	4.728353625	0.27232479071692955
8.22	5.041823	6.395984	6.749405	2.367022	5.138558499999999	4.687192187120291	4.684798447144593	4.074170262454435	3.215570445929526	4.1654328356622115	5.19464462	0.24632165122813615	5.91504048	0.3067670917065415	6.483788960000001	0.3640422748584543	2.8167599400000007	0.2146535866360877	5.1025585	0.1084107100077294	5.164580599999999	0.4933142182020078	5.730048829999999	0.42493377434604146	5.37925966	0.6176188972859825	2.6663398899999997	0.4086596008399383	4.735057245	0.27410111733560333
8.23	5.404179999999999	6.261474	6.578914999999999	2.8307789999999997	5.2688369999999995	4.688062317961165	4.686711888349515	4.077210001213592	3.2151034660194178	4.166771918385923	5.19464462	0.24632165122813615	5.91504048	0.3067670917065415	6.483788960000001	0.3640422748584543	2.8167599400000007	0.2146535866360877	5.1025585	0.1084107100077294	5.16654678	0.4938787602778061	5.7457624	0.41502787319642853	5.39602934	0.6272199400694729	2.66217167	0.40477831073877923	4.7426275475	0.27829495154111644
8.24	5.108066	6.277387	6.525674	2.818257	5.182346	4.688571413333333	4.6886399793939395	4.080177836363636	3.21462244	4.168002917272727	5.19464462	0.24632165122813615	5.91504048	0.3067670917065415	6.483788960000001	0.3640422748584543	2.8167599400000007	0.2146535866360877	5.1025585	0.1084107100077294	5.1622852	0.49251082244801464	5.76205327	0.4033224036691021	5.41330017	0.6343406407302972	2.65970827	0.4030503922885197	4.749336727499999	0.28074140123463626
8.25	4.992549	6.21877	6.6061939999999995	2.5947910000000003	5.103076	4.688939424939467	4.690492437046005	4.083235967312349	3.21387203874092	4.169134967009685	5.19464462	0.24632165122813615	5.91504048	0.3067670917065415	6.483788960000001	0.3640422748584543	2.8167599400000007	0.2146535866360877	5.1025585	0.1084107100077294	5.157232799999999	0.4916250009650388	5.776839170000001	0.3924377332901497	5.42910013	0.6442018044888589	2.6553436699999997	0.40134593673054103	4.7546289425	0.2823833344356276
8.26	4.914174	6.278191	6.725904	2.642607	5.140219	4.689211776299879	4.6924122660217655	4.086431454655381	3.2131812708585246	4.1703091919588875	5.19464462	0.24632165122813615	5.91504048	0.3067670917065415	6.483788960000001	0.3640422748584543	2.8167599400000007	0.2146535866360877	5.1025585	0.1084107100077294	5.15104951	0.4907451103050222	5.78782318	0.39092678245678936	5.444552060000001	0.6565961154919743	2.65157585	0.39965883311495665	4.75875015	0.2849875380724654
8.27	4.930323	6.1459090000000005	6.795603999999999	2.78945	5.1653215	4.689502973429952	4.694167696859903	4.089703402173913	3.212669518115942	4.171510897644928	5.19464462	0.24632165122813615	5.91504048	0.3067670917065415	6.483788960000001	0.3640422748584543	2.8167599400000007	0.2146535866360877	5.1025585	0.1084107100077294	5.145537010000001	0.4900905009672076	5.79718259	0.3881463350626897	5.461639269999999	0.6693049639540067	2.65045215	0.39910571727065236	4.763702755	0.287720990279398
8.28	4.893439	6.140662	6.697058999999999	2.8077439999999996	5.134726	4.689748975874547	4.695912563329312	4.092848583835947	3.212181067551267	4.172672797647769	5.19464462	0.24632165122813615	5.91504048	0.3067670917065415	6.483788960000001	0.3640422748584543	2.8167599400000007	0.2146535866360877	5.1025585	0.1084107100077294	5.1389689800000005	0.48901193506119894	5.8057376199999995	0.3861698906417065	5.4764874500000005	0.6800992196615229	2.64865729	0.3979778588308335	4.767462835	0.29010226404632683
8.29	4.946417	5.717664	6.808578	2.818082	5.07268525	4.6900582144578316	4.697143589156626	4.096120546987952	3.2117062493975905	4.17375715	5.19464462	0.24632165122813615	5.91504048	0.3067670917065415	6.483788960000001	0.3640422748584543	2.8167599400000007	0.2146535866360877	5.1025585	0.1084107100077294	5.13212082	0.4868388784209463	5.80728461	0.38549679817738786	5.493323230000001	0.6920437990963851	2.6470005600000004	0.3969122109576276	4.769932305	0.29165026633185215
8.3	4.9429929999999995	5.731714	7.027568	2.967605	5.16747	4.690362588447654	4.698388559566787	4.099648161251504	3.2114125054151623	4.174952953670276	5.19464462	0.24632165122813615	5.91504048	0.3067670917065415	6.483788960000001	0.3640422748584543	2.8167599400000007	0.2146535866360877	5.1025585	0.1084107100077294	5.12780482	0.4865806384040369	5.81003801	0.3839452941201777	5.51382787	0.7068132928329162	2.64635827	0.3963347248017094	4.7745072424999995	0.2942766579909589
8.31	4.95629	5.441097	6.853448	2.7565869999999997	5.0018555000000005	4.690682212740385	4.699281237980769	4.102958016826923	3.2108658401442307	4.175946826923077	5.19464462	0.24632165122813615	5.91504048	0.3067670917065415	6.483788960000001	0.3640422748584543	2.8167599400000007	0.2146535866360877	5.1025585	0.1084107100077294	5.125735959999999	0.48686846422509555	5.81047679	0.3834935578176929	5.533169279999999	0.7167733259275473	2.64267044	0.39353844575847924	4.7780131175000005	0.29488135939488924
8.32	4.999039	5.541951000000001	6.85355	2.70519	5.0249325	4.691052388955582	4.700292846338535	4.106260048019208	3.2102587863145255	4.176966017406963	5.19464462	0.24632165122813615	5.91504048	0.3067670917065415	6.483788960000001	0.3640422748584543	2.8167599400000007	0.2146535866360877	5.1025585	0.1084107100077294	5.1241687	0.4870230533015842	5.813480569999999	0.3801543531287282	5.550064	0.7278116486263922	2.6372935799999997	0.38890092788785824	4.7812517125	0.29580479411217836
8.33	4.941971	5.593219	6.910438	2.8853	5.082732	4.69135325059952	4.701363501199041	4.1096223717026374	3.2098691474820145	4.178052067745803	5.19464462	0.24632165122813615	5.91504048	0.3067670917065415	6.483788960000001	0.3640422748584543	2.8167599400000007	0.2146535866360877	5.1025585	0.1084107100077294	5.121214139999999	0.4872251839450616	5.81678854	0.3767346577569017	5.56760861	0.7392721052471056	2.63201346	0.3817776584537997	4.7844061875	0.297332371163489
8.34	4.80754	5.690118	6.880334	2.854798	5.0581975	4.6914923964071855	4.702547638323353	4.112940589221557	3.20944391257485	4.179106134131737	5.19464462	0.24632165122813615	5.91504048	0.3067670917065415	6.483788960000001	0.3640422748584543	2.8167599400000007	0.2146535866360877	5.1025585	0.1084107100077294	5.1172502	0.48815698766482457	5.8191034	0.37521986408567715	5.58596404	0.7488848195967847	2.62662422	0.37465394847291833	4.787235465	0.29858800848717953
8.35	4.902043	5.821012	7.031026000000001	2.748168	5.12556225	4.691744251196172	4.7038855143540665	4.116431122009569	3.2088921471291867	4.180238258672249	5.19464462	0.24632165122813615	5.91504048	0.3067670917065415	6.483788960000001	0.3640422748584543	2.8167599400000007	0.2146535866360877	5.1025585	0.1084107100077294	5.1120653	0.487656450724087	5.8218539300000005	0.3742041242237112	5.60328582	0.7620929638591936	2.6211051699999994	0.36865009236417573	4.789577554999999	0.3003264393006885
8.36	4.840012	5.7154050000000005	7.01771	2.741212	5.07858475	4.69192139307049	4.705094020310633	4.119897405017921	3.2083333894862602	4.1813115519713255	5.19464462	0.24632165122813615	5.91504048	0.3067670917065415	6.483788960000001	0.3640422748584543	2.8167599400000007	0.2146535866360877	5.1025585	0.1084107100077294	5.10718411	0.4879147403278627	5.82610377	0.3705026374805538	5.61945561	0.7748000978147729	2.6172902	0.36536615117672017	4.7925084225	0.30171313155839385
8.37	4.902724	5.903396	6.938611999999999	2.666269	5.10275025	4.692172947494034	4.706523974940334	4.123261026252983	3.207686534606205	4.182411120823389	5.19464462	0.24632165122813615	5.91504048	0.3067670917065415	6.483788960000001	0.3640422748584543	2.8167599400000007	0.2146535866360877	5.1025585	0.1084107100077294	5.10453273	0.48830191995091554	5.82875099	0.3700954234907082	5.634981879999999	0.7855562432226175	2.61194748	0.3606267409088068	4.7950532699999995	0.30325746764697364
8.38	5.03286	6.008613	6.812271	2.615609	5.1173382499999995	4.692579010727056	4.708075928486293	4.12646604410012	3.2069808402860547	4.183525455899881	5.19464462	0.24632165122813615	5.91504048	0.3067670917065415	6.483788960000001	0.3640422748584543	2.8167599400000007	0.2146535866360877	5.1025585	0.1084107100077294	5.1033728	0.48833334251607785	5.83259638	0.3699449944967721	5.650128049999999	0.7935474720049256	2.603703	0.35079367247439586	4.7974500575	0.3048598524964016
8.39	5.13779	6.0591539999999995	6.791885	2.6629380000000005	5.16294175	4.693109023809524	4.7096843547619045	4.1296391619047625	3.2063331702380955	4.184691427678572	5.19464462	0.24632165122813615	5.91504048	0.3067670917065415	6.483788960000001	0.3640422748584543	2.8167599400000007	0.2146535866360877	5.1025585	0.1084107100077294	5.10151454	0.4878400968706983	5.83791116	0.3693373512630742	5.666259859999999	0.8002359892511427	2.59464744	0.337055740662063	4.800083249999999	0.3068817598075374
8.4	5.065286	5.810722	6.85605	2.818346	5.137601	4.693551564803805	4.71099355529132	4.132881029726516	3.2058718299643285	4.185824494946492	5.19464462	0.24632165122813615	5.91504048	0.3067670917065415	6.483788960000001	0.3640422748584543	2.8167599400000007	0.2146535866360877	5.1025585	0.1084107100077294	5.0975937899999995	0.4865250585522335	5.839288039999999	0.36897295372456435	5.6833091300000005	0.8072809647125796	2.5890774400000005	0.3285182370162146	4.8023171	0.3085295522101863
8.41	5.04339	5.3911169999999995	6.631628000000001	2.758441	4.956144000000001	4.693967049881235	4.711801302850357	4.135848662707839	3.205340439429929	4.18673936371734	5.19464462	0.24632165122813615	5.91504048	0.3067670917065415	6.483788960000001	0.3640422748584543	2.8167599400000007	0.2146535866360877	5.1025585	0.1084107100077294	5.092563139999999	0.4844333099632348	5.8379522999999995	0.37036251120397157	5.696633800000001	0.8118599250548386	2.58386486	0.32151013227613134	4.802753525	0.3087177953694073
8.42	5.070343	5.296406999999999	6.578646	2.9301	4.968874	4.694413521945433	4.7124947852906285	4.138746405693951	3.20501393831554	4.187667162811388	5.19464462	0.24632165122813615	5.91504048	0.3067670917065415	6.483788960000001	0.3640422748584543	2.8167599400000007	0.2146535866360877	5.1025585	0.1084107100077294	5.0915921200000005	0.4843790120284507	5.83512511	0.3734246579166519	5.70992361	0.8153393032369375	2.58363621	0.3212530136824547	4.805069262500001	0.3090901711717973
8.43	5.007099999999999	5.522416	6.748064	2.876421	5.03850025	4.694784003554503	4.7134544075829385	4.14183801421801	3.2046246101895735	4.1886752588862555	5.19464462	0.24632165122813615	5.91504048	0.3067670917065415	6.483788960000001	0.3640422748584543	2.8167599400000007	0.2146535866360877	5.1025585	0.1084107100077294	5.09019965	0.4844201639225506	5.8318332900000005	0.3747266149920619	5.7274838599999995	0.8186252375693062	2.5806287299999995	0.3170202754255935	4.8075363825	0.30996646332295025
8.44	5.007397	5.598373	6.677895	3.45167	5.18383375	4.695153959763314	4.71450164852071	4.144839265088757	3.2049169715976333	4.189852961242604	5.19464462	0.24632165122813615	5.91504048	0.3067670917065415	6.483788960000001	0.3640422748584543	2.8167599400000007	0.2146535866360877	5.1025585	0.1084107100077294	5.08741321	0.48408356242867623	5.83037426	0.3753544871787652	5.7436671200000005	0.8212798706242104	2.58405357	0.32454865009440265	4.81137704	0.31224029088796634
8.45	5.111284	5.852969999999999	6.736332000000001	3.214541	5.2287817500000005	4.6956458392434985	4.715847355791962	4.147902495271868	3.2049283475177304	4.191081009456265	5.19464462	0.24632165122813615	5.91504048	0.3067670917065415	6.483788960000001	0.3640422748584543	2.8167599400000007	0.2146535866360877	5.1025585	0.1084107100077294	5.07965125	0.47730081561195953	5.82904558	0.37503364384345256	5.76163719	0.8231602501161581	2.58403065	0.32450358889481723	4.8135911675	0.31442153930660083
[truncated: 9,155 more rows]
