# Supplementary material for: Overcoming Clusterin-Induced Chemoresistance in Cancer: A Computational Study Using a Fragment-Based Drug Discovery Approach
Source: Biology (Basel). 2025 May 30;14(6):639. doi: 10.3390/biology14060639 (PMC12189888; doi:10.3390/biology14060639)
Supplement: Supplementary file 1 [file biology-14-00639-s001.zip › Supplemental Tables/Table S9. Complete data for RMSD of the reference ligand.csv]

Time (ns)	Run 1	Run 2	Run 3	Run 4	Average RMSD	Run 1 Cumulative Avg	Run 2 Cumulative Avg	Run 3 Cumulative Avg	Run 4 Cumulative Avg	Average RMSD Cumulative Avg	Run 1 Block Avg	Run 1 Block Std	Run 2 Block Avg	Run 2 Block Std	Run 3 Block Avg	Run 3 Block Std	Run 4 Block Avg	Run 4 Block Std	Average RMSD Block Avg	Average RMSD Block Std	Run 1 Moving Avg	Run 1 Moving Std	Run 2 Moving Avg	Run 2 Moving Std	Run 3 Moving Avg	Run 3 Moving Std	Run 4 Moving Avg	Run 4 Moving Std	Average RMSD Moving Avg	Average RMSD Moving Std
0.0	1e-06	2e-06	1e-06	0.0	1e-06	1e-06	2e-06	1e-06	0.0	1e-06	2.1822133399999997	0.5496946037426094	2.26728066	0.4762872866734366	2.3781348600000003	0.7652355498239743	2.29574464	0.6929988838723411	2.280843375	0.5855026374326233
0.01	1.0407089999999999	1.114595	0.85298	0.876378	0.9711655	0.5203549999999999	0.5572985	0.4264905	0.438189	0.48558325	2.1822133399999997	0.5496946037426094	2.26728066	0.4762872866734366	2.3781348600000003	0.7652355498239743	2.29574464	0.6929988838723411	2.280843375	0.5855026374326233
0.02	1.36545	1.5154590000000001	0.9773120000000001	1.054082	1.22807575	0.8020533333333333	0.8766853333333334	0.6100976666666668	0.6434866666666667	0.7330807500000001	2.1822133399999997	0.5496946037426094	2.26728066	0.4762872866734366	2.3781348600000003	0.7652355498239743	2.29574464	0.6929988838723411	2.280843375	0.5855026374326233
0.03	1.375374	1.8079020000000001	1.081116	1.1275689999999998	1.34799025	0.9453834999999999	1.1094895	0.72785225	0.7645072499999999	0.886808125	2.1822133399999997	0.5496946037426094	2.26728066	0.4762872866734366	2.3781348600000003	0.7652355498239743	2.29574464	0.6929988838723411	2.280843375	0.5855026374326233
0.04	1.611652	1.921077	1.1929539999999998	1.179568	1.47631275	1.0786372	1.2718070000000001	0.8208725999999998	0.8475193999999998	1.00470905	2.1822133399999997	0.5496946037426094	2.26728066	0.4762872866734366	2.3781348600000003	0.7652355498239743	2.29574464	0.6929988838723411	2.280843375	0.5855026374326233
0.05	1.473512	1.979586	1.4233209999999998	1.22067	1.5242722499999999	1.1444496666666666	1.3897701666666666	0.9212806666666666	0.9097111666666665	1.0913029166666666	2.1822133399999997	0.5496946037426094	2.26728066	0.4762872866734366	2.3781348600000003	0.7652355498239743	2.29574464	0.6929988838723411	2.280843375	0.5855026374326233
0.06	1.464639	1.992181	1.7253340000000001	1.344212	1.6315915	1.190191	1.4758288571428573	1.0361454285714287	0.9717827142857143	1.168487	2.1822133399999997	0.5496946037426094	2.26728066	0.4762872866734366	2.3781348600000003	0.7652355498239743	2.29574464	0.6929988838723411	2.280843375	0.5855026374326233
0.07	1.527691	2.1182	1.632018	1.432629	1.6776345	1.2323785	1.55612525	1.1106295	1.0293885	1.2321304375	2.1822133399999997	0.5496946037426094	2.26728066	0.4762872866734366	2.3781348600000003	0.7652355498239743	2.29574464	0.6929988838723411	2.280843375	0.5855026374326233
0.08	1.763808	2.039344	1.5887660000000001	1.507261	1.72479475	1.2914262222222221	1.6098162222222223	1.1637557777777776	1.0824854444444445	1.2868709166666668	2.1822133399999997	0.5496946037426094	2.26728066	0.4762872866734366	2.3781348600000003	0.7652355498239743	2.29574464	0.6929988838723411	2.280843375	0.5855026374326233
0.09	2.119619	2.301254	1.744205	1.577358	1.9356090000000001	1.3742455	1.67896	1.2218007	1.1319727	1.351744725	2.1822133399999997	0.5496946037426094	2.26728066	0.4762872866734366	2.3781348600000003	0.7652355498239743	2.29574464	0.6929988838723411	2.280843375	0.5855026374326233
0.1	1.923015	2.562505	1.889593	1.791298	2.0416027499999996	1.4241336363636363	1.7592822727272728	1.2825090909090908	1.1919113636363636	1.4144590909090908	2.1822133399999997	0.5496946037426094	2.26728066	0.4762872866734366	2.3781348600000003	0.7652355498239743	2.29574464	0.6929988838723411	2.280843375	0.5855026374326233
0.11	2.194058	2.373034	2.084666	2.0163159999999998	2.1670185	1.488294	1.81042825	1.3493555	1.26061175	1.477172375	2.1822133399999997	0.5496946037426094	2.26728066	0.4762872866734366	2.3781348600000003	0.7652355498239743	2.29574464	0.6929988838723411	2.280843375	0.5855026374326233
0.12	1.928353	2.332305	2.066921	2.1058820000000003	2.10836525	1.5221446923076922	1.8505726153846154	1.4045528461538461	1.3256325384615384	1.525725673076923	2.1822133399999997	0.5496946037426094	2.26728066	0.4762872866734366	2.3781348600000003	0.7652355498239743	2.29574464	0.6929988838723411	2.280843375	0.5855026374326233
0.13	2.037586	2.238133	1.902459	1.952399	2.03264425	1.5589619285714285	1.8782555	1.4401175714285714	1.3704015714285713	1.5619341428571427	2.1822133399999997	0.5496946037426094	2.26728066	0.4762872866734366	2.3781348600000003	0.7652355498239743	2.29574464	0.6929988838723411	2.280843375	0.5855026374326233
0.14	2.023004	2.0131289999999997	1.823547	1.963486	1.9557914999999997	1.5898980666666667	1.8872470666666668	1.4656795333333332	1.4099405333333332	1.5881912999999999	2.1822133399999997	0.5496946037426094	2.26728066	0.4762872866734366	2.3781348600000003	0.7652355498239743	2.29574464	0.6929988838723411	2.280843375	0.5855026374326233
0.15	2.00453	2.0130429999999997	2.0068159999999997	1.941126	1.9913787499999998	1.6158125625	1.8951093125	1.4995005625	1.443139625	1.613390515625	2.1822133399999997	0.5496946037426094	2.26728066	0.4762872866734366	2.3781348600000003	0.7652355498239743	2.29574464	0.6929988838723411	2.280843375	0.5855026374326233
0.16	2.082369	2.0958289999999997	2.195871	1.939593	2.0784155	1.6432570588235293	1.9069163529411763	1.5404635294117648	1.4723427647058824	1.6407449264705882	2.1822133399999997	0.5496946037426094	2.26728066	0.4762872866734366	2.3781348600000003	0.7652355498239743	2.29574464	0.6929988838723411	2.280843375	0.5855026374326233
0.17	1.9160920000000001	2.089886	2.176853	1.9959440000000002	2.04469375	1.6584145555555556	1.9170813333333332	1.5758185	1.5014317222222222	1.6631865277777778	2.1822133399999997	0.5496946037426094	2.26728066	0.4762872866734366	2.3781348600000003	0.7652355498239743	2.29574464	0.6929988838723411	2.280843375	0.5855026374326233
0.18	2.046708	2.402587	2.35199	2.327716	2.28225025	1.678851052631579	1.9426342631578946	1.6166696315789473	1.5449203684210526	1.6957688289473685	2.1822133399999997	0.5496946037426094	2.26728066	0.4762872866734366	2.3781348600000003	0.7652355498239743	2.29574464	0.6929988838723411	2.280843375	0.5855026374326233
0.19	1.847166	2.45897	2.5819150000000004	2.60218	2.3725577500000004	1.6872668000000002	1.9684510499999999	1.6649318999999998	1.5977833499999998	1.729608275	2.1822133399999997	0.5496946037426094	2.26728066	0.4762872866734366	2.3781348600000003	0.7652355498239743	2.29574464	0.6929988838723411	2.280843375	0.5855026374326233
0.2	1.8023220000000002	2.366543	2.5083119999999997	2.355078	2.25806375	1.6927456190476189	1.9874078095238095	1.7050928571428572	1.6338449999999998	1.7547728214285714	2.1822133399999997	0.5496946037426094	2.26728066	0.4762872866734366	2.3781348600000003	0.7652355498239743	2.29574464	0.6929988838723411	2.280843375	0.5855026374326233
0.21	1.943522	2.276055	2.216456	2.540267	2.244075	1.7041445454545454	2.000528136363636	1.7283366363636363	1.6750459999999998	1.7770138295454545	2.1822133399999997	0.5496946037426094	2.26728066	0.4762872866734366	2.3781348600000003	0.7652355498239743	2.29574464	0.6929988838723411	2.280843375	0.5855026374326233
0.22	1.967264	2.3829719999999996	2.245306	2.658019	2.31339025	1.7155845217391303	2.0171561304347825	1.7508135652173913	1.7177839565217392	1.8003345434782607	2.1822133399999997	0.5496946037426094	2.26728066	0.4762872866734366	2.3781348600000003	0.7652355498239743	2.29574464	0.6929988838723411	2.280843375	0.5855026374326233
0.23	2.146006	2.47471	2.157869	2.445096	2.30592025	1.73351875	2.036220875	1.7677742083333332	1.748088625	1.8214006145833332	2.1822133399999997	0.5496946037426094	2.26728066	0.4762872866734366	2.3781348600000003	0.7652355498239743	2.29574464	0.6929988838723411	2.280843375	0.5855026374326233
0.24	2.3393420000000003	2.374495	2.358866	2.6957940000000002	2.44212425	1.7577516800000001	2.04975184	1.79141788	1.78599684	1.8462295599999998	2.1822133399999997	0.5496946037426094	2.26728066	0.4762872866734366	2.3781348600000003	0.7652355498239743	2.29574464	0.6929988838723411	2.280843375	0.5855026374326233
0.25	2.300071	2.1896009999999997	2.1666540000000003	2.6339639999999997	2.3225724999999997	1.7786101153846152	2.055130653846154	1.8058500384615384	1.8186109615384614	1.8645504423076922	2.1822133399999997	0.5496946037426094	2.26728066	0.4762872866734366	2.3781348600000003	0.7652355498239743	2.29574464	0.6929988838723411	2.280843375	0.5855026374326233
0.26	2.713565	2.442282	2.4518899999999997	2.631952	2.5599222499999996	1.8132380740740741	2.0694695925925926	1.8297774444444443	1.8487347037037036	1.8903049537037035	2.1822133399999997	0.5496946037426094	2.26728066	0.4762872866734366	2.3781348600000003	0.7652355498239743	2.29574464	0.6929988838723411	2.280843375	0.5855026374326233
0.27	2.852187	2.314564	2.521758	2.6335740000000003	2.58052075	1.8503433928571429	2.078222964285714	1.8544910357142856	1.8767646785714285	1.914955517857143	2.1822133399999997	0.5496946037426094	2.26728066	0.4762872866734366	2.3781348600000003	0.7652355498239743	2.29574464	0.6929988838723411	2.280843375	0.5855026374326233
0.28	2.722002	2.189769	2.5928489999999997	2.771617	2.5690592499999996	1.8804005862068964	2.0820693793103446	1.8799516551724138	1.9076216551724137	1.937510818965517	2.1822133399999997	0.5496946037426094	2.26728066	0.4762872866734366	2.3781348600000003	0.7652355498239743	2.29574464	0.6929988838723411	2.280843375	0.5855026374326233
0.29	2.689461	2.160555	2.914231	2.8547640000000003	2.65475275	1.9073692666666666	2.0846855666666664	1.9144276333333332	1.9391930666666668	1.9614188833333333	2.1822133399999997	0.5496946037426094	2.26728066	0.4762872866734366	2.3781348600000003	0.7652355498239743	2.29574464	0.6929988838723411	2.280843375	0.5855026374326233
0.3	2.76967	2.3335179999999998	2.695068	2.874051	2.66807675	1.9351854193548388	2.0927124193548385	1.9396095806451612	1.9693497741935484	1.9842142983870967	2.1822133399999997	0.5496946037426094	2.26728066	0.4762872866734366	2.3781348600000003	0.7652355498239743	2.29574464	0.6929988838723411	2.280843375	0.5855026374326233
0.31	2.5416630000000002	2.292008	2.768134	2.739052	2.58521425	1.95413784375	2.09894040625	1.96550096875	1.9934029687500001	2.002995546875	2.1822133399999997	0.5496946037426094	2.26728066	0.4762872866734366	2.3781348600000003	0.7652355498239743	2.29574464	0.6929988838723411	2.280843375	0.5855026374326233
0.32	2.6247359999999995	2.266139	2.606332	2.74892	2.56153175	1.9744589999999997	2.1040070303030305	1.984920090909091	2.016297424242424	2.019920886363636	2.1822133399999997	0.5496946037426094	2.26728066	0.4762872866734366	2.3781348600000003	0.7652355498239743	2.29574464	0.6929988838723411	2.280843375	0.5855026374326233
0.33	2.5309209999999998	2.280384	2.764736	2.6754800000000003	2.56288025	1.9908255294117647	2.109194588235294	2.0078558529411765	2.0356851470588238	2.0358902794117646	2.1822133399999997	0.5496946037426094	2.26728066	0.4762872866734366	2.3781348600000003	0.7652355498239743	2.29574464	0.6929988838723411	2.280843375	0.5855026374326233
0.34	2.5712590000000004	2.333797	3.308218	2.76953	2.745701	2.0074093428571427	2.1156118	2.045009057142857	2.056652142857143	2.056170585714286	2.1822133399999997	0.5496946037426094	2.26728066	0.4762872866734366	2.3781348600000003	0.7652355498239743	2.29574464	0.6929988838723411	2.280843375	0.5855026374326233
0.35	2.332749	2.356188	3.3870889999999996	2.72121	2.6993089999999995	2.0164465555555555	2.1222944722222223	2.0822890555555555	2.0751120833333334	2.0740355416666665	2.1822133399999997	0.5496946037426094	2.26728066	0.4762872866734366	2.3781348600000003	0.7652355498239743	2.29574464	0.6929988838723411	2.280843375	0.5855026374326233
0.36	2.433487	2.30018	3.253508	2.603847	2.6477555	2.027717918918919	2.127102189189189	2.1139436216216216	2.0894022162162162	2.0895414864864863	2.1822133399999997	0.5496946037426094	2.26728066	0.4762872866734366	2.3781348600000003	0.7652355498239743	2.29574464	0.6929988838723411	2.280843375	0.5855026374326233
0.37	2.376376	2.325839	3.449642	2.480052	2.65797725	2.0368931315789474	2.132332105263158	2.1490935789473684	2.0996824736842106	2.104500322368421	2.1822133399999997	0.5496946037426094	2.26728066	0.4762872866734366	2.3781348600000003	0.7652355498239743	2.29574464	0.6929988838723411	2.280843375	0.5855026374326233
0.38	2.547913	2.393765	3.281599	2.592029	2.7038265	2.0499962051282052	2.1390355128205125	2.1781321794871795	2.112306743589744	2.11986766025641	2.1822133399999997	0.5496946037426094	2.26728066	0.4762872866734366	2.3781348600000003	0.7652355498239743	2.29574464	0.6929988838723411	2.280843375	0.5855026374326233
0.39	2.5185809999999997	2.382565	3.16602	2.6985759999999996	2.6914355	2.061710825	2.14512375	2.202829375	2.126963475	2.13415685625	2.1822133399999997	0.5496946037426094	2.26728066	0.4762872866734366	2.3781348600000003	0.7652355498239743	2.29574464	0.6929988838723411	2.280843375	0.5855026374326233
0.4	2.411676	2.391447	3.333024	2.8498259999999997	2.74649325	2.07024656097561	2.1511316341463416	2.2303950975609754	2.144594268292683	2.1490918902439025	2.1822133399999997	0.5496946037426094	2.26728066	0.4762872866734366	2.3781348600000003	0.7652355498239743	2.29574464	0.6929988838723411	2.280843375	0.5855026374326233
0.41	2.509724	2.351425	3.3812629999999997	2.801812	2.7610559999999995	2.0807103095238095	2.1559005238095237	2.257796714285714	2.1602423095238095	2.1636624642857143	2.1822133399999997	0.5496946037426094	2.26728066	0.4762872866734366	2.3781348600000003	0.7652355498239743	2.29574464	0.6929988838723411	2.280843375	0.5855026374326233
0.42	2.7460940000000003	2.6353910000000003	3.2690859999999997	3.0119040000000004	2.91561875	2.0961843488372094	2.167051465116279	2.281315069767442	2.180048395348837	2.1811498197674415	2.1822133399999997	0.5496946037426094	2.26728066	0.4762872866734366	2.3781348600000003	0.7652355498239743	2.29574464	0.6929988838723411	2.280843375	0.5855026374326233
0.43	2.795785	2.479175	3.5009289999999997	2.955986	2.9329687499999997	2.1120843636363635	2.1741451818181816	2.309033568181818	2.197683340909091	2.1982366136363636	2.1822133399999997	0.5496946037426094	2.26728066	0.4762872866734366	2.3781348600000003	0.7652355498239743	2.29574464	0.6929988838723411	2.280843375	0.5855026374326233
0.44	2.5669960000000005	2.575734	3.272221	3.0078	2.85568775	2.122193511111111	2.1830693777777777	2.3304377333333335	2.2156859333333334	2.2128466388888888	2.1822133399999997	0.5496946037426094	2.26728066	0.4762872866734366	2.3781348600000003	0.7652355498239743	2.29574464	0.6929988838723411	2.280843375	0.5855026374326233
0.45	2.692584	3.1095119999999996	3.1438129999999997	3.213348	3.03981425	2.1345933043478262	2.2032094347826088	2.3481198043478257	2.2373742391304345	2.230824195652174	2.1822133399999997	0.5496946037426094	2.26728066	0.4762872866734366	2.3781348600000003	0.7652355498239743	2.29574464	0.6929988838723411	2.280843375	0.5855026374326233
0.46	2.6454	3.154146	2.910126	3.0283179999999996	2.9344975	2.1454615319148935	2.2234421276595744	2.3600773829787234	2.2542028297872343	2.245795968085106	2.1822133399999997	0.5496946037426094	2.26728066	0.4762872866734366	2.3781348600000003	0.7652355498239743	2.29574464	0.6929988838723411	2.280843375	0.5855026374326233
0.47	2.73253	2.951119	2.799939	3.008587	2.8730437500000003	2.157692125	2.2386020625	2.3692411666666664	2.2699191666666665	2.2588636302083334	2.1822133399999997	0.5496946037426094	2.26728066	0.4762872866734366	2.3781348600000003	0.7652355498239743	2.29574464	0.6929988838723411	2.280843375	0.5855026374326233
0.48	2.75966	2.9432979999999995	2.650546	2.901008	2.8136279999999996	2.1699771836734696	2.252983612244898	2.3749820816326532	2.282798530612245	2.270185352040816	2.1822133399999997	0.5496946037426094	2.26728066	0.4762872866734366	2.3781348600000003	0.7652355498239743	2.29574464	0.6929988838723411	2.280843375	0.5855026374326233
0.49	2.781785	2.9678359999999997	2.532621	2.930104	2.8030865	2.18221334	2.26728066	2.37813486	2.29574464	2.280843375	2.1822133399999997	0.5496946037426094	2.26728066	0.4762872866734366	2.3781348600000003	0.7652355498239743	2.29574464	0.6929988838723411	2.280843375	0.5855026374326233
0.5	2.758588	2.9755890000000003	2.5439659999999997	3.1164039999999997	2.84863675	2.1935148039215684	2.2811690588235294	2.381386450980392	2.311836	2.2919765784313726	3.0216369199999997	0.2319464251451046	3.3138512600000003	0.14814980216305518	3.3049030600000004	0.49361942294084865	3.5970764399999995	0.420663140565092	3.30936692	0.24951713297938305
0.51	2.819916	3.0176920000000003	2.521019	3.151929	2.8776390000000003	2.205560980769231	2.2953329615384614	2.384071692307692	2.3279916346153846	2.303239317307692	3.0216369199999997	0.2319464251451046	3.3138512600000003	0.14814980216305518	3.3049030600000004	0.49361942294084865	3.5970764399999995	0.420663140565092	3.30936692	0.24951713297938305
0.52	2.825545	2.977998	2.353244	2.9350379999999996	2.77295625	2.21725879245283	2.308213433962264	2.383490037735849	2.3394453396226416	2.312101900943396	3.0216369199999997	0.2319464251451046	3.3138512600000003	0.14814980216305518	3.3049030600000004	0.49361942294084865	3.5970764399999995	0.420663140565092	3.30936692	0.24951713297938305
0.53	2.8867510000000003	3.2674019999999997	2.8634389999999996	3.0088340000000002	3.0066065	2.2296567962962963	2.3259761851851852	2.3923779814814816	2.351841425925926	2.324963097222222	3.0216369199999997	0.2319464251451046	3.3138512600000003	0.14814980216305518	3.3049030600000004	0.49361942294084865	3.5970764399999995	0.420663140565092	3.30936692	0.24951713297938305
0.54	3.0239890000000003	3.335389	2.6739129999999998	3.012459	3.0114375	2.2440992	2.344329145454545	2.3974968	2.363852654545455	2.33744445	3.0216369199999997	0.2319464251451046	3.3138512600000003	0.14814980216305518	3.3049030600000004	0.49361942294084865	3.5970764399999995	0.420663140565092	3.30936692	0.24951713297938305
0.55	2.940809	3.175507	2.5813059999999997	2.978015	2.9189092499999996	2.256540446428571	2.3591716071428572	2.400779107142857	2.3748198392857143	2.34782775	3.0216369199999997	0.2319464251451046	3.3138512600000003	0.14814980216305518	3.3049030600000004	0.49361942294084865	3.5970764399999995	0.420663140565092	3.30936692	0.24951713297938305
0.56	2.6957619999999998	3.38912	2.6162039999999998	3.110232	2.9528295	2.2642460877192985	2.3772408771929823	2.40455849122807	2.387721807017544	2.3584418157894738	3.0216369199999997	0.2319464251451046	3.3138512600000003	0.14814980216305518	3.3049030600000004	0.49361942294084865	3.5970764399999995	0.420663140565092	3.30936692	0.24951713297938305
0.57	2.807283	3.302304	2.645153	2.9056140000000004	2.9150885	2.2736087931034485	2.3931902413793105	2.408706672413793	2.3966509827586204	2.368039172413793	3.0216369199999997	0.2319464251451046	3.3138512600000003	0.14814980216305518	3.3049030600000004	0.49361942294084865	3.5970764399999995	0.420663140565092	3.30936692	0.24951713297938305
0.58	2.9089340000000004	3.465544	2.654417	2.9466740000000002	2.99389225	2.2843770169491524	2.4113657288135593	2.4128712542372877	2.405973406779661	2.378646851694915	3.0216369199999997	0.2319464251451046	3.3138512600000003	0.14814980216305518	3.3049030600000004	0.49361942294084865	3.5970764399999995	0.420663140565092	3.30936692	0.24951713297938305
0.59	2.7905170000000004	3.3800609999999995	2.833128	3.0315849999999998	3.0088227499999998	2.292812683333333	2.42751065	2.4198755333333333	2.4164002666666664	2.389149783333333	3.0216369199999997	0.2319464251451046	3.3138512600000003	0.14814980216305518	3.3049030600000004	0.49361942294084865	3.5970764399999995	0.420663140565092	3.30936692	0.24951713297938305
0.6	2.835794	3.4960799999999996	2.887786	3.0462689999999997	3.06648225	2.3017140163934426	2.445028180327869	2.4275461967213117	2.4267259836065573	2.400253594262295	3.0216369199999997	0.2319464251451046	3.3138512600000003	0.14814980216305518	3.3049030600000004	0.49361942294084865	3.5970764399999995	0.420663140565092	3.30936692	0.24951713297938305
0.61	2.853593	3.4748469999999996	2.737692	2.935606	3.0004345	2.310615290322581	2.4616381612903226	2.4325485483870968	2.4349337258064514	2.409933931451613	3.0216369199999997	0.2319464251451046	3.3138512600000003	0.14814980216305518	3.3049030600000004	0.49361942294084865	3.5970764399999995	0.420663140565092	3.30936692	0.24951713297938305
0.62	3.023485	3.402176	2.877777	3.031552	3.0837475	2.3219306825396826	2.476567333333333	2.4396156666666666	2.444403857142857	2.420629384920635	3.0216369199999997	0.2319464251451046	3.3138512600000003	0.14814980216305518	3.3049030600000004	0.49361942294084865	3.5970764399999995	0.420663140565092	3.30936692	0.24951713297938305
0.63	2.927494	3.157083	2.990618	3.1893149999999997	3.0661274999999995	2.331392609375	2.487200390625	2.448225078125	2.45604309375	2.43071529296875	3.0216369199999997	0.2319464251451046	3.3138512600000003	0.14814980216305518	3.3049030600000004	0.49361942294084865	3.5970764399999995	0.420663140565092	3.30936692	0.24951713297938305
0.64	2.72086	3.189921	2.950234	3.462073	3.080772	2.3373844153846157	2.498011476923077	2.4559482923076925	2.471520476923077	2.440716165384615	3.0216369199999997	0.2319464251451046	3.3138512600000003	0.14814980216305518	3.3049030600000004	0.49361942294084865	3.5970764399999995	0.420663140565092	3.30936692	0.24951713297938305
0.65	3.0066159999999997	3.1839560000000002	2.93601	3.528042	3.1636559999999996	2.347524287878788	2.5084045757575755	2.463221954545454	2.4875283787878786	2.451669799242424	3.0216369199999997	0.2319464251451046	3.3138512600000003	0.14814980216305518	3.3049030600000004	0.49361942294084865	3.5970764399999995	0.420663140565092	3.30936692	0.24951713297938305
0.66	2.920715	3.367503	2.9539310000000003	3.469722	3.1779677500000005	2.356079373134328	2.5212269402985075	2.470545970149254	2.502187985074627	2.462510067164179	3.0216369199999997	0.2319464251451046	3.3138512600000003	0.14814980216305518	3.3049030600000004	0.49361942294084865	3.5970764399999995	0.420663140565092	3.30936692	0.24951713297938305
0.67	2.883733	3.319562	2.742201	3.58628	3.132944	2.3638389852941177	2.532967161764706	2.4745408970588234	2.5181305147058826	2.4723693897058823	3.0216369199999997	0.2319464251451046	3.3138512600000003	0.14814980216305518	3.3049030600000004	0.49361942294084865	3.5970764399999995	0.420663140565092	3.30936692	0.24951713297938305
0.68	3.341657	3.306155	2.8246149999999997	3.893077	3.341376	2.3780102608695652	2.5441727826086957	2.4796144347826083	2.538057275362319	2.484963688405797	3.0216369199999997	0.2319464251451046	3.3138512600000003	0.14814980216305518	3.3049030600000004	0.49361942294084865	3.5970764399999995	0.420663140565092	3.30936692	0.24951713297938305
0.69	3.469506	3.401294	2.9141519999999996	3.745584	3.3826340000000004	2.393603057142857	2.5564173714285716	2.485822114285714	2.555307657142857	2.49778755	3.0216369199999997	0.2319464251451046	3.3138512600000003	0.14814980216305518	3.3049030600000004	0.49361942294084865	3.5970764399999995	0.420663140565092	3.30936692	0.24951713297938305
0.7	3.3781660000000002	3.176948	3.2496370000000003	3.801906	3.4016642499999996	2.4074701408450707	2.5651572394366196	2.496580070422535	2.57286538028169	2.510518207746479	3.0216369199999997	0.2319464251451046	3.3138512600000003	0.14814980216305518	3.3049030600000004	0.49361942294084865	3.5970764399999995	0.420663140565092	3.30936692	0.24951713297938305
0.71	3.448282	3.2614989999999997	3.4930630000000003	3.968603	3.5428617499999997	2.421925861111111	2.5748286527777777	2.5104201111111113	2.592250625	2.5248563125	3.0216369199999997	0.2319464251451046	3.3138512600000003	0.14814980216305518	3.3049030600000004	0.49361942294084865	3.5970764399999995	0.420663140565092	3.30936692	0.24951713297938305
0.72	2.957228	3.3156790000000003	3.480085	3.6034100000000002	3.3391005	2.429258767123288	2.584977287671233	2.523703191780822	2.606102123287671	2.536010342465753	3.0216369199999997	0.2319464251451046	3.3138512600000003	0.14814980216305518	3.3049030600000004	0.49361942294084865	3.5970764399999995	0.420663140565092	3.30936692	0.24951713297938305
0.73	3.1237399999999997	3.526425	3.599246	3.64325	3.4731652499999996	2.438643648648649	2.597699554054054	2.538237554054054	2.620117635135135	2.548674597972973	3.0216369199999997	0.2319464251451046	3.3138512600000003	0.14814980216305518	3.3049030600000004	0.49361942294084865	3.5970764399999995	0.420663140565092	3.30936692	0.24951713297938305
0.74	3.309184	3.4222019999999995	3.901067	3.8224530000000003	3.6137265000000003	2.4502508533333334	2.60869292	2.5564086133333332	2.6361487733333333	2.56287529	3.0216369199999997	0.2319464251451046	3.3138512600000003	0.14814980216305518	3.3049030600000004	0.49361942294084865	3.5970764399999995	0.420663140565092	3.30936692	0.24951713297938305
0.75	3.131429	3.352152	3.914518	4.026607	3.6061764999999997	2.4592137236842104	2.6184752763157895	2.5742784736842106	2.6544442763157896	2.5766029375	3.0216369199999997	0.2319464251451046	3.3138512600000003	0.14814980216305518	3.3049030600000004	0.49361942294084865	3.5970764399999995	0.420663140565092	3.30936692	0.24951713297938305
0.76	3.316873	3.386441	3.8341969999999996	4.295297	3.708202	2.470352155844156	2.628448857142857	2.590641051948052	2.675754051948052	2.591299029220779	3.0216369199999997	0.2319464251451046	3.3138512600000003	0.14814980216305518	3.3049030600000004	0.49361942294084865	3.5970764399999995	0.420663140565092	3.30936692	0.24951713297938305
0.77	3.3151219999999997	3.3102160000000005	3.448445	4.032797	3.5266450000000003	2.4811825384615385	2.6371894615384615	2.6016385384615384	2.6931520384615384	2.603290644230769	3.0216369199999997	0.2319464251451046	3.3138512600000003	0.14814980216305518	3.3049030600000004	0.49361942294084865	3.5970764399999995	0.420663140565092	3.30936692	0.24951713297938305
0.78	3.283505	3.457267	3.3872530000000003	4.0227509999999995	3.537694	2.491338518987342	2.6475701898734174	2.6115830253164556	2.709982405063291	2.6151185348101262	3.0216369199999997	0.2319464251451046	3.3138512600000003	0.14814980216305518	3.3049030600000004	0.49361942294084865	3.5970764399999995	0.420663140565092	3.30936692	0.24951713297938305
0.79	3.4081280000000005	3.478292	3.612666	4.2694019999999995	3.6921220000000003	2.5027983875	2.6579542125	2.6240965625	2.72947515	2.628581078125	3.0216369199999997	0.2319464251451046	3.3138512600000003	0.14814980216305518	3.3049030600000004	0.49361942294084865	3.5970764399999995	0.420663140565092	3.30936692	0.24951713297938305
0.8	3.372808	3.425611	3.59197	3.7981439999999997	3.54713325	2.51353924691358	2.6674314567901236	2.6360456172839504	2.742668592592593	2.6399212283950617	3.0216369199999997	0.2319464251451046	3.3138512600000003	0.14814980216305518	3.3049030600000004	0.49361942294084865	3.5970764399999995	0.420663140565092	3.30936692	0.24951713297938305
0.81	3.08842	3.514811	3.8833269999999995	3.636758	3.5308289999999998	2.5205499878048783	2.6777653536585366	2.6512563658536585	2.7535721219512195	2.650785957317073	3.0216369199999997	0.2319464251451046	3.3138512600000003	0.14814980216305518	3.3049030600000004	0.49361942294084865	3.5970764399999995	0.420663140565092	3.30936692	0.24951713297938305
0.82	3.152667	3.523532	3.996133	3.5742760000000002	3.5616520000000005	2.528165855421687	2.687955313253012	2.667459698795181	2.763460120481928	2.6617602469879516	3.0216369199999997	0.2319464251451046	3.3138512600000003	0.14814980216305518	3.3049030600000004	0.49361942294084865	3.5970764399999995	0.420663140565092	3.30936692	0.24951713297938305
0.83	3.0123450000000003	3.5099489999999998	3.82231	3.5545349999999996	3.47478475	2.533929892857143	2.6977409523809524	2.6812079166666667	2.7728776785714286	2.6714391101190476	3.0216369199999997	0.2319464251451046	3.3138512600000003	0.14814980216305518	3.3049030600000004	0.49361942294084865	3.5970764399999995	0.420663140565092	3.30936692	0.24951713297938305
0.84	3.1837120000000003	3.3939190000000004	3.73002	3.697107	3.5011894999999997	2.5415743882352944	2.705931282352941	2.693546882352941	2.7837509647058822	2.6812008794117648	3.0216369199999997	0.2319464251451046	3.3138512600000003	0.14814980216305518	3.3049030600000004	0.49361942294084865	3.5970764399999995	0.420663140565092	3.30936692	0.24951713297938305
0.85	3.4694979999999997	3.300409	3.7229620000000003	3.640313	3.5332955000000004	2.5523641976744185	2.712843813953488	2.705516825581395	2.793710988372093	2.691108956395349	3.0216369199999997	0.2319464251451046	3.3138512600000003	0.14814980216305518	3.3049030600000004	0.49361942294084865	3.5970764399999995	0.420663140565092	3.30936692	0.24951713297938305
0.86	3.43855	3.349588	3.8199870000000002	3.532406	3.5351327500000003	2.56255024137931	2.720162712643678	2.718326827586207	2.8022017356321838	2.700810379310345	3.0216369199999997	0.2319464251451046	3.3138512600000003	0.14814980216305518	3.3049030600000004	0.49361942294084865	3.5970764399999995	0.420663140565092	3.30936692	0.24951713297938305
0.87	3.042953	3.298621	3.968748	3.4683979999999996	3.44468	2.5680093636363637	2.7267361022727274	2.732536159090909	2.809772147727273	2.709263443181818	3.0216369199999997	0.2319464251451046	3.3138512600000003	0.14814980216305518	3.3049030600000004	0.49361942294084865	3.5970764399999995	0.420663140565092	3.30936692	0.24951713297938305
0.88	2.884529	3.1744139999999996	3.893661	3.610595	3.39079975	2.571565764044944	2.7317661910112356	2.7455825056179775	2.8187701573033705	2.716921154494382	3.0216369199999997	0.2319464251451046	3.3138512600000003	0.14814980216305518	3.3049030600000004	0.49361942294084865	3.5970764399999995	0.420663140565092	3.30936692	0.24951713297938305
0.89	2.692374	3.2140410000000004	3.942728	3.6566680000000003	3.3764527500000003	2.5729080777777775	2.7371247999999997	2.7588841222222222	2.828080133333333	2.724249283333333	3.0216369199999997	0.2319464251451046	3.3138512600000003	0.14814980216305518	3.3049030600000004	0.49361942294084865	3.5970764399999995	0.420663140565092	3.30936692	0.24951713297938305
0.9	2.762454	3.194577	3.803418	3.605908	3.34158925	2.5749910000000003	2.7421517472527475	2.7703625164835164	2.8366276923076925	2.731033239010989	3.0216369199999997	0.2319464251451046	3.3138512600000003	0.14814980216305518	3.3049030600000004	0.49361942294084865	3.5970764399999995	0.420663140565092	3.30936692	0.24951713297938305
0.91	2.806507	3.145505	3.638726	3.733264	3.3310005	2.5775074782608693	2.7465360217391304	2.77980125	2.8463737391304345	2.7375546222826084	3.0216369199999997	0.2319464251451046	3.3138512600000003	0.14814980216305518	3.3049030600000004	0.49361942294084865	3.5970764399999995	0.420663140565092	3.30936692	0.24951713297938305
0.92	2.8662339999999995	3.180148	3.820964	3.844793	3.42803475	2.5806120645161292	2.751198516129032	2.790996548387097	2.8571094301075273	2.744979139784946	3.0216369199999997	0.2319464251451046	3.3138512600000003	0.14814980216305518	3.3049030600000004	0.49361942294084865	3.5970764399999995	0.420663140565092	3.30936692	0.24951713297938305
0.93	2.808822	3.121037	3.863489	3.826777	3.40503125	2.583039829787234	2.7551329680851064	2.8024060425531916	2.8674250425531915	2.752000970744681	3.0216369199999997	0.2319464251451046	3.3138512600000003	0.14814980216305518	3.3049030600000004	0.49361942294084865	3.5970764399999995	0.420663140565092	3.30936692	0.24951713297938305
0.94	2.7686450000000002	3.1389489999999998	3.8183499999999997	4.067555	3.4483747499999993	2.5849935684210528	2.7591731368421053	2.813100189473684	2.880057989473684	2.7593312210526313	3.0216369199999997	0.2319464251451046	3.3138512600000003	0.14814980216305518	3.3049030600000004	0.49361942294084865	3.5970764399999995	0.420663140565092	3.30936692	0.24951713297938305
0.95	2.794489	3.2094650000000002	3.5675839999999996	4.3172880000000005	3.4722065000000004	2.5871758125	2.7638636770833336	2.820959395833333	2.895029135416667	2.7667570052083335	3.0216369199999997	0.2319464251451046	3.3138512600000003	0.14814980216305518	3.3049030600000004	0.49361942294084865	3.5970764399999995	0.420663140565092	3.30936692	0.24951713297938305
0.96	2.9145939999999997	3.266136	3.414636	4.126078000000001	3.4303609999999995	2.5905512577319585	2.769041742268041	2.8270797731958766	2.9077203608247424	2.7735982835051547	3.0216369199999997	0.2319464251451046	3.3138512600000003	0.14814980216305518	3.3049030600000004	0.49361942294084865	3.5970764399999995	0.420663140565092	3.30936692	0.24951713297938305
0.97	2.9488890000000003	3.2970870000000003	3.3181599999999998	4.277875	3.4605027500000003	2.5942077653061224	2.7744299591836734	2.832090795918367	2.921701530612245	2.780607512755102	3.0216369199999997	0.2319464251451046	3.3138512600000003	0.14814980216305518	3.3049030600000004	0.49361942294084865	3.5970764399999995	0.420663140565092	3.30936692	0.24951713297938305
0.98	2.9460219999999997	3.6197079999999997	3.349825	4.264743999999999	3.5450747499999995	2.5977614444444446	2.782968121212121	2.837320434343434	2.9352676161616165	2.788329404040404	3.0216369199999997	0.2319464251451046	3.3138512600000003	0.14814980216305518	3.3049030600000004	0.49361942294084865	3.5970764399999995	0.420663140565092	3.30936692	0.24951713297938305
0.99	3.0141299999999998	3.542752	3.257173	4.04956	3.46590375	2.60192513	2.7905659600000003	2.84151896	2.94641054	2.7951051474999997	3.0216369199999997	0.2319464251451046	3.3138512600000003	0.14814980216305518	3.3049030600000004	0.49361942294084865	3.5970764399999995	0.420663140565092	3.30936692	0.24951713297938305	2.60192513	0.5980943115266003	2.7905659600000003	0.6342310040712213	2.84151896	0.7973108938530856	2.94641054	0.87152981651389	2.7951051474999997	0.6868176060204364
1.0	2.8458810000000003	3.340803	3.400011	3.692073	3.3196920000000003	2.604340534653465	2.7960138514851485	2.8470485841584154	2.9537933366336633	2.8002990767326734	2.87669466	0.22132022699487822	3.69525142	0.2726049393421982	4.00479944	0.35811920736035135	4.05729278	0.23104810529162878	3.6585095750000005	0.18670581623642746	2.63038393	0.5376950311052708	2.82397397	0.5705442356464946	2.87551906	0.7457411054943097	2.98333127	0.8222611181140685	2.8283020575	0.628068263814733
1.01	3.266076	3.2490740000000002	3.5253250000000005	3.727786	3.44206525	2.610828137254902	2.8004556176470587	2.8536983529411764	2.9613815	2.806590901960784	2.87669466	0.22132022699487822	3.69525142	0.2726049393421982	4.00479944	0.35811920736035135	4.05729278	0.23104810529162878	3.6585095750000005	0.18670581623642746	2.6526376	0.5168865039929761	2.84531876	0.5453173047630359	2.9022425099999998	0.7199678659945298	3.0118453499999998	0.7975269652962418	2.853011055	0.6023455857672293
1.02	3.252033	3.004822	3.6594919999999997	3.582619	3.3747415	2.6170534271844663	2.8024397572815536	2.8615215922330095	2.967412932038835	2.812106927184466	2.87669466	0.22132022699487822	3.69525142	0.2726049393421982	4.00479944	0.35811920736035135	4.05729278	0.23104810529162878	3.6585095750000005	0.18670581623642746	2.67150343	0.5036916757401941	2.8602123899999996	0.5287154015269988	2.92906431	0.6971308262700434	3.03713072	0.7745828920462078	2.8744777125	0.5817502886667046
1.03	3.135968	3.129227	3.6978100000000005	3.841344	3.45108725	2.6220429903846156	2.8055819423076924	2.869562826923077	2.975816115384615	2.81825096875	2.87669466	0.22132022699487822	3.69525142	0.2726049393421982	4.00479944	0.35811920736035135	4.05729278	0.23104810529162878	3.6585095750000005	0.18670581623642746	2.6891093699999997	0.4884690993600406	2.8734256400000002	0.5185645524558411	2.9552312499999998	0.6758513793445022	3.06426847	0.7542778625418454	2.8955086825	0.5637446127644032
1.04	2.860109	3.290147	3.570114	3.714588	3.3587395000000004	2.6243102857142855	2.8101968476190478	2.8762347428571426	2.982852038095238	2.8233984785714283	2.87669466	0.22132022699487822	3.69525142	0.2726049393421982	4.00479944	0.35811920736035135	4.05729278	0.23104810529162878	3.6585095750000005	0.18670581623642746	2.7015939399999995	0.47645941756885973	2.88711634	0.5111875216268226	2.97900285	0.6547162574791947	3.0896186699999997	0.732583160816145	2.91433295	0.547058444650083
1.05	2.915395	3.4464650000000003	3.350022	3.529867	3.3104372499999997	2.6270563679245287	2.8161993773584904	2.880704433962264	2.9880125566037736	2.827993183962264	2.87669466	0.22132022699487822	3.69525142	0.2726049393421982	4.00479944	0.35811920736035135	4.05729278	0.23104810529162878	3.6585095750000005	0.18670581623642746	2.7160127700000003	0.4604683546575458	2.90178513	0.5059015136502442	2.9982698599999997	0.6365712432595987	3.1127106400000004	0.709094287990046	2.9321946	0.5301109780623088
1.06	2.826825	3.406268	3.281893	3.717339	3.30808125	2.6289233644859813	2.8217140373831775	2.8844538598130844	2.994828691588785	2.832479988317757	2.87669466	0.22132022699487822	3.69525142	0.2726049393421982	4.00479944	0.35811920736035135	4.05729278	0.23104810529162878	3.6585095750000005	0.18670581623642746	2.72963463	0.44288844149696344	2.9159260000000002	0.4999477213297881	3.01383545	0.6240380026745874	3.13644191	0.6887283473888749	2.9489594975	0.5148537443422048
1.07	2.795797	3.313415	3.461999	3.918974	3.37254625	2.630468490740741	2.826266824074074	2.8898015000000004	3.0033855925925925	2.8374806018518517	2.87669466	0.22132022699487822	3.69525142	0.2726049393421982	4.00479944	0.35811920736035135	4.05729278	0.23104810529162878	3.6585095750000005	0.18670581623642746	2.74231569	0.4259569740540548	2.9278781499999997	0.49494587018907293	3.03213526	0.6097760993892232	3.1613053599999996	0.6712560654746249	2.965908615	0.5002705798923591
1.08	2.7669129999999997	3.2913110000000003	3.472653	3.912092	3.36074225	2.6317202752293576	2.8305332844036695	2.89514876146789	3.011722348623853	2.8422811674311923	2.87669466	0.22132022699487822	3.69525142	0.2726049393421982	4.00479944	0.35811920736035135	4.05729278	0.23104810529162878	3.6585095750000005	0.18670581623642746	2.7523467399999997	0.4143335961705112	2.94039782	0.48802929116386606	3.05097413	0.5936202319946201	3.18535367	0.6542624156970482	2.98226809	0.4858145444537993
1.09	2.756485	3.0985020000000003	3.817634	4.175172	3.46194825	2.6328545	2.8329693636363635	2.903534990909091	3.0222991636363634	2.8479145045454546	2.87669466	0.22132022699487822	3.69525142	0.2726049393421982	4.00479944	0.35811920736035135	4.05729278	0.23104810529162878	3.6585095750000005	0.18670581623642746	2.7587154	0.40937470563615286	2.9483702999999997	0.48397786053912545	3.0717084199999998	0.5836427207457302	3.21133181	0.6412147202310647	2.9975314825000003	0.4764861077695431
1.1	2.600825	3.253018	3.561009	4.096056	3.377727	2.6325659459459456	2.836753585585585	2.9094581801801804	3.0319726486486487	2.85268759009009	2.87669466	0.22132022699487822	3.69525142	0.2726049393421982	4.00479944	0.35811920736035135	4.05729278	0.23104810529162878	3.6585095750000005	0.18670581623642746	2.7654934999999994	0.40092213490907486	2.95527543	0.48334245016532756	3.08842258	0.5732886310920862	3.2343793900000004	0.6309972642619596	3.0108927249999997	0.46806887484894255
1.11	2.4497169999999997	3.7406089999999996	3.6067880000000003	3.9382660000000005	3.433845	2.6309333660714285	2.8448237232142857	2.9156843392857144	3.040064553571429	2.857876495535714	2.87669466	0.22132022699487822	3.69525142	0.2726049393421982	4.00479944	0.35811920736035135	4.05729278	0.23104810529162878	3.6585095750000005	0.18670581623642746	2.76805009	0.39804623760393504	2.9689511799999995	0.4860416660092184	3.1036438	0.5665359250453674	3.25359889	0.622737814885559	3.0235609899999996	0.462104049612189
1.12	2.576389	3.945169	3.947002	3.901123	3.59242075	2.6304506725663717	2.8545612920353984	2.9248110442477877	3.047684539823009	2.8643768871681416	2.87669466	0.22132022699487822	3.69525142	0.2726049393421982	4.00479944	0.35811920736035135	4.05729278	0.23104810529162878	3.6585095750000005	0.18670581623642746	2.77453045	0.38941918915960555	2.98507982	0.4914324884463502	3.12244461	0.5629687212199971	3.2715513	0.6151475205653728	3.0384015449999997	0.45620823141747263
1.13	2.7823700000000002	4.010944	3.711682	3.981633	3.62165725	2.631783298245614	2.864705	2.9317134210526317	3.0558770701754385	2.871019697368421	2.87669466	0.22132022699487822	3.69525142	0.2726049393421982	4.00479944	0.35811920736035135	4.05729278	0.23104810529162878	3.6585095750000005	0.18670581623642746	2.78197829	0.3822383635157753	3.0028079300000003	0.49616837272167663	3.1405368399999998	0.5523370664333661	3.2918436399999997	0.6045711064906276	3.054291675	0.44843002166504103
1.14	2.756519	3.956628	4.004354	3.788945	3.6266114999999997	2.632867956521739	2.8741999826086957	2.9410407304347825	3.0622515739130436	2.8775900608695655	2.87669466	0.22132022699487822	3.69525142	0.2726049393421982	4.00479944	0.35811920736035135	4.05729278	0.23104810529162878	3.6585095750000005	0.18670581623642746	2.7893134399999995	0.37448599450274966	3.0222429200000005	0.4950732913056555	3.16234491	0.542782821276364	3.31009823	0.5914745210346829	3.070999875	0.4380949334600064
1.15	2.875055	4.088351	4.092385	3.7676320000000003	3.7058557500000004	2.634955775862069	2.884666801724138	2.9509661120689654	3.068332439655172	2.884730282327586	2.87669466	0.22132022699487822	3.69525142	0.2726049393421982	4.00479944	0.35811920736035135	4.05729278	0.23104810529162878	3.6585095750000005	0.18670581623642746	2.79801869	0.36608251922664525	3.042996	0.49583815112935026	3.1832006	0.5379810503480358	3.32836329	0.5767924169844572	3.088144645	0.4288680873249446
1.16	2.7286680000000003	3.71997	4.154792	4.084659	3.67202225	2.635756735042735	2.8918061452991455	2.9612552222222224	3.077018991452991	2.8914592735042732	2.87669466	0.22132022699487822	3.69525142	0.2726049393421982	4.00479944	0.35811920736035135	4.05729278	0.23104810529162878	3.6585095750000005	0.18670581623642746	2.8044816800000003	0.35895615630647804	3.05923741	0.4910767582858981	3.20278981	0.5373309820000757	3.3498139499999997	0.5643763603665659	3.1040807124999996	0.42049537984792384
1.17	2.6512659999999997	3.786994	4.144744	4.2895509999999994	3.7181387499999996	2.6358881694915257	2.8993924830508475	2.971284788135593	3.087294686440678	2.898465031779661	2.87669466	0.22132022699487822	3.69525142	0.2726049393421982	4.00479944	0.35811920736035135	4.05729278	0.23104810529162878	3.6585095750000005	0.18670581623642746	2.8118334199999997	0.34793672804939796	3.0762084899999995	0.4865428195770111	3.22246872	0.5354101537919286	3.37275002	0.5553330285644856	3.1208151625	0.4111032512825671
1.18	2.8234559999999997	3.784683	4.259659	4.3002970000000005	3.7920237500000002	2.637464369747899	2.906831899159664	2.982111462184874	3.097487983193277	2.9059739285714286	2.87669466	0.22132022699487822	3.69525142	0.2726049393421982	4.00479944	0.35811920736035135	4.05729278	0.23104810529162878	3.6585095750000005	0.18670581623642746	2.8196008999999997	0.3392448760594563	3.0900294500000003	0.48684446667952463	3.24154541	0.5380602807878097	3.3924758300000004	0.5528659858070701	3.1359128975	0.4077050594367151
1.19	2.762148	3.5764240000000003	4.419599	4.2692619999999994	3.75685825	2.6385034	2.912411833333333	2.994090525	3.107252766666667	2.91306463125	2.87669466	0.22132022699487822	3.69525142	0.2726049393421982	4.00479944	0.35811920736035135	4.05729278	0.23104810529162878	3.6585095750000005	0.18670581623642746	2.82875072	0.3247830789321512	3.10120399	0.4850345456126034	3.2599222500000002	0.5466177441954301	3.4091466500000003	0.5539282480338988	3.1497559025	0.4050167387035118
1.2	2.697769	3.746049	4.19558	4.059172	3.6746425	2.6389931983471073	2.919301396694215	3.004020190082645	3.115119867768595	2.9193586632231407	2.87669466	0.22132022699487822	3.69525142	0.2726049393421982	4.00479944	0.35811920736035135	4.05729278	0.23104810529162878	3.6585095750000005	0.18670581623642746	2.83770519	0.3081142190834559	3.11499905	0.4835439507875351	3.2767949300000003	0.5492177503518442	3.42618759	0.5473466462609882	3.1639216900000005	0.39823019326840303
1.21	2.561798	3.908083	3.752266	4.100912	3.58076475	2.6383604508196723	2.9274061639344264	3.010153352459016	3.123200131147541	2.9247800245901643	2.87669466	0.22132022699487822	3.69525142	0.2726049393421982	4.00479944	0.35811920736035135	4.05729278	0.23104810529162878	3.6585095750000005	0.18670581623642746	2.84388795	0.2959532002354825	3.13131933	0.48248285007222563	3.2921530299999997	0.540674294319256	3.4417940399999996	0.5440707802257079	3.1772885875	0.38937808746661895
1.22	2.691938	3.870074	3.7955319999999997	4.01258	3.5925309999999997	2.6387960406504063	2.935070130081301	3.016538544715447	3.130430861788618	2.930208894308943	2.87669466	0.22132022699487822	3.69525142	0.2726049393421982	4.00479944	0.35811920736035135	4.05729278	0.23104810529162878	3.6585095750000005	0.18670581623642746	2.8511346900000003	0.28285358831351615	3.14619035	0.48210188341579463	3.30765529	0.532518413756011	3.4553396500000004	0.5412148075145166	3.1900799949999996	0.38164527024764616
1.23	2.7911019999999995	3.910916	3.727868	4.117847	3.6369332500000002	2.640024314516129	2.9429398548387096	3.022275072580645	3.13839389516129	2.9359082842741935	2.87669466	0.22132022699487822	3.69525142	0.2726049393421982	4.00479944	0.35811920736035135	4.05729278	0.23104810529162878	3.6585095750000005	0.18670581623642746	2.8575856500000003	0.2738215347368128	3.1605524099999998	0.48328728052178416	3.32335528	0.5213030631209203	3.4720671600000004	0.535495391493654	3.2033901250000003	0.3736238255480854
1.24	2.779274	4.090256	3.768959	3.836198	3.61867175	2.641138312	2.952118384	3.028248544	3.1439763280000004	2.9413703919999996	2.87669466	0.22132022699487822	3.69525142	0.2726049393421982	4.00479944	0.35811920736035135	4.05729278	0.23104810529162878	3.6585095750000005	0.18670581623642746	2.8619849700000004	0.2689009785038204	3.17771002	0.4855499548960056	3.3374562100000005	0.5139701968294612	3.4834712000000003	0.5309203192480415	3.2151556	0.3678901350346706
1.25	2.954557	3.946123	3.9637080000000005	4.0306	3.723747	2.643625761904762	2.9600073095238093	3.0356728253968255	3.151013023809524	2.94757973015873	2.87669466	0.22132022699487822	3.69525142	0.2726049393421982	4.00479944	0.35811920736035135	4.05729278	0.23104810529162878	3.6585095750000005	0.18670581623642746	2.8685298300000004	0.26298605101093137	3.1952752399999995	0.4811955070899733	3.3554267500000003	0.5039389334739038	3.4974375600000003	0.5267006478625716	3.2291673449999996	0.36015288162422177
1.26	3.000455	3.936015	4.157233	4.101725	3.798857	2.646435440944882	2.967692409448819	3.044504007874016	3.15849894488189	2.9542827007874015	2.87669466	0.22132022699487822	3.69525142	0.2726049393421982	4.00479944	0.35811920736035135	4.05729278	0.23104810529162878	3.6585095750000005	0.18670581623642746	2.87139873	0.2628432672903678	3.21021257	0.4807690249325021	3.37248018	0.5019046860586218	3.51213529	0.5227978287254492	3.2415566924999997	0.35820268835832114
1.27	3.118944	4.06558	4.1780230000000005	4.0464	3.85223675	2.6501269140625	2.97626965625	3.053359625	3.165435671875	2.961297966796875	2.87669466	0.22132022699487822	3.69525142	0.2726049393421982	4.00479944	0.35811920736035135	4.05729278	0.23104810529162878	3.6585095750000005	0.18670581623642746	2.8740663	0.26399743092542033	3.22772273	0.4797048038744216	3.38904283	0.5008746082390153	3.52626355	0.5178827084290061	3.2542738525	0.3570699564803992
1.28	3.09016	3.640296	4.224053	4.037827	3.748084	2.653538023255814	2.9814171472868214	3.0624347674418604	3.172198395348837	2.9673970833333336	2.87669466	0.22132022699487822	3.69525142	0.2726049393421982	4.00479944	0.35811920736035135	4.05729278	0.23104810529162878	3.6585095750000005	0.18670581623642746	2.87774788	0.2644221304233091	3.2422279999999994	0.4698310641896446	3.40535487	0.5012446231239592	3.53892565	0.5147149877182156	3.2660641000000004	0.35366515072582483
1.29	3.1939580000000003	3.87758	4.3243670000000005	3.983625	3.8448825	2.6576950999999998	2.9883107076923077	3.0721419384615385	3.178440138461539	2.974146971153846	2.87669466	0.22132022699487822	3.69525142	0.2726049393421982	4.00479944	0.35811920736035135	4.05729278	0.23104810529162878	3.6585095750000005	0.18670581623642746	2.88279285	0.26560354296047894	3.25939825	0.46119690130268404	3.4194562299999998	0.5070898039016036	3.55021426	0.511929972884165	3.2779653975	0.3529098366878794
1.3	3.309917	3.8727549999999997	4.536398	4.268711	3.99694525	2.662673893129771	2.9950621908396946	3.083319465648855	3.1867628167938933	2.9819545916030537	2.87669466	0.22132022699487822	3.69525142	0.2726049393421982	4.00479944	0.35811920736035135	4.05729278	0.23104810529162878	3.6585095750000005	0.18670581623642746	2.88819532	0.26875505263549665	3.27479062	0.4556360340322749	3.43786953	0.5139054515583219	3.56416086	0.512320404231904	3.2912540825	0.35472708076993054
1.31	2.74762	3.751871	4.500184	4.307305	3.826745	2.6633174242424245	3.0007955909090906	3.0940532878787876	3.1952517727272727	2.988354518939394	2.87669466	0.22132022699487822	3.69525142	0.2726049393421982	4.00479944	0.35811920736035135	4.05729278	0.23104810529162878	3.6585095750000005	0.18670581623642746	2.89025489	0.2668550687175347	3.2893892499999997	0.44713732966456876	3.45519003	0.5202539092800561	3.5798433899999997	0.5108085477193062	3.3036693899999996	0.3514780216836781
1.32	2.775187	3.681763	4.557348	4.288751	3.8257622500000004	2.66415854887218	3.0059156466165415	3.1050555037593983	3.2034735714285714	2.994650817669173	2.87669466	0.22132022699487822	3.69525142	0.2726049393421982	4.00479944	0.35811920736035135	4.05729278	0.23104810529162878	3.6585095750000005	0.18670581623642746	2.8917593999999998	0.2657648601022558	3.3035454900000003	0.4367016356440746	3.4747001899999996	0.5246632059049293	3.5952417	0.508712152879763	3.316311695	0.34722526474327126
1.33	3.060806	3.862412	4.35609	4.305792	3.896275	2.667118604477612	3.0123074104477614	3.114391582089552	3.211699828358209	3.0013793563432833	2.87669466	0.22132022699487822	3.69525142	0.2726049393421982	4.00479944	0.35811920736035135	4.05729278	0.23104810529162878	3.6585095750000005	0.18670581623642746	2.89705825	0.26377273939175305	3.31936577	0.4278271121869409	3.49061373	0.5270400599457055	3.6115448199999998	0.5050488361838805	3.3296456425	0.34358320034491147
1.34	3.122783	3.906474	4.468783	4.284013	3.94551325	2.6704938962962963	3.0189308666666665	3.1244241111111113	3.219642888888889	3.0083729407407405	2.87669466	0.22132022699487822	3.69525142	0.2726049393421982	4.00479944	0.35811920736035135	4.05729278	0.23104810529162878	3.6585095750000005	0.18670581623642746	2.9025734900000004	0.26265533106621847	3.3350925399999998	0.420067153099162	3.50221938	0.5356901435637859	3.6266896500000003	0.502243917104498	3.3416437649999993	0.3439344283652284
1.35	3.304704	3.811215	4.366445	4.156355	3.90967975	2.675157205882353	3.0247564852941173	3.133556617647059	3.2265304779411768	3.0150001966911764	2.87669466	0.22132022699487822	3.69525142	0.2726049393421982	4.00479944	0.35811920736035135	4.05729278	0.23104810529162878	3.6585095750000005	0.18670581623642746	2.9122930399999998	0.2593183859379682	3.3496428099999997	0.4109173325025141	3.51201294	0.5424734653227279	3.6410411000000007	0.4965812601907914	3.3537474725	0.34239529354123244
1.36	2.95774	3.8746180000000003	4.334081	4.039437	3.801469	2.677219854014598	3.0309598540145983	3.1423195693430657	3.232464102189781	3.020740844890511	2.87669466	0.22132022699487822	3.69525142	0.2726049393421982	4.00479944	0.35811920736035135	4.05729278	0.23104810529162878	3.6585095750000005	0.18670581623642746	2.91753557	0.2548007400012742	3.3653871899999994	0.4003267676817743	3.52281867	0.548006150047792	3.655397	0.4869513525458369	3.3652846074999996	0.33777253895937454
1.37	3.05386	3.757997	4.417866	4.040786	3.81762725	2.6799491304347827	3.036228239130435	3.1515626594202897	3.238321507246377	3.026515384057971	2.87669466	0.22132022699487822	3.69525142	0.2726049393421982	4.00479944	0.35811920736035135	4.05729278	0.23104810529162878	3.6585095750000005	0.18670581623642746	2.92431041	0.24921207385435734	3.37970877	0.38819527822441685	3.53250091	0.5552062464107341	3.67100434	0.473731909235723	3.3768811075	0.3331184277909331
1.38	2.750598	3.720607	4.4219219999999995	3.85717	3.68757425	2.680457395683453	3.0411518273381293	3.160701935251798	3.242773654676259	3.03127120323741	2.87669466	0.22132022699487822	3.69525142	0.2726049393421982	4.00479944	0.35811920736035135	4.05729278	0.23104810529162878	3.6585095750000005	0.18670581623642746	2.9263372599999995	0.24693370673701287	3.39297719	0.3766597373755658	3.5439041399999995	0.5616737106900084	3.6836557500000002	0.4613576179468385	3.3867185849999997	0.3275200808743734
1.39	2.938093	3.753158	4.407697	3.8824189999999996	3.7453417499999997	2.68229765	3.0462375857142856	3.169609042857143	3.24734255	3.036371707142857	2.87669466	0.22132022699487822	3.69525142	0.2726049393421982	4.00479944	0.35811920736035135	4.05729278	0.23104810529162878	3.6585095750000005	0.18670581623642746	2.9305323800000003	0.24347572470283596	3.4066831199999994	0.3642537048569357	3.55632091	0.566935608503625	3.69549418	0.450895228320804	3.3972576475	0.3218280448786224
1.4	3.223106	3.9501799999999996	4.429464	4.001728	3.9011195	2.686133170212766	3.052648524822695	3.1785441843971634	3.2526928014184397	3.042504670212766	2.87669466	0.22132022699487822	3.69525142	0.2726049393421982	4.00479944	0.35811920736035135	4.05729278	0.23104810529162878	3.6585095750000005	0.18670581623642746	2.9386466799999997	0.23949790950441993	3.4222704500000005	0.3535645810204226	3.5672853100000004	0.573141951616827	3.7070132	0.44372960058384725	3.4088039099999996	0.31894406913097456
1.41	3.1074089999999996	3.860749	4.503048	4.106475	3.8944202499999996	2.6890999014084507	3.058339373239437	3.187871676056338	3.258705352112676	3.0485040757042254	2.87669466	0.22132022699487822	3.69525142	0.2726049393421982	4.00479944	0.35811920736035135	4.05729278	0.23104810529162878	3.6585095750000005	0.18670581623642746	2.94462353	0.2361197136594382	3.43736369	0.3393183341019895	3.5785031599999995	0.5803964290446245	3.7200598299999994	0.4359577746527529	3.4201375525	0.3158155601248837
1.42	2.7478209999999996	3.7722499999999997	4.246119	4.480528	3.8116795	2.6895105384615383	3.0633317552447554	3.195272006993007	3.2672495664335663	3.0538409667832167	2.87669466	0.22132022699487822	3.69525142	0.2726049393421982	4.00479944	0.35811920736035135	4.05729278	0.23104810529162878	3.6585095750000005	0.18670581623642746	2.9446408	0.236105109070498	3.4487322799999998	0.331123285886606	3.58827349	0.583351233197341	3.73474607	0.436597467802041	3.4290981600000006	0.314063365535573
1.43	2.649123	3.71062	4.106068	4.427938	3.72343725	2.689230069444444	3.0678268125	3.2015969791666667	3.275309902777778	3.058490940972222	2.87669466	0.22132022699487822	3.69525142	0.2726049393421982	4.00479944	0.35811920736035135	4.05729278	0.23104810529162878	3.6585095750000005	0.18670581623642746	2.9431741799999998	0.23749054747570597	3.46104673	0.31731193755830417	3.5943248800000003	0.5855704947561956	3.7494655900000002	0.4348864813973192	3.4370028449999994	0.31138638610208114
1.44	2.4761830000000002	3.552293	4.057294000000001	4.565716	3.6628715	2.6877607793103446	3.0711679586206895	3.2074983379310344	3.2842092551724136	3.0626590827586204	2.87669466	0.22132022699487822	3.69525142	0.2726049393421982	4.00479944	0.35811920736035135	4.05729278	0.23104810529162878	3.6585095750000005	0.18670581623642746	2.9422660499999993	0.2391116243909867	3.47081232	0.30456145459815664	3.6021756100000006	0.5864704710589088	3.7650447499999995	0.4359527448712449	3.4450746825	0.3065902509716608
1.45	2.495049	3.45923	3.748544	4.302569	3.5013479999999997	2.6864408356164384	3.0738259178082195	3.2112041301369865	3.291184321917808	3.0656638013698627	2.87669466	0.22132022699487822	3.69525142	0.2726049393421982	4.00479944	0.35811920736035135	4.05729278	0.23104810529162878	3.6585095750000005	0.18670581623642746	2.9402907000000003	0.2419937031889484	3.4743095000000004	0.3023708253318875	3.6082229200000002	0.5848118419369864	3.7759369599999997	0.4356363483437055	3.44969002	0.303889951359393
1.46	2.755665	3.596073	3.677786	4.307097	3.5841552500000002	2.6869117482993197	3.0773786190476193	3.214378156462585	3.2980952925170066	3.0691909540816327	2.87669466	0.22132022699487822	3.69525142	0.2726049393421982	4.00479944	0.35811920736035135	4.05729278	0.23104810529162878	3.6585095750000005	0.18670581623642746	2.94139335	0.2408851276249663	3.47872877	0.3008699872515075	3.6158995200000006	0.580578698152815	3.7887247499999996	0.43222431387840926	3.4561865975	0.2996799330443621
1.47	3.006328	3.971384	3.858072	4.119134	3.7387295	2.6890699662162163	3.083419195945946	3.2187274391891894	3.303642851351351	3.0737148631756757	2.87669466	0.22132022699487822	3.69525142	0.2726049393421982	4.00479944	0.35811920736035135	4.05729278	0.23104810529162878	3.6585095750000005	0.18670581623642746	2.9441313299999994	0.24004170055920387	3.48893142	0.3000956055267155	3.6264808500000005	0.5751745482591509	3.79983022	0.42620228173169383	3.464843455	0.29513357629246845
1.48	2.949753	3.786935	4.1224240000000005	4.267232	3.781586	2.6908195167785234	3.08814077852349	3.2247925167785234	3.3101098926174495	3.0784656761744964	2.87669466	0.22132022699487822	3.69525142	0.2726049393421982	4.00479944	0.35811920736035135	4.05729278	0.23104810529162878	3.6585095750000005	0.18670581623642746	2.9460322599999995	0.2393176824633494	3.49736779	0.2964376532467634	3.64119963	0.5687448244956242	3.81349246	0.4189345248012756	3.474523035	0.2893767912089359
1.49	3.095138	3.686191	3.8977830000000004	4.299319	3.74460775	2.6935149733333335	3.0921277799999998	3.2292791199999997	3.31670462	3.0829066233333333	2.87669466	0.22132022699487822	3.69525142	0.2726049393421982	4.00479944	0.35811920736035135	4.05729278	0.23104810529162878	3.6585095750000005	0.18670581623642746	2.9491657900000003	0.23919680032066098	3.50455134	0.29214882904520983	3.6548512499999997	0.5581521518573018	3.8271846099999998	0.41209016652754815	3.4839382475000003	0.28254628496937334
1.5	3.129789	3.930441	3.840873	4.3889119999999995	3.82250375	2.6964042052980135	3.097679523178808	3.2333294105960264	3.3238053311258278	3.087804617549669	3.92060762	0.5537011411451448	4.00032912	0.3450560132784612	3.6755921000000003	0.3243041380241855	4.33910814	0.2324390696209232	3.9839092450000004	0.12308434183608093	2.9528778	0.239089661707515	3.51409986	0.2902838442821971	3.6678203199999997	0.5470357864386411	3.8399096900000003	0.40955935977245544	3.4936769175	0.2771598807323574
1.51	3.229597	3.9572610000000004	3.9812380000000003	4.086131	3.8135567500000005	2.699912052631579	3.103334664473684	3.2382498618421054	3.3288206315789473	3.0925793026315787	3.92060762	0.5537011411451448	4.00032912	0.3450560132784612	3.6755921000000003	0.3243041380241855	4.33910814	0.2324390696209232	3.9839092450000004	0.12308434183608093	2.9569746100000005	0.24029525309581448	3.5234955500000003	0.2892580101708603	3.6824225100000003	0.5354816767947892	3.84925171	0.40432920153853746	3.503036095	0.271899478609891
1.52	3.119695	4.181419	4.003122	4.4157340000000005	3.9299925	2.7026557320261437	3.1103809673202614	3.2432490261437907	3.335924640522876	3.098052591503268	3.92060762	0.5537011411451448	4.00032912	0.3450560132784612	3.6755921000000003	0.3243041380241855	4.33910814	0.2324390696209232	3.9839092450000004	0.12308434183608093	2.95991611	0.24047045636573564	3.53552976	0.29135980249225113	3.69892129	0.5192869399027682	3.86405867	0.3975673386752383	3.5146064575000002	0.26504985586328916
1.53	3.23625	4.133075	3.89722	4.340966	3.90187775	2.7061206298701297	3.1170218376623375	3.2474955909090912	3.342450883116883	3.1032722353896105	3.92060762	0.5537011411451448	4.00032912	0.3450560132784612	3.6755921000000003	0.3243041380241855	4.33910814	0.2324390696209232	3.9839092450000004	0.12308434183608093	2.9634110999999996	0.24193169977030143	3.54418649	0.2961339588538477	3.7092591000000006	0.5127351725451833	3.87737999	0.39088354588509394	3.52355917	0.2628282685141744
1.54	3.31131	4.3391839999999995	4.040591	4.355217	4.0115755	2.710025077419355	3.1249067548387095	3.252612335483871	3.3489848580645165	3.1091322564516126	3.92060762	0.5537011411451448	4.00032912	0.3450560132784612	3.6755921000000003	0.3243041380241855	4.33910814	0.2324390696209232	3.9839092450000004	0.12308434183608093	2.96628431	0.24435241599596338	3.55422444	0.305838563114635	3.72292588	0.5029810080651027	3.89080757	0.3838720140859799	3.53356055	0.2621719642986756
1.55	3.2200499999999996	4.524756	3.8816889999999997	4.089695	3.9290474999999994	2.713294467948718	3.1338801474358977	3.2566448782051283	3.3537330000000005	3.1143881233974358	3.92060762	0.5537011411451448	4.00032912	0.3450560132784612	3.6755921000000003	0.3243041380241855	4.33910814	0.2324390696209232	3.9839092450000004	0.12308434183608093	2.96907672	0.2456504557733569	3.5677169300000005	0.318463567252797	3.73592971	0.48980514958396976	3.9019243699999997	0.37311712091926486	3.5436619324999996	0.25767197183267715
1.56	3.044053	4.219995	4.0888029999999995	3.9364559999999997	3.8223267499999998	2.7154012101910827	3.140798076433121	3.261945248407643	3.3574446114649676	3.118897286624204	3.92060762	0.5537011411451448	4.00032912	0.3450560132784612	3.6755921000000003	0.3243041380241855	4.33910814	0.2324390696209232	3.9839092450000004	0.12308434183608093	2.97255963	0.24420098395576237	3.5760256800000003	0.32453776931699024	3.7506557	0.4777900281224397	3.9101866100000002	0.36445630420992703	3.5523569050000003	0.2521443494758373
1.57	2.9200500000000003	4.175472	4.145359	4.0127049999999995	3.8133965000000005	2.7166964556962028	3.14734664556962	3.2675364746835442	3.3615918291139244	3.123292851265823	3.92060762	0.5537011411451448	4.00032912	0.3450560132784612	3.6755921000000003	0.3243041380241855	4.33910814	0.2324390696209232	3.9839092450000004	0.12308434183608093	2.9736873000000004	0.24368989378138273	3.5847573600000002	0.3288169752264303	3.76565776	0.46613818648713695	3.9212575199999997	0.35016733022971896	3.561339985	0.24511513686685818
1.58	3.093784	4.320095	4.316613	4.033968	3.941115	2.719068075471698	3.154722421383648	3.274134440251572	3.3658206100628933	3.128436386792453	3.92060762	0.5537011411451448	4.00032912	0.3450560132784612	3.6755921000000003	0.3243041380241855	4.33910814	0.2324390696209232	3.9839092450000004	0.12308434183608093	2.9755357999999994	0.24389474880668202	3.59330287	0.33669736976696285	3.78227972	0.4556299089120388	3.93213046	0.3362023093630324	3.5708122125	0.2412367423998412
1.59	3.188333	4.307633	4.322162	4.074954	3.9732705	2.72200098125	3.1619281125	3.2806846125	3.3702526937499995	3.1337166	3.92060762	0.5537011411451448	4.00032912	0.3450560132784612	3.6755921000000003	0.3243041380241855	4.33910814	0.2324390696209232	3.9839092450000004	0.12308434183608093	2.97951396	0.24409073319897726	3.60257859	0.34347214468598714	3.7971700600000005	0.4485743347041472	3.94256415	0.32393878862227277	3.5804566899999997	0.2377962871718003
1.6	3.372026	4.409587999999999	4.249033	4.274462	4.0762772499999995	2.726038403726708	3.169677552795031	3.2866991987577645	3.375868900621118	3.139571013975155	3.92060762	0.5537011411451448	4.00032912	0.3450560132784612	3.6755921000000003	0.3243041380241855	4.33910814	0.2324390696209232	3.9839092450000004	0.12308434183608093	2.98487628	0.24677686204408342	3.61171367	0.3526367572360237	3.81078253	0.44129452882348735	3.95484608	0.3127012345222325	3.5905546399999997	0.23718960127618033
1.61	3.264533	4.067299	3.8579799999999995	4.238198000000001	3.8570025	2.7293624444444444	3.175218425925926	3.2902256234567906	3.381191919753087	3.143999603395062	3.92060762	0.5537011411451448	4.00032912	0.3450560132784612	3.6755921000000003	0.3243041380241855	4.33910814	0.2324390696209232	3.9839092450000004	0.12308434183608093	2.9889856800000003	0.24798719030516844	3.61763819	0.3552809542193642	3.82198541	0.42779088537466226	3.967872	0.2965269445539858	3.59912032	0.23105046419527833
1.62	3.2950030000000003	4.151805	3.819803	4.195851	3.8656155000000005	2.732832631901841	3.1812097546012272	3.293474564417178	3.386189828220859	3.148426694785276	3.92060762	0.5537011411451448	4.00032912	0.3450560132784612	3.6755921000000003	0.3243041380241855	4.33910814	0.2324390696209232	3.9839092450000004	0.12308434183608093	2.9917008600000004	0.24984815966288287	3.6251344800000003	0.35858196977720513	3.8314056699999997	0.4170253030002916	3.97951499	0.28188789978066603	3.6069389999999997	0.22662086759128275
1.63	3.411886	3.9175500000000003	3.817237	4.392347	3.884755	2.736973201219512	3.1856996341463417	3.296668237804878	3.392324932926829	3.15291650152439	3.92060762	0.5537011411451448	4.00032912	0.3450560132784612	3.6755921000000003	0.3243041380241855	4.33910814	0.2324390696209232	3.9839092450000004	0.12308434183608093	2.99654478	0.25326300580273	3.6327391500000004	0.3566138933445087	3.83967186	0.40829213257052765	3.9915453100000002	0.27336584064987596	3.6151252749999996	0.22161819672036218
1.64	3.392061	4.098229	3.802412	4.344307	3.9092522499999998	2.7409434303030302	3.191230115151515	3.2997333515151515	3.3980945212121214	3.1575003545454545	3.92060762	0.5537011411451448	4.00032912	0.3450560132784612	3.6755921000000003	0.3243041380241855	4.33910814	0.2324390696209232	3.9839092450000004	0.12308434183608093	3.0032567900000005	0.25477260083031694	3.6418222300000003	0.3567886519796128	3.84819364	0.3983117225443559	4.00036765	0.270324831072711	3.6234100774999995	0.21687545525964974
1.65	3.478398	4.33439	3.674758	4.237678	3.931306	2.7453859277108434	3.1981166204819274	3.3019925361445783	3.403152253012048	3.1621618343373497	3.92060762	0.5537011411451448	4.00032912	0.3450560132784612	3.6755921000000003	0.3243041380241855	4.33910814	0.2324390696209232	3.9839092450000004	0.12308434183608093	3.0079746099999998	0.259165732977832	3.65332657	0.3604050712592104	3.85558112	0.3879382701776259	4.00746401	0.2670955786480196	3.6310865774999996	0.21400449746060402
1.66	3.714148	4.477307	3.8504110000000003	4.343761	4.09640675	2.751186898203593	3.205776443113772	3.3052764790419165	3.4087846407185625	3.167756115269461	3.92060762	0.5537011411451448	4.00032912	0.3450560132784612	3.6755921000000003	0.3243041380241855	4.33910814	0.2324390696209232	3.9839092450000004	0.12308434183608093	3.01590894	0.2684465617645119	3.6644246099999997	0.36851081299620914	3.86454592	0.37709858680300135	4.0162044	0.2635989170826557	3.6402709675	0.2140698804420868
1.67	3.77846	4.334021	3.802004	4.132602	4.011771749999999	2.757301619047619	3.2124921845238092	3.308233190476191	3.4130930773809522	3.1727800178571433	3.92060762	0.5537011411451448	4.00032912	0.3450560132784612	3.6755921000000003	0.3243041380241855	4.33910814	0.2324390696209232	3.9839092450000004	0.12308434183608093	3.02485621	0.2787109645040418	3.6745692	0.3728589998794029	3.87514395	0.35972987369779663	4.02166762	0.2602384930634441	3.6490592449999997	0.21105014615087125
1.68	3.705673	4.381965	3.886566	4.453097	4.10682525	2.7629132840236688	3.2194121420118345	3.311655278106509	3.4192469467455617	3.1783069127218933	3.92060762	0.5537011411451448	4.00032912	0.3450560132784612	3.6755921000000003	0.3243041380241855	4.33910814	0.2324390696209232	3.9839092450000004	0.12308434183608093	3.0284963699999996	0.2851921920861115	3.6853273	0.3776116554234311	3.88576346	0.34372285362352356	4.0272678200000005	0.2634492033588813	3.6567137375	0.21364314306703935
1.69	3.505134	4.396931	4.0847	4.331103	4.079467	2.767279288235294	3.2263387235294116	3.3162026000000004	3.4246108058823532	3.1836078544117647	3.92060762	0.5537011411451448	4.00032912	0.3450560132784612	3.6755921000000003	0.3243041380241855	4.33910814	0.2324390696209232	3.9839092450000004	0.12308434183608093	3.02885265	0.2857703623416817	3.6952836700000002	0.38313245921142325	3.89746894	0.32995622148772974	4.03312301	0.2636320612745458	3.6636820675	0.2159648475306374
1.7	3.7225449999999998	4.171214	4.159139	4.3061300000000005	4.089757	2.7728656374269005	3.2318643099415203	3.321132052631579	3.429765888888889	3.188906972222222	3.92060762	0.5537011411451448	4.00032912	0.3450560132784612	3.6755921000000003	0.3243041380241855	4.33910814	0.2324390696209232	3.9839092450000004	0.12308434183608093	3.03229644	0.29202892810733866	3.70522633	0.3824457420059528	3.90656396	0.32440703888108385	4.03816525	0.2639867918701688	3.670562995	0.21847942178519228
1.71	3.693491	4.169289	3.9215210000000003	4.494423	4.069681	2.7782181104651165	3.237314453488372	3.324622686046512	3.435955755813953	3.1940277514534885	3.92060762	0.5537011411451448	4.00032912	0.3450560132784612	3.6755921000000003	0.3243041380241855	4.33910814	0.2324390696209232	3.9839092450000004	0.12308434183608093	3.03474853	0.29655158775513163	3.71430423	0.3825806735249746	3.91084854	0.3217087846068856	4.043423450000001	0.26779648844256054	3.6758311875000005	0.22169696091314947
1.72	3.824805	3.9476889999999996	3.98177	4.691789	4.11151325	2.78426774566474	3.241420664739884	3.328421225433526	3.4432149075144514	3.19933113583815	3.92060762	0.5537011411451448	4.00032912	0.3450560132784612	3.6755921000000003	0.3243041380241855	4.33910814	0.2324390696209232	3.9839092450000004	0.12308434183608093	3.0434243	0.30677525202947353	3.72062433	0.3811466116042394	3.91586539	0.3188222235852688	4.05430724	0.27181955773511374	3.683555315	0.2232964644929693
1.73	4.192677	4.014588	3.735188	4.608799	4.137813	2.7923620517241377	3.2458641551724137	3.330758965517241	3.4499136666666668	3.204724709770115	3.92060762	0.5537011411451448	4.00032912	0.3450560132784612	3.6755921000000003	0.3243041380241855	4.33910814	0.2324390696209232	3.9839092450000004	0.12308434183608093	3.05411367	0.32752360334726466	3.7255059600000004	0.381759872734073	3.9172248099999996	0.31774656526119277	4.063962729999999	0.2742090836378501	3.6902017925	0.22683457001123453
1.74	4.385396	4.117728	3.6603649999999996	4.672595	4.209021	2.8014651028571427	3.2508462342857145	3.332642428571428	3.4569004171428572	3.2104635457142856	3.92060762	0.5537011411451448	4.00032912	0.3450560132784612	3.6755921000000003	0.3243041380241855	4.33910814	0.2324390696209232	3.9839092450000004	0.12308434183608093	3.06487579	0.3527033951551431	3.7324612200000002	0.38251330887134705	3.9148177900000003	0.3187802131679737	4.072464149999999	0.27976812927419126	3.6961547374999997	0.23254671383340078
1.75	4.505425	4.139144	3.6266860000000003	4.722573	4.248457	2.811146693181818	3.2558933806818184	3.334313130681818	3.464091738636364	3.2163612357954547	3.92060762	0.5537011411451448	4.00032912	0.3450560132784612	3.6755921000000003	0.3243041380241855	4.33910814	0.2324390696209232	3.9839092450000004	0.12308434183608093	3.07861575	0.38095365259381964	3.7403311400000003	0.38270553244131467	3.9119394699999996	0.32007974026001235	4.07942381	0.287174415757687	3.7025775424999994	0.23882151530085077
1.76	4.5737179999999995	4.407859	3.6145899999999997	4.52722	4.28084675	2.8211047231638418	3.2624016610169493	3.3358966158192094	3.47009811299435	3.2223752782485877	3.92060762	0.5537011411451448	4.00032912	0.3450560132784612	3.6755921000000003	0.3243041380241855	4.33910814	0.2324390696209232	3.9839092450000004	0.12308434183608093	3.0911842000000003	0.40862185829129805	3.75054532	0.38677390358492214	3.9097434000000004	0.32136928498255823	4.08174304	0.2898593820059381	3.70830399	0.2457234283879144
1.77	4.41401	4.47836	3.618739	4.3868469999999995	4.224489	2.830053629213483	3.2692328876404493	3.3374856179775283	3.475248387640449	3.2280051306179773	3.92060762	0.5537011411451448	4.00032912	0.3450560132784612	3.6755921000000003	0.3243041380241855	4.33910814	0.2324390696209232	3.9839092450000004	0.12308434183608093	3.10217308	0.428974050859632	3.76222676	0.3909582877239213	3.91144634	0.3193449871695599	4.08528354	0.29141360224730967	3.7152824300000002	0.2503774410568983
1.78	4.159658	4.4227620000000005	3.5820629999999998	4.005082	4.04239125	2.8374815865921788	3.275677184357542	3.338851972067039	3.478208351955307	3.232554773743017	3.92060762	0.5537011411451448	4.00032912	0.3450560132784612	3.6755921000000003	0.3243041380241855	4.33910814	0.2324390696209232	3.9839092450000004	0.12308434183608093	3.1109346099999997	0.44148019556807466	3.7718817099999997	0.3952492428499751	3.9133944399999994	0.3166981815228881	4.08510685	0.291457253244681	3.7203294024999995	0.2518439626848541
1.79	3.890438	4.091301	3.354398	4.174805	3.8777355	2.8433313444444446	3.2802084277777777	3.338938338888889	3.4820783333333334	3.236139111111111	3.92060762	0.5537011411451448	4.00032912	0.3450560132784612	3.6755921000000003	0.3243041380241855	4.33910814	0.2324390696209232	3.9839092450000004	0.12308434183608093	3.1157577100000005	0.4473552690666131	3.7780118000000003	0.3954035197295837	3.9108117599999996	0.32020903023752734	4.08416088	0.29100621823861134	3.7221855375	0.25231752624122766
1.8	3.872973	3.9697359999999997	3.386927	3.97938	3.8022539999999996	2.8490199723756904	3.2840179723756906	3.3392034696132598	3.484825856353591	3.2392668176795576	3.92060762	0.5537011411451448	4.00032912	0.3450560132784612	3.6755921000000003	0.3243041380241855	4.33910814	0.2324390696209232	3.9839092450000004	0.12308434183608093	3.12075936	0.4530184449268808	3.78345305	0.3942472884799889	3.90876133	0.3229163701510581	4.0859732399999995	0.28976866772282034	3.724736745	0.2518189597437917
1.81	4.086666	4.101506	3.570832	4.11974	3.969686	2.855820225274725	3.2885096648351646	3.3404761538461543	3.4883143956043954	3.24328010989011	3.92060762	0.5537011411451448	4.00032912	0.3450560132784612	3.6755921000000003	0.3243041380241855	4.33910814	0.2324390696209232	3.9839092450000004	0.12308434183608093	3.13074182	0.46318299594121287	3.78932	0.39457442283822586	3.90563638	0.32467226715229697	4.09080306	0.28620885474131824	3.729125315	0.25222925337289326
1.82	4.445562	3.841847	3.278409	4.101073	3.91672275	2.864507338797814	3.2915333661202184	3.3401369890710377	3.4916628032786883	3.2469601243169395	3.92060762	0.5537011411451448	4.00032912	0.3450560132784612	3.6755921000000003	0.3243041380241855	4.33910814	0.2324390696209232	3.9839092450000004	0.12308434183608093	3.14367077	0.48148408936219866	3.79250315	0.39369155645852083	3.89845914	0.3305317004511832	4.09607103	0.28141355781817834	3.7326760224999997	0.2523470586606627
1.83	4.409393	3.8163780000000003	3.355422	4.137557	3.9296875	2.872903456521739	3.2943857826086953	3.340220059782609	3.495173097826087	3.250670599184782	3.92060762	0.5537011411451448	4.00032912	0.3450560132784612	3.6755921000000003	0.3243041380241855	4.33910814	0.2324390696209232	3.9839092450000004	0.12308434183608093	3.1576412499999997	0.49763232113814715	3.7955674400000006	0.39266128121154387	3.8937902599999994	0.33488698674409045	4.10190125	0.27606956613514133	3.73722505	0.2517506585141718
1.84	4.225708	3.88694	3.60808	4.135968	3.9641740000000003	2.880215913513513	3.297588778378379	3.341667951351351	3.4986368540540544	3.2545273743243244	3.92060762	0.5537011411451448	4.00032912	0.3450560132784612	3.6755921000000003	0.3243041380241855	4.33910814	0.2324390696209232	3.9839092450000004	0.12308434183608093	3.1680612100000003	0.5089639319532555	3.8004976499999996	0.3906573335425706	3.89257086	0.3357103287202432	4.10628986	0.2730412759359377	3.7418548950000003	0.2516232254447653
1.85	4.364313	3.761455	3.302178	4.410006	3.9594880000000003	2.888194930107527	3.300082682795699	3.341455639784946	3.503536688172043	3.258317485215054	3.92060762	0.5537011411451448	4.00032912	0.3450560132784612	3.6755921000000003	0.3243041380241855	4.33910814	0.2324390696209232	3.9839092450000004	0.12308434183608093	3.1770093599999996	0.5220156291128748	3.80510811	0.38740280122535026	3.88836302	0.34046117012814947	4.11398679	0.27061073994167506	3.7461168199999997	0.25166438404379443
1.86	4.376521	4.003507	3.3987830000000003	4.66033	4.10978525	2.8961538930481283	3.303844310160428	3.3417622032085563	3.5097227486631017	3.262870788770053	3.92060762	0.5537011411451448	4.00032912	0.3450560132784612	3.6755921000000003	0.3243041380241855	4.33910814	0.2324390696209232	3.9839092450000004	0.12308434183608093	3.18638907	0.5350272168941115	3.8116473	0.38514852910471187	3.88415098	0.3439037070993936	4.12526603	0.2696297432661762	3.751863345	0.2533532578218481
1.87	4.601945	3.8727810000000003	3.6145080000000003	4.625095	4.17858225	2.9052272500000003	3.3068705691489364	3.3432129787234044	3.5156555797872344	3.2677415944148938	3.92060762	0.5537011411451448	4.00032912	0.3450560132784612	3.6755921000000003	0.3243041380241855	4.33910814	0.2324390696209232	3.9839092450000004	0.12308434183608093	3.20197899	0.5532099011941866	3.8173889	0.38168743235038555	3.88060858	0.34484665069423653	4.136832999999999	0.26595157070037606	3.7592023674999995	0.2549894183377641
1.88	4.663880000000001	4.000776999999999	3.313517	4.510261	4.12210875	2.914532291005291	3.310542031746032	3.343055857142857	3.5209180423280424	3.2722620555555553	3.92060762	0.5537011411451448	4.00032912	0.3450560132784612	3.6755921000000003	0.3243041380241855	4.33910814	0.2324390696209232	3.9839092450000004	0.12308434183608093	3.2197725000000004	0.571218770118424	3.8256525300000006	0.37653698519189444	3.87480714	0.34947375822120297	4.14582966	0.26317259396603143	3.7665154574999997	0.25480380981846557
1.89	4.772842	3.67764	3.2116879999999997	4.521536	4.0459265	2.924312868421053	3.3124741263157897	3.3423644473684213	3.526184452631579	3.2763339736842108	3.92060762	0.5537011411451448	4.00032912	0.3450560132784612	3.6755921000000003	0.3243041380241855	4.33910814	0.2324390696209232	3.9839092450000004	0.12308434183608093	3.24057718	0.5894132476434529	3.8302885200000003	0.37175423381533085	3.8674967399999995	0.3556304462633167	4.15447834	0.26113810280637845	3.773210195	0.25324186610671223
1.9	4.64886	3.435706	3.321701	4.556655	3.9907304999999997	2.9333419109947645	3.3131193193717277	3.3422562617801046	3.5315795863874344	3.2800742696335075	3.92060762	0.5537011411451448	4.00032912	0.3450560132784612	3.6755921000000003	0.3243041380241855	4.33910814	0.2324390696209232	3.9839092450000004	0.12308434183608093	3.2594412399999997	0.6039638687697085	3.8326998100000003	0.36835567767252836	3.86267957	0.3597459093320948	4.16398581	0.2582555154414134	3.7797016075	0.25036977565257734
1.91	4.4301770000000005	3.516045	3.438025	4.647143	4.0078475000000005	2.9411379270833335	3.314176223958333	3.342755057291667	3.5373898125000003	3.283864755208333	3.92060762	0.5537011411451448	4.00032912	0.3450560132784612	3.6755921000000003	0.3243041380241855	4.33910814	0.2324390696209232	3.9839092450000004	0.12308434183608093	3.27567794	0.6134154496613262	3.8364052100000006	0.36320077071535245	3.86067256	0.3615632208186738	4.1731245999999995	0.2590281576423556	3.7864700775	0.24724653539566196
1.92	4.603206	3.322973	3.2429989999999997	4.605525999999999	3.943676	2.9497496787564765	3.314221803108808	3.342238186528497	3.5429241968911915	3.2872834663212434	3.92060762	0.5537011411451448	4.00032912	0.3450560132784612	3.6755921000000003	0.3243041380241855	4.33910814	0.2324390696209232	3.9839092450000004	0.12308434183608093	3.2930476600000005	0.6261642777253715	3.83783346	0.36086736565322897	3.85489291	0.36678609244921284	4.180731929999999	0.26045502612799687	3.7916264900000005	0.24506303118970404
1.93	4.526111	3.185635	3.1142399999999997	4.814747	3.91018325	2.9578752525773195	3.313558984536082	3.3410629381443298	3.5494799845360823	3.2904942899484535	3.92060762	0.5537011411451448	4.00032912	0.3450560132784612	3.6755921000000003	0.3243041380241855	4.33910814	0.2324390696209232	3.9839092450000004	0.12308434183608093	3.3102205500000004	0.6362180591715756	3.83847944	0.35962697060825816	3.8474004199999996	0.37418667117327953	4.190611629999999	0.26558065624545746	3.79667801	0.2422032929538821
1.94	4.266109	3.260684	3.1996160000000002	4.617161	3.8358925	2.964584143589744	3.313287830769231	3.340337569230769	3.5549552717948716	3.2932912038461537	3.92060762	0.5537011411451448	4.00032912	0.3450560132784612	3.6755921000000003	0.3243041380241855	4.33910814	0.2324390696209232	3.9839092450000004	0.12308434183608093	3.32519519	0.640947555576592	3.8396967899999996	0.3574344720731421	3.84121308	0.3797461038263135	4.19610769	0.26867719686697245	3.8005531875000003	0.23966099778111205
1.95	4.27831	3.341024	3.159806	4.626345	3.8513712499999997	2.971286826530612	3.3134293418367347	3.3394164897959184	3.5604215459183672	3.296138551020408	3.92060762	0.5537011411451448	4.00032912	0.3450560132784612	3.6755921000000003	0.3243041380241855	4.33910814	0.2324390696209232	3.9839092450000004	0.12308434183608093	3.3400334	0.645695339426067	3.8410123799999996	0.3553272804284242	3.8371353	0.38486890251300465	4.19919826	0.2718440671682856	3.804344835	0.23740251079603705
1.96	4.465595	3.442767	3.434225	4.38061	3.9307992499999997	2.9788721472081217	3.314085878172589	3.339897751269035	3.5645849390862945	3.2993601789340103	3.92060762	0.5537011411451448	4.00032912	0.3450560132784612	3.6755921000000003	0.3243041380241855	4.33910814	0.2324390696209232	3.9839092450000004	0.12308434183608093	3.3555434099999997	0.6539480631124196	3.8427786900000003	0.35287126291250526	3.83733119	0.38465661393948086	4.20174358	0.27234366788376857	3.8093492175	0.23469855342297868
1.97	4.418126	3.6797760000000004	3.349781	4.060429	3.877028	2.986141106060606	3.3159327979797983	3.3399476666666663	3.567089202020202	3.3022776931818183	3.92060762	0.5537011411451448	4.00032912	0.3450560132784612	3.6755921000000003	0.3243041380241855	4.33910814	0.2324390696209232	3.9839092450000004	0.12308434183608093	3.37023578	0.6611841705666043	3.84660558	0.34894676504153316	3.8376474000000003	0.3842382838451968	4.19956912	0.27259762888284284	3.81351447	0.23212695311275308
1.98	4.345366	3.638694	3.4980339999999996	4.118551	3.90016125	2.992971381909548	3.3175547135678394	3.3407420703517587	3.569860366834171	3.305282133165829	3.92060762	0.5537011411451448	4.00032912	0.3450560132784612	3.6755921000000003	0.3243041380241855	4.33910814	0.2324390696209232	3.9839092450000004	0.12308434183608093	3.3842292200000004	0.6668986430636148	3.8467954399999997	0.3488272089266545	3.8391294899999995	0.3826200706360347	4.19810719	0.27263657881774667	3.8170653350000006	0.23069058009616666
1.99	4.456322	3.642235	3.363801	4.058887	3.88031125	3.000288135	3.3191781149999997	3.3408573649999997	3.5723055	3.30815727875	3.92060762	0.5537011411451448	4.00032912	0.3450560132784612	3.6755921000000003	0.3243041380241855	4.33910814	0.2324390696209232	3.9839092450000004	0.12308434183608093	3.39865114	0.6743664181770082	3.84779027	0.3480924255906044	3.84019577	0.3811275648577787	4.19820046	0.2725868378095233	3.8212094100000003	0.2280254389934941
2.0	4.745134	3.5750349999999997	3.32832	3.836329	3.8712045	3.008968960199005	3.320451034825871	3.340794990049751	3.5736190497512434	3.3109585087064675	4.5325440200000005	0.21564377500419443	3.6555323399999997	0.23219409274179306	3.7314170799999995	0.2583667546933111	4.11445598	0.36309779052792324	4.008487355000001	0.13415277644367904	3.41764367	0.685297444641184	3.85013259	0.3454242894969672	3.8394788600000003	0.38203028364975805	4.19964302	0.2702530180063714	3.8267245350000003	0.22237248344835334
2.01	4.890276	3.478672	3.49321	3.7435859999999996	3.9014359999999995	3.0182823613861385	3.321234306930693	3.3415495198019802	3.57446047029703	3.31388166460396	4.5325440200000005	0.21564377500419443	3.6555323399999997	0.23219409274179306	3.7314170799999995	0.2583667546933111	4.11445598	0.36309779052792324	4.008487355000001	0.13415277644367904	3.4338856700000004	0.700742168897989	3.8524285699999994	0.3421361951415582	3.8391577100000003	0.38231043743822507	4.199801020000001	0.2699788458263983	3.8313182425	0.2190662332552106
2.02	4.911367	3.543352	3.430319	3.907816	3.9482135000000005	3.0276079014778325	3.322328482758621	3.3419868078817734	3.576102615763547	3.3170064519704434	4.5325440200000005	0.21564377500419443	3.6555323399999997	0.23219409274179306	3.7314170799999995	0.2583667546933111	4.11445598	0.36309779052792324	4.008487355000001	0.13415277644367904	3.4504790099999996	0.7158752919836208	3.8578138699999998	0.3327700044389426	3.8368659800000002	0.3840810876565955	4.20305299	0.2643699049443215	3.8370529625	0.21445078827997222
2.03	4.75702	3.5627760000000004	3.641044	4.4208229999999995	4.09541575	3.0360854117647063	3.3235071470588236	3.3434527745098035	3.580243401960784	3.3208221838235294	4.5325440200000005	0.21564377500419443	3.6555323399999997	0.23219409274179306	3.7314170799999995	0.2583667546933111	4.11445598	0.36309779052792324	4.008487355000001	0.13415277644367904	3.46668953	0.7269496253431128	3.8621493599999996	0.3259358023766294	3.83629832	0.384330552253357	4.20884778	0.2627070735356496	3.8434962474999996	0.21240696419407729
2.04	4.582612	3.602934	3.486995	4.25948	3.98300525	3.043629443902439	3.3248702048780485	3.344152980487805	3.583556751219512	3.324052345121951	4.5325440200000005	0.21564377500419443	3.6555323399999997	0.23219409274179306	3.7314170799999995	0.2583667546933111	4.11445598	0.36309779052792324	4.008487355000001	0.13415277644367904	3.48391456	0.7328151948788574	3.86527723	0.32186652804595656	3.83546713	0.38500133799595937	4.2142967	0.2579598954958879	3.8497389050000006	0.2071239248831675
2.05	4.594627	3.491218	3.517482	4.528265	4.032898	3.0511585582524274	3.325677718446602	3.3449943834951457	3.588142713592233	3.327493343446602	4.5325440200000005	0.21564377500419443	3.6555323399999997	0.23219409274179306	3.7314170799999995	0.2583667546933111	4.11445598	0.36309779052792324	4.008487355000001	0.13415277644367904	3.5007068799999996	0.7388707074323623	3.86572476	0.3213089504297428	3.8371417300000004	0.38322863044066846	4.22428068	0.25041282186811836	3.8569635125	0.20062058237772976
2.06	4.686788	3.372649	3.833088	4.694758	4.14682075	3.059060149758454	3.3259046328502415	3.3473523236714975	3.5934886811594207	3.3314514468599032	4.5325440200000005	0.21564377500419443	3.6555323399999997	0.23219409274179306	3.7314170799999995	0.2583667546933111	4.11445598	0.36309779052792324	4.008487355000001	0.13415277644367904	3.5193065100000003	0.7451197403554691	3.86538857	0.3218117369434002	3.8426536799999997	0.37910355794532535	4.23405487	0.24949964306237482	3.8653509075	0.19489245492907248
2.07	4.558549	3.494195	3.5133520000000003	4.909052	4.118787	3.0662692307692305	3.3267137211538462	3.348150399038462	3.5998135048076922	3.3352367139423076	4.5325440200000005	0.21564377500419443	3.6555323399999997	0.23219409274179306	3.7314170799999995	0.2583667546933111	4.11445598	0.36309779052792324	4.008487355000001	0.13415277644367904	3.53693403	0.7486730707185738	3.8671963700000003	0.31917664973334275	3.84316721	0.37861718755871826	4.24395565	0.25641860786226983	3.872813315	0.1900592278711327
2.08	4.691539000000001	3.4112720000000003	3.429191	4.701391	4.05834825	3.0740456411483255	3.3271183062200955	3.3485381531100478	3.6050842105263157	3.338696577751196	4.5325440200000005	0.21564377500419443	3.6555323399999997	0.23219409274179306	3.7314170799999995	0.2583667546933111	4.11445598	0.36309779052792324	4.008487355000001	0.13415277644367904	3.5561802900000004	0.7534014699194792	3.8683959800000003	0.31720972263255687	3.84273259	0.37907147496327026	4.25184864	0.25824159527463225	3.879789375	0.18377270752239336
2.09	4.775308	3.3762280000000002	3.385012	4.746303	4.07071275	3.0821468904761904	3.327352161904762	3.348711838095238	3.6105185857142854	3.3421823690476193	4.5325440200000005	0.21564377500419443	3.6555323399999997	0.23219409274179306	3.7314170799999995	0.2583667546933111	4.11445598	0.36309779052792324	4.008487355000001	0.13415277644367904	3.5763685200000004	0.758785360224389	3.87117324	0.31156658687952693	3.83840637	0.38181953682326353	4.25755995	0.26280398141823674	3.8858770199999997	0.17983221647633987
2.1	4.4973030000000005	3.310419	3.1848720000000004	4.498346	3.872735	3.0888537914691945	3.3272719099526062	3.347935345971564	3.614726298578199	3.344696836492891	4.5325440200000005	0.21564377500419443	3.6555323399999997	0.23219409274179306	3.7314170799999995	0.2583667546933111	4.11445598	0.36309779052792324	4.008487355000001	0.13415277644367904	3.5953333000000005	0.7578560664975633	3.8717472500000003	0.3104671705689284	3.834645	0.38640498973023535	4.26158285	0.2633851762517315	3.8908270999999996	0.1723611700998151
2.11	4.550982	3.356948	3.0998029999999996	4.234994	3.81068175	3.0957506226415092	3.327411891509434	3.3467649103773582	3.6176520896226414	3.346894878537736	4.5325440200000005	0.21564377500419443	3.6555323399999997	0.23219409274179306	3.7314170799999995	0.2583667546933111	4.11445598	0.36309779052792324	4.008487355000001	0.13415277644367904	3.61634595	0.7548958756226222	3.86791064	0.31444910310105645	3.82957515	0.39269949452947306	4.26455013	0.26136966472557077	3.8945954675000003	0.1662813576686332
2.12	4.631	3.270862	3.229758	4.137923	3.8173857499999997	3.102958366197183	3.327146399061033	3.3462155821596244	3.620094676056338	3.3491037558685446	4.5325440200000005	0.21564377500419443	3.6555323399999997	0.23219409274179306	3.7314170799999995	0.2583667546933111	4.11445598	0.36309779052792324	4.008487355000001	0.13415277644367904	3.63689206	0.7542653703357667	3.86116757	0.3199573350771626	3.82240271	0.3970589296281085	4.2669181300000005	0.259106671825592	3.8968451175000003	0.16365290903642155
2.13	4.259657	3.296691	3.3364860000000003	4.173436	3.7665675	3.1083635000000003	3.3270040841121498	3.3461701168224303	3.62268038317757	3.351054521028037	4.5325440200000005	0.21564377500419443	3.6555323399999997	0.23219409274179306	3.7314170799999995	0.2583667546933111	4.11445598	0.36309779052792324	4.008487355000001	0.13415277644367904	3.65166493	0.7518227889370964	3.8540250400000002	0.32451978782508256	3.8186507499999998	0.39987841358146725	4.26883616	0.2576795028044851	3.8982942200000004	0.16182292025197942
2.14	4.309589	3.287886	3.368597	4.271158	3.8093074999999996	3.113950595348837	3.3268221395348836	3.3462744279069767	3.625696558139535	3.3531859302325584	4.5325440200000005	0.21564377500419443	3.6555323399999997	0.23219409274179306	3.7314170799999995	0.2583667546933111	4.11445598	0.36309779052792324	4.008487355000001	0.13415277644367904	3.66719563	0.7491811737038195	3.8473376199999993	0.32924017304156217	3.81229318	0.4019446746992899	4.27365829	0.2530791879528444	3.9001211799999997	0.1597426102707314
2.15	4.308370999999999	3.1249919999999998	3.6661460000000003	4.2838330000000004	3.8458354999999997	3.119480319444445	3.3258877407407406	3.347755314814815	3.628743486111111	3.3554667152777777	4.5325440200000005	0.21564377500419443	3.6555323399999997	0.23219409274179306	3.7314170799999995	0.2583667546933111	4.11445598	0.36309779052792324	4.008487355000001	0.13415277644367904	3.6815287899999998	0.7475822700717015	3.83770403	0.3361385777640816	3.8080307899999997	0.4012037871576256	4.2788203	0.2478643068403781	3.9015209775	0.1586325525629301
2.16	4.272949	3.4452949999999998	3.8326139999999995	4.088879	3.9099342499999996	3.124795843317972	3.3264380046082946	3.349989686635945	3.6308639262672813	3.3580218652073732	4.5325440200000005	0.21564377500419443	3.6555323399999997	0.23219409274179306	3.7314170799999995	0.2583667546933111	4.11445598	0.36309779052792324	4.008487355000001	0.13415277644367904	3.6969716	0.7436399146515785	3.83495728	0.3382261254852247	3.80480901	0.3996817725927945	4.2788625	0.2478312731443104	3.9039000974999998	0.15693077295622052
2.17	4.368907	3.733043	3.8546449999999997	4.293661999999999	4.062564249999999	3.130502775229358	3.3283031651376147	3.352304619266055	3.6339042844036697	3.3612537110091742	4.5325440200000005	0.21564377500419443	3.6555323399999997	0.23219409274179306	3.7314170799999995	0.2583667546933111	4.11445598	0.36309779052792324	4.008487355000001	0.13415277644367904	3.71414801	0.7390652437505825	3.83441777	0.3383464129618287	3.8019080200000004	0.39823972107977357	4.2789036099999995	0.2478334050059899	3.9073443525	0.15659186571415226
2.18	4.387986	3.690842	3.894106	4.587711	4.140161249999999	3.136244707762557	3.329958593607306	3.354778598173516	3.638259566210046	3.364810366438356	4.5325440200000005	0.21564377500419443	3.6555323399999997	0.23219409274179306	3.7314170799999995	0.2583667546933111	4.11445598	0.36309779052792324	4.008487355000001	0.13415277644367904	3.72979331	0.7365752984361982	3.83347936	0.33861577424670464	3.79825249	0.3956649037129921	4.28177775	0.2497432323014737	3.9108257275	0.1578668758184646
2.19	4.483453	3.7904929999999997	3.9172190000000002	4.388407	4.144893	3.142368381818182	3.3320519318181816	3.3573351454545457	3.641669327272727	3.368356196590909	4.5325440200000005	0.21564377500419443	3.6555323399999997	0.23219409274179306	3.7314170799999995	0.2583667546933111	4.11445598	0.36309779052792324	4.008487355000001	0.13415277644367904	3.7470063600000003	0.7338414935623395	3.83562005	0.3376495662302862	3.79322869	0.3908560738407106	4.2829692	0.2499670225442808	3.914706075	0.15881025117166003
2.2	4.923934	3.7817600000000002	3.911501	3.874704	4.12297475	3.150429764705882	3.334086809954751	3.3598426832579182	3.64272378280543	3.3717707601809956	4.5325440200000005	0.21564377500419443	3.6555323399999997	0.23219409274179306	3.7314170799999995	0.2583667546933111	4.11445598	0.36309779052792324	4.008487355000001	0.13415277644367904	3.7692680100000002	0.7354550021311321	3.83597716	0.33757275171296475	3.7903879000000003	0.38892981020353656	4.28112452	0.2523049847167416	3.9191893975	0.1582921539663686
2.21	4.731701	3.574917	3.828634	3.7918849999999997	3.9817842500000005	3.1575526081081082	3.3351716306306307	3.3619543558558562	3.64339568018018	3.374518568693694	4.5325440200000005	0.21564377500419443	3.6555323399999997	0.23219409274179306	3.7314170799999995	0.2583667546933111	4.11445598	0.36309779052792324	4.008487355000001	0.13415277644367904	3.79096704	0.731469536505403	3.8326455	0.3384967371692528	3.79115158	0.38892917603846927	4.27803425	0.2563939224739537	3.9231995924999996	0.15467015741404744
2.22	4.582061	3.5399819999999997	3.9319330000000003	3.752377	3.9515882500000004	3.1639405381165924	3.336090062780269	3.3645103139013455	3.6438843856502245	3.377106325112108	4.5325440200000005	0.21564377500419443	3.6555323399999997	0.23219409274179306	3.7314170799999995	0.2583667546933111	4.11445598	0.36309779052792324	4.008487355000001	0.13415277644367904	3.80986827	0.7271916353233555	3.82934458	0.33973527261892617	3.79251559	0.38918379575867823	4.27543222	0.260404096119369	3.9267901650000003	0.15104143115384203
2.23	4.666148	3.40771	4.015251	3.59137	3.92011975	3.1706468214285715	3.336409794642857	3.36741540625	3.6436499464285714	3.3795304921875	4.5325440200000005	0.21564377500419443	3.6555323399999997	0.23219409274179306	3.7314170799999995	0.2583667546933111	4.11445598	0.36309779052792324	4.008487355000001	0.13415277644367904	3.82861873	0.7248276149083523	3.8243125200000003	0.3422323498985423	3.79538942	0.3897622238553262	4.27016745	0.2688087313932652	3.92962203	0.14817964104152112
2.24	4.830697	3.452084	3.891167	3.846988	4.005234	3.178024822222222	3.336923902222222	3.369743191111111	3.6445536711111113	3.3823113966666667	4.5325440200000005	0.21564377500419443	3.6555323399999997	0.23219409274179306	3.7314170799999995	0.2583667546933111	4.11445598	0.36309779052792324	4.008487355000001	0.13415277644367904	3.84913296	0.7238581059375446	3.8179308000000005	0.3431719339952472	3.7966114999999996	0.3898700891257478	4.2702753499999995	0.26863488556257215	3.9334876525	0.1449937715675241
2.25	4.793126	3.606559	3.942805	4.159629000000001	4.12552975	3.1851712876106193	3.338116977876106	3.3722788628318585	3.646832765486726	3.385599973451327	4.5325440200000005	0.21564377500419443	3.6555323399999997	0.23219409274179306	3.7314170799999995	0.2583667546933111	4.11445598	0.36309779052792324	4.008487355000001	0.13415277644367904	3.8675186499999996	0.7242560693657423	3.81453516	0.34357041553289597	3.79640247	0.3897851892599209	4.27156564	0.2677805774620068	3.9375054800000004	0.14468952890370587
2.26	4.8175	3.621251	4.013495000000001	4.197221	4.16236675	3.1923621629955945	3.339364264317181	3.375103603524229	3.6492573832599122	3.389021853524229	4.5325440200000005	0.21564377500419443	3.6555323399999997	0.23219409274179306	3.7314170799999995	0.2583667546933111	4.11445598	0.36309779052792324	4.008487355000001	0.13415277644367904	3.8856890999999996	0.725076012832863	3.8113875200000003	0.343887946627597	3.79496509	0.3887046705775079	4.2725206	0.26733868763178176	3.9411405775	0.14573355769547688
2.27	4.966033	3.809146	4.0157490000000005	4.18199	4.2432295	3.2001414210526318	3.341424710526316	3.377913451754386	3.6515939298245614	3.3927683782894738	4.5325440200000005	0.21564377500419443	3.6555323399999997	0.23219409274179306	3.7314170799999995	0.2583667546933111	4.11445598	0.36309779052792324	4.008487355000001	0.13415277644367904	3.90415999	0.7288631990522035	3.80882318	0.34292807337409137	3.7933423499999996	0.38742597358654424	4.2738765	0.26652285580302587	3.9450505049999998	0.14854220184839767
2.28	4.544763	4.126322	4.1292469999999994	4.253807	4.26353475	3.206013131004367	3.344852209606987	3.3811943842794756	3.6542236812227076	3.396570851528384	4.5325440200000005	0.21564377500419443	3.6555323399999997	0.23219409274179306	3.7314170799999995	0.2583667546933111	4.11445598	0.36309779052792324	4.008487355000001	0.13415277644367904	3.91870602	0.7269663842849536	3.81368344	0.34395807480120866	3.7923942900000003	0.3864761809278171	4.2760363	0.2654636838837239	3.9502050125	0.15056772370442212
2.29	4.584242	3.7294310000000004	4.090976	4.100302	4.12623775	3.2120054304347825	3.346524291304348	3.384280391304348	3.656163152173913	3.399743316304348	4.5325440200000005	0.21564377500419443	3.6555323399999997	0.23219409274179306	3.7314170799999995	0.2583667546933111	4.11445598	0.36309779052792324	4.008487355000001	0.13415277644367904	3.93260886	0.7262598375788635	3.81220195	0.34399913064957305	3.79006038	0.38392748899511736	4.27720307	0.2644198494065135	3.953018565	0.1512071422875173
2.3	4.646591	3.997733	4.085157	4.270415	4.249974	3.2182157575757575	3.3493433766233767	3.387314489177489	3.6588222510822512	3.4034239686147187	4.5325440200000005	0.21564377500419443	3.6555323399999997	0.23219409274179306	3.7314170799999995	0.2583667546933111	4.11445598	0.36309779052792324	4.008487355000001	0.13415277644367904	3.9459756000000006	0.726983807540857	3.8134517300000006	0.34444808276786737	3.78554797	0.37766771445347785	4.277220109999999	0.2644193515294349	3.9555488524999998	0.1540401734703467
2.31	4.640683	3.868772	3.879031	4.245196	4.1584205	3.224347081896552	3.3515822931034482	3.3894339568965517	3.661349724137931	3.4066782640086206	4.5325440200000005	0.21564377500419443	3.6555323399999997	0.23219409274179306	3.7314170799999995	0.2583667546933111	4.11445598	0.36309779052792324	4.008487355000001	0.13415277644367904	3.9649062299999995	0.7200783174196764	3.8146207400000005	0.34443534787997926	3.7793364400000002	0.3708417052175939	4.27659902	0.2644209152281205	3.9588656075	0.1548076524288358
2.32	4.634896	3.871326	3.822995	4.590252	4.229867250000001	3.230400939914163	3.3538129527896996	3.3912947339055792	3.665336429184549	3.410211263948498	4.5325440200000005	0.21564377500419443	3.6555323399999997	0.23219409274179306	3.7314170799999995	0.2583667546933111	4.11445598	0.36309779052792324	4.008487355000001	0.13415277644367904	3.9835033200000005	0.7130219853567307	3.81651637	0.344218337806946	3.7719929100000003	0.36245577649607846	4.27961403	0.26627329154655366	3.9629066575	0.15656243772560688
2.33	4.438151	3.8085590000000002	3.6784179999999997	4.461931	4.09676475	3.235562264957265	3.355756311965812	3.3925217564102566	3.6687406794871795	3.4131452532051285	4.5325440200000005	0.21564377500419443	3.6555323399999997	0.23219409274179306	3.7314170799999995	0.2583667546933111	4.11445598	0.36309779052792324	4.008487355000001	0.13415277644367904	3.9972767700000005	0.7083056906171794	3.81597784	0.34418793394710995	3.7652161900000003	0.3577290784240423	4.28117542	0.26688543130562975	3.964911555	0.1569836941767275
2.34	4.523843	3.616937	3.82911	4.414015	4.09597625	3.241044310638298	3.3568677191489362	3.3943795787234046	3.671912059574468	3.4160509170212765	4.5325440200000005	0.21564377500419443	3.6555323399999997	0.23219409274179306	3.7314170799999995	0.2583667546933111	4.11445598	0.36309779052792324	4.008487355000001	0.13415277644367904	4.01128737	0.7046806077451754	3.8130824700000003	0.34463650061226786	3.75881946	0.3506706937321306	4.28247544	0.26721581350695683	3.966416185	0.15751605377200903
2.35	4.487016	3.6976579999999997	3.7558160000000003	4.154643	4.02378325	3.2463238516949153	3.3583117457627116	3.395911088983051	3.673957529661017	3.418626054025424	4.5325440200000005	0.21564377500419443	3.6555323399999997	0.23219409274179306	3.7314170799999995	0.2583667546933111	4.11445598	0.36309779052792324	4.008487355000001	0.13415277644367904	4.0231104900000005	0.7026212120041978	3.8119469000000006	0.3448297458222628	3.7527131700000003	0.34525784764916506	4.28245832	0.26722403013450596	3.9675572199999998	0.15751418641890735
2.36	4.123357	3.878304	3.787103	4.06812	3.964221	3.25002441350211	3.3605058059071733	3.397561687763713	3.675620662447257	3.4209281424050633	4.5325440200000005	0.21564377500419443	3.6555323399999997	0.23219409274179306	3.7314170799999995	0.2583667546933111	4.11445598	0.36309779052792324	4.008487355000001	0.13415277644367904	4.03476666	0.6943889737534311	3.81198376	0.34483670954686857	3.7472433900000004	0.34025090878976383	4.28274515	0.26697582215942517	3.96918474	0.15661901676412285
2.37	4.211066	4.088966	3.787932	3.907295	3.9988147499999998	3.2540624033613446	3.3635665630252096	3.3992018991596638	3.6765940840336135	3.423356237394958	4.5325440200000005	0.21564377500419443	3.6555323399999997	0.23219409274179306	3.7314170799999995	0.2583667546933111	4.11445598	0.36309779052792324	4.008487355000001	0.13415277644367904	4.04633872	0.6874851033431226	3.81529345	0.34589997466849	3.74094405	0.3334734572417343	4.28141024	0.26852709470627506	3.970996615	0.1558943601269535
2.38	4.223927	3.838083	3.902183	3.798531	3.9406810000000005	3.2581204142259415	3.365551987447699	3.4013064225941423	3.677104280334728	3.4255207761506274	4.5325440200000005	0.21564377500419443	3.6555323399999997	0.23219409274179306	3.7314170799999995	0.2583667546933111	4.11445598	0.36309779052792324	4.008487355000001	0.13415277644367904	4.06107201	0.6751118692547566	3.81646821	0.34577461405495385	3.73574666	0.32673493204644977	4.28082385	0.26952504901134827	3.9735276825	0.1532790506576823
2.39	4.393793	3.990398	3.899297	3.71051	3.9984994999999994	3.262852383333333	3.3681555125	3.403381383333333	3.677243470833333	3.4279081875	4.5325440200000005	0.21564377500419443	3.6555323399999997	0.23219409274179306	3.7314170799999995	0.2583667546933111	4.11445598	0.36309779052792324	4.008487355000001	0.13415277644367904	4.075629009999999	0.6662897293496223	3.8188406100000005	0.34614951008306105	3.7306626599999997	0.3200609571803411	4.27910476	0.2726222714908064	3.97605926	0.1515531094394565
2.4	4.353381	3.83355	4.036801	3.637241	3.9652432499999994	3.267377398340249	3.370086609958506	3.4060096804979256	3.677077485477178	3.430137793568465	4.5325440200000005	0.21564377500419443	3.6555323399999997	0.23219409274179306	3.7314170799999995	0.2583667546933111	4.11445598	0.36309779052792324	4.008487355000001	0.13415277644367904	4.08693176	0.6612494586494566	3.8176743099999997	0.345898904407538	3.7267360299999996	0.31374760078643044	4.2754598900000005	0.2787361465516068	3.9767004974999995	0.1513683730955691
2.41	4.279197	3.819446	3.703773	3.5298380000000003	3.8330634999999997	3.27155847107438	3.371943466942149	3.4072401074380165	3.67646905785124	3.4318027758264464	4.5325440200000005	0.21564377500419443	3.6555323399999997	0.23219409274179306	3.7314170799999995	0.2583667546933111	4.11445598	0.36309779052792324	4.008487355000001	0.13415277644367904	4.09864964	0.6540596150495713	3.8172612799999994	0.3458716087698584	3.71874328	0.30379413490142715	4.269693520000001	0.2880754865219439	3.97608693	0.15182891602531487
2.42	4.063687	3.818195	3.539851	3.5530859999999995	3.74370475	3.274818259259259	3.3737798930041154	3.40778583127572	3.675961308641975	3.4330863230452677	4.5325440200000005	0.21564377500419443	3.6555323399999997	0.23219409274179306	3.7314170799999995	0.2583667546933111	4.11445598	0.36309779052792324	4.008487355000001	0.13415277644367904	4.1118083	0.6396872133552673	3.8177207299999996	0.345841727574321	3.7116805999999998	0.29959039236543733	4.2604191	0.29603840149276334	3.9754071825	0.1527219505327009
2.43	4.264883	3.762856	3.730365	3.775534	3.8834095	3.2788759016393443	3.3753744672131147	3.40910787704918	3.676369393442623	3.4349319098360653	4.5325440200000005	0.21564377500419443	3.6555323399999997	0.23219409274179306	3.7314170799999995	0.2583667546933111	4.11445598	0.36309779052792324	4.008487355000001	0.13415277644367904	4.1279659	0.6225448759554517	3.8182430899999997	0.3457177548942358	3.7079235699999997	0.2969386236389789	4.25389506	0.29947815638852826	3.977006905	0.1508827305274462
2.44	4.35438	3.931243	3.751859	4.310559	4.08701025	3.2832657142857142	3.3776433183673467	3.4105068612244898	3.6789579224489795	3.437593454081633	4.5325440200000005	0.21564377500419443	3.6555323399999997	0.23219409274179306	3.7314170799999995	0.2583667546933111	4.11445598	0.36309779052792324	4.008487355000001	0.13415277644367904	4.1467478700000004	0.6001367730599214	3.82203259	0.34484895444978647	3.70486922	0.2948723365932984	4.25134349	0.29787728647139616	3.9812482925	0.14789482289292835
2.45	4.505307	3.76252	3.889407	4.455734	4.1532420000000005	3.2882333617886177	3.379207857723577	3.4124536097560974	3.6821155487804877	3.440502594512195	4.5325440200000005	0.21564377500419443	3.6555323399999997	0.23219409274179306	3.7314170799999995	0.2583667546933111	4.11445598	0.36309779052792324	4.008487355000001	0.13415277644367904	4.16685045	0.5774927924844754	3.8250654899999996	0.3429544175316488	3.70627785	0.2954190325742375	4.25287514	0.298536391607552	3.9877672325000004	0.1407211897786865
2.46	4.552436999999999	3.8147779999999996	4.0191300000000005	3.861428	4.06194325	3.2933515951417003	3.3809712995951418	3.414909789473684	3.6828415101214573	3.443018548582996	4.5325440200000005	0.21564377500419443	3.6555323399999997	0.23219409274179306	3.7314170799999995	0.2583667546933111	4.11445598	0.36309779052792324	4.008487355000001	0.13415277644367904	4.184818170000001	0.5608547168585827	3.82725254	0.34217582861498236	3.7096912900000003	0.29705401340093324	4.24841845	0.3010348880587928	3.9925451124999993	0.13486841725991722
2.47	4.409847	3.704192	4.03292	3.543713	3.922668	3.2978535927419355	3.3822746088709676	3.417401766129032	3.6822805080645162	3.444952618951613	4.5325440200000005	0.21564377500419443	3.6555323399999997	0.23219409274179306	3.7314170799999995	0.2583667546933111	4.11445598	0.36309779052792324	4.008487355000001	0.13415277644367904	4.19885336	0.5484905233524822	3.82458062	0.3420821800702717	3.71143977	0.29844752929555846	4.24266424	0.3089271528004835	3.9943844975	0.13260717485312054
2.48	4.4076070000000005	3.7539670000000003	3.7664779999999998	3.4738599999999997	3.8504780000000003	3.30231043373494	3.3837673493975906	3.4188036787148595	3.681443477911647	3.4465812349397593	4.5325440200000005	0.21564377500419443	3.6555323399999997	0.23219409274179306	3.7314170799999995	0.2583667546933111	4.11445598	0.36309779052792324	4.008487355000001	0.13415277644367904	4.213431900000001	0.5341415897914465	3.82425094	0.342134709661717	3.7078803099999997	0.29560545709932834	4.23473052	0.3183341199627064	3.9950734175000004	0.13166609274281904
2.49	4.40953	4.05417	3.460211	3.504473	3.8570960000000003	3.3067393120000004	3.38644896	3.4189693080000003	3.680735596	3.448223294	4.5325440200000005	0.21564377500419443	3.6555323399999997	0.23219409274179306	3.7314170799999995	0.2583667546933111	4.11445598	0.36309779052792324	4.008487355000001	0.13415277644367904	4.22657582	0.5223878112730508	3.82793073	0.3426133660003885	3.70350459	0.29600434072912973	4.22678206	0.3265230227383595	3.9961982999999996	0.12997428723637508
2.5	4.386779	3.879716	3.434406	3.388453	3.7723384999999996	3.3110422589641435	3.388414167330677	3.41903080876494	3.6795711235059763	3.4495145896414345	4.0533984599999995	0.3979547176219531	3.73511916	0.2086353778076345	3.8449244999999994	0.2859289163891088	3.49296726	0.43558007462379683	3.781602345	0.11848554678825693	4.23914572	0.5107227697152261	3.8274234799999998	0.3424975936821279	3.6994399200000005	0.2968884125335315	4.216777469999999	0.3366743393474718	3.9956966475	0.13074597418338332
2.51	4.6398410000000005	4.264902	3.3241379999999996	3.283299	3.8780449999999997	3.31631526984127	3.3918922936507934	3.41865425	3.677998615079365	3.4512151071428567	4.0533984599999995	0.3979547176219531	3.73511916	0.2086353778076345	3.8449244999999994	0.2859289163891088	3.49296726	0.43558007462379683	3.781602345	0.11848554678825693	4.25324816	0.5019599687348701	3.8304998900000005	0.34504777608207776	3.6928689200000004	0.2978585826290922	4.20874915	0.3491617614229604	3.9963415300000005	0.1299954096821785
2.52	4.696319	3.752726	3.4622140000000003	3.295121	3.8015950000000003	3.3217698300395258	3.393318513833992	3.418826422924901	3.6764852648221344	3.452600007905138	4.0533984599999995	0.3979547176219531	3.73511916	0.2086353778076345	3.8449244999999994	0.2859289163891088	3.49296726	0.43558007462379683	3.781602345	0.11848554678825693	4.2690144	0.4906286297567068	3.8262129600000003	0.34330252273432804	3.68745984	0.2970779017848745	4.19754302	0.36025798222244365	3.995057555	0.1312850628601955
2.53	4.792747	3.796475	3.5076330000000002	3.403797	3.8751629999999997	3.3275610787401573	3.3949057440944883	3.4191760551181103	3.675411688976378	3.4542636417322834	4.0533984599999995	0.3979547176219531	3.73511916	0.2086353778076345	3.8449244999999994	0.2859289163891088	3.49296726	0.43558007462379683	3.781602345	0.11848554678825693	4.28457937	0.48215001943255736	3.82284696	0.34191074251002096	3.68356397	0.29685375919576257	4.18817133	0.3685828072944378	3.9947904075	0.13150358510957597
2.54	4.493181	3.7436019999999997	3.440509	3.5506979999999997	3.8069974999999996	3.332132137254902	3.396273180392157	3.4192597137254905	3.6749226156862744	3.4556469117647057	4.0533984599999995	0.3979547176219531	3.73511916	0.2086353778076345	3.8449244999999994	0.2859289163891088	3.49296726	0.43558007462379683	3.781602345	0.11848554678825693	4.29639808	0.47243928224591797	3.81689114	0.33799051558855386	3.6775631499999997	0.2956263631910102	4.18012614	0.37364530768914883	3.9927446275	0.13282448402015076
2.55	4.461794	3.56548	3.703416	3.5789120000000003	3.8274005	3.33654487890625	3.39693414453125	3.42036969921875	3.67454757421875	3.45709907421875	4.0533984599999995	0.3979547176219531	3.73511916	0.2086353778076345	3.8449244999999994	0.2859289163891088	3.49296726	0.43558007462379683	3.781602345	0.11848554678825693	4.30881552	0.46001866458524443	3.8072983799999998	0.33124274828739025	3.6757804199999997	0.2949196587966819	4.17501831	0.3783555918986541	3.9917281575	0.1337028987124708
2.56	4.525349	3.361974	3.840861	3.7817600000000002	3.877486	3.3411705758754864	3.396798112840467	3.422005852140078	3.6749647431906616	3.458734821011673	4.0533984599999995	0.3979547176219531	3.73511916	0.2086353778076345	3.8449244999999994	0.2859289163891088	3.49296726	0.43558007462379683	3.781602345	0.11848554678825693	4.32362848	0.44239271532260643	3.7987181699999994	0.33155719792213656	3.6733010000000004	0.29244410850415176	4.17347135	0.37965485724422915	3.99227975	0.13310943532745778
2.57	4.673184	3.578697	3.664852	3.659	3.89393325	3.346333418604651	3.3975031472868213	3.4229471162790697	3.6749028643410853	3.4604216366279066	4.0533984599999995	0.3979547176219531	3.73511916	0.2086353778076345	3.8449244999999994	0.2859289163891088	3.49296726	0.43558007462379683	3.781602345	0.11848554678825693	4.34115982	0.42039954380007916	3.79275042	0.3300748589217049	3.66849593	0.2885308635653437	4.1699342999999995	0.3828023612580974	3.9930851174999997	0.13225709622927434
2.58	4.75199	3.671265	3.623246	3.566626	3.90328175	3.351760664092664	3.398560142857143	3.423720471042471	3.6744848069498066	3.4621315212355213	4.0533984599999995	0.3979547176219531	3.73511916	0.2086353778076345	3.8449244999999994	0.2859289163891088	3.49296726	0.43558007462379683	3.781602345	0.11848554678825693	4.357741880000001	0.40304623384939503	3.78626212	0.32595544769394047	3.66156226	0.2810323699950651	4.16526088	0.38730533872855305	3.992706785	0.1324612178406229
2.59	4.732189	3.3390239999999998	3.7641109999999998	3.488885	3.83105225	3.357070003846154	3.398331157692308	3.4250296653846153	3.6737709615384615	3.463550447115385	4.0533984599999995	0.3979547176219531	3.73511916	0.2086353778076345	3.8449244999999994	0.2859289163891088	3.49296726	0.43558007462379683	3.781602345	0.11848554678825693	4.3731804400000005	0.38705099759206185	3.7765760299999998	0.32469505105489754	3.6559817500000005	0.273214130029332	4.15940019	0.3930768468458219	3.9912846025	0.133431918408058
2.6	4.279253	3.547627	3.5222750000000005	3.5295500000000004	3.71967625	3.360603272030651	3.3989031724137932	3.425402252873563	3.673218390804598	3.464531772030651	4.0533984599999995	0.3979547176219531	3.73511916	0.2086353778076345	3.8449244999999994	0.2859289163891088	3.49296726	0.43558007462379683	3.781602345	0.11848554678825693	4.38225271	0.3737513966315848	3.76795642	0.3191140589335292	3.64871417	0.26687181619957195	4.15195107	0.39790301909573067	3.9877185925000003	0.13588019501901344
2.61	4.34818	3.695111	3.695715	3.270142	3.752287	3.364372648854962	3.4000337366412214	3.4264339809160305	3.6716799312977098	3.4656300744274806	4.0533984599999995	0.3979547176219531	3.73511916	0.2086353778076345	3.8449244999999994	0.2859289163891088	3.49296726	0.43558007462379683	3.781602345	0.11848554678825693	4.3930891800000005	0.35632015500137415	3.76423454	0.31775506281059324	3.64709152	0.2660787012949328	4.14227051	0.4074450056062314	3.9866714374999996	0.13729386741663074
2.62	4.352586	3.598451	3.6067270000000002	3.0904890000000003	3.6620632499999997	3.368130114068441	3.400788174904943	3.427119505703422	3.6694700798479087	3.4663769686311783	4.0533984599999995	0.3979547176219531	3.73511916	0.2086353778076345	3.8449244999999994	0.2859289163891088	3.49296726	0.43558007462379683	3.781602345	0.11848554678825693	4.40366501	0.33865604349874784	3.758701	0.3157494056299628	3.64496076	0.265534256161527	4.13121689	0.42075313728655694	3.984635915	0.14057646818015312
2.63	4.345346	3.538672	3.7015369999999996	3.045444	3.65774975	3.371831689393939	3.401310462121212	3.4281589659090907	3.6671063446969696	3.467101865530303	4.0533984599999995	0.3979547176219531	3.73511916	0.2086353778076345	3.8449244999999994	0.2859289163891088	3.49296726	0.43558007462379683	3.781602345	0.11848554678825693	4.41299961	0.32357169737012115	3.75491222	0.31609702031680276	3.64380376	0.2650276063664047	4.11774786	0.4336695596357027	3.9823658625	0.14399690130807602
2.64	4.263509	3.65805	3.4140490000000003	2.688773	3.50609525	3.3751965094339624	3.402279290566038	3.428105720754717	3.663414520754717	3.4672490103773583	4.0533984599999995	0.3979547176219531	3.73511916	0.2086353778076345	3.8449244999999994	0.2859289163891088	3.49296726	0.43558007462379683	3.781602345	0.11848554678825693	4.42171409	0.30711435160939654	3.75051043	0.31432778364869074	3.6399201299999997	0.2655249422217283	4.101192520000001	0.45596043141778697	3.9783342925	0.15151218877455183
2.65	4.124628	3.845465	3.566771	2.831481	3.5920862500000004	3.3780139210526317	3.4039454022556392	3.4286270187969925	3.6602869511278198	3.4677183233082705	4.0533984599999995	0.3979547176219531	3.73511916	0.2086353778076345	3.8449244999999994	0.2859289163891088	3.49296726	0.43558007462379683	3.781602345	0.11848554678825693	4.42817639	0.29356468216021775	3.74562118	0.3089098483003988	3.6388402600000003	0.265601404579682	4.08713055	0.47307138232370605	3.9749420950000003	0.1562975529588008
2.66	4.193734	3.8052599999999996	3.453107	2.739582	3.54792075	3.381069052434457	3.4054484531835203	3.4287187041198504	3.656838617977528	3.468018706928839	4.0533984599999995	0.3979547176219531	3.73511916	0.2086353778076345	3.8449244999999994	0.2859289163891088	3.49296726	0.43558007462379683	3.781602345	0.11848554678825693	4.43297225	0.2855911590700785	3.73890071	0.30001313643428235	3.63486722	0.2653760942115205	4.071088759999999	0.49113505670658686	3.9694572349999997	0.16152833127922916
2.67	4.045584	3.929411	3.535513	2.7190160000000003	3.557381	3.3835485858208956	3.407403537313433	3.429117190298508	3.653339279850746	3.4683521483208954	4.0533984599999995	0.3979547176219531	3.73511916	0.2086353778076345	3.8449244999999994	0.2859289163891088	3.49296726	0.43558007462379683	3.781602345	0.11848554678825693	4.43564349	0.2806132987893081	3.7348546099999997	0.294585297276649	3.6322023100000003	0.2650185632871066	4.0569529	0.5093517901278374	3.9649133275	0.16663637223203337
2.68	3.746626	3.967281	3.6670979999999997	2.723868	3.52621825	3.3848983159851302	3.4094848661710038	3.4300018773234204	3.649883996282528	3.4685672639405203	4.0533984599999995	0.3979547176219531	3.73511916	0.2086353778076345	3.8449244999999994	0.2859289163891088	3.49296726	0.43558007462379683	3.781602345	0.11848554678825693	4.43605302	0.27956513734867017	3.7307077700000004	0.28823425835943806	3.63000763	0.2637967577424867	4.039660609999999	0.524883519909977	3.9591072575000004	0.17168045566583437
2.69	3.8829010000000004	4.001479	3.738295	2.844384	3.61676475	3.3867427703703705	3.4116774370370373	3.431143703703704	3.6469006629629632	3.4691161435185185	4.0533984599999995	0.3979547176219531	3.73511916	0.2086353778076345	3.8449244999999994	0.2859289163891088	3.49296726	0.43558007462379683	3.781602345	0.11848554678825693	4.43983069	0.2692197816517078	3.72675325	0.2816387761961735	3.62654358	0.26001292215507377	4.02479342	0.5374501378019504	3.9544802349999997	0.17461399558640905
2.7	4.32238	3.678002	3.813625	2.9562470000000003	3.6925635000000003	3.3901953062730628	3.412660184501845	3.432555073800738	3.6443521254612543	3.469940672509225	4.0533984599999995	0.3979547176219531	3.73511916	0.2086353778076345	3.8449244999999994	0.2859289163891088	3.49296726	0.43558007462379683	3.781602345	0.11848554678825693	4.44582904	0.25958684492312617	3.7218211300000004	0.2780727027015572	3.6230884399999996	0.25511362147083944	4.01129459	0.5471766999054462	3.9505082999999996	0.1760176082838343
2.71	4.254908	3.5878310000000004	3.7227500000000004	3.009346	3.64370875	3.3933743970588237	3.413304194852941	3.4336219669117645	3.642017544117647	3.470579525735294	4.0533984599999995	0.3979547176219531	3.73511916	0.2086353778076345	3.8449244999999994	0.2859289163891088	3.49296726	0.43558007462379683	3.781602345	0.11848554678825693	4.45144321	0.2490067968376215	3.7160065500000004	0.27468003970431704	3.62110073	0.25353437717826255	3.9964438199999996	0.5540417620050158	3.9462485775	0.17824472315839252
2.72	4.15249	3.4311570000000002	4.008698	3.008121	3.6501165	3.3961550402930403	3.4133695897435894	3.435728472527473	3.6396955787545786	3.4712371703296703	4.0533984599999995	0.3979547176219531	3.73511916	0.2086353778076345	3.8449244999999994	0.2859289163891088	3.49296726	0.43558007462379683	3.781602345	0.11848554678825693	4.4547200600000005	0.24275476887215086	3.7108412299999998	0.27513555433037357	3.62137001	0.25393529818812016	3.97960714	0.5582638566303366	3.94163461	0.1798877281114899
2.73	4.260874	3.608357	4.231671	2.8627089999999997	3.74090275	3.3993109489051094	3.414081222627737	3.4386333722627738	3.6368598613138685	3.4722213512773723	4.0533984599999995	0.3979547176219531	3.73511916	0.2086353778076345	3.8449244999999994	0.2859289163891088	3.49296726	0.43558007462379683	3.781602345	0.11848554678825693	4.45540203	0.24210610255582174	3.7067789199999996	0.2736001733945483	3.62633484	0.26093999156850756	3.9621462399999996	0.5656433325299408	3.9376655075	0.1798942399523894
2.74	4.212388000000001	3.44909	4.355122	3.012297	3.75722425	3.4022675927272727	3.414208527272727	3.4419660581818183	3.6345887236363636	3.4732577254545456	4.0533984599999995	0.3979547176219531	3.73511916	0.2086353778076345	3.8449244999999994	0.2859289163891088	3.49296726	0.43558007462379683	3.781602345	0.11848554678825693	4.4536719499999995	0.24322697512551494	3.70009254	0.27161883011923127	3.63328241	0.27091360657795177	3.94554326	0.5689365929022352	3.9331475399999998	0.1786796654108472
2.75	4.248392	3.4727789999999996	4.236242	3.145539	3.7757379999999996	3.4053332608695652	3.414420739130435	3.4448438695652177	3.6328168043478257	3.474353668478261	4.0533984599999995	0.3979547176219531	3.73511916	0.2086353778076345	3.8449244999999994	0.2859289163891088	3.49296726	0.43558007462379683	3.781602345	0.11848554678825693	4.45110162	0.24403132771025363	3.6934288900000003	0.26889911999107713	3.63937797	0.2775401547079317	3.9297729200000004	0.5690374387603174	3.92842035	0.1764933093272117
2.76	3.7210330000000003	3.459523	4.070472	3.387145	3.65954325	3.406472971119134	3.4145835631768953	3.4471024548736464	3.6319299025270757	3.4750222229241876	4.0533984599999995	0.3979547176219531	3.73511916	0.2086353778076345	3.8449244999999994	0.2859289163891088	3.49296726	0.43558007462379683	3.781602345	0.11848554678825693	4.44257477	0.2543812516452351	3.6839455300000004	0.26002476781949624	3.6439367899999997	0.2808532192459515	3.91837217	0.5683669802577679	3.922207315	0.17489013239734552
2.77	3.7347960000000002	3.477733	4.025214999999999	3.496587	3.68358275	3.407653989208633	3.41481071942446	3.449181996402878	3.6314430575539567	3.475772440647482	4.0533984599999995	0.3979547176219531	3.73511916	0.2086353778076345	3.8449244999999994	0.2859289163891088	3.49296726	0.43558007462379683	3.781602345	0.11848554678825693	4.43578263	0.26403615114950635	3.67393926	0.24812614544998898	3.64800155	0.283414613345761	3.90946957	0.5679270282751465	3.9167982524999996	0.1738079444200343
2.78	3.690853	3.63829	3.8803	4.014388	3.80595775	3.408669039426523	3.4156117204301073	3.450727222222222	3.6328156200716846	3.4769559005376345	4.0533984599999995	0.3979547176219531	3.73511916	0.2086353778076345	3.8449244999999994	0.2859289163891088	3.49296726	0.43558007462379683	3.781602345	0.11848554678825693	4.43109458	0.27299815708390623	3.6660945400000005	0.23633295362923382	3.6509839200000003	0.28428158055335406	3.9095626300000004	0.5679436156861339	3.9144339175	0.1736903072603258
2.79	3.610391	3.5832580000000003	3.883142	3.994183	3.7677435	3.409389475	3.416210457142857	3.4522715607142858	3.634106217857143	3.4779944276785715	4.0533984599999995	0.3979547176219531	3.73511916	0.2086353778076345	3.8449244999999994	0.2859289163891088	3.49296726	0.43558007462379683	3.781602345	0.11848554678825693	4.4282941099999995	0.2799482626958337	3.66101411	0.23253007873155884	3.65627136	0.28362594785095796	3.90775641	0.5673784830374342	3.9133339974999997	0.17427234819287285
2.8	3.69345	3.819843	3.825519	4.1600589999999995	3.8747177500000003	3.4104003665480427	3.417646871886121	3.45359984341637	3.6359779359430604	3.4794062544483984	4.0533984599999995	0.3979547176219531	3.73511916	0.2086353778076345	3.8449244999999994	0.2859289163891088	3.49296726	0.43558007462379683	3.781602345	0.11848554678825693	4.42649888	0.2840903255594314	3.65951518	0.2309979720448514	3.6606572799999997	0.2828087639745095	3.9095632	0.5678963144056624	3.9140586349999995	0.17395617182534812
2.81	3.9852510000000003	3.711774	3.716257	4.095489	3.87719275	3.4124388439716316	3.418689875886525	3.4545312517730498	3.637607407801418	3.4808168448581562	4.0533984599999995	0.3979547176219531	3.73511916	0.2086353778076345	3.8449244999999994	0.2859289163891088	3.49296726	0.43558007462379683	3.781602345	0.11848554678825693	4.42548473	0.2854932723972166	3.65561786	0.22671350752155386	3.6621115300000002	0.28271608638758516	3.90932069	0.5678108271048806	3.9131337024999997	0.1739032983819464
2.82	4.065274	3.747891	3.814496	3.957097	3.8961895	3.4147456819787987	3.4198531307420494	3.455803212014134	3.638736346289752	3.4822845927561836	4.0533984599999995	0.3979547176219531	3.73511916	0.2086353778076345	3.8449244999999994	0.2859289163891088	3.49296726	0.43558007462379683	3.781602345	0.11848554678825693	4.42168185	0.2877470292860212	3.6546783000000005	0.22612786222255193	3.6674724	0.28044030436969997	3.90788093	0.5675021535926428	3.9129283699999995	0.173911139803188
2.83	4.145712	3.571536	4.031833000000001	4.0160610000000005	3.9412855	3.4173195070422535	3.4203872253521124	3.457831485915493	3.640064954225352	3.483900793133803	4.0533984599999995	0.3979547176219531	3.73511916	0.2086353778076345	3.8449244999999994	0.2859289163891088	3.49296726	0.43558007462379683	3.781602345	0.11848554678825693	4.419045039999999	0.28906589369737584	3.6522298799999997	0.22568444874840696	3.67423651	0.2809945817707079	3.9066659699999997	0.5671354118008269	3.9130443500000003	0.17392629588026146
2.84	3.8669540000000002	3.6856970000000002	4.103997	3.7386999999999997	3.848837	3.418897171929825	3.421318136842105	3.4600987333333335	3.640411042105263	3.4851812710526313	4.0533984599999995	0.3979547176219531	3.73511916	0.2086353778076345	3.8449244999999994	0.2859289163891088	3.49296726	0.43558007462379683	3.781602345	0.11848554678825693	4.4154575	0.2936790019095156	3.65021745	0.22446434083900363	3.67919568	0.28417336438753554	3.9026932899999998	0.5669043163346653	3.91189098	0.17396622799834977
2.85	3.88461	3.7908199999999996	4.286579	3.6351430000000002	3.8992879999999994	3.4205255384615385	3.4226101013986012	3.4629885244755245	3.640392622377622	3.486629196678322	4.0533984599999995	0.3979547176219531	3.73511916	0.2086353778076345	3.8449244999999994	0.2859289163891088	3.49296726	0.43558007462379683	3.781602345	0.11848554678825693	4.41066047	0.2984026568989056	3.6505111	0.22463048112568243	3.68903969	0.2880056346741054	3.8949446599999997	0.565193117342772	3.91128898	0.17390400574801645
2.86	3.698123	3.6588559999999997	4.3854169999999995	3.7706030000000004	3.87824975	3.4214927770034844	3.4234332578397213	3.4662025609756095	3.6408463170731706	3.4879937282229965	4.0533984599999995	0.3979547176219531	3.73511916	0.2086353778076345	3.8449244999999994	0.2859289163891088	3.49296726	0.43558007462379683	3.781602345	0.11848554678825693	4.40387649	0.3067804848577549	3.64706459	0.2217857310865509	3.69890603	0.2947818104268209	3.88604739	0.5600019184459541	3.908973625	0.17277218178110415
2.87	3.605809	3.569677	4.297938	3.825695	3.82477975	3.422132763888889	3.423941048611111	3.46909053125	3.6414881527777774	3.4891631241319443	4.0533984599999995	0.3979547176219531	3.73511916	0.2086353778076345	3.8449244999999994	0.2859289163891088	3.49296726	0.43558007462379683	3.781602345	0.11848554678825693	4.39391513	0.316308729727852	3.6440335499999996	0.22073852994991613	3.70574033	0.3006689640451451	3.87805339	0.5550291042981601	3.9054356	0.1708067751348854
2.88	3.389849	3.761208	4.1509990000000005	3.71658	3.754659	3.4220210553633215	3.425108062283737	3.4714500761245675	3.6417479861591695	3.490081794982699	4.0533984599999995	0.3979547176219531	3.73511916	0.2086353778076345	3.8449244999999994	0.2859289163891088	3.49296726	0.43558007462379683	3.781602345	0.11848554678825693	4.38117482	0.33065753668652015	3.6416378599999994	0.21811206440814374	3.71411515	0.30129657776754054	3.87011658	0.5515612483130317	3.9017611025	0.1700492092994914
2.89	3.254265	3.722915	4.1792940000000005	3.780657	3.73428275	3.4214425862068967	3.426134982758621	3.473890917241379	3.6422269827586207	3.490923867241379	4.0533984599999995	0.3979547176219531	3.73511916	0.2086353778076345	3.8449244999999994	0.2859289163891088	3.49296726	0.43558007462379683	3.781602345	0.11848554678825693	4.36598905	0.3469574545522188	3.6420906099999995	0.21823450718596946	3.72379121	0.30053452141053644	3.8627077899999995	0.5476850085660975	3.898644665	0.17023604359074235
2.9	3.517659	3.862526	4.166412	4.0773340000000005	3.90598275	3.4217732268041234	3.427634608247423	3.4762707147766325	3.643722195876289	3.492350186426117	4.0533984599999995	0.3979547176219531	3.73511916	0.2086353778076345	3.8449244999999994	0.2859289163891088	3.49296726	0.43558007462379683	3.781602345	0.11848554678825693	4.35467704	0.3559653228205236	3.6463588099999997	0.218331115263755	3.73223832	0.30098961553639136	3.8579145799999996	0.5436328620906135	3.8977971874999997	0.1699837475260801
2.91	3.412997	3.8718429999999997	4.19374	4.236743	3.9288307499999995	3.4217431712328765	3.4291558698630134	3.478727801369863	3.645753089041096	3.493844982876712	4.0533984599999995	0.3979547176219531	3.73511916	0.2086353778076345	3.8449244999999994	0.2859289163891088	3.49296726	0.43558007462379683	3.781602345	0.11848554678825693	4.34450524	0.36811194904953426	3.64991679	0.21908382746084393	3.7397954700000002	0.3030083405322529	3.8538105799999998	0.5391452023923148	3.89700702	0.1696503398148553
2.92	3.5226619999999995	4.07257	4.221382	4.074206	3.972705	3.422087604095563	3.4313518225255972	3.481262457337884	3.647215385665529	3.495479317406143	4.0533984599999995	0.3979547176219531	3.73511916	0.2086353778076345	3.8449244999999994	0.2859289163891088	3.49296726	0.43558007462379683	3.781602345	0.11848554678825693	4.3336998	0.3762112931306079	3.6574127599999997	0.2206029194636811	3.7495793	0.3026004784975044	3.84849738	0.5342582173336985	3.8972973099999995	0.16975580517836428
2.93	3.52436	4.200162	4.297415	3.995434	4.00434275	3.422435469387755	3.4339668231292517	3.484038486394558	3.648399802721088	3.497210145408163	4.0533984599999995	0.3979547176219531	3.73511916	0.2086353778076345	3.8449244999999994	0.2859289163891088	3.49296726	0.43558007462379683	3.781602345	0.11848554678825693	4.32368229	0.3842864640945121	3.6675580300000004	0.22201121529288856	3.7614110500000004	0.30063244457476107	3.8403042500000004	0.5255011243757423	3.898238905	0.17008881590927274
2.94	3.497427	4.034698	3.9203609999999998	3.9446849999999998	3.84929275	3.4226896779661016	3.4360032	3.4855175457627117	3.6494041593220343	3.4984036457627123	4.0533984599999995	0.3979547176219531	3.73511916	0.2086353778076345	3.8449244999999994	0.2859289163891088	3.49296726	0.43558007462379683	3.781602345	0.11848554678825693	4.315995470000001	0.39303798570503856	3.6752981700000005	0.22117371244121517	3.7686185	0.29562574417390136	3.83357949	0.5197304899048909	3.8983729074999998	0.17004447370282752
2.95	3.7305919999999997	3.971871	3.869391	3.6837730000000004	3.81390675	3.4237298885135132	3.437813564189189	3.4868144155405405	3.6495202702702705	3.4994695346283784	4.0533984599999995	0.3979547176219531	3.73511916	0.2086353778076345	3.8449244999999994	0.2859289163891088	3.49296726	0.43558007462379683	3.781602345	0.11848554678825693	4.310518290000001	0.397361042867221	3.68160664	0.2205388222499208	3.77571435	0.2893135520590365	3.8241537699999997	0.5137202284857507	3.8979982625	0.17019028330813296
2.96	3.952619	3.915293	3.7360349999999998	3.742553	3.8366249999999997	3.42551065993266	3.439421239057239	3.4876535420875423	3.649833511784512	3.500604738215488	4.0533984599999995	0.3979547176219531	3.73511916	0.2086353778076345	3.8449244999999994	0.2859289163891088	3.49296726	0.43558007462379683	3.781602345	0.11848554678825693	4.30538853	0.3986479132167686	3.6863319000000003	0.2204318986620253	3.77873245	0.2872822740084766	3.8177731999999995	0.510692566247211	3.89705652	0.17026748431832583
2.97	4.063389	3.845161	3.787428	3.6967109999999996	3.84817225	3.4276511912751677	3.4407827818791943	3.488659496644295	3.649990818791946	3.5017710721476507	4.0533984599999995	0.3979547176219531	3.73511916	0.2086353778076345	3.8449244999999994	0.2859289163891088	3.49296726	0.43558007462379683	3.781602345	0.11848554678825693	4.30184116	0.3992124996079925	3.68798575	0.22100190030780742	3.7831089199999997	0.28399637762939667	3.8141360200000003	0.5102419126787812	3.8967679625	0.1703262113523236
2.98	3.9856789999999997	3.985932	3.721445	3.534707	3.80694075	3.429517505016722	3.442606023411371	3.489438043478261	3.6496052541806017	3.5027917065217387	4.0533984599999995	0.3979547176219531	3.73511916	0.2086353778076345	3.8449244999999994	0.2859289163891088	3.49296726	0.43558007462379683	3.781602345	0.11848554678825693	4.2982442899999995	0.40043488627955165	3.6914581300000004	0.22293901650657794	3.7853430300000004	0.28260648145045475	3.8082975799999996	0.510063746213785	3.8958357574999996	0.1705623888987876
2.99	3.929017	4.028997	3.6465769999999997	3.600291	3.8012205	3.4311825033333334	3.4445606599999996	3.48996184	3.649440873333333	3.5037864691666663	4.0533984599999995	0.3979547176219531	3.73511916	0.2086353778076345	3.8449244999999994	0.2859289163891088	3.49296726	0.43558007462379683	3.781602345	0.11848554678825693	4.29297124	0.40180176830731557	3.6953257500000003	0.22541751222153725	3.7881707899999997	0.2797461803710406	3.80371162	0.5098495130716217	3.8950448499999997	0.17081828626505755
3.0	3.749542	4.209906	3.527348	3.5862030000000003	3.76824975	3.4322401760797345	3.4471033355481726	3.490086046511628	3.649230780730897	3.5046650847176077	4.41426568	0.3865629746304444	3.8854454400000003	0.2522718709019426	4.091265679999999	0.36008943714740865	3.349273539999999	0.225529102508941	3.935062585	0.12208431333399888	4.2830153200000005	0.40281802272185835	3.70167446	0.2308697823555856	3.79016107	0.27713731918934825	3.8012103599999993	0.5103012236607388	3.8940153024999997	0.1712730834879924
3.01	3.497709	4.068059	3.5170410000000003	3.7270920000000003	3.7024752500000004	3.432456960264901	3.44915948013245	3.490175301324503	3.6494885993377486	3.5053200852649007	4.41426568	0.3865629746304444	3.8854454400000003	0.2522718709019426	4.091265679999999	0.36008943714740865	3.349273539999999	0.225529102508941	3.935062585	0.12208431333399888	4.269089650000001	0.40567342239075055	3.7075683300000004	0.23263572225657303	3.79039938	0.2768895274466897	3.80104542	0.5103227023416032	3.8920256949999996	0.17233831874803138
3.02	3.739153	3.787843	3.569505	3.441738	3.63455975	3.433469158415842	3.4502772475247525	3.4904371155115514	3.64880295379538	3.505746618811881	4.41426568	0.3865629746304444	3.8854454400000003	0.2522718709019426	4.091265679999999	0.36008943714740865	3.349273539999999	0.225529102508941	3.935062585	0.12208431333399888	4.25736751	0.4038588292188056	3.7100132400000003	0.23217673973292505	3.7917912400000002	0.27540706236743456	3.79638464	0.5114647846748946	3.8888891574999995	0.17415008537674542
3.03	4.0702169999999995	3.862621	3.7280239999999996	3.3818799999999998	3.7606854999999992	3.4355637236842105	3.4516336414473683	3.4912186513157897	3.6479249177631576	3.5065852335526317	4.41426568	0.3865629746304444	3.8854454400000003	0.2522718709019426	4.091265679999999	0.36008943714740865	3.349273539999999	0.225529102508941	3.935062585	0.12208431333399888	4.25049948	0.4011064137360889	3.71301169	0.23219221100216203	3.79266104	0.2750632952963559	3.7859952100000003	0.5091994427367739	3.885541855	0.17335546107068975
3.04	4.127567	4.08841	3.782386	3.471952	3.8675787499999994	3.437832586885246	3.4537214327868853	3.4921732983606555	3.6473479573770495	3.5077688188524587	4.41426568	0.3865629746304444	3.8854454400000003	0.2522718709019426	4.091265679999999	0.36008943714740865	3.349273539999999	0.225529102508941	3.935062585	0.12208431333399888	4.24594903	0.3998799335969976	3.7178664500000003	0.23492657322692737	3.7956149500000005	0.27332821716421474	3.7781199300000003	0.5078908303890897	3.8843875900000002	0.17308402231891598
3.05	4.061669	3.948314	3.808235	3.359122	3.7943350000000002	3.439871267973856	3.4553377483660133	3.493206179738562	3.64640604248366	3.508705309640523	4.41426568	0.3865629746304444	3.8854454400000003	0.2522718709019426	4.091265679999999	0.36008943714740865	3.349273539999999	0.225529102508941	3.935062585	0.12208431333399888	4.2406194500000005	0.3987358119885697	3.72243741	0.23491898822609358	3.79852248	0.2718823102160802	3.7664285	0.503889208897516	3.88200196	0.1726599625311647
3.06	3.963465	4.020078	3.846039	3.400614	3.807549	3.4415767850162866	3.457177293159609	3.4943554723127033	3.645605416938111	3.509678741856677	4.41426568	0.3865629746304444	3.8854454400000003	0.2522718709019426	4.091265679999999	0.36008943714740865	3.349273539999999	0.225529102508941	3.935062585	0.12208431333399888	4.23338622	0.39711778245401996	3.7289117	0.23410160355322165	3.79865199	0.27190202553383613	3.75348706	0.49636868883585283	3.8786092424999996	0.17072625622740933
3.07	3.894357	3.9175240000000002	3.936766	3.6428	3.84786175	3.4430468506493503	3.4586719253246754	3.49579187012987	3.645596308441559	3.510776738636363	4.41426568	0.3865629746304444	3.8854454400000003	0.2522718709019426	4.091265679999999	0.36008943714740865	3.349273539999999	0.225529102508941	3.935062585	0.12208431333399888	4.2267443	0.3971788042165056	3.73314499	0.2336414224435431	3.80288613	0.2707085174161099	3.7408245399999998	0.482551017911185	3.8758999899999997	0.16901748311228998
3.08	3.969825	3.721866	4.072684	3.678455	3.8607075	3.444751634304207	3.4595236860841427	3.4976588349514564	3.645702647249191	3.5119092006472497	4.41426568	0.3865629746304444	3.8854454400000003	0.2522718709019426	4.091265679999999	0.36008943714740865	3.349273539999999	0.225529102508941	3.935062585	0.12208431333399888	4.219527159999999	0.39519991043982494	3.7362509299999997	0.23137278987278975	3.80932106	0.26938067853484626	3.73059518	0.47272507929302293	3.8739235825	0.1680150569154076
3.09	3.902852	3.894028	3.891755	3.6913400000000003	3.84499375	3.4462293774193546	3.4609253129032256	3.498930112903226	3.645849864516129	3.512983666935484	4.41426568	0.3865629746304444	3.8854454400000003	0.2522718709019426	4.091265679999999	0.36008943714740865	3.349273539999999	0.225529102508941	3.935062585	0.12208431333399888	4.210802599999999	0.3924269599682649	3.74142893	0.22901632747470857	3.8143884900000002	0.2660640603770299	3.72004555	0.4614664830502827	3.8716663925	0.1668568110435903
3.1	3.849516	3.7222470000000003	4.168217	3.5815520000000003	3.8303830000000003	3.447526118971061	3.461765575562701	3.501082160771704	3.645643118971061	3.514004243569132	4.41426568	0.3865629746304444	3.8854454400000003	0.2522718709019426	4.091265679999999	0.36008943714740865	3.349273539999999	0.225529102508941	3.935062585	0.12208431333399888	4.20432473	0.39299603180263554	3.74554721	0.22485240300138823	3.8242219399999997	0.26068000174414685	3.71087761	0.4549081819160001	3.8712428725	0.1669078129220349
3.11	4.063123	3.833556	3.970708	3.6318889999999997	3.874819	3.4494991858974364	3.4629572115384613	3.502587371794872	3.6455990352564105	3.5151607011217947	4.41426568	0.3865629746304444	3.8854454400000003	0.2522718709019426	4.091265679999999	0.36008943714740865	3.349273539999999	0.225529102508941	3.935062585	0.12208431333399888	4.19944614	0.3916750975484801	3.7503132900000002	0.22155935793258358	3.83293099	0.2505860379186482	3.7048465599999996	0.45187720461784786	3.871884245	0.16679593734268133
3.12	4.25585	3.9610760000000003	3.8431369999999996	3.732672	3.94818375	3.45207538658147	3.464548645367412	3.5036753897763573	3.6458772236421724	3.516544161341853	4.41426568	0.3865629746304444	3.8854454400000003	0.2522718709019426	4.091265679999999	0.36008943714740865	3.349273539999999	0.225529102508941	3.935062585	0.12208431333399888	4.19569464	0.3892892267985325	3.75721543	0.21718003950658937	3.8390647799999997	0.24306683302523888	3.7007940499999994	0.4497663205360922	3.8731922249999995	0.1668770803305817
3.13	4.255309	3.970493	4.068085	3.7130590000000003	4.0017365	3.4546334554140126	3.4661599331210193	3.505472872611465	3.646091178343949	3.5180893598726115	4.41426568	0.3865629746304444	3.8854454400000003	0.2522718709019426	4.091265679999999	0.36008943714740865	3.349273539999999	0.225529102508941	3.935062585	0.12208431333399888	4.19565116	0.3892822533870641	3.76395345	0.2131631486509171	3.84638077	0.2387589864292078	3.69619028	0.447228560101169	3.8755439149999997	0.16701629352846412
3.14	4.5634239999999995	4.297361	4.159548	3.707032	4.18184125	3.458153425396825	3.4687986666666664	3.507549301587302	3.6462846412698418	3.5201965087301588	4.41426568	0.3865629746304444	3.8854454400000003	0.2522718709019426	4.091265679999999	0.36008943714740865	3.349273539999999	0.225529102508941	3.935062585	0.12208431333399888	4.198189510000001	0.3908570912956625	3.7740482	0.21429016639687817	3.8542902800000003	0.23585477158573154	3.6905490199999997	0.4434446476163368	3.8792692524999994	0.16965778892359235
3.15	4.413477	4.348269	4.040593	3.629779	4.1080295	3.461176601265823	3.4715818006329116	3.5092361487341774	3.646232408227848	3.5220567397151896	4.41426568	0.3865629746304444	3.8854454400000003	0.2522718709019426	4.091265679999999	0.36008943714740865	3.349273539999999	0.225529102508941	3.935062585	0.12208431333399888	4.19924057	0.39129744796610655	3.7862809700000004	0.21176503980392597	3.85803475	0.23580997705352874	3.68400848	0.4394107813571263	3.8818911925000004	0.1711552767446268
3.16	4.467559	4.160289	4.025201	3.24057	3.97340475	3.464351309148265	3.473754378548896	3.5108637981072555	3.6449527160883277	3.5234805504731863	4.41426568	0.3865629746304444	3.8854454400000003	0.2522718709019426	4.091265679999999	0.36008943714740865	3.349273539999999	0.225529102508941	3.935062585	0.12208431333399888	4.20118667	0.39215074794666305	3.79343091	0.21220576032509356	3.85996062	0.2363859971583756	3.6755253900000002	0.4397040201526291	3.8825258975	0.1713778618025124
3.17	4.174917000000001	4.107854000000001	3.6697990000000003	3.321166	3.8184340000000003	3.4665857924528303	3.4757484025157233	3.5113635943396226	3.643934518867925	3.524408077044025	4.41426568	0.3865629746304444	3.8854454400000003	0.2522718709019426	4.091265679999999	0.36008943714740865	3.349273539999999	0.225529102508941	3.935062585	0.12208431333399888	4.199246769999999	0.39179233789981394	3.7971790199999997	0.2144268266279067	3.85811216	0.23714946765873413	3.66580043	0.4366382495085908	3.880084595	0.1705239918322076
3.18	4.334548	3.929003	3.5419840000000002	3.458736	3.8160677499999998	3.4693066771159877	3.477169263322884	3.5114595830721003	3.6433539592476487	3.525322370689655	4.41426568	0.3865629746304444	3.8854454400000003	0.2522718709019426	4.091265679999999	0.36008943714740865	3.349273539999999	0.225529102508941	3.935062585	0.12208431333399888	4.19871239	0.39156868842023645	3.79956063	0.21455639759287307	3.85459094	0.23921480750993437	3.65451068	0.4270506542240531	3.87684366	0.16860007882048297
3.19	4.333388	3.913372	3.550078	3.48511	3.8204870000000004	3.47200693125	3.478532396875	3.5115802656249997	3.6428594468749997	3.52624476015625	4.41426568	0.3865629746304444	3.8854454400000003	0.2522718709019426	4.091265679999999	0.36008943714740865	3.349273539999999	0.225529102508941	3.935062585	0.12208431333399888	4.197211739999999	0.39075312994043926	3.8007894199999996	0.21485560433251943	3.8509195300000005	0.241054221249933	3.6454777099999998	0.42087915673975573	3.8735996	0.16649827563558184
3.2	4.182288	4.288041	3.66439	3.346544	3.87031575	3.4742196448598133	3.481054230529595	3.512056308411215	3.6419363457943925	3.5273166323987537	4.41426568	0.3865629746304444	3.8854454400000003	0.2522718709019426	4.091265679999999	0.36008943714740865	3.349273539999999	0.225529102508941	3.935062585	0.12208431333399888	4.18979528	0.38379695197532776	3.8058522299999997	0.22029867052959207	3.8484484199999995	0.24169266596300581	3.6401961099999998	0.42128728093052925	3.87107301	0.1645818195006125
3.21	4.253026	4.322943	3.648524	3.1148379999999998	3.8348327500000003	3.4766382981366464	3.4836687919254654	3.5124801211180126	3.6402993944099378	3.528271651397515	4.41426568	0.3865629746304444	3.8854454400000003	0.2522718709019426	4.091265679999999	0.36008943714740865	3.349273539999999	0.225529102508941	3.935062585	0.12208431333399888	4.18500853	0.3799355999554386	3.81333249	0.22502694057501874	3.84664732	0.24251152007629084	3.63342564	0.4242548075631165	3.8696034950000002	0.16423900993480384
3.22	4.306083	3.9941910000000003	3.660526	3.274997	3.8089492499999995	3.479206238390093	3.4852493560371514	3.5129384674922597	3.6391684272445817	3.5291406222910218	4.41426568	0.3865629746304444	3.8854454400000003	0.2522718709019426	4.091265679999999	0.36008943714740865	3.349273539999999	0.225529102508941	3.935062585	0.12208431333399888	4.18224875	0.37801984978110315	3.8178745800000002	0.2240355655065047	3.84393325	0.24306549768977453	3.62865184	0.4255865207715836	3.8681771049999996	0.16413916135041673
3.23	4.201609	3.861843	3.943351	3.3734599999999997	3.84506575	3.48143587654321	3.4864116820987654	3.514266901234568	3.6383483395061726	3.530115699845679	4.41426568	0.3865629746304444	3.8854454400000003	0.2522718709019426	4.091265679999999	0.36008943714740865	3.349273539999999	0.225529102508941	3.935062585	0.12208431333399888	4.17760336	0.3748543157597664	3.8224159099999997	0.22020737237596452	3.8432142500000004	0.24265961532380492	3.6264727399999996	0.42633655401336973	3.867426565	0.16407083127723154
3.24	4.450578	3.8460280000000004	3.919196	3.3644249999999998	3.89505675	3.484417852307692	3.487518193846154	3.5155128369230773	3.6375054984615383	3.5312385953846155	4.41426568	0.3865629746304444	3.8854454400000003	0.2522718709019426	4.091265679999999	0.36008943714740865	3.349273539999999	0.225529102508941	3.935062585	0.12208431333399888	4.17380217	0.3700614062238589	3.82635535	0.2170159721930484	3.8434945400000005	0.24273174089705712	3.62164711	0.4265463400307365	3.8663247924999995	0.16350503274748493
3.25	4.604143	3.776153	3.9209709999999998	3.205979	3.8768114999999996	3.48785259202454	3.4884035766871166	3.5167565736196322	3.6361817975460125	3.5322986349693246	4.41426568	0.3865629746304444	3.8854454400000003	0.2522718709019426	4.091265679999999	0.36008943714740865	3.349273539999999	0.225529102508941	3.935062585	0.12208431333399888	4.17191234	0.367339232629827	3.8280512899999994	0.2159409642884875	3.8432762	0.2426513143038637	3.6121106099999998	0.42505492478894297	3.86383761	0.16140043154551098
3.26	4.69558	4.043591999999999	4.062388	3.534035	4.08389875	3.4915459480122326	3.490101400611621	3.5184251712538224	3.6358694220183483	3.5339854854740063	4.41426568	0.3865629746304444	3.8854454400000003	0.2522718709019426	4.091265679999999	0.36008943714740865	3.349273539999999	0.225529102508941	3.935062585	0.12208431333399888	4.17069314	0.36537194025161224	3.8322746999999997	0.21598557808771945	3.84376513	0.24304669727925776	3.6054787500000005	0.42098778378268037	3.8630529300000003	0.16012007857247057
3.27	4.584602	4.099885	3.796068	3.390427	3.9677455000000004	3.4948784359756098	3.49196049695122	3.519271643292683	3.635121121951219	3.5353079245426833	4.41426568	0.3865629746304444	3.8854454400000003	0.2522718709019426	4.091265679999999	0.36008943714740865	3.349273539999999	0.225529102508941	3.935062585	0.12208431333399888	4.16687883	0.35891909801406285	3.83518209	0.2176217241757162	3.84156832	0.24246861665152705	3.59756312	0.41746538003565237	3.86029809	0.1558253656085582
3.28	4.618906	4.185393	3.857276	3.4428150000000004	4.0260975000000006	3.4982949331306994	3.4940681945288756	3.5202990121580546	3.634536604863222	3.536799686170213	4.41426568	0.3865629746304444	3.8854454400000003	0.2522718709019426	4.091265679999999	0.36008943714740865	3.349273539999999	0.225529102508941	3.935062585	0.12208431333399888	4.16762026	0.359783129368498	3.8357727999999995	0.21849837872282374	3.83884861	0.24072827218871928	3.5894532	0.4124351296364868	3.8579237175	0.15136412675788596
3.29	4.531335	4.028017999999999	4.039994	3.325813	3.98129	3.5014253575757577	3.4956862242424243	3.5218738454545453	3.6336010787878785	3.538146626515151	4.41426568	0.3865629746304444	3.8854454400000003	0.2522718709019426	4.091265679999999	0.36008943714740865	3.349273539999999	0.225529102508941	3.935062585	0.12208431333399888	4.16709119	0.3592027207382013	3.8387586700000003	0.21906990502493703	3.8383387900000003	0.2402424124565727	3.58170831	0.4100100048810303	3.85647424	0.14945069485824855
3.3	4.497783	3.983775	4.204344	3.433617	4.029879749999999	3.504435501510574	3.4971608126888216	3.523935688821752	3.6329968972809663	3.5396322250755285	4.41426568	0.3865629746304444	3.8854454400000003	0.2522718709019426	4.091265679999999	0.36008943714740865	3.349273539999999	0.225529102508941	3.935062585	0.12208431333399888	4.165603109999999	0.3575004193144295	3.83861909	0.21897201646744172	3.83953066	0.24177006747380003	3.57334033	0.404311661320199	3.8542732975000003	0.14515608123940144
3.31	4.369796	4.097276	4.3437660000000005	3.286912	4.0244375	3.5070420090361445	3.4989683885542164	3.5264050572289154	3.631954472891566	3.541092481927711	4.41426568	0.3865629746304444	3.8854454400000003	0.2522718709019426	4.091265679999999	0.36008943714740865	3.349273539999999	0.225529102508941	3.935062585	0.12208431333399888	4.16289424	0.354880951271566	3.84090413	0.2204769328486178	3.84417801	0.24694818092480275	3.56375749	0.39955520842202136	3.8529334675	0.14292151285142227
3.32	4.167482	3.942076	4.240274	3.2974300000000003	3.9118155	3.5090253123123123	3.500299042042042	3.5285488078078076	3.630949894894895	3.5422057642642644	4.41426568	0.3865629746304444	3.8854454400000003	0.2522718709019426	4.091265679999999	0.36008943714740865	3.349273539999999	0.225529102508941	3.935062585	0.12208431333399888	4.158220099999999	0.3516650020869769	3.84161163	0.22068895601506835	3.8483508	0.25009208602796024	3.55082927	0.3867152210733615	3.8497529499999996	0.13789931083481516
3.33	4.203536	3.940153	4.474494	3.3745779999999996	3.99819025	3.5111046856287427	3.50161597005988	3.531380979041916	3.630182314371257	3.5435709872754493	4.41426568	0.3865629746304444	3.8854454400000003	0.2522718709019426	4.091265679999999	0.36008943714740865	3.349273539999999	0.225529102508941	3.935062585	0.12208431333399888	4.155873949999999	0.35055945007463274	3.84292757	0.22088213116287403	3.85631156	0.25719740243870465	3.53995574	0.3759762019799777	3.848767205	0.136460576551149
3.34	4.449097	4.019367	4.481102	3.03221	3.995444	3.513904662686567	3.5031614955223884	3.5342159671641786	3.62839732238806	3.5449198619402984	4.41426568	0.3865629746304444	3.8854454400000003	0.2522718709019426	4.091265679999999	0.36008943714740865	3.349273539999999	0.225529102508941	3.935062585	0.12208431333399888	4.15512649	0.34984590462455145	3.84695187	0.220388598637233	3.8628314800000005	0.2646566693720737	3.52613769	0.3688527756037683	3.8477618825000004	0.13498328026815912
3.35	4.764868	3.935352	4.630769	3.12618	4.11429225	3.517627767857143	3.5044477767857143	3.5374795178571428	3.6269026279761905	3.5466144226190477	4.41426568	0.3865629746304444	3.8854454400000003	0.2522718709019426	4.091265679999999	0.36008943714740865	3.349273539999999	0.225529102508941	3.935062585	0.12208431333399888	4.15790501	0.35359175207061705	3.8493288100000003	0.22004368816690076	3.87158101	0.27533069933824866	3.51585306	0.36547401771235194	3.8486669725000002	0.13647070597845717
3.36	4.8991869999999995	3.9047110000000003	4.655595	3.061739	4.130308	3.521727350148368	3.5056355014836793	3.540797367952522	3.625225584569733	3.548346451038576	4.41426568	0.3865629746304444	3.8854454400000003	0.2522718709019426	4.091265679999999	0.36008943714740865	3.349273539999999	0.225529102508941	3.935062585	0.12208431333399888	4.16566331	0.3612544346366357	3.8495928800000003	0.22009465129973182	3.8802659299999998	0.2861251231667629	3.50578925	0.36396591143465107	3.8503278425	0.13888059661943628
3.37	4.740147	3.5579850000000004	4.561268	3.068734	3.9820335	3.525332142011834	3.505790381656805	3.54381651183432	3.6235791597633136	3.549629548816568	4.41426568	0.3865629746304444	3.8854454400000003	0.2522718709019426	4.091265679999999	0.36008943714740865	3.349273539999999	0.225529102508941	3.935062585	0.12208431333399888	4.17095412	0.3657722248498604	3.8442830700000004	0.22066566314933073	3.88799929	0.2939481986185576	3.49740364	0.3642818570017191	3.85016003	0.13870939733645327
3.38	4.646705	3.4306330000000003	4.56671	3.2058389999999997	3.96247175	3.528640026548673	3.505568678466077	3.546833896755162	3.6223468879056044	3.5508473724188794	4.41426568	0.3865629746304444	3.8854454400000003	0.2522718709019426	4.091265679999999	0.36008943714740865	3.349273539999999	0.225529102508941	3.935062585	0.12208431333399888	4.1751819	0.36882132883999263	3.84020857	0.224509520145004	3.8946445599999997	0.30168181600233906	3.49147672	0.36415455256198875	3.8503779375	0.13887006215413095
3.39	4.6025149999999995	3.761711	4.706874	3.152876	4.055993999999999	3.5317984823529414	3.506322038235294	3.5502457794117643	3.6209660911764705	3.552333097794117	4.41426568	0.3865629746304444	3.8854454400000003	0.2522718709019426	4.091265679999999	0.36008943714740865	3.349273539999999	0.225529102508941	3.935062585	0.12208431333399888	4.17726912	0.3706570088765539	3.8379217	0.22412861488712157	3.90272033	0.3124253948025584	3.48590038	0.365035083274045	3.8509528824999997	0.13960656961951015
3.4	4.771163	3.88214	4.745673999999999	2.870713	4.067422499999999	3.535432982404692	3.507424143695015	3.553751434017595	3.618765935483871	3.553843623900293	4.41426568	0.3865629746304444	3.8854454400000003	0.2522718709019426	4.091265679999999	0.36008943714740865	3.349273539999999	0.225529102508941	3.935062585	0.12208431333399888	4.18144694	0.37499123670745327	3.8384076	0.22417170776180906	3.9098090599999993	0.3233492866859887	3.4782351	0.36984144114959683	3.851974675	0.14082017456968401
3.41	4.907235	3.69861	4.656692	2.932378	4.04872875	3.539444099415205	3.5079831666666665	3.5569764064327485	3.616758953216374	3.5552906564327484	4.41426568	0.3865629746304444	3.8854454400000003	0.2522718709019426	4.091265679999999	0.36008943714740865	3.349273539999999	0.225529102508941	3.935062585	0.12208431333399888	4.1877273200000005	0.3818415405867057	3.83719924	0.2246002130571407	3.91933825	0.3311629962839797	3.4722605	0.3738040052180085	3.8541313274999998	0.1421725816207595
3.42	4.80698	3.6004639999999997	4.452047	3.169922	4.00735325	3.5431395393586005	3.5082527900874636	3.559585941690962	3.615456221574344	3.5566086231778424	4.41426568	0.3865629746304444	3.8854454400000003	0.2522718709019426	4.091265679999999	0.36008943714740865	3.349273539999999	0.225529102508941	3.935062585	0.12208431333399888	4.19516025	0.3866073136984526	3.8350219300000004	0.2258382513086838	3.92846021	0.33316163918562436	3.4684288599999995	0.3749292412435711	3.8567678125	0.14254820473723825
3.43	4.826586	3.5571979999999996	4.5625599999999995	3.3531699999999995	4.0748785	3.546870488372093	3.5083950726744186	3.5625015639534885	3.6146937616279065	3.5581152216569767	4.41426568	0.3865629746304444	3.8854454400000003	0.2522718709019426	4.091265679999999	0.36008943714740865	3.349273539999999	0.225529102508941	3.935062585	0.12208431333399888	4.20077728	0.3916777999552622	3.8329653500000003	0.2274328388413586	3.9367821600000004	0.3385140799622058	3.46420522	0.37381204133311796	3.8586825025000002	0.14418615091373135
3.44	5.004840000000001	3.54273	4.525392	3.184812	4.0644435	3.551096486956522	3.508494594202898	3.565292550724638	3.613447727536232	3.5595828398550724	4.41426568	0.3865629746304444	3.8854454400000003	0.2522718709019426	4.091265679999999	0.36008943714740865	3.349273539999999	0.225529102508941	3.935062585	0.12208431333399888	4.20728188	0.3995759176015891	3.8290802200000003	0.22904969600038277	3.94451749	0.3430532527284992	3.4529477499999994	0.36491152338060245	3.858456835	0.14384243275574918
3.45	5.136772	3.5437809999999996	4.253181	3.425555	4.08982225	3.5556793641618496	3.508596578034682	3.567280667630058	3.612904684971098	3.561115323699422	4.41426568	0.3865629746304444	3.8854454400000003	0.2522718709019426	4.091265679999999	0.36008943714740865	3.349273539999999	0.225529102508941	3.935062585	0.12208431333399888	4.21359653	0.4092068690902319	3.8268928300000002	0.23073005511697303	3.94815523	0.34438908826698955	3.4426459599999997	0.3505758463670641	3.8578226374999995	0.14266459010649873
3.46	5.222766	3.621893	4.343517	3.149453	4.08440725	3.5604836484149858	3.5089230806916425	3.5695176599423633	3.6115690893371752	3.5626233695965417	4.41426568	0.3865629746304444	3.8854454400000003	0.2522718709019426	4.091265679999999	0.36008943714740865	3.349273539999999	0.225529102508941	3.935062585	0.12208431333399888	4.220299819999999	0.4201574098332435	3.82496398	0.23163681059098695	3.9513991000000006	0.34658509835193974	3.43552621	0.3492120077931172	3.8580472775000003	0.14300652162909094
3.47	4.917494	3.230156	4.5935559999999995	3.109648	3.9627134999999996	3.564383103448276	3.508122025862069	3.5724602988505745	3.6101267873563216	3.56377305387931	4.41426568	0.3865629746304444	3.8854454400000003	0.2522718709019426	4.091265679999999	0.36008943714740865	3.349273539999999	0.225529102508941	3.935062585	0.12208431333399888	4.225376290000001	0.4255034711386631	3.8202236199999997	0.23887085286890128	3.9570054599999995	0.3524026982176737	3.4311855600000003	0.35054880082584233	3.8584477325	0.14324517378835722
3.48	5.006215000000001	3.4391890000000003	4.171078	2.9626289999999997	3.8947777500000003	3.5685144269340974	3.5079245100286536	3.574175535816619	3.6082714928366766	3.5647214914040113	4.41426568	0.3865629746304444	3.8854454400000003	0.2522718709019426	4.091265679999999	0.36008943714740865	3.349273539999999	0.225529102508941	3.935062585	0.12208431333399888	4.23136237	0.43225021905159206	3.8170758399999998	0.2418087511415129	3.9610514600000006	0.35251574701078464	3.42607325	0.35363440981934385	3.85889073	0.1432887714523811
3.49	4.6565	3.374816	4.164574	3.009188	3.8012695	3.571622957142857	3.5075442000000003	3.5758623885714287	3.606559825714286	3.5653973428571426	4.41426568	0.3865629746304444	3.8854454400000003	0.2522718709019426	4.091265679999999	0.36008943714740865	3.349273539999999	0.225529102508941	3.935062585	0.12208431333399888	4.23383207	0.4339805573706467	3.8102823	0.24460730531495165	3.96809509	0.34943080444949537	3.4211204	0.3559858413308396	3.858332465	0.14340454008277448
3.5	4.842659	3.3175149999999998	4.1699	2.897249	3.80683075	3.5752441424501424	3.5070028062678062	3.577554803418803	3.604538997150997	3.5660851873219372	4.88536002	0.36777642237797087	3.67723866	0.26657557845088575	4.66401102	0.2690792458935835	3.59982122	0.27280319496892186	4.20660773	0.15703621382050567	4.23839087	0.43797943421750135	3.8046602899999997	0.24940896845717514	3.97545003	0.3458057270529401	3.4162083600000006	0.35980953539834326	3.8586773875000002	0.14323699782328242
3.51	4.985658	3.2195	4.193974	3.191108	3.8975600000000004	3.5792509999999997	3.506186036931818	3.5793059943181817	3.603364477272727	3.567026877130682	4.88536002	0.36777642237797087	3.67723866	0.26657557845088575	4.66401102	0.2690792458935835	3.59982122	0.27280319496892186	4.20660773	0.15703621382050567	4.24184904	0.4425228700096628	3.7942062699999997	0.25182044270587023	3.9841483899999997	0.3401508533994867	3.4152864500000004	0.360271328123025	3.8588725375	0.14327693963852242
3.52	4.784296	3.4145	4.141305	2.985332	3.83135825	3.5826647252124646	3.5059263031161474	3.580898059490085	3.601613677053824	3.5677756912181304	4.88536002	0.36777642237797087	3.67723866	0.26657557845088575	4.66401102	0.2690792458935835	3.59982122	0.27280319496892186	4.20660773	0.15703621382050567	4.24272881	0.44352184324402133	3.79082401	0.25463882664542953	3.9909393	0.3363834504887755	3.4121885599999997	0.36263916114419525	3.8591701700000005	0.1431876399422165
3.53	4.80295	3.630968	4.252534	3.026457	3.92822725	3.586111858757062	3.5062795282485872	3.5827953361581923	3.5999889406779664	3.5687939159604523	4.88536002	0.36777642237797087	3.67723866	0.26657557845088575	4.66401102	0.2690792458935835	3.59982122	0.27280319496892186	4.20660773	0.15703621382050567	4.24283084	0.4436508050963908	3.78916894	0.2551391055731771	3.99838831	0.33381067008748166	3.4084151599999997	0.36468477493245505	3.8597008125	0.14334574557005286
3.54	4.99239	3.665124	4.274389	3.1276450000000002	4.014887000000001	3.5900732056338027	3.506726977464789	3.5847434873239434	3.598658394366197	3.5700505161971834	4.88536002	0.36777642237797087	3.67723866	0.26657557845088575	4.66401102	0.2690792458935835	3.59982122	0.27280319496892186	4.20660773	0.15703621382050567	4.247822930000001	0.44926932019608706	3.78838416	0.25540124046013907	4.00672711	0.3301288435461618	3.4041846300000005	0.36547051808670483	3.8617797074999998	0.1440792854026121
3.55	4.68268	3.6429329999999998	4.07387	3.145867	3.8863375	3.5931423258426967	3.507109578651685	3.586117438202247	3.5973865084269665	3.5709389627808985	4.88536002	0.36777642237797087	3.67723866	0.26657557845088575	4.66401102	0.2690792458935835	3.59982122	0.27280319496892186	4.20660773	0.15703621382050567	4.2500317899999995	0.45087208908821147	3.78915869	0.2548352479258428	4.01043165	0.32876657245686464	3.39985418	0.3659445275051715	3.8623690775	0.1440577755622727
3.56	4.837199	3.579579	4.147406	3.428915	3.99827475	3.5966270784313727	3.5073125742296916	3.587689675070028	3.596914599439776	3.572135981792717	4.88536002	0.36777642237797087	3.67723866	0.26657557845088575	4.66401102	0.2690792458935835	3.59982122	0.27280319496892186	4.20660773	0.15703621382050567	4.25315029	0.4538641243442448	3.7913347400000004	0.2520646606695483	4.0134970999999995	0.3285985934510786	3.3963257299999996	0.36392045700791736	3.8635769650000005	0.1446908078776915
3.57	4.995067000000001	3.6578929999999996	4.215263	3.433549	4.075443	3.6005333351955304	3.5077331899441337	3.5894426731843576	3.59645827094972	3.573541867318436	4.88536002	0.36777642237797087	3.67723866	0.26657557845088575	4.66401102	0.2690792458935835	3.59982122	0.27280319496892186	4.20660773	0.15703621382050567	4.25636912	0.45799571800845573	3.7921267	0.25151363784387953	4.01900121	0.3273069340114298	3.3940712200000003	0.36297384665269755	3.8653920625000002	0.14620601949082412
3.58	5.247311	3.703136	4.363708	3.4218070000000003	4.1839905	3.6051204596100277	3.508277487465181	3.591599401114206	3.5959717771587747	3.5752422813370472	4.88536002	0.36777642237797087	3.67723866	0.26657557845088575	4.66401102	0.2690792458935835	3.59982122	0.27280319496892186	4.20660773	0.15703621382050567	4.26132233	0.4660181643142288	3.7924454099999996	0.25137909575902634	4.02640583	0.3266383850039333	3.39262303	0.3625671058471504	3.8681991499999997	0.14959626390756567
3.59	5.388796	3.6087789999999997	4.787056	3.3930490000000004	4.29442	3.6100751138888887	3.508556658333333	3.594920113888889	3.595408102777778	3.577239997222222	4.88536002	0.36777642237797087	3.67723866	0.26657557845088575	4.66401102	0.2690792458935835	3.59982122	0.27280319496892186	4.20660773	0.15703621382050567	4.2678884	0.4772108585227653	3.79514296	0.24788740165838488	4.03663528	0.33426984743905286	3.39166467	0.3624367264484571	3.8728328275	0.15549407729838746
3.6	5.189382999999999	3.307791	4.79249	3.4587689999999998	4.18710825	3.6144499279778395	3.508000520775623	3.59823748199446	3.595029601108033	3.578929382963989	4.88536002	0.36777642237797087	3.67723866	0.26657557845088575	4.66401102	0.2690792458935835	3.59982122	0.27280319496892186	4.20660773	0.15703621382050567	4.2769897	0.48602728779067106	3.7927446000000002	0.2514411149729615	4.04933743	0.3386323079449494	3.39095686	0.3622337854185231	3.8775071475	0.1578514061721701
3.61	5.214396	3.5211550000000003	4.870388	3.47461	4.27013725	3.618869668508287	3.508036859116022	3.6017517099447516	3.594696950276243	3.5808387969613262	4.88536002	0.36777642237797087	3.67723866	0.26657557845088575	4.66401102	0.2690792458935835	3.59982122	0.27280319496892186	4.20660773	0.15703621382050567	4.28565186	0.4949460651579401	3.79100504	0.25272188530033074	4.06108416	0.3465237002310072	3.39300154	0.36212199741776613	3.8826856500000004	0.1621380568944599
3.62	5.348299	3.5891640000000002	4.72053	3.4552650000000003	4.2783145000000005	3.623633936639118	3.508260349862259	3.604833743801653	3.5943128402203857	3.5827602176308537	4.88536002	0.36777642237797087	3.67723866	0.26657557845088575	4.66401102	0.2690792458935835	3.59982122	0.27280319496892186	4.20660773	0.15703621382050567	4.29560899	0.5061940923650899	3.7909121700000004	0.25279505541709474	4.07222219	0.3496580092983072	3.3966493000000004	0.3608790340806818	3.8888481625000004	0.1653473994321004
3.63	5.383095	3.453722	4.666644	3.718455	4.305479	3.628467620879121	3.5081105192307693	3.6077508049450553	3.59465389010989	3.5847457087912087	4.88536002	0.36777642237797087	3.67723866	0.26657557845088575	4.66401102	0.2690792458935835	3.59982122	0.27280319496892186	4.20660773	0.15703621382050567	4.3059864800000005	0.5177300520941368	3.7900626699999997	0.2537920210844701	4.08187326	0.35262976100192067	3.40337941	0.3605385751704063	3.895325455	0.16885280584346185
3.64	5.557098	3.353314	4.546284	3.76914	4.306459	3.6337515397260276	3.507686419178082	3.6103221287671237	3.5951319342465755	3.5867230054794517	4.88536002	0.36777642237797087	3.67723866	0.26657557845088575	4.66401102	0.2690792458935835	3.59982122	0.27280319496892186	4.20660773	0.15703621382050567	4.31892237	0.5326049785216502	3.7870153099999997	0.25719980092631656	4.09319561	0.3491301690379378	3.4141830800000004	0.35505391415670823	3.9033290925	0.16918522967555194
3.65	5.352522	3.1381360000000003	4.791436	3.6345090000000004	4.2291507500000005	3.6384476338797813	3.506676718579235	3.613549215846995	3.5952395218579234	3.588478272540984	4.88536002	0.36777642237797087	3.67723866	0.26657557845088575	4.66401102	0.2690792458935835	3.59982122	0.27280319496892186	4.20660773	0.15703621382050567	4.33120131	0.542149098986251	3.7799420199999996	0.2651785537514189	4.10544226	0.3519457365616009	3.42221336	0.3507973338061032	3.9096997375	0.16934125744443929
3.66	5.495446	3.3712340000000003	4.897703	3.720385	4.371192	3.64350757493188	3.506307664850136	3.617048272479564	3.5955805177111717	3.590611007493188	4.88536002	0.36777642237797087	3.67723866	0.26657557845088575	4.66401102	0.2690792458935835	3.59982122	0.27280319496892186	4.20660773	0.15703621382050567	4.344218430000001	0.5543060344523061	3.7756017600000003	0.2682936038989203	4.11988822	0.3545374217626243	3.4320213900000005	0.3451850503442974	3.9179324500000003	0.17157273107643378
3.67	5.341032	3.320271	4.719142	3.673727	4.263543	3.648120413043478	3.5058021304347826	3.6200430923913047	3.5957928722826087	3.5924396270380434	4.88536002	0.36777642237797087	3.67723866	0.26657557845088575	4.66401102	0.2690792458935835	3.59982122	0.27280319496892186	4.20660773	0.15703621382050567	4.35717291	0.5623358186302568	3.76951036	0.27166011582938043	4.131724510000001	0.3545887143568714	3.4415685000000003	0.33840161072430375	3.9249940699999994	0.17111475443428203
3.68	5.338522	3.2771850000000002	4.847385	3.65157	4.2786655	3.652701447154471	3.505182571815718	3.6233692222222227	3.595944029810298	3.5942993177506772	4.88536002	0.36777642237797087	3.67723866	0.26657557845088575	4.66401102	0.2690792458935835	3.59982122	0.27280319496892186	4.20660773	0.15703621382050567	4.37309187	0.5673870011375527	3.7626094	0.2753259105293321	4.14352738	0.3585879130575397	3.45084552	0.33116643678193464	3.9325185424999995	0.1699419156999941
3.69	5.372213	3.433658	4.590625	3.786527	4.29575575	3.657348775675676	3.5049892621621623	3.625983427027027	3.5964591189189186	3.5961951459459462	4.88536002	0.36777642237797087	3.67723866	0.26657557845088575	4.66401102	0.2690792458935835	3.59982122	0.27280319496892186	4.20660773	0.15703621382050567	4.38798499	0.573899019185399	3.7569311900000004	0.2762036555531093	4.152050679999999	0.35898794587997696	3.4602669499999994	0.32711564418958644	3.9393084525	0.17076109308125095
3.7	5.341228	3.637893	4.631855	3.924505	4.383870249999999	3.6618875336927226	3.5053474932614552	3.6286946711590296	3.597343339622642	3.598318259433962	4.88536002	0.36777642237797087	3.67723866	0.26657557845088575	4.66401102	0.2690792458935835	3.59982122	0.27280319496892186	4.20660773	0.15703621382050567	4.39817347	0.5817132137918503	3.7565301	0.27634851479068584	4.16023298	0.36051796946912	3.46994953	0.3263753407854244	3.9462215200000004	0.17462076687294686
3.71	5.1602179999999995	4.025563	4.66211	3.740448	4.397084749999999	3.665915303763441	3.506745922043011	3.6314726693548387	3.5977280295698923	3.6004654811827956	4.88536002	0.36777642237797087	3.67723866	0.26657557845088575	4.66401102	0.2690792458935835	3.59982122	0.27280319496892186	4.20660773	0.15703621382050567	4.40722657	0.5864860866687964	3.7609074199999997	0.2771150962970778	4.16962658	0.361241023627906	3.4772605500000004	0.3241341870974511	3.9537552799999998	0.1776626223965619
3.72	5.111544	4.1867529999999995	4.720439	3.9923209999999996	4.50276425	3.6697909839142087	3.508568997319035	3.634392150134048	3.598785919571046	3.602884512734584	4.88536002	0.36777642237797087	3.67723866	0.26657557845088575	4.66401102	0.2690792458935835	3.59982122	0.27280319496892186	4.20660773	0.15703621382050567	4.41681711	0.5901087173598881	3.76846338	0.2783316956645947	4.17674399	0.36503000014633674	3.4871025500000004	0.3246869977870872	3.9622817575	0.18331352484862407
3.73	4.894105000000001	3.916605	4.769948	3.961903	4.38564025	3.673064550802139	3.5096600026737965	3.6374283957219253	3.5997568208556148	3.604977442513369	4.88536002	0.36777642237797087	3.67723866	0.26657557845088575	4.66401102	0.2690792458935835	3.59982122	0.27280319496892186	4.20660773	0.15703621382050567	4.42314942	0.5918134874897192	3.77154586	0.27824751837505546	4.18212676	0.369785903105806	3.49809449	0.32192961295768546	3.9687291324999996	0.1867545213878425
3.74	4.6821	3.8297550000000005	4.886281	3.60468	4.250704000000001	3.6757553119999997	3.5105135893333337	3.6407586693333336	3.5997699493333335	3.6066993800000002	4.88536002	0.36777642237797087	3.67723866	0.26657557845088575	4.66401102	0.2690792458935835	3.59982122	0.27280319496892186	4.20660773	0.15703621382050567	4.427846540000001	0.5919877995483201	3.7753525099999994	0.27638919877254403	4.18743835	0.3760574899802775	3.50401832	0.3183302552234839	3.9736639300000003	0.18762707915967528
3.75	4.60267	3.916391	4.774964	3.5342919999999998	4.2070792500000005	3.678220510638298	3.511593050531915	3.6437751728723407	3.5995958058510635	3.6082961349734037	4.88536002	0.36777642237797087	3.67723866	0.26657557845088575	4.66401102	0.2690792458935835	3.59982122	0.27280319496892186	4.20660773	0.15703621382050567	4.43138932	0.5919630935450152	3.77978863	0.2750405138431827	4.19282557	0.38059505138157385	3.5079058499999998	0.31627533669508223	3.9779773425	0.18798870715249905
3.76	4.828697	3.997055	4.975736	3.606058	4.3518865	3.6812721724137933	3.51288074801061	3.6473082254641906	3.5996129469496023	3.610268523209549	4.88536002	0.36777642237797087	3.67723866	0.26657557845088575	4.66401102	0.2690792458935835	3.59982122	0.27280319496892186	4.20660773	0.15703621382050567	4.44246596	0.5888920276579761	3.78516395	0.2739687060305348	4.20187821	0.3883426326977615	3.51009498	0.316188637664073	3.984900775	0.18888963275067475
3.77	4.739005	3.9076470000000003	4.7007840000000005	3.748802	4.2740595	3.6840704074074075	3.513925103174603	3.6500951984126986	3.600007626984127	3.612024583994709	4.88536002	0.36777642237797087	3.67723866	0.26657557845088575	4.66401102	0.2690792458935835	3.59982122	0.27280319496892186	4.20660773	0.15703621382050567	4.4525080500000005	0.5852534845487938	3.78946309	0.2724647393471949	4.2086339	0.3911046670660357	3.5126171300000006	0.31708445575415134	3.9908055425000004	0.1886042200658635
3.78	4.650917	4.08877	4.6483	3.368172	4.18903975	3.6866214538258575	3.5154418443271767	3.6527289841688657	3.5993959234828496	3.613547051451187	4.88536002	0.36777642237797087	3.67723866	0.26657557845088575	4.66401102	0.2690792458935835	3.59982122	0.27280319496892186	4.20660773	0.15703621382050567	4.46210869	0.5804880647976769	3.7939678900000002	0.27366145098000244	4.216313899999999	0.3921312922922296	3.5061549699999994	0.3133176510328146	3.9946363625000005	0.18870221871055706
3.79	4.864332	4.204882	4.474077	3.815195	4.3396215	3.689720692105263	3.5172561605263155	3.6548904263157893	3.5999638157894736	3.61545777368421	4.88536002	0.36777642237797087	3.67723866	0.26657557845088575	4.66401102	0.2690792458935835	3.59982122	0.27280319496892186	4.20660773	0.15703621382050567	4.4746481	0.5754252694480457	3.80018413	0.27587795518548397	4.22222325	0.3915118888001259	3.50436509	0.3110042565147446	4.0003551425	0.19041443734139638
3.8	4.751104	4.057883	4.682435	3.7403009999999997	4.30793075	3.692506475065617	3.5186751286089235	3.657587393700787	3.600332154855643	3.6172752880577423	4.88536002	0.36777642237797087	3.67723866	0.26657557845088575	4.66401102	0.2690792458935835	3.59982122	0.27280319496892186	4.20660773	0.15703621382050567	4.48522464	0.5706215015455195	3.80256453	0.27707366149606316	4.23079241	0.392118719018572	3.50016751	0.30483660786036243	4.0046872725	0.1924443879202278
3.81	4.5830660000000005	3.906898	4.470891	3.376834	4.08442225	3.6948377827225127	3.5196914188481676	3.6597164607329846	3.599747081151832	3.6184981858638747	4.88536002	0.36777642237797087	3.67723866	0.26657557845088575	4.66401102	0.2690792458935835	3.59982122	0.27280319496892186	4.20660773	0.15703621382050567	4.49120279	0.5684580096773743	3.8045157700000005	0.27711488691532904	4.23833875	0.3893682763831947	3.4929809599999997	0.2990768493489386	4.0067595675000005	0.19217318511033982
3.82	4.494776	3.7453399999999997	4.688413000000001	3.4498810000000004	4.094602500000001	3.6969263942558745	3.520280579634465	3.6624023524804175	3.599355785900783	3.619741278067885	4.88536002	0.36777642237797087	3.67723866	0.26657557845088575	4.66401102	0.2690792458935835	3.59982122	0.27280319496892186	4.20660773	0.15703621382050567	4.495497810000001	0.5668275981985007	3.80449026	0.2771202695647621	4.247077920000001	0.38956651193974406	3.4879088	0.295404712064694	4.0087436975	0.19204428514549557
3.83	4.215415	3.654009	4.850529	3.349622	4.01739375	3.698276625	3.520628830729166	3.6654964322916666	3.5987054375	3.6207768313802084	4.88536002	0.36777642237797087	3.67723866	0.26657557845088575	4.66401102	0.2690792458935835	3.59982122	0.27280319496892186	4.20660773	0.15703621382050567	4.49619484	0.5664358421537525	3.80531499	0.27654209756725356	4.25526488	0.39357933824993185	3.4812444100000004	0.29085154549862	4.009504779999999	0.19192501767613582
3.84	4.341288	3.7446010000000003	4.978462	3.5764820000000004	4.16020825	3.6999467844155847	3.5212105766233766	3.6689067324675326	3.5986477142857143	3.6221779519480517	4.88536002	0.36777642237797087	3.67723866	0.26657557845088575	4.66401102	0.2690792458935835	3.59982122	0.27280319496892186	4.20660773	0.15703621382050567	4.50093818	0.563089501930827	3.8059040299999998	0.27634740010986436	4.26400953	0.3998490885362349	3.4796222300000004	0.2898517768419682	4.0126184925	0.19181782993918328
3.85	4.429653	3.4319420000000003	4.826069	3.6474450000000003	4.083777250000001	3.7018372150259067	3.5209793108808287	3.6719045621761657	3.5987741321243525	3.6233738050518136	4.88536002	0.36777642237797087	3.67723866	0.26657557845088575	4.66401102	0.2690792458935835	3.59982122	0.27280319496892186	4.20660773	0.15703621382050567	4.50638861	0.5596911067632112	3.80231525	0.27886408852343303	4.26940443	0.40377687906853266	3.47974525	0.28992105264903295	4.014463385	0.19160389785843893
3.86	4.437209999999999	3.369339	4.928239	3.6237239999999997	4.089627999999999	3.7037374031007753	3.520587475452196	3.675150904392765	3.598838602067183	3.62457859625323	4.88536002	0.36777642237797087	3.67723866	0.26657557845088575	4.66401102	0.2690792458935835	3.59982122	0.27280319496892186	4.20660773	0.15703621382050567	4.51377948	0.5537584096707812	3.79942008	0.28185536950664686	4.27483265	0.40896764036806854	3.47827646	0.28880253250682647	4.0165771675	0.1912516474114725
3.87	4.24937	3.6290080000000002	5.125439	3.8050610000000002	4.2022195	3.705143672680413	3.5208669097938143	3.6788887603092784	3.599370103092783	3.626067361469072	4.88536002	0.36777642237797087	3.67723866	0.26657557845088575	4.66401102	0.2690792458935835	3.59982122	0.27280319496892186	4.20660773	0.15703621382050567	4.520215090000001	0.5467955273547928	3.80001339	0.28142899556951867	4.28310766	0.417718046639771	3.47807012	0.28855907455824237	4.020351565	0.1911526517208194
3.88	3.9284570000000003	3.503483	4.929022	4.114114	4.118769	3.705717742930591	3.520822221079692	3.6821024704370178	3.6006933521850897	3.6273339466580974	4.88536002	0.36777642237797087	3.67723866	0.26657557845088575	4.66401102	0.2690792458935835	3.59982122	0.27280319496892186	4.20660773	0.15703621382050567	4.52560117	0.5381327488083899	3.7974361400000003	0.28296385655129486	4.29088789	0.42245133269462953	3.48204546	0.2945541423211674	4.023992665	0.1895012587902246
3.89	4.350264	3.3950190000000005	4.95714	3.847556	4.13749475	3.7073704256410256	3.5204996487179483	3.6853717974358973	3.6013263333333336	3.628642051282051	4.88536002	0.36777642237797087	3.67723866	0.26657557845088575	4.66401102	0.2690792458935835	3.59982122	0.27280319496892186	4.20660773	0.15703621382050567	4.53656116	0.5229243142661405	3.7941571800000005	0.28572249134032557	4.29866635	0.4275067009321638	3.4827144500000005	0.29531418778775165	4.028024785	0.1875543576561553
3.9	4.541398	3.631319	5.135986	3.744122	4.2632062500000005	3.7095034884910487	3.520783074168798	3.689081808184143	3.6016915396419433	3.6302649776214833	4.88536002	0.36777642237797087	3.67723866	0.26657557845088575	4.66401102	0.2690792458935835	3.59982122	0.27280319496892186	4.20660773	0.15703621382050567	4.54679855	0.5126965292026499	3.7918451099999997	0.28609887875855883	4.30836209	0.43539890221109206	3.4793823300000004	0.29037571755044367	4.0315970199999995	0.18860538268475355
3.91	4.512248	3.648956	5.054955	3.8626240000000003	4.26969575	3.711551306122449	3.521110045918367	3.6925661785714285	3.6023571836734694	3.631896178571428	4.88536002	0.36777642237797087	3.67723866	0.26657557845088575	4.66401102	0.2690792458935835	3.59982122	0.27280319496892186	4.20660773	0.15703621382050567	4.5577910600000004	0.49976276829385285	3.7896162399999995	0.2863374629022422	4.31697424	0.44158225651478017	3.47564114	0.28283140960847364	4.03500567	0.1898057288808803
3.92	4.7031279999999995	3.80922	4.9352849999999995	3.8208550000000003	4.317122	3.714074402035623	3.5218431501272267	3.6957283129770993	3.6029131577608142	3.633639755725191	4.88536002	0.36777642237797087	3.67723866	0.26657557845088575	4.66401102	0.2690792458935835	3.59982122	0.27280319496892186	4.20660773	0.15703621382050567	4.56959572	0.488888817256436	3.7869827400000005	0.2849163100293088	4.32411327	0.44577214569924173	3.47310763	0.2785173202467887	4.03844984	0.1917784200253767
3.93	4.851593	3.8300479999999997	4.845981	3.993862	4.380371	3.716961505076142	3.5226253959390865	3.698647736040609	3.6039054137055837	3.6355350126903554	4.88536002	0.36777642237797087	3.67723866	0.26657557845088575	4.66401102	0.2690792458935835	3.59982122	0.27280319496892186	4.20660773	0.15703621382050567	4.58286805	0.47812348442384073	3.7832815999999996	0.2818825735231211	4.3295989299999995	0.44880527898099976	3.47309191	0.2784875842295789	4.0422101225	0.19476611433377533
3.94	4.976024	3.766656	4.712457	3.971376	4.35662825	3.7201490050632913	3.5232431949367085	3.701214341772152	3.6048357189873417	3.6373605651898737	4.88536002	0.36777642237797087	3.67723866	0.26657557845088575	4.66401102	0.2690792458935835	3.59982122	0.27280319496892186	4.20660773	0.15703621382050567	4.59765402	0.4669493884554512	3.7806011799999997	0.2807397961230602	4.33751989	0.44849942989909336	3.4733588199999996	0.2789565331288097	4.0472834775	0.19629183188385774
3.95	4.966812	3.995095	4.485355	3.9032080000000002	4.3376175	3.723297143939394	3.5244347398989904	3.703194494949495	3.6055891843434345	3.6391288907828283	4.88536002	0.36777642237797087	3.67723866	0.26657557845088575	4.66401102	0.2690792458935835	3.59982122	0.27280319496892186	4.20660773	0.15703621382050567	4.61001622	0.4600760814915383	3.78083342	0.28090917581821695	4.34367953	0.4462293038401914	3.47555317	0.28148008278317305	4.052520585	0.19698752104642384
3.96	5.07367	4.03611	4.729399	3.704306	4.38587125	3.726698586901763	3.525723594458438	3.705779392947103	3.6058378413098238	3.641009853904282	4.88536002	0.36777642237797087	3.67723866	0.26657557845088575	4.66401102	0.2690792458935835	3.59982122	0.27280319496892186	4.20660773	0.15703621382050567	4.62122673	0.45754688720048836	3.78204159	0.2817518667446598	4.35361317	0.4436148398035349	3.4751707000000005	0.2811394021923382	4.0580130475	0.19855791484356894
3.97	4.89501	3.946421	4.412452	3.746638	4.25013025	3.7296340427135677	3.526780623115578	3.7075549522613063	3.606191610552764	3.642540307160804	4.88536002	0.36777642237797087	3.67723866	0.26657557845088575	4.66401102	0.2690792458935835	3.59982122	0.27280319496892186	4.20660773	0.15703621382050567	4.629542939999999	0.45485511796706807	3.7830541899999997	0.28216266749091273	4.35986341	0.4399449953507131	3.4756699699999998	0.2815807910408048	4.0620326275	0.19833548422615008
3.98	4.88791	3.9080779999999997	4.569105	3.492556	4.21441225	3.7325369899749377	3.5277362556390974	3.7097142255639097	3.6059068095238094	3.6439735701754388	4.88536002	0.36777642237797087	3.67723866	0.26657557845088575	4.66401102	0.2690792458935835	3.59982122	0.27280319496892186	4.20660773	0.15703621382050567	4.63856525	0.4508855171997689	3.78227565	0.28170426961578476	4.36834001	0.4356653682538737	3.4752484600000004	0.28152306625383766	4.0661073425000005	0.19722434590563284
3.99	5.053777	3.9356370000000003	4.576411	3.530183	4.274002	3.73584009	3.5287560074999997	3.7118809675	3.6057175	3.64554864125	4.88536002	0.36777642237797087	3.67723866	0.26657557845088575	4.66401102	0.2690792458935835	3.59982122	0.27280319496892186	4.20660773	0.15703621382050567	4.64981285	0.4470189524388572	3.78134205	0.2810322490335472	4.377638350000001	0.42999098860750523	3.4745473799999997	0.28129572960706667	4.0708351575	0.19647568397606946
4.0	4.956262000000001	4.10311	4.363962	3.624348	4.2619205000000004	3.738883536159601	3.530188311720698	3.7135071047381545	3.605763960099751	3.6470857281795515	5.235626120000001	0.2716333554646512	3.9883887200000006	0.24836725472179627	4.40515578	0.383141588713535	3.9940274400000004	0.572145460555064	4.405799515	0.16508855308670262	4.661880050000001	0.438680645751125	3.78027409	0.27958639862366885	4.38600449	0.4213317859517825	3.47492883	0.281474475579749	4.075771865	0.19499249703734167
4.01	4.903007	4.069082	4.296926	3.5044769999999996	4.193372999999999	3.7417793656716416	3.531528843283582	3.714958395522388	3.605512002487562	3.6484446517412934	5.235626120000001	0.2716333554646512	3.9883887200000006	0.24836725472179627	4.40515578	0.383141588713535	3.9940274400000004	0.572145460555064	4.405799515	0.16508855308670262	4.6759330299999995	0.4232477786892843	3.7802843200000003	0.27959705348134434	4.39380334	0.4122037612217942	3.47270268	0.2803380249589432	4.0806808425000005	0.1916503332792363
4.02	4.833197	4.179758	4.281853	3.4136319999999998	4.17711	3.7444875980148886	3.53313735235732	3.7163650818858565	3.6050358734491317	3.649756476426799	5.235626120000001	0.2716333554646512	3.9883887200000006	0.24836725472179627	4.40515578	0.383141588713535	3.9940274400000004	0.572145460555064	4.405799515	0.16508855308670262	4.68687347	0.4127994516783649	3.78420347	0.28243642053694834	4.4009268200000005	0.4038860833535739	3.47242162	0.28038346847307205	4.086106345	0.1865038824808654
4.03	5.343873	4.3147020000000005	4.055993	3.170464	4.221258	3.748446472772277	3.5350719183168318	3.717205745049505	3.6039602004950497	3.651171084158416	5.235626120000001	0.2716333554646512	3.9883887200000006	0.24836725472179627	4.40515578	0.383141588713535	3.9940274400000004	0.572145460555064	4.405799515	0.16508855308670262	4.69961003	0.41322941664937507	3.7887242800000003	0.28728085089741473	4.40420651	0.3996763635529559	3.4703074599999995	0.2818662140914651	4.09071207	0.1840573058838906
4.04	5.135427	4.374372	4.279177	3.243099	4.258018750000001	3.751871116049383	3.537144264197531	3.7185933283950616	3.603069185185185	3.65266947345679	5.235626120000001	0.2716333554646512	3.9883887200000006	0.24836725472179627	4.40515578	0.383141588713535	3.9940274400000004	0.572145460555064	4.405799515	0.16508855308670262	4.70968863	0.4114232738100614	3.7915839	0.2916835912051809	4.40917442	0.3949284806937707	3.46801893	0.2827802970721117	4.09461647	0.18341625413517063
4.05	5.465622999999999	4.243277	4.389193000000001	3.4327550000000002	4.382712	3.7560921798029554	3.538883507389163	3.720245051724138	3.6026496921182263	3.6544676077586202	5.235626120000001	0.2716333554646512	3.9883887200000006	0.24836725472179627	4.40515578	0.383141588713535	3.9940274400000004	0.572145460555064	4.405799515	0.16508855308670262	4.72372817	0.4130379978064858	3.79453353	0.29475969875638736	4.4149840000000005	0.3902443928651148	3.46875526	0.28258967880270375	4.10050024	0.1831232654361565
4.06	5.4709509999999995	3.840744	4.6081460000000005	3.327042	4.31172075	3.760305592137592	3.5396251793611793	3.7224266265356265	3.6019725233415234	3.6560824803439806	5.235626120000001	0.2716333554646512	3.9883887200000006	0.24836725472179627	4.40515578	0.383141588713535	3.9940274400000004	0.572145460555064	4.405799515	0.16508855308670262	4.73880303	0.4125194223181442	3.79274019	0.293917947284185	4.4226050699999995	0.3864443326896645	3.4680195400000002	0.28286451442144867	4.1055419575	0.1819126965473652
4.07	5.33257	3.7763530000000003	4.827743	3.1645849999999998	4.27531275	3.764159181372549	3.540205394607843	3.7251357352941175	3.6009004950980392	3.6576002015931373	5.235626120000001	0.2716333554646512	3.9883887200000006	0.24836725472179627	4.40515578	0.383141588713535	3.9940274400000004	0.572145460555064	4.405799515	0.16508855308670262	4.75318516	0.40782548079679243	3.79132848	0.2936514539121067	4.43151484	0.38539946146388987	3.4632373899999997	0.2839202198615039	4.1098164675	0.18081539713934006
4.08	5.140568	3.9098129999999998	4.926779	3.147023	4.28104575	3.7675244841075792	3.5411090806845964	3.7280737383863083	3.599790770171149	3.6591245183374084	5.235626120000001	0.2716333554646512	3.9883887200000006	0.24836725472179627	4.40515578	0.383141588713535	3.9940274400000004	0.572145460555064	4.405799515	0.16508855308670262	4.76489259	0.4018712114502554	3.7932079499999998	0.2938038025808975	4.44005579	0.386828257490547	3.45792307	0.2848233043335548	4.11401985	0.1798490928437564
4.09	5.038512000000001	3.827695	4.878855000000001	3.101077	4.21153475	3.7706244536585367	3.5418080707317077	3.7308805219512196	3.5985743951219513	3.6604718603658535	5.235626120000001	0.2716333554646512	3.9883887200000006	0.24836725472179627	4.40515578	0.383141588713535	3.9940274400000004	0.572145460555064	4.405799515	0.16508855308670262	4.776249190000001	0.3932177919027977	3.7925446199999997	0.29364871888462063	4.44992679	0.3852867396702336	3.45202044	0.2860507602201338	4.11768526	0.1780368397261974
4.1	5.096052	3.9209050000000003	5.056374999999999	3.355394	4.3571815	3.773849338199513	3.5427304476885646	3.7341055693430656	3.597982715328467	3.6621670176399026	5.235626120000001	0.2716333554646512	3.9883887200000006	0.24836725472179627	4.40515578	0.383141588713535	3.9940274400000004	0.572145460555064	4.405799515	0.16508855308670262	4.78871455	0.3831726127745312	3.7945312	0.2938402545107236	4.458808370000001	0.38894667500967156	3.44975886	0.28591030369769893	4.122953245	0.177241922425582
4.11	5.388707999999999	4.017137	5.032136	3.298104	4.43402125	3.7777688980582522	3.543881919902913	3.7372561286407766	3.597254854368932	3.6640404502427186	5.235626120000001	0.2716333554646512	3.9883887200000006	0.24836725472179627	4.40515578	0.383141588713535	3.9940274400000004	0.572145460555064	4.405799515	0.16508855308670262	4.8019704	0.3807387974111509	3.7963670099999995	0.2946588647202553	4.46942265	0.3899736897398538	3.4464210100000003	0.2857108653388272	4.1285452675	0.17815328878185746
4.12	5.368133	4.111998	5.002510999999999	3.3670860000000005	4.462432	3.7816196585956416	3.5452575036319613	3.7403196997578694	3.5966975447941887	3.6659736016949154	5.235626120000001	0.2716333554646512	3.9883887200000006	0.24836725472179627	4.40515578	0.383141588713535	3.9940274400000004	0.572145460555064	4.405799515	0.16508855308670262	4.81309323	0.38087037505920945	3.79787623	0.29589492581571847	4.48101639	0.3883970734922007	3.44276515	0.2843467978266952	4.13368775	0.18030351505545014
4.13	5.149953	3.8699660000000002	4.89339	3.439918	4.33830675	3.7849248115942027	3.5460418236714975	3.743104893719807	3.5963188502415457	3.667597594806763	5.235626120000001	0.2716333554646512	3.9883887200000006	0.24836725472179627	4.40515578	0.383141588713535	3.9940274400000004	0.572145460555064	4.405799515	0.16508855308670262	4.82203967	0.37813349942987085	3.79687096	0.2954730197411696	4.48926944	0.3883025057471253	3.44003374	0.28303300166024015	4.137053452500001	0.18095569534346154
4.14	5.133082	3.968795	4.735614	3.2685389999999996	4.2765075	3.78817338313253	3.547060506024096	3.745496481927711	3.5955290192771083	3.669064847590361	5.235626120000001	0.2716333554646512	3.9883887200000006	0.24836725472179627	4.40515578	0.383141588713535	3.9940274400000004	0.572145460555064	4.405799515	0.16508855308670262	4.82773625	0.3784888821823597	3.7935852999999997	0.2916534936129757	4.495030099999999	0.38763405181939853	3.43564881	0.28225033549372835	4.138000115	0.18143934266535214
4.15	5.066369	3.799427	4.9755460000000005	3.1740649999999997	4.25385175	3.79124596875	3.54766715625	3.7484533317307696	3.594515884615385	3.6704705853365382	5.235626120000001	0.2716333554646512	3.9883887200000006	0.24836725472179627	4.40515578	0.383141588713535	3.9940274400000004	0.572145460555064	4.405799515	0.16508855308670262	4.83426517	0.3768985843169893	3.78809688	0.2862234437654129	4.50437963	0.3878377867728421	3.4310916700000003	0.2827627542378379	4.1394583375	0.18178169819033985
4.16	5.072207	3.5452329999999996	5.066867	3.1123260000000004	4.19915825	3.7943178177458035	3.547661318944844	3.751614995203837	3.5933595539568346	3.6717384214628295	5.235626120000001	0.2716333554646512	3.9883887200000006	0.24836725472179627	4.40515578	0.383141588713535	3.9940274400000004	0.572145460555064	4.405799515	0.16508855308670262	4.84031165	0.37580470764415735	3.7819463200000003	0.2847493150109181	4.51479629	0.3888252955752915	3.4298092299999996	0.28392400682719726	4.1417158725	0.18109918687251383
4.17	5.2779609999999995	3.2221539999999997	5.1699399999999995	3.206065	4.219029999999999	3.7978672033492824	3.546882593301435	3.7550081172248806	3.5924330119617225	3.6730477314593304	5.235626120000001	0.2716333554646512	3.9883887200000006	0.24836725472179627	4.40515578	0.383141588713535	3.9940274400000004	0.572145460555064	4.405799515	0.16508855308670262	4.85134209	0.3722482676369317	3.7730893200000004	0.2882626826783593	4.5297977	0.38481288340074665	3.4286582200000004	0.2846013864944129	4.1457218325	0.17828464831837065
4.18	5.486845000000001	3.6514819999999997	5.07758	3.427252	4.41078975	3.8018981766109783	3.5471322338902147	3.758164613365155	3.592038785202864	3.674808452267303	5.235626120000001	0.2716333554646512	3.9883887200000006	0.24836725472179627	4.40515578	0.383141588713535	3.9940274400000004	0.572145460555064	4.405799515	0.16508855308670262	4.862865060000001	0.37392024262336926	3.7703141099999997	0.28808232433584496	4.54515366	0.3755228484275362	3.42834338	0.2845851909951717	4.1516690525	0.17709235195517486
4.19	5.612727	3.9780110000000004	4.854585	3.758613	4.550984	3.8062096738095237	3.548158135714286	3.760775138095238	3.5924353904761905	3.6768945845238092	5.235626120000001	0.2716333554646512	3.9883887200000006	0.24836725472179627	4.40515578	0.383141588713535	3.9940274400000004	0.572145460555064	4.405799515	0.16508855308670262	4.87565845	0.37749036144941117	3.7709604999999997	0.2884788000561322	4.55819873	0.36305769860808296	3.43107841	0.286444450452011	4.158974022500001	0.17835508300417713
4.2	5.692566	3.99381	4.689997	4.063827	4.610049999999999	3.810690330166271	3.5492166912114014	3.7629823159144893	3.5935550855106886	3.6791111057007124	5.235626120000001	0.2716333554646512	3.9883887200000006	0.24836725472179627	4.40515578	0.383141588713535	3.9940274400000004	0.572145460555064	4.405799515	0.16508855308670262	4.89076123	0.37967509094432333	3.7680181900000003	0.2846263850475282	4.5684548000000005	0.35186711794365527	3.43825124	0.2932071295130807	4.166371365	0.18157328429222724
4.21	5.673271	3.9539980000000003	4.4047160000000005	4.17687	4.55221375	3.8151040284360187	3.5501758886255925	3.7645030118483414	3.594937348341232	3.6811800693127963	5.235626120000001	0.2716333554646512	3.9883887200000006	0.24836725472179627	4.40515578	0.383141588713535	3.9940274400000004	0.572145460555064	4.405799515	0.16508855308670262	4.90496368	0.38213394250776783	3.76432874	0.2797092911552922	4.57601672	0.3398165853280207	3.44887156	0.30051729959210777	4.173545175	0.18251129858847495
4.22	5.503934	4.214649	4.269863	4.055555	4.51100025	3.81909653427896	3.551746747044917	3.7656977163120566	3.596026278959811	3.683141819148936	5.235626120000001	0.2716333554646512	3.9883887200000006	0.24836725472179627	4.40515578	0.383141588713535	3.9940274400000004	0.572145460555064	4.405799515	0.16508855308670262	4.916942189999999	0.3819456775169998	3.7665333199999997	0.28239518711735456	4.58211009	0.3285097938488016	3.4566771400000005	0.3060417515238123	4.180565685	0.18184642260983114
4.23	5.669128	4.389406	4.416463	4.264772	4.68494225	3.8234598160377358	3.553722358490566	3.76723254009434	3.5976035094339625	3.685504556014151	5.235626120000001	0.2716333554646512	3.9883887200000006	0.24836725472179627	4.40515578	0.383141588713535	3.9940274400000004	0.572145460555064	4.405799515	0.16508855308670262	4.93161738	0.3823757916335924	3.77180895	0.28904336017731147	4.58684121	0.3225707535655061	3.4655902600000004	0.31639767927253765	4.188964449999999	0.18555201856516187
4.24	5.532662999999999	4.3273790000000005	4.3695070000000005	4.349143	4.644673	3.827481470588235	3.555542727058824	3.768649656470588	3.599371837647059	3.687761422941177	5.235626120000001	0.2716333554646512	3.9883887200000006	0.24836725472179627	4.40515578	0.383141588713535	3.9940274400000004	0.572145460555064	4.405799515	0.16508855308670262	4.94243823	0.38393314376771015	3.77662246	0.29425291408696824	4.59134432	0.3162372438751154	3.47543744	0.32831642769261393	4.1964606125	0.1886741327617965
4.25	5.230032	4.079052	4.1366760000000005	4.679347	4.53127675	3.8307738427230045	3.556771622065728	3.7695135680751175	3.6019069906103285	3.6897415058685445	5.235626120000001	0.2716333554646512	3.9883887200000006	0.24836725472179627	4.40515578	0.383141588713535	3.9940274400000004	0.572145460555064	4.405799515	0.16508855308670262	4.94869712	0.38346388255183733	3.7796514500000002	0.2958029458682391	4.593501369999999	0.31232997077088975	3.49017112	0.3485389162470624	4.203005265	0.18882512759035827
4.26	5.162974999999999	3.979831	4.02062	4.551747	4.42879325	3.8338937517564404	3.557762393442623	3.7701016393442623	3.6041314402810305	3.691472306206089	5.235626120000001	0.2716333554646512	3.9883887200000006	0.24836725472179627	4.40515578	0.383141588713535	3.9940274400000004	0.572145460555064	4.405799515	0.16508855308670262	4.95337107	0.3831959243250174	3.77901384	0.2952965549180633	4.593083689999999	0.3130744459208298	3.5003482399999997	0.36433307230033996	4.20645421	0.18977504711481533
4.27	5.23278	3.711048	4.206735	4.417386	4.39198725	3.8371621775700935	3.5581205373831777	3.7711218107476636	3.6060315677570096	3.693109023364486	5.235626120000001	0.2716333554646512	3.9883887200000006	0.24836725472179627	4.40515578	0.383141588713535	3.9940274400000004	0.572145460555064	4.405799515	0.16508855308670262	4.95985285	0.3823762743248584	3.77512547	0.29358382196198207	4.59719036	0.3051062091360621	3.5106178299999997	0.37550571013418566	4.2106966275	0.18912566321895516
4.28	5.330042000000001	3.679487	3.9937669999999996	4.624425	4.40693025	3.8406420839160837	3.5584034428904427	3.7716407972027968	3.6084054452214454	3.6947729423076923	5.235626120000001	0.2716333554646512	3.9883887200000006	0.24836725472179627	4.40515578	0.383141588713535	3.9940274400000004	0.572145460555064	4.405799515	0.16508855308670262	4.9669642099999995	0.38258409004548444	3.77006641	0.29078824350003896	4.59855527	0.30205274607633337	3.52243393	0.39159678889559674	4.214504955	0.18920523817689394
4.29	5.3572180000000005	3.777065	4.152705	4.381006	4.4169985	3.844169004651163	3.558911958139535	3.772526993023256	3.6102021906976747	3.6964525366279073	5.235626120000001	0.2716333554646512	3.9883887200000006	0.24836725472179627	4.40515578	0.383141588713535	3.9940274400000004	0.572145460555064	4.405799515	0.16508855308670262	4.97522304	0.38199889462985187	3.7675568799999994	0.2896201384785712	4.59968238	0.3001517295264296	3.53298586	0.4003635765436367	4.21886204	0.18879681758695502
4.3	5.253039	4.169977	4.286838	4.5950999999999995	4.5762385	3.8474378445475637	3.560329742459397	3.773720290023202	3.6124873364269146	3.6984938033642694	5.235626120000001	0.2716333554646512	3.9883887200000006	0.24836725472179627	4.40515578	0.383141588713535	3.9940274400000004	0.572145460555064	4.405799515	0.16508855308670262	4.9827756	0.37992451395279636	3.7694189	0.291615971392341	4.60050732	0.29916594718963346	3.5446006899999998	0.41406497071460474	4.2243256275	0.19116332178936027
4.31	5.36876	3.935243	4.162032	4.507008	4.49326075	3.8509594236111115	3.561197597222222	3.7746191597222225	3.614557986111111	3.7003335416666667	5.235626120000001	0.2716333554646512	3.9883887200000006	0.24836725472179627	4.40515578	0.383141588713535	3.9940274400000004	0.572145460555064	4.405799515	0.16508855308670262	4.99276524	0.3767642897120297	3.76779857	0.2902227011414879	4.59868998	0.30128580277150563	3.5568016500000006	0.42424583382430975	4.22901386	0.19195882945474466
4.32	5.351331	4.093529	4.287891	4.391002	4.53093825	3.8544244849884524	3.5624269999999996	3.775804545034642	3.6163511593533486	3.702251797344111	5.235626120000001	0.2716333554646512	3.9883887200000006	0.24836725472179627	4.40515578	0.383141588713535	3.9940274400000004	0.572145460555064	4.405799515	0.16508855308670262	5.00460373	0.3690917553612641	3.7693130999999997	0.2915335751725634	4.599166149999999	0.30075077231364566	3.5677373699999997	0.4315244974510255	4.235205087500001	0.1916088565321026
4.33	5.550682999999999	4.118105	4.413911	4.446256	4.632238749999999	3.858332914746544	3.563707364055299	3.77727483640553	3.618263382488479	3.704394624423963	5.235626120000001	0.2716333554646512	3.9883887200000006	0.24836725472179627	4.40515578	0.383141588713535	3.9940274400000004	0.572145460555064	4.405799515	0.16508855308670262	5.0180752	0.3641093835311855	3.77109262	0.293125676648739	4.598560320000001	0.3010653021598435	3.5784541500000002	0.439905009280494	4.2415455725	0.19416022117568082
4.34	5.5545100000000005	4.145024	4.492118	4.570112	4.690441	3.862232172413793	3.565043724137931	3.7789181540229886	3.6204515402298854	3.7066613977011493	5.235626120000001	0.2716333554646512	3.9883887200000006	0.24836725472179627	4.40515578	0.383141588713535	3.9940274400000004	0.572145460555064	4.405799515	0.16508855308670262	5.02912933	0.36344028725973765	3.77234919	0.2944669929049029	4.598670479999999	0.30102390249271455	3.59383317	0.44743349481843514	4.2484955425	0.19766903953185827
4.35	5.553084999999999	4.2523919999999995	4.450323	4.86916	4.78124	3.866110275229358	3.566620211009174	3.7804580733944952	3.623315550458716	3.709126027522936	5.235626120000001	0.2716333554646512	3.9883887200000006	0.24836725472179627	4.40515578	0.383141588713535	3.9940274400000004	0.572145460555064	4.405799515	0.16508855308670262	5.0370115	0.3661880903119021	3.7755195899999996	0.297926101285387	4.59686602	0.30137018160277035	3.6112629700000003	0.46271984389362575	4.25516502	0.20423767621098174
4.36	5.280943000000001	4.279106	4.372637	4.668614	4.6503250000000005	3.8693478787185356	3.5682506132723115	3.781813173913043	3.625707537757437	3.711279800915332	5.235626120000001	0.2716333554646512	3.9883887200000006	0.24836725472179627	4.40515578	0.383141588713535	3.9940274400000004	0.572145460555064	4.405799515	0.16508855308670262	5.04082906	0.3667262711691619	3.77926354	0.3018920697604836	4.59403644	0.3021405712977689	3.6273317200000004	0.47126575609318905	4.26036519	0.2076187202680747
4.37	5.288994000000001	4.33061	4.331397	4.381959999999999	4.58324025	3.8725890799086757	3.5699911598173517	3.7830679315068494	3.6274341415525115	3.7132705781963473	5.235626120000001	0.2716333554646512	3.9883887200000006	0.24836725472179627	4.40515578	0.383141588713535	3.9940274400000004	0.572145460555064	4.405799515	0.16508855308670262	5.04631753	0.3662875649648962	3.7869897900000002	0.3060301792311767	4.59173773	0.3032647417554361	3.6404639800000003	0.4738328209278741	4.2663772575	0.20818147305760135
4.38	5.3781159999999995	4.306691000000001	4.289562	4.473148	4.611879249999999	3.8760185261958995	3.5716692915717543	3.7842216765375856	3.6293605968109337	3.7153175227790434	5.235626120000001	0.2716333554646512	3.9883887200000006	0.24836725472179627	4.40515578	0.383141588713535	3.9940274400000004	0.572145460555064	4.405799515	0.16508855308670262	5.05363164	0.36552911523820275	3.79575037	0.30825702576031677	4.58896625	0.3047584990238576	3.65313707	0.47901034087197986	4.2728713325	0.20873376825639492
4.39	5.4810870000000005	4.297953	4.294963	4.420791	4.623698500000001	3.879666409090909	3.5733199363636365	3.7853824522727275	3.631159302272727	3.717382025	5.235626120000001	0.2716333554646512	3.9883887200000006	0.24836725472179627	4.40515578	0.383141588713535	3.9940274400000004	0.572145460555064	4.405799515	0.16508855308670262	5.06241736	0.3651350220568267	3.8011127899999995	0.3122966449001369	4.58484714	0.3059302009385107	3.66581622	0.4824034429285376	4.2785483775	0.2104883656457933
4.4	5.198835000000001	4.267329999999999	4.035788	4.494472	4.4991062500000005	3.882657721088435	3.574893655328798	3.7859502653061226	3.6331169274376416	3.7191546422902495	5.235626120000001	0.2716333554646512	3.9883887200000006	0.24836725472179627	4.40515578	0.383141588713535	3.9940274400000004	0.572145460555064	4.405799515	0.16508855308670262	5.0666940799999995	0.36419256874528744	3.80496469	0.31566347654384863	4.57774828	0.3103646726969727	3.6820538099999998	0.48269770567737097	4.282865215	0.21054134135466948
4.41	4.865429	4.1422170000000005	3.794712	4.47837	4.320182000000001	3.884881185520362	3.5761771923076924	3.7859700882352945	3.6350292647058824	3.720514432692308	5.235626120000001	0.2716333554646512	3.9883887200000006	0.24836725472179627	4.40515578	0.383141588713535	3.9940274400000004	0.572145460555064	4.405799515	0.16508855308670262	5.06627602	0.3644013970997456	3.8094007600000004	0.31726672876211587	4.56912848	0.3199712800469961	3.69751373	0.4832018125475015	4.2855797475	0.20923800606572335
4.42	4.812841	3.8775700000000004	3.928562	4.473881	4.273213500000001	3.8869759029345374	3.5768575372460494	3.7862919661399546	3.6369228352144467	3.721762060383747	5.235626120000001	0.2716333554646512	3.9883887200000006	0.24836725472179627	4.40515578	0.383141588713535	3.9940274400000004	0.572145460555064	4.405799515	0.16508855308670262	5.06633463	0.3643597398520147	3.8121718199999997	0.31663291907912977	4.56389363	0.3261290777851889	3.7105533200000003	0.48640409258329326	4.28823835	0.20734760494811955
4.43	5.01478	3.579764	4.069358	4.580792000000001	4.311173500000001	3.889516002252252	3.576864083333333	3.786929502252252	3.6390486666666666	3.723089563626126	5.235626120000001	0.2716333554646512	3.9883887200000006	0.24836725472179627	4.40515578	0.383141588713535	3.9940274400000004	0.572145460555064	4.405799515	0.16508855308670262	5.068216570000001	0.3635941277952122	3.81239748	0.31645735973765615	4.55896161	0.3298574621913312	3.7228295399999998	0.4927435782002498	4.2906013000000005	0.20623501208444567
4.44	5.138850000000001	3.6902610000000005	3.876553	4.506908	4.303143	3.8923234943820226	3.5771189078651684	3.7871309033707865	3.6409989123595503	3.724393054494382	5.235626120000001	0.2716333554646512	3.9883887200000006	0.24836725472179627	4.40515578	0.383141588713535	3.9940274400000004	0.572145460555064	4.405799515	0.16508855308670262	5.06955667	0.3636051414771964	3.8138727899999996	0.31553001599998826	4.5524732199999995	0.33683214149361984	3.7360505	0.495888794266784	4.292988295	0.20496847035094762
4.45	5.189479	3.737355	3.834171	4.323181	4.2710465	3.895231914798206	3.5774781816143495	3.7872363744394617	3.6425284686098656	3.725618734865471	5.235626120000001	0.2716333554646512	3.9883887200000006	0.24836725472179627	4.40515578	0.383141588713535	3.9940274400000004	0.572145460555064	4.405799515	0.16508855308670262	5.07008374	0.3637417342783128	3.81580853	0.314448219580297	4.54828312	0.34313998402863505	3.74502676	0.4983297494125544	4.2948005375000005	0.20395265563216217
4.46	5.026256	3.912126	3.964664	4.259038	4.290521	3.8977621700223715	3.5782268344519013	3.7876333042505594	3.6439076845637586	3.7268824983221474	5.235626120000001	0.2716333554646512	3.9883887200000006	0.24836725472179627	4.40515578	0.383141588713535	3.9940274400000004	0.572145460555064	4.405799515	0.16508855308670262	5.06811864	0.3634392355085582	3.81871086	0.3139793801894952	4.54449459	0.34748746990928475	3.75612261	0.49728666852251435	4.296861675	0.20284342467460487
4.47	4.558076	3.765638	3.869208	4.348682999999999	4.135401249999999	3.8992360848214287	3.5786451629464286	3.787815390625	3.64548084375	3.7277943705357144	5.235626120000001	0.2716333554646512	3.9883887200000006	0.24836725472179627	4.40515578	0.383141588713535	3.9940274400000004	0.572145460555064	4.405799515	0.16508855308670262	5.06452446	0.36670638369265174	3.82406568	0.30835625734191624	4.537251110000001	0.3539440803445397	3.76851296	0.4964516043981672	4.2985885525	0.20069365301861927
4.48	4.628974	3.81884	4.013374	4.224328	4.171379	3.9008613363028957	3.579180118040089	3.788317748329621	3.646770035634744	3.7287823095768378	5.235626120000001	0.2716333554646512	3.9883887200000006	0.24836725472179627	4.40515578	0.383141588713535	3.9940274400000004	0.572145460555064	4.405799515	0.16508855308670262	5.06075205	0.3692439000489592	3.8278621900000003	0.3058970986759021	4.53567407	0.35593780757774574	3.78112995	0.4917743067121648	4.301354565	0.19694305994912598
4.49	4.630602	3.8699660000000002	4.0555069999999995	4.588626	4.286175249999999	3.9024829822222222	3.5798263088888893	3.788911502222222	3.648863048888889	3.730020960555555	5.235626120000001	0.2716333554646512	3.9883887200000006	0.24836725472179627	4.40515578	0.383141588713535	3.9940274400000004	0.572145460555064	4.405799515	0.16508855308670262	5.06049307	0.3695392620457027	3.83281369	0.3024779916557436	4.5345834	0.35725110373002056	3.79692433	0.4920947202707677	4.3062036225	0.19036552614374136
4.5	4.7112680000000005	3.906513	3.947858	4.5801989999999995	4.2864595	3.9042762971175167	3.58055066962306	3.789263933481153	3.650928095343681	3.731254748891353	4.57299418	0.3405299276999712	4.10800846	0.1951243816525459	3.86748854	0.23056265448759994	4.36356806	0.20400559689757627	4.22801481	0.0836325707291209	5.05917916	0.3705537922842804	3.8387036699999997	0.2980446422752948	4.532362979999999	0.3602183182963308	3.81375383	0.489788085079991	4.3109999100000005	0.1835778107688172
4.51	4.867723	3.940493	3.888296	4.44635	4.2857155	3.9064078163716816	3.5813470022123894	3.7894830309734515	3.652687878318584	3.7324814319690263	4.57299418	0.3405299276999712	4.10800846	0.1951243816525459	3.86748854	0.23056265448759994	4.36356806	0.20400559689757627	4.22801481	0.0836325707291209	5.05799981	0.37097758104608775	3.8459136000000003	0.2915645681701389	4.529306200000001	0.36439166448309757	3.82630625	0.4897544037188925	4.314881465	0.17878886999421245
4.52	4.709053	3.891244	3.8979570000000003	4.427162	4.231354	3.90817966004415	3.5820311015452537	3.7897224878587195	3.6543975342163355	3.7335826959161147	4.57299418	0.3405299276999712	4.10800846	0.1951243816525459	3.86748854	0.23056265448759994	4.36356806	0.20400559689757627	4.22801481	0.0836325707291209	5.05724738	0.37161408357139303	3.8506810399999996	0.28831877956430463	4.52687272	0.36780555809483206	3.84072455	0.48595505700972025	4.3188814225	0.17221558943828869
4.53	4.879346	3.8497969999999997	3.914307	4.584953	4.30710075	3.910318792951542	3.582620894273128	3.7899969030837006	3.6564472158590307	3.73484595154185	4.57299418	0.3405299276999712	4.10800846	0.1951243816525459	3.86748854	0.23056265448759994	4.36356806	0.20400559689757627	4.22801481	0.0836325707291209	5.05801134	0.37116427607773916	3.85286933	0.28746351980349855	4.52349045	0.37188630527383576	3.8563095100000004	0.48456618806412755	4.3226701575	0.16764125254030696
4.54	4.874308	3.918742	3.999223	4.757855999999999	4.3875322500000005	3.9124374505494504	3.5833596219780217	3.790456740659341	3.6588678945054944	3.736280426923077	4.57299418	0.3405299276999712	4.10800846	0.1951243816525459	3.86748854	0.23056265448759994	4.36356806	0.20400559689757627	4.22801481	0.0836325707291209	5.05683052	0.371562771007405	3.8554055099999998	0.28690863511375075	4.52073879	0.37475501282937923	3.8726116200000003	0.4872194131382313	4.32639661	0.16484897710348143
4.55	4.708292	4.076394	4.34375	4.647530000000001	4.4439915	3.9141827456140352	3.5844408377192982	3.7916701030701754	3.661036013157895	3.737832424890351	4.57299418	0.3405299276999712	4.10800846	0.1951243816525459	3.86748854	0.23056265448759994	4.36356806	0.20400559689757627	4.22801481	0.0836325707291209	5.05708664	0.3713110041112111	3.85974012	0.2869405384185053	4.52343759	0.37246917855811135	3.8876282499999997	0.48773527068394185	4.33197315	0.15914576565854197
4.56	4.530933	3.868741	4.15079	4.444566	4.2487575	3.915532308533917	3.5850629387308537	3.7924559234135664	3.662750520787746	3.738950422866521	4.57299418	0.3405299276999712	4.10800846	0.1951243816525459	3.86748854	0.23056265448759994	4.36356806	0.20400559689757627	4.22801481	0.0836325707291209	5.054023979999999	0.3743932924492292	3.86263174	0.2855423158907485	4.52347143	0.3724348219533644	3.89778476	0.48866061092981955	4.3344779775	0.15577609235983875
4.57	4.48973	3.913081	4.264571999999999	4.247019	4.2286005	3.9167860152838427	3.5857791353711788	3.7934867445414846	3.664026216157205	3.740019527838428	4.57299418	0.3405299276999712	4.10800846	0.1951243816525459	3.86748854	0.23056265448759994	4.36356806	0.20400559689757627	4.22801481	0.0836325707291209	5.0489706100000005	0.3785840381626757	3.86518362	0.2848335145359153	4.52396452	0.37205509161538663	3.9059194600000002	0.48762423906525293	4.336009552499999	0.1539457221878679
4.58	4.573704	4.080248	3.8641769999999998	4.280533	4.1996655	3.9182172091503267	3.5868564095860567	3.7936407538126358	3.665369368191721	3.741020935185185	4.57299418	0.3405299276999712	4.10800846	0.1951243816525459	3.86748854	0.23056265448759994	4.36356806	0.20400559689757627	4.22801481	0.0836325707291209	5.04223454	0.38100430148921716	3.8689547400000004	0.28516261692530165	4.51896921	0.37754143843260213	3.91450672	0.48657283010731994	4.336166302500001	0.15379727913578053
4.59	4.463551	4.04857	3.754179	4.615563	4.220465750000001	3.9194027173913044	3.5878601347826082	3.7935549673913043	3.6674350065217394	3.742063206521739	4.57299418	0.3405299276999712	4.10800846	0.1951243816525459	3.86748854	0.23056265448759994	4.36356806	0.20400559689757627	4.22801481	0.0836325707291209	5.03298209	0.3837280248488388	3.8733526499999997	0.28450009596455844	4.50864044	0.3842029848738306	3.92673186	0.48869208179437923	4.33542676	0.15417738294131983
4.6	4.547778	3.8179030000000003	3.5064319999999998	4.726714	4.14970675	3.9207657874186554	3.588359143167028	3.792932140997831	3.66973279175705	3.742947465835141	4.57299418	0.3405299276999712	4.10800846	0.1951243816525459	3.86748854	0.23056265448759994	4.36356806	0.20400559689757627	4.22801481	0.0836325707291209	5.0265660400000005	0.3864408654035207	3.8784537699999997	0.27877261102278084	4.49577986	0.395950373863623	3.9394113099999997	0.492858908558409	4.335052745	0.15458564455142462
4.61	4.546221	3.830616	3.6013640000000002	4.754333	4.1831335	3.9221195865800866	3.5888835086580086	3.7925174913419912	3.6720804112554113	3.7439002494588745	4.57299418	0.3405299276999712	4.10800846	0.1951243816525459	3.86748854	0.23056265448759994	4.36356806	0.20400559689757627	4.22801481	0.0836325707291209	5.01988429	0.38892891495866005	3.8815483800000004	0.27647439607976226	4.48308962	0.4040756681144412	3.9522085399999995	0.49726281757256774	4.3341827075	0.15519831456772842
4.62	4.66784	4.096713	3.6737520000000004	4.457077	4.2238454999999995	3.923730213822894	3.5899803326133912	3.7922609784017283	3.67377586825054	3.744936848272138	4.57299418	0.3405299276999712	4.10800846	0.1951243816525459	3.86748854	0.23056265448759994	4.36356806	0.20400559689757627	4.22801481	0.0836325707291209	5.0130797000000005	0.38907755587488135	3.8866238699999998	0.27571032605124324	4.4726218399999995	0.4113555985567099	3.9622266599999993	0.4972415187752951	4.3336380175	0.15549167835252808
4.63	4.669605	4.177617	3.81923	4.525683	4.29803375	3.925337702586207	3.5912467909482757	3.7923191012931032	3.675611875	3.7461288674568967	4.57299418	0.3405299276999712	4.10800846	0.1951243816525459	3.86748854	0.23056265448759994	4.36356806	0.20400559689757627	4.22801481	0.0836325707291209	5.0059448	0.3887655413967926	3.89386282	0.2737254197845106	4.4641477	0.4160204031887602	3.97029894	0.49978991471093337	4.333563565	0.15550707934555502
4.64	4.890963	4.253782	3.9626200000000003	4.402867	4.3775580000000005	3.927414316129032	3.592671597849462	3.792685339784946	3.677175864516129	3.7474867795698925	4.57299418	0.3405299276999712	4.10800846	0.1951243816525459	3.86748854	0.23056265448759994	4.36356806	0.20400559689757627	4.22801481	0.0836325707291209	4.99928345	0.3849142575079317	3.9028674999999997	0.27055639083085997	4.45831106	0.4189404822184964	3.9766362099999997	0.5012291964912826	4.334274555	0.1555444339750422
4.65	4.910515	4.121155	3.81693	4.116691	4.24132275	3.929523974248927	3.5938056824034335	3.7927373669527893	3.678119030042918	3.748546513412017	4.57299418	0.3405299276999712	4.10800846	0.1951243816525459	3.86748854	0.23056265448759994	4.36356806	0.20400559689757627	4.22801481	0.0836325707291209	4.99486338	0.3833516232828257	3.91269769	0.26014850466265	4.4485660000000005	0.4224328582780283	3.98145803	0.5002229740773356	4.334396275	0.15546608208542603
4.66	4.889454	4.086069	3.807413	4.26298	4.261479	3.9315794989293362	3.594859779443255	3.7927687922912203	3.679371408993576	3.7496448699143468	4.57299418	0.3405299276999712	4.10800846	0.1951243816525459	3.86748854	0.23056265448759994	4.36356806	0.20400559689757627	4.22801481	0.0836325707291209	4.98880346	0.38013480005655237	3.91984604	0.25488781442144415	4.4376631	0.42478715118459104	3.9868839799999995	0.5003052679724928	4.333299145	0.15559086466041266
4.67	4.6182620000000005	4.328001	3.9699630000000004	4.420891	4.334279250000001	3.9330467692307693	3.5964263205128204	3.793147412393162	3.680955852564103	3.7508940886752136	4.57299418	0.3405299276999712	4.10800846	0.1951243816525459	3.86748854	0.23056265448759994	4.36356806	0.20400559689757627	4.22801481	0.0836325707291209	4.98157576	0.3802412341633526	3.92992334	0.2508320908328455	4.43017131	0.42637618636947716	3.99435562	0.5011596956494284	4.3340065075	0.15543124122356863
4.68	4.638082	4.223235	3.8401899999999998	4.413491	4.2787495	3.9345500426439233	3.5977627995735606	3.7932477164179104	3.68251776119403	3.752019579957356	4.57299418	0.3405299276999712	4.10800846	0.1951243816525459	3.86748854	0.23056265448759994	4.36356806	0.20400559689757627	4.22801481	0.0836325707291209	4.97457136	0.38005086584895764	3.9393838399999996	0.2437039793329153	4.42009936	0.4283128145461567	4.00197483	0.5016871561625266	4.3340073475	0.1554309393487875
4.69	4.80979	4.214778	3.8145040000000003	4.105812	4.236221	3.9364122553191487	3.5990755978723405	3.7932929425531916	3.6834183872340427	3.753049795744681	4.57299418	0.3405299276999712	4.10800846	0.1951243816525459	3.86748854	0.23056265448759994	4.36356806	0.20400559689757627	4.22801481	0.0836325707291209	4.96894713	0.3782642204802018	3.9471950400000004	0.23981796881105802	4.41233815	0.43220573514148913	4.0051676800000005	0.5013180125852044	4.333412	0.1556927320647012
4.7	4.805446	4.142225	3.829422	4.1620669999999995	4.23479	3.9382573375796177	3.600228781316348	3.793369649681529	3.684434626326964	3.7540725987261148	4.57299418	0.3405299276999712	4.10800846	0.1951243816525459	3.86748854	0.23056265448759994	4.36356806	0.20400559689757627	4.22801481	0.0836325707291209	4.96358931	0.37672924096598714	3.95223836	0.23854734159429233	4.40431382	0.4355252553269434	4.0075433	0.5014947535515047	4.3319211975	0.15591827921815968
4.71	4.816886	4.011919	3.673374	4.073759	4.143984499999999	3.940118838983051	3.601101006355932	3.7931154216101692	3.685259466101695	3.754898683262712	4.57299418	0.3405299276999712	4.10800846	0.1951243816525459	3.86748854	0.23056265448759994	4.36356806	0.20400559689757627	4.22801481	0.0836325707291209	4.9601559900000005	0.3764835627583346	3.95210192	0.2385088778891248	4.39442646	0.4408048276971972	4.01087641	0.5008087948765643	4.329390195	0.1569009784226381
4.72	4.867685	4.04118	3.690064	4.075862	4.16869775	3.942079866807611	3.6020314059196616	3.7928975539112053	3.686085264270613	3.7557735227272726	4.57299418	0.3405299276999712	4.10800846	0.1951243816525459	3.86748854	0.23056265448759994	4.36356806	0.20400559689757627	4.22801481	0.0836325707291209	4.9577174	0.37628279328876957	3.95064619	0.23750436164775487	4.384122710000001	0.44512858530841226	4.0117118199999995	0.5008472063447076	4.326049530000001	0.15672859126389185
4.73	4.7239059999999995	3.939838	3.744679	3.9854640000000003	4.09847175	3.9437292890295357	3.6027440780590716	3.7927958270042192	3.686716864978903	3.7564965147679326	4.57299418	0.3405299276999712	4.10800846	0.1951243816525459	3.86748854	0.23056265448759994	4.36356806	0.20400559689757627	4.22801481	0.0836325707291209	4.95601541	0.37695774310151897	3.95087852	0.23748208810713156	4.37387002	0.44795068301604474	4.011947429999999	0.500829079944872	4.323177845	0.15824917109912742
4.74	4.836306	3.753476	3.59039	4.175632	4.088951	3.9456083978947367	3.603061408421053	3.792369709473684	3.6877461599999997	3.7571964189473683	4.57299418	0.3405299276999712	4.10800846	0.1951243816525459	3.86748854	0.23056265448759994	4.36356806	0.20400559689757627	4.22801481	0.0836325707291209	4.95755747	0.37614041763974	3.95011573	0.23799701080262226	4.36091111	0.45170612845073677	4.01765695	0.4993916802660761	4.321560315	0.15981635077668319
4.75	4.9787870000000005	3.831974	3.5344569999999997	4.321277	4.16662375	3.9477789411764705	3.603542317226891	3.7918278760504203	3.689077107142857	3.75805656039916	4.57299418	0.3405299276999712	4.10800846	0.1951243816525459	3.86748854	0.23056265448759994	4.36356806	0.20400559689757627	4.22801481	0.0836325707291209	4.96131864	0.3744325093403703	3.9492715599999997	0.23826739894501556	4.34850604	0.45722043669652845	4.0255268	0.4978962103068031	4.32115576	0.16015990715209089
4.76	5.2699940000000005	4.033502	3.644772	4.211145	4.28985325	3.9505508805031444	3.604443700209644	3.791519582809224	3.6901715890985325	3.7591714381551364	4.57299418	0.3405299276999712	4.10800846	0.1951243816525459	3.86748854	0.23056265448759994	4.36356806	0.20400559689757627	4.22801481	0.0836325707291209	4.965731610000001	0.37545279396470566	3.9496360299999997	0.2383690842575511	4.3351964	0.4581485773097475	4.03157767	0.49642155561224716	4.3205354275	0.16015981215578848
4.77	5.2611870000000005	3.99889	3.9331650000000002	4.234275	4.35687925	3.95329279707113	3.6052689016736403	3.7918159121338912	3.691309880753138	3.7604218729079495	4.57299418	0.3405299276999712	4.10800846	0.1951243816525459	3.86748854	0.23056265448759994	4.36356806	0.20400559689757627	4.22801481	0.0836325707291209	4.97095343	0.37589861947880643	3.95054846	0.23838136482990158	4.32752021	0.4583919448388834	4.0364324	0.4960018839007859	4.321363625	0.1601311851102024
4.78	4.994237999999999	4.1242410000000005	3.7447999999999997	4.360688	4.3059917500000005	3.955465960334029	3.606352350730689	3.79171775782881	3.692707329853862	3.761560849686848	4.57299418	0.3405299276999712	4.10800846	0.1951243816525459	3.86748854	0.23056265448759994	4.36356806	0.20400559689757627	4.22801481	0.0836325707291209	4.9743866400000005	0.37451136652604966	3.9509031699999997	0.23861539057129694	4.31848521	0.4609026539039445	4.046357560000001	0.4924119966116529	4.3225331449999995	0.1595811296462437
4.79	4.714608	4.406503	3.96695	4.069052	4.28927825	3.95704750625	3.60801933125	3.792082825	3.69349138125	3.7626602609375	4.57299418	0.3405299276999712	4.10800846	0.1951243816525459	3.86748854	0.23056265448759994	4.36356806	0.20400559689757627	4.22801481	0.0836325707291209	4.972889400000001	0.37525434266650043	3.95291938	0.24161603661622605	4.31341394	0.4619621174945772	4.04889613	0.4918622861075238	4.3220297125	0.15960608355012068
4.8	4.7026699999999995	4.035074	3.7931619999999997	4.066319	4.1493062499999995	3.958597656964657	3.6089071787941784	3.7920850686070686	3.6942664906444906	3.763464098752599	4.57299418	0.3405299276999712	4.10800846	0.1951243816525459	3.86748854	0.23056265448759994	4.36356806	0.20400559689757627	4.22801481	0.0836325707291209	4.97240506	0.3755746122764814	3.9526912899999997	0.24152669767778012	4.30452121	0.4633438877768041	4.05215631	0.49087565610374695	4.3204434675	0.16053317367444656
4.81	4.467877	4.291064	3.871757	4.100778	4.182869	3.959654253112033	3.6103224419087137	3.7922503630705395	3.695109875518672	3.7643342334024896	4.57299418	0.3405299276999712	4.10800846	0.1951243816525459	3.86748854	0.23056265448759994	4.36356806	0.20400559689757627	4.22801481	0.0836325707291209	4.97125317	0.37695488602755667	3.9565329499999997	0.24383515407117404	4.298529869999999	0.46504137553082914	4.05939575	0.48613082749832565	4.321427935	0.15936879555032232
4.82	4.469909	4.219449	3.959085	4.099163	4.1869015	3.9607106811594206	3.611583573498965	3.7925957763975156	3.695946424430642	3.7652091138716357	4.57299418	0.3405299276999712	4.10800846	0.1951243816525459	3.86748854	0.23056265448759994	4.36356806	0.20400559689757627	4.22801481	0.0836325707291209	4.971004499999999	0.37728044553184004	3.9612740399999997	0.24429608727458496	4.29123659	0.46458387360751124	4.065888569999999	0.48222812506248025	4.322350925	0.15830558861277708
4.83	4.617801	4.12953	3.6733	4.132357	4.138247	3.962068305785124	3.6126537107438015	3.792349297520661	3.696848099173554	3.7659798533057853	4.57299418	0.3405299276999712	4.10800846	0.1951243816525459	3.86748854	0.23056265448759994	4.36356806	0.20400559689757627	4.22801481	0.0836325707291209	4.97502836	0.3712377739844728	3.96602925	0.24287866007711031	4.2794643	0.4651833388345059	4.07371592	0.4768065699289227	4.3235594575	0.15640386083592042
4.84	4.4971440000000005	4.1013850000000005	3.5886109999999998	4.127644	4.078696000000001	3.9631715546391755	3.6136614041237114	3.7919292185567013	3.69773633814433	3.766624628865979	4.57299418	0.3405299276999712	4.10800846	0.1951243816525459	3.86748854	0.23056265448759994	4.36356806	0.20400559689757627	4.22801481	0.0836325707291209	4.97658692	0.368869891726012	3.96959709	0.24221269702678314	4.26556579	0.46485060023870606	4.07922754	0.47417908732438147	4.322744335	0.15747254543820477
4.85	4.534325	3.9098880000000005	3.528365	4.24963	4.0555520000000005	3.9643467674897117	3.614270923868313	3.791386905349794	3.6988719218106993	3.7672191296296296	4.57299418	0.3405299276999712	4.10800846	0.1951243816525459	3.86748854	0.23056265448759994	4.36356806	0.20400559689757627	4.22801481	0.0836325707291209	4.97763364	0.36744798348199825	3.97437655	0.2361355526933671	4.25258875	0.46715323955370286	4.0852493899999995	0.47246088446403733	4.3224620824999995	0.1579298259851392
4.86	4.586778000000001	4.0044390000000005	3.628172	4.384182	4.15089275	3.96562486036961	3.615072090349076	3.7910517618069814	3.70027912936345	3.7680069604722792	4.57299418	0.3405299276999712	4.10800846	0.1951243816525459	3.86748854	0.23056265448759994	4.36356806	0.20400559689757627	4.22801481	0.0836325707291209	4.979129319999999	0.36552536910833144	3.9807275499999997	0.2281023985726362	4.239588080000001	0.466249532711733	4.09285397	0.471075295869923	4.32307473	0.15713431029828623
4.87	4.474113	4.169789	3.523427	4.479092	4.16160525	3.966666844262295	3.6162088053278687	3.790503350409836	3.701875057377049	3.768813514344262	4.57299418	0.3405299276999712	4.10800846	0.1951243816525459	3.86748854	0.23056265448759994	4.36356806	0.20400559689757627	4.22801481	0.0836325707291209	4.98137675	0.36166364298268777	3.98613536	0.22608108110995312	4.22356796	0.4630156362762909	4.09959428	0.471737529186569	4.3226685875	0.15750189567558806
4.88	4.588239	3.903933	3.449267	4.571827	4.1283164999999995	3.967937952965235	3.6167971983640084	3.789805525562372	3.703654100204499	3.7695486942740284	4.57299418	0.3405299276999712	4.10800846	0.1951243816525459	3.86748854	0.23056265448759994	4.36356806	0.20400559689757627	4.22801481	0.0836325707291209	4.98797457	0.3480221553750137	3.9901398599999998	0.2209335837332315	4.2087704100000005	0.4638872238611827	4.10417141	0.4740944718488662	4.3227640625	0.15737989320011733
4.89	4.29157	4.036152	3.717505	4.612894	4.16453025	3.9685984265306122	3.6176530244897958	3.789657973469388	3.7055096918367343	3.7703547790816327	4.57299418	0.3405299276999712	4.10800846	0.1951243816525459	3.86748854	0.23056265448759994	4.36356806	0.20400559689757627	4.22801481	0.0836325707291209	4.98738763	0.34915616526807386	3.99655119	0.21263595668556634	4.19637406	0.4602355786776603	4.11182479	0.47608335826755793	4.323034417500001	0.15708135187773084
4.9	4.145279	4.107062	4.0074939999999994	4.650844	4.2276697500000004	3.9689582647657837	3.618649784114053	3.790101631364562	3.707435016293279	3.7712861741344192	4.57299418	0.3405299276999712	4.10800846	0.1951243816525459	3.86748854	0.23056265448759994	4.36356806	0.20400559689757627	4.22801481	0.0836325707291209	4.98342644	0.3564381006337663	4.0013086200000005	0.20968340083475404	4.18508914	0.4507001527088886	4.12089201	0.47764146941338803	4.3226790525	0.157258165833761
4.91	4.117108	4.393580999999999	4.191953	4.652875	4.33887925	3.969259382113821	3.6202248475609755	3.7909184024390243	3.7093566422764224	3.7724398185975607	4.57299418	0.3405299276999712	4.10800846	0.1951243816525459	3.86748854	0.23056265448759994	4.36356806	0.20400559689757627	4.22801481	0.0836325707291209	4.97947504	0.3638278674990884	4.008754870000001	0.2102650159751728	4.17645912	0.44205517402323175	4.1287945200000005	0.4798574549208099	4.323370887499999	0.15717487828115775
4.92	3.861974	4.467319	4.16197	4.361543	4.2132015	3.9690417647058824	3.6219430912778905	3.791671042596349	3.7106795354969577	3.77333385851927	4.57299418	0.3405299276999712	4.10800846	0.1951243816525459	3.86748854	0.23056265448759994	4.36356806	0.20400559689757627	4.22801481	0.0836325707291209	4.9710635000000005	0.37966048744661146	4.01533586	0.21421838831651632	4.16872597	0.43535980671209196	4.1342014	0.4793985731205895	4.3223316825	0.15755969029407482
4.93	4.086743	4.36141	4.102588	4.431896	4.245659250000001	3.9692800263157895	3.623439987854251	3.7923004291497975	3.712139487854251	3.774289982793522	4.57299418	0.3405299276999712	4.10800846	0.1951243816525459	3.86748854	0.23056265448759994	4.36356806	0.20400559689757627	4.22801481	0.0836325707291209	4.963415	0.3896640106477731	4.02064948	0.21615731586426148	4.16129204	0.4299923829796296	4.138581739999999	0.4801039911439316	4.320984565	0.15763431571249897
4.94	4.179361999999999	4.526882	4.305281	4.347686	4.33980275	3.9697044343434347	3.625265123232323	3.7933367535353537	3.71342342020202	3.7754324328282824	4.57299418	0.3405299276999712	4.10800846	0.1951243816525459	3.86748854	0.23056265448759994	4.36356806	0.20400559689757627	4.22801481	0.0836325707291209	4.95544838	0.39746926054476533	4.02825174	0.22045989066189564	4.15722028	0.42663522110862195	4.14234484	0.4802549315530463	4.3208163100000005	0.1576048630343788
4.95	4.0288960000000005	4.492435	4.210770999999999	4.4641589999999995	4.29906525	3.969823772177419	3.6270134495967743	3.7941783548387096	3.7149370000000004	3.7764881441532254	4.57299418	0.3405299276999712	4.10800846	0.1951243816525459	3.86748854	0.23056265448759994	4.36356806	0.20400559689757627	4.22801481	0.0836325707291209	4.94606922	0.4081217486639049	4.03322514	0.22526184616380926	4.15447444	0.4253837827324179	4.14795435	0.48070934953082356	4.3204307875	0.1576105018235595
4.96	3.8099300000000005	4.456467	4.000974	4.378068	4.16135975	3.9695020543259556	3.6286823702213282	3.7945944426559355	3.716271267605634	3.7772625337022134	4.57299418	0.3405299276999712	4.10800846	0.1951243816525459	3.86748854	0.23056265448759994	4.36356806	0.20400559689757627	4.22801481	0.0836325707291209	4.933431819999999	0.42341007168714834	4.0374287099999995	0.22920383464850153	4.14719019	0.4216598155407624	4.154691969999999	0.4791475519248336	4.3181856725	0.1582665902365449
4.97	3.8161709999999998	4.2579270000000005	4.177783	4.492794	4.18616875	3.9691941606425702	3.6299459136546184	3.795363897590361	3.7178305502008033	3.7780836305220884	4.57299418	0.3405299276999712	4.10800846	0.1951243816525459	3.86748854	0.23056265448759994	4.36356806	0.20400559689757627	4.22801481	0.0836325707291209	4.922643430000001	0.4378954415994167	4.04054377	0.23006964506983232	4.1448435	0.42082079970448993	4.16215353	0.47853831240533173	4.3175460575	0.15867313016772108
4.98	3.943822	4.318798	4.3291200000000005	4.319407	4.22778675	3.9691433146292585	3.6313263787575147	3.796433549098196	3.719036114228457	3.778984839178357	4.57299418	0.3405299276999712	4.10800846	0.1951243816525459	3.86748854	0.23056265448759994	4.36356806	0.20400559689757627	4.22801481	0.0836325707291209	4.913202549999999	0.44869576787440196	4.04465097	0.2313435384130268	4.142443650000001	0.4190574860036769	4.17042204	0.4739733584063183	4.3176798025	0.15859093633730478
4.99	4.164537	4.290399	3.964262	4.367754	4.196738	3.969534102	3.632644524	3.796769206	3.72033355	3.7798203454999997	4.57299418	0.3405299276999712	4.10800846	0.1951243816525459	3.86748854	0.23056265448759994	4.36356806	0.20400559689757627	4.22801481	0.0836325707291209	4.90431015	0.4546537451589572	4.04819859	0.2323727615691445	4.136322160000001	0.4171207496194387	4.17879775	0.4699284528146721	4.316907162500001	0.15899358019088816
5.0	4.182233	4.549381	3.887085	4.21859	4.20932225	3.9699586506986027	3.6344743373253494	3.7969494770459082	3.7213280738522956	3.7806776347305386	4.1987872799999995	0.2161071100566605	4.0794534	0.23406906364669383	3.97986684	0.2647032862821585	4.56627068	0.37379168914519434	4.20609455	0.12112918327010413	4.89656986	0.46031388036953325	4.0526613000000005	0.23766307317395932	4.13155339	0.4172179069365556	4.18474017	0.4665917687520958	4.31638118	0.15926409711118433
5.01	4.210901	4.374478	3.79578	4.4663770000000005	4.211884	3.9704386155378484	3.6359484482071713	3.7969471474103584	3.722812235059761	3.781536611553785	4.1987872799999995	0.2161071100566605	4.0794534	0.23406906364669383	3.97986684	0.2647032862821585	4.56627068	0.37379168914519434	4.20609455	0.12112918327010413	4.8896488	0.4653912030881834	4.05571526	0.23982850734380134	4.12654193	0.4182200329624992	4.19435917	0.4623216423278541	4.31656629	0.15913038399550927
5.02	3.993604	4.2349310000000004	4.100312	4.601245	4.232523	3.9704846699801193	3.6371392683896624	3.7975502584493044	3.7245586222664016	3.782433204771372	4.1987872799999995	0.2161071100566605	4.0794534	0.23406906364669383	3.97986684	0.2647032862821585	4.56627068	0.37379168914519434	4.20609455	0.12112918327010413	4.88125287	0.47391522633115135	4.05626699	0.24017995820597512	4.124726519999999	0.4179329668178119	4.2062353	0.45729006016901297	4.31712042	0.1587358501993658
5.03	3.987239	4.422747	4.043147	4.783969	4.3092755	3.970517912698413	3.638698013888889	3.7980375535714286	3.7266606269841267	3.7834785267857147	4.1987872799999995	0.2161071100566605	4.0794534	0.23406906364669383	3.97986684	0.2647032862821585	4.56627068	0.37379168914519434	4.20609455	0.12112918327010413	4.86768653	0.4799180000462806	4.05734744	0.24159313460574267	4.12459806	0.41795628041716903	4.22237035	0.44876064768516755	4.318000595	0.15844268670665576
5.04	4.193132	4.387218	4.068631	4.654608	4.32589725	3.9709587326732674	3.640180231683168	3.7985733821782177	3.7284981465346534	3.7845526232673263	4.1987872799999995	0.2161071100566605	4.0794534	0.23406906364669383	3.97986684	0.2647032862821585	4.56627068	0.37379168914519434	4.20609455	0.12112918327010413	4.85826358	0.483842647496139	4.0574759	0.24176675859702243	4.1224926	0.4176999569383994	4.23648544	0.4397561216317375	4.318679380000001	0.15832848071142713
5.05	4.0879959999999995	4.390542	3.9998519999999997	4.767202	4.3113980000000005	3.9711900316205537	3.6416631600790517	3.7989711660079055	3.7305509209486165	3.7855938196640317	4.1987872799999995	0.2161071100566605	4.0794534	0.23406906364669383	3.97986684	0.2647032862821585	4.56627068	0.37379168914519434	4.20609455	0.12112918327010413	4.84448731	0.48598244932661694	4.05894855	0.2433532474021147	4.11859919	0.41700286918414514	4.24982991	0.4353453193818834	4.3179662400000005	0.15819770452047377
5.06	4.324437	4.14396	4.197996	4.499548	4.29148525	3.971886771203156	3.6426538836291913	3.799758197238659	3.732067680473373	3.7865916331360947	4.1987872799999995	0.2161071100566605	4.0794534	0.23406906364669383	3.97986684	0.2647032862821585	4.56627068	0.37379168914519434	4.20609455	0.12112918327010413	4.8330221700000005	0.4845758927834098	4.061980709999999	0.24249448230020015	4.11449769	0.41414648072148474	4.26155497	0.4259286118647043	4.317763885	0.15821871448676503
5.07	4.397222	4.364382	4.665541	4.763342	4.547621749999999	3.9727240452755903	3.6440746082677165	3.8014624940944883	3.734097748031496	3.788089723917323	4.1987872799999995	0.2161071100566605	4.0794534	0.23406906364669383	3.97986684	0.2647032862821585	4.56627068	0.37379168914519434	4.20609455	0.12112918327010413	4.82366869	0.48386272769216293	4.067861000000001	0.2426278563512686	4.112875669999999	0.41163483135738727	4.27754254	0.414180338498059	4.320486975	0.15981599321667397
5.08	4.451435999999999	4.168581	4.489992	4.657596	4.441901249999999	3.973664540275049	3.6451050726915524	3.8028152043222003	3.735912086444008	3.7893742259332024	4.1987872799999995	0.2161071100566605	4.0794534	0.23406906364669383	3.97986684	0.2647032862821585	4.56627068	0.37379168914519434	4.20609455	0.12112918327010413	4.8167773700000005	0.48421105006408544	4.07044868	0.24230490705689764	4.108507800000001	0.40517798148330597	4.29264827	0.39982998686551807	4.3220955299999995	0.16022399371766005
5.09	4.6071349999999995	3.966234	4.638813	4.467537999999999	4.419929999999999	3.974906639215686	3.645734737254902	3.8044544156862745	3.737346647058824	3.7906106098039216	4.1987872799999995	0.2161071100566605	4.0794534	0.23406906364669383	3.97986684	0.2647032862821585	4.56627068	0.37379168914519434	4.20609455	0.12112918327010413	4.8124636	0.48413722672095794	4.07183407	0.2412968863787127	4.10610738	0.40126017487576093	4.30631288	0.3816313995988242	4.3241794825	0.16012667648731937
5.1	4.526695	4.041695	4.323944	4.277009	4.29233575	3.975986459882583	3.6465096105675148	3.805471029354208	3.7384027377690803	3.791592459393346	4.1987872799999995	0.2161071100566605	4.0794534	0.23406906364669383	3.97986684	0.2647032862821585	4.56627068	0.37379168914519434	4.20609455	0.12112918327010413	4.80677003	0.48411635855678503	4.07304197	0.2408356123905685	4.09878307	0.39027370294573044	4.31552903	0.36936648261934807	4.323531025	0.1601229811515189
5.11	4.701231	3.7965169999999997	4.136437	4.333147	4.241833	3.977402953125	3.64680259375	3.806117447265625	3.73956434765625	3.7924718354492186	4.1987872799999995	0.2161071100566605	4.0794534	0.23406906364669383	3.97986684	0.2647032862821585	4.56627068	0.37379168914519434	4.20609455	0.12112918327010413	4.79989526	0.4806377986253647	4.07083577	0.24235859959312395	4.08982608	0.3787444718055749	4.3258794599999995	0.35478221817315064	4.3216091425	0.15993668742381117
5.12	4.392612	3.762144	4.3205100000000005	4.338526	4.203448	3.9782123274853802	3.6470274307992203	3.8071201617933723	3.7407319142300195	3.7932729585769978	4.1987872799999995	0.2161071100566605	4.0794534	0.23406906364669383	3.97986684	0.2647032862821585	4.56627068	0.37379168914519434	4.20609455	0.12112918327010413	4.79014005	0.4788847077227299	4.06733723	0.2442759594126746	4.08300607	0.3681356273390636	4.33559386	0.34130779216339147	4.319019302499999	0.15973004074444436
5.13	4.228252	3.9473629999999997	4.343298	4.383602	4.22562875	3.9786987859922176	3.6476117412451363	3.8081633093385214	3.741982634241245	3.7941141177042805	4.1987872799999995	0.2161071100566605	4.0794534	0.23406906364669383	3.97986684	0.2647032862821585	4.56627068	0.37379168914519434	4.20609455	0.12112918327010413	4.78092304	0.4807557524744362	4.068111200000001	0.243766368542918	4.07750515	0.35992232515358746	4.3450307	0.3291214818324377	4.317892522499999	0.1599898270773032
5.14	4.151464000000001	3.797181	4.247881	4.487737	4.17106575	3.9790342524271844	3.647902166990291	3.809017130097087	3.743430700970874	3.7948460626213594	4.1987872799999995	0.2161071100566605	4.0794534	0.23406906364669383	3.97986684	0.2647032862821585	4.56627068	0.37379168914519434	4.20609455	0.12112918327010413	4.771106860000001	0.4835062414975236	4.0663950600000005	0.24507321422789566	4.07262782	0.3541728986442724	4.35722268	0.3109197873240421	4.3168381049999995	0.16061158157490743
5.15	4.1091050000000005	3.926419	4.269014	4.3853290000000005	4.17246675	3.9792863275193797	3.6484419282945737	3.809908596899225	3.7446746899224808	3.7955778856589144	4.1987872799999995	0.2161071100566605	4.0794534	0.23406906364669383	3.97986684	0.2647032862821585	4.56627068	0.37379168914519434	4.20609455	0.12112918327010413	4.761534220000001	0.48706452664844646	4.06766498	0.2440025508125388	4.0655624999999995	0.34284490395354694	4.36933532	0.28703810617958503	4.316024255	0.16113929934384238
5.16	3.916823	3.8792929999999997	4.059659	4.108752	3.99113175	3.979165508704062	3.6488884487427464	3.81039167311412	3.745378901353965	3.795956132978723	4.1987872799999995	0.2161071100566605	4.0794534	0.23406906364669383	3.97986684	0.2647032862821585	4.56627068	0.37379168914519434	4.20609455	0.12112918327010413	4.74998038	0.49328443457388305	4.07100558	0.23901354730604174	4.05549042	0.3275868249247582	4.37929958	0.25887478260632435	4.313943989999999	0.1639809742580378
5.17	4.077921	4.102099	4.203944	4.111785	4.12393725	3.9793561563706565	3.6497633725868726	3.8111514266409268	3.746086249034749	3.7965893011583014	4.1987872799999995	0.2161071100566605	4.0794534	0.23406906364669383	3.97986684	0.2647032862821585	4.56627068	0.37379168914519434	4.20609455	0.12112918327010413	4.73797998	0.4949045732017957	4.07980503	0.22311601520046478	4.04583046	0.3080520219561609	4.38835678	0.23184548445376477	4.3129930625	0.1648105646982543
5.18	3.796833	4.3250589999999995	4.208227	3.848202	4.04458025	3.9790044739884394	3.651064520231214	3.8119165048169554	3.746283003853564	3.7970671257225432	4.1987872799999995	0.2161071100566605	4.0794534	0.23406906364669383	3.97986684	0.2647032862821585	4.56627068	0.37379168914519434	4.20609455	0.12112918327010413	4.72107986	0.4979201239663029	4.0865408	0.2202029986235509	4.03713693	0.29040230804771056	4.39256628	0.21760294989950038	4.3093309675	0.16667363177048836
5.19	4.240002	4.1271960000000005	4.111772	4.124936	4.1509765000000005	3.9795063923076923	3.6519801576923077	3.81249315	3.7470111826923076	3.797747720673077	4.1987872799999995	0.2161071100566605	4.0794534	0.23406906364669383	3.97986684	0.2647032862821585	4.56627068	0.37379168914519434	4.20609455	0.12112918327010413	4.70735261	0.4919768213422769	4.08803265	0.2199655222256962	4.0297088	0.278539623904874	4.39622951	0.20976515528586753	4.3053308925	0.16561211047581384
5.2	4.428617	4.24146	4.086271	3.920367	4.1691787499999995	3.9803684088291744	3.6531115969289827	3.813018635316699	3.7473439193857967	3.798460640115163	4.1987872799999995	0.2161071100566605	4.0794534	0.23406906364669383	3.97986684	0.2647032862821585	4.56627068	0.37379168914519434	4.20609455	0.12112918327010413	4.69471312	0.4825558064421026	4.09050915	0.2202878512761006	4.0236715400000005	0.27051058738780515	4.39479491	0.21253374084813956	4.30092218	0.16326992397266793
5.21	4.226948999999999	4.267688	3.956076	3.970251	4.1052409999999995	3.9808407854406127	3.654288946360153	3.813292691570881	3.7477709444444445	3.7990483419540233	4.1987872799999995	0.2161071100566605	4.0794534	0.23406906364669383	3.97986684	0.2647032862821585	4.56627068	0.37379168914519434	4.20609455	0.12112918327010413	4.6802499	0.47453815719682696	4.09364605	0.22055760467955485	4.01918514	0.2678342490044095	4.39272872	0.21565516478859198	4.2964524525000005	0.16243710714514759
5.22	3.8492290000000002	4.130942	3.9834560000000003	4.183835	4.0368655	3.9805891376673044	3.655200328871893	3.8136180516252387	3.748604718929254	3.7995030592734227	4.1987872799999995	0.2161071100566605	4.0794534	0.23406906364669383	3.97986684	0.2647032862821585	4.56627068	0.37379168914519434	4.20609455	0.12112918327010413	4.66370285	0.4743759276666947	4.09280898	0.2202523632126627	4.01632107	0.26665530660064884	4.394011519999999	0.2140044786445415	4.291711105	0.16303008815922565
5.23	3.7862810000000002	3.9477800000000003	4.03415	4.255548	4.0059397500000005	3.9802183206106867	3.655758687022901	3.8140389141221376	3.7495721679389313	3.7998970224236643	4.1987872799999995	0.2161071100566605	4.0794534	0.23406906364669383	3.97986684	0.2647032862821585	4.56627068	0.37379168914519434	4.20609455	0.12112918327010413	4.644874380000001	0.47142335298867	4.08839272	0.21866704832061368	4.01249794	0.2635833656787543	4.3939192799999995	0.21406272594193443	4.28492108	0.160608887034944
5.24	4.011468000000001	4.099752	3.898073	4.51751	4.13170075	3.980277843809524	3.6566043885714286	3.8141989790476187	3.751034906666667	3.800529029523809	4.1987872799999995	0.2161071100566605	4.0794534	0.23406906364669383	3.97986684	0.2647032862821585	4.56627068	0.37379168914519434	4.20609455	0.12112918327010413	4.62966243	0.46700910015042785	4.0861164500000005	0.21733484324643518	4.0077836	0.26133994219766116	4.39560295	0.21436889967134626	4.2797913575	0.15715751170851047
5.25	4.310346	3.9194750000000003	3.6934250000000004	4.603516	4.1316905	3.9809053498098854	3.6571041425855513	3.813969370722434	3.752655593155893	3.801158614068441	4.1987872799999995	0.2161071100566605	4.0794534	0.23406906364669383	3.97986684	0.2647032862821585	4.56627068	0.37379168914519434	4.20609455	0.12112918327010413	4.62046557	0.4641132916508091	4.08452068	0.21797214614524668	4.003351090000001	0.2628861054134558	4.39484464	0.21348735293670867	4.275795495	0.15577250100267173
5.26	4.255259000000001	3.631199	3.574796	4.9334299999999995	4.0986709999999995	3.981425944971537	3.657054986717268	3.8135155313092977	3.7548961518026562	3.80172315370019	4.1987872799999995	0.2161071100566605	4.0794534	0.23406906364669383	3.97986684	0.2647032862821585	4.56627068	0.37379168914519434	4.20609455	0.12112918327010413	4.61138841	0.4622685986771828	4.08103436	0.2224064657961756	3.9988928500000003	0.26634782069006907	4.39866147	0.21964404529763454	4.2724942725	0.15599524408344223
5.27	4.077608	3.6894359999999997	3.7747740000000003	5.101106	4.160731	3.9816081079545453	3.657116314393939	3.8134421571969694	3.7574457916666666	3.80240309280303	4.1987872799999995	0.2161071100566605	4.0794534	0.23406906364669383	3.97986684	0.2647032862821585	4.56627068	0.37379168914519434	4.20609455	0.12112918327010413	4.59983669	0.46101538427686817	4.08081824	0.2227798130453094	3.99457324	0.26644574169745644	4.40549867	0.2306011059430893	4.27018171	0.15592003792300008
5.28	4.316933	3.8978800000000002	3.900135	5.068485000000001	4.29585825	3.9822419924385635	3.6575714442344043	3.813606037807183	3.7599241266540644	3.803335900283554	4.1987872799999995	0.2161071100566605	4.0794534	0.23406906364669383	3.97986684	0.2647032862821585	4.56627068	0.37379168914519434	4.20609455	0.12112918327010413	4.5897056	0.4559101682965152	4.08300217	0.21985707812534672	3.99363692	0.2666130676292871	4.40993927	0.2389827004245542	4.26907099	0.15533055388290604
5.29	4.194523	3.817469	3.932258	4.842865	4.19677875	3.9826425226415094	3.6578731377358493	3.8138299094339625	3.761967411320755	3.804078245283019	4.1987872799999995	0.2161071100566605	4.0794534	0.23406906364669383	3.97986684	0.2647032862821585	4.56627068	0.37379168914519434	4.20609455	0.12112918327010413	4.57807865	0.45093762565178325	4.08340621	0.21932564997434326	3.9914324500000005	0.26619558777594254	4.4145578599999995	0.24284955635880834	4.2668687925	0.1547722069493732
5.3	4.427781	3.8882309999999998	3.698296	4.816571	4.20771975	3.983480824858757	3.658306956685499	3.8136123314500945	3.7639534821092275	3.8048383987758947	4.1987872799999995	0.2161071100566605	4.0794534	0.23406906364669383	3.97986684	0.2647032862821585	4.56627068	0.37379168914519434	4.20609455	0.12112918327010413	4.5698260699999995	0.4459847449770943	4.08058875	0.22001091308475348	3.9855470299999998	0.2661045159345762	4.41677257	0.24550799533817155	4.263183605	0.1516881470294305
5.31	4.436001	4.240864999999999	3.745288	4.792455	4.303652250000001	3.984331426691729	3.6594019906015034	3.813483902255639	3.7658867556390976	3.8057760187969922	4.1987872799999995	0.2161071100566605	4.0794534	0.23406906364669383	3.97986684	0.2647032862821585	4.56627068	0.37379168914519434	4.20609455	0.12112918327010413	4.56049848	0.4388028964782281	4.08364497	0.22009420450849432	3.9813795900000004	0.2665755607233527	4.41962704	0.24821226369899013	4.26128752	0.14995833784105175
5.32	4.215378	4.118071	3.709008	4.679807	4.180566	3.9847649099437144	3.6602625328330207	3.8132878874296434	3.7676014277673544	3.8064791894934333	4.1987872799999995	0.2161071100566605	4.0794534	0.23406906364669383	3.97986684	0.2647032862821585	4.56627068	0.37379168914519434	4.20609455	0.12112918327010413	4.549138950000001	0.43278564914703466	4.0838903900000005	0.2201190188011322	3.9755907600000002	0.2661372853600732	4.42251509	0.2495523991574254	4.2577837975	0.1476701089339165
5.33	4.2612559999999995	4.166771000000001	3.746499	4.858462	4.258247	3.9852826835205994	3.6612110505617976	3.813162814606742	3.7696442378277153	3.8073251966292134	4.1987872799999995	0.2161071100566605	4.0794534	0.23406906364669383	3.97986684	0.2647032862821585	4.56627068	0.37379168914519434	4.20609455	0.12112918327010413	4.53624468	0.4217112598480634	4.08437705	0.22024918701142804	3.9689166399999998	0.26338857159719153	4.42663715	0.25332437249431133	4.25404388	0.14274455007364525
5.34	4.295012	4.2233540000000005	3.597606	4.822674	4.2346615	3.9858616168224303	3.662261785046729	3.8127599046728973	3.7716125177570095	3.8081239560747666	4.1987872799999995	0.2161071100566605	4.0794534	0.23406906364669383	3.97986684	0.2647032862821585	4.56627068	0.37379168914519434	4.20609455	0.12112918327010413	4.5236497	0.4096273728405731	4.08516035	0.22060605039777148	3.9599715200000003	0.2606152556493961	4.4291627700000005	0.25601398341309445	4.249486085	0.13577612782325366
5.35	4.258558	4.415729	3.6544369999999997	4.789931	4.27966375	3.9863703787313436	3.6636675074626863	3.812464526119403	3.773512365671642	3.8090036944962686	4.1987872799999995	0.2161071100566605	4.0794534	0.23406906364669383	3.97986684	0.2647032862821585	4.56627068	0.37379168914519434	4.20609455	0.12112918327010413	4.5107044300000005	0.3970273690338515	4.08679372	0.2224536800175957	3.95201266	0.2576248007848963	4.42837048	0.2547580787792514	4.2444703225	0.12475079035730083
5.36	3.814673	4.335916	3.673963	4.912625	4.184294250000001	3.986050644320298	3.6649193668528866	3.8122066089385473	3.7756336182495347	3.809702559590317	4.1987872799999995	0.2161071100566605	4.0794534	0.23406906364669383	3.97986684	0.2647032862821585	4.56627068	0.37379168914519434	4.20609455	0.12112918327010413	4.49604173	0.3953662828536728	4.08736182	0.22302158157959914	3.94502592	0.255568065701006	4.43081059	0.2582273735613608	4.239810015	0.11795584277519237
5.37	3.802138	4.309347	3.6289300000000004	5.02257	4.19074625	3.9857087992565057	3.666117187732342	3.8118659460966544	3.777951343866171	3.810410819237918	4.1987872799999995	0.2161071100566605	4.0794534	0.23406906364669383	3.97986684	0.2647032862821585	4.56627068	0.37379168914519434	4.20609455	0.12112918327010413	4.48117317	0.39319664985802627	4.08714919	0.22279734826711475	3.9380012500000006	0.2544927219043979	4.4372166900000005	0.26486408324336835	4.235885075	0.11283163979568056
5.38	3.710098	4.333682	3.6758360000000003	5.363696999999999	4.27082825	3.985197461966605	3.667355712430427	3.8116135714285715	3.7808933580705006	3.811265025974026	4.1987872799999995	0.2161071100566605	4.0794534	0.23406906364669383	3.97986684	0.2647032862821585	4.56627068	0.37379168914519434	4.20609455	0.12112918327010413	4.46449299	0.3901305735511669	4.0874191	0.2230821680393955	3.93186399	0.2533264964401373	4.44612218	0.28058901263627917	4.232474565	0.10631823598334311
5.39	4.004586	4.359255	3.869098	5.377178000000001	4.402529250000001	3.985233366666667	3.668637007407407	3.811720024074074	3.783849440740741	3.812359959722222	4.1987872799999995	0.2161071100566605	4.0794534	0.23406906364669383	3.97986684	0.2647032862821585	4.56627068	0.37379168914519434	4.20609455	0.12112918327010413	4.4497279800000005	0.3790503162646115	4.08803212	0.22374977840169857	3.92760534	0.2507270666777953	4.45568605	0.29561382325673546	4.2302628725	0.10022330789824017
5.4	4.159874	4.141143	4.151316	5.130453	4.3956965	3.985556177449168	3.6695104011090574	3.812347743068392	3.7863385415896484	3.8134382158040667	4.1987872799999995	0.2161071100566605	4.0794534	0.23406906364669383	3.97986684	0.2647032862821585	4.56627068	0.37379168914519434	4.20609455	0.12112918327010413	4.439338370000001	0.37249221653427733	4.08677025	0.22308321983805998	3.92876062	0.2514955597094911	4.46204586	0.3032005551239098	4.229228775	0.0979285980289024
5.41	4.182907	3.953509	4.097414	5.130816	4.3411615	3.985920293357933	3.6700343837638374	3.8128736955719553	3.7888191273062732	3.814411875	4.1987872799999995	0.2161071100566605	4.0794534	0.23406906364669383	3.97986684	0.2647032862821585	4.56627068	0.37379168914519434	4.20609455	0.12112918327010413	4.43251315	0.370855415021481	4.08488317	0.22340736642520792	3.93178764	0.25168744212579885	4.46857032	0.31048767848967657	4.22943857	0.09814764518458043
5.42	4.159393	3.949544	4.101492	4.874758	4.271296749999999	3.98623976427256	3.6705491344383057	3.8134052209944755	3.790819014732965	3.8152532836095765	4.1987872799999995	0.2161071100566605	4.0794534	0.23406906364669383	3.97986684	0.2647032862821585	4.56627068	0.37379168914519434	4.20609455	0.12112918327010413	4.42597867	0.36984183824309474	4.08560291	0.2228479670144699	3.93351694	0.25225849338614853	4.47257909	0.3131335671263731	4.2294194025	0.09813919671577048
5.43	4.281496000000001	3.577952	3.936053	4.6426810000000005	4.1095455	3.986782514705882	3.6703789191176472	3.8136306764705883	3.7923849374999996	3.8157942619485294	4.1987872799999995	0.2161071100566605	4.0794534	0.23406906364669383	3.97986684	0.2647032862821585	4.56627068	0.37379168914519434	4.20609455	0.12112918327010413	4.41864583	0.3652911766163521	4.0855847899999995	0.22288958254193628	3.93218389	0.25188534221888303	4.47319798	0.3134106413121104	4.2274031225	0.09851310597361747
5.44	4.312209	3.681964	3.6642580000000002	4.29674	3.98879275	3.9873796275229356	3.670400176146789	3.813356598165137	3.7933103596330278	3.8161116903669727	4.1987872799999995	0.2161071100566605	4.0794534	0.23406906364669383	3.97986684	0.2647032862821585	4.56627068	0.37379168914519434	4.20609455	0.12112918327010413	4.41037942	0.35811132130914525	4.08550182	0.2230397208213909	3.9300609399999997	0.2532498892037112	4.4710963	0.3138866186285788	4.224259620000001	0.10105447040189143
5.45	4.16221	3.8385619999999996	3.644533	4.428913	4.0185545000000005	3.9876998296703294	3.670708164835165	3.813047397435897	3.7944744670329666	3.8164824647435895	4.1987872799999995	0.2161071100566605	4.0794534	0.23406906364669383	3.97986684	0.2647032862821585	4.56627068	0.37379168914519434	4.20609455	0.12112918327010413	4.40010673	0.35018274040404496	4.08651389	0.2216694150479275	3.9281645600000004	0.25468115994782337	4.472153619999999	0.3135612457423954	4.2217347	0.10300910300982108
5.46	4.385132	3.904113	3.775195	4.200533	4.066243249999999	3.988426396709323	3.671134864716636	3.8129781974405854	3.7952168043875685	3.816939065813528	4.1987872799999995	0.2161071100566605	4.0794534	0.23406906364669383	3.97986684	0.2647032862821585	4.56627068	0.37379168914519434	4.20609455	0.12112918327010413	4.39369549	0.344424833839848	4.08643376	0.2217345289972545	3.92626987	0.2551112912648517	4.47156857	0.314017147020905	4.2194919225000005	0.10393372431019937
5.47	4.281414	3.943529	4.0659279999999995	3.9860040000000003	4.06921875	3.988961045620438	3.6716319343065695	3.813439784671533	3.7955649562043794	3.81739943020073	4.1987872799999995	0.2161071100566605	4.0794534	0.23406906364669383	3.97986684	0.2647032862821585	4.56627068	0.37379168914519434	4.20609455	0.12112918327010413	4.39092887	0.34420217973211253	4.088212670000001	0.21984037671836668	3.9282370699999998	0.25542510952152814	4.46794178	0.3175255787270105	4.2188300975	0.10468262133699645
5.48	4.480797	4.118717	3.722851	4.034961	4.0893315	3.989856921675774	3.672446296903461	3.813274777777778	3.7960010145719494	3.8178947527322404	4.1987872799999995	0.2161071100566605	4.0794534	0.23406906364669383	3.97986684	0.2647032862821585	4.56627068	0.37379168914519434	4.20609455	0.12112918327010413	4.3894471	0.34348525831571464	4.09121144	0.21816773615929244	3.9253318399999997	0.2560983037188451	4.46604811	0.3195513411727181	4.2180096225	0.10537751432309343
5.49	4.274965	4.1219149999999996	3.890092	4.475752	4.190681	3.9903753	3.6732635127272726	3.813414445454546	3.7972369254545457	3.818572545909091	4.1987872799999995	0.2161071100566605	4.0794534	0.23406906364669383	3.97986684	0.2647032862821585	4.56627068	0.37379168914519434	4.20609455	0.12112918327010413	4.38589073	0.342803590053597	4.09373093	0.2170387790578212	3.92367769	0.2557830209814889	4.4649193700000005	0.3193132518176293	4.21705468	0.10518606608204942
5.5	4.585529	4.205724	3.8982040000000002	4.619433	4.3272225	3.991455433756806	3.6742298656987296	3.8135683284936475	3.7987291143375677	3.819495685571688	4.1274882999999996	0.26667570524299733	3.9727640599999994	0.27150471619000727	4.1828745000000005	0.3172526953831756	5.1312463	0.3339710254164123	4.35359329	0.1026268522113653	4.38463334	0.34182727639780447	4.09672304	0.2164934961130389	3.9231811499999996	0.2557838022274782	4.46531171	0.3194803862325685	4.217462309999999	0.10553615133331269
5.51	4.686293	4.133509	3.908688	4.6328510000000005	4.34033525	3.992714197463768	3.675061893115942	3.81374064673913	3.8002402047101453	3.8204392355072465	4.1274882999999996	0.26667570524299733	3.9727640599999994	0.27150471619000727	4.1828745000000005	0.3172526953831756	5.1312463	0.3339710254164123	4.35359329	0.1026268522113653	4.38281904	0.3397122454994855	4.0986532	0.21594627983674272	3.92338507	0.25576383744831227	4.46717672	0.31991264657717716	4.2180085075	0.10603313151242105
5.52	4.570449	4.356516	3.831907	4.619932	4.344701000000001	3.9937589258589514	3.676294179023508	3.8137734972875226	3.80172246835443	3.821387267631103	4.1274882999999996	0.26667570524299733	3.9727640599999994	0.27150471619000727	4.1828745000000005	0.3172526953831756	5.1312463	0.3339710254164123	4.35359329	0.1026268522113653	4.381433	0.3386488431696209	4.10330592	0.21644409661052097	3.92272457	0.25591540858170153	4.469104420000001	0.32024970430416444	4.2191419775	0.10678042621847003
5.53	4.784831	4.304629	3.952327	4.492502	4.38357225	3.9951868537906137	3.677428357400722	3.814023593862816	3.802969362815884	3.822402041967509	4.1274882999999996	0.26667570524299733	3.9727640599999994	0.27150471619000727	4.1828745000000005	0.3172526953831756	5.1312463	0.3339710254164123	4.35359329	0.1026268522113653	4.38048785	0.3373746548984186	4.10785424	0.2158411344638091	3.92310477	0.25593101840060645	4.46817991	0.3200452701401867	4.2199066925	0.10768669355293504
5.54	4.6820640000000004	4.29161	4.230847	4.580744	4.44631625	3.9964244702702705	3.678534990990991	3.8147746270270266	3.8043707585585587	3.8235262117117115	4.1274882999999996	0.26667570524299733	3.9727640599999994	0.27150471619000727	4.1828745000000005	0.3172526953831756	5.1312463	0.3339710254164123	4.35359329	0.1026268522113653	4.37856541	0.3350721974842022	4.11158292	0.21576185365793496	3.92542101	0.2576690918814649	4.46640879	0.3189140866165728	4.2204945325	0.10876600671618854
5.55	4.46979	4.229905	4.0117910000000006	4.54867	4.315039	3.9972758471223027	3.679526663669065	3.815128973021583	3.8057094262589923	3.8244102275179856	4.1274882999999996	0.26667570524299733	3.9727640599999994	0.27150471619000727	4.1828745000000005	0.3172526953831756	5.1312463	0.3339710254164123	4.35359329	0.1026268522113653	4.37618039	0.33354686864627686	4.11311803	0.21605486513613736	3.9221014199999997	0.254342118155449	4.465420190000001	0.3184999175517805	4.2192050075	0.10683678914006957
5.56	4.252246	4.301004	3.854248	4.848706	4.314051	3.997733603231598	3.680642421903052	3.8151992046678633	3.8075819515260325	3.8252892953321362	4.1274882999999996	0.26667570524299733	3.9727640599999994	0.27150471619000727	4.1828745000000005	0.3172526953831756	5.1312463	0.3339710254164123	4.35359329	0.1026268522113653	4.3733935200000005	0.33340503082061623	4.11744066	0.21543949119031838	3.9191360000000004	0.2533757468904666	4.46946159	0.3207884443068391	4.2198579425	0.10721806496038738
5.57	4.388043	4.360495	3.578211	5.0531939999999995	4.344985749999999	3.9984330824372765	3.681860795698925	3.8147744946236557	3.809814231182796	3.826220650985663	4.1274882999999996	0.26667570524299733	3.9727640599999994	0.27150471619000727	4.1828745000000005	0.3172526953831756	5.1312463	0.3339710254164123	4.35359329	0.1026268522113653	4.37237665	0.3332016341541848	4.1219148	0.2157981195271403	3.91227239	0.25322008141247837	4.477523339999999	0.32524087442708877	4.221021795	0.10794315341578738
5.58	4.3546689999999995	4.4408829999999995	3.565893	4.961413	4.3307145	3.999070355992844	3.683218617173524	3.8143292683363152	3.8118743363148484	3.827123144454383	4.1274882999999996	0.26667570524299733	3.9727640599999994	0.27150471619000727	4.1828745000000005	0.3172526953831756	5.1312463	0.3339710254164123	4.35359329	0.1026268522113653	4.370186299999999	0.33258416823349735	4.12552115	0.2180959390669108	3.9092895499999996	0.2555385743530124	4.48433214	0.3281889245059559	4.222332285	0.10847544861894975
5.59	4.258229	4.497817	3.823423	4.878863	4.3645830000000005	3.9995331392857145	3.684673257142857	3.8143455071428574	3.813779673214286	3.828082894196429	4.1274882999999996	0.26667570524299733	3.9727640599999994	0.27150471619000727	4.1828745000000005	0.3172526953831756	5.1312463	0.3339710254164123	4.35359329	0.1026268522113653	4.36813308	0.33263573314577843	4.13001362	0.2211010673621861	3.90998199	0.25520762333114594	4.48696514	0.330301803201915	4.2237734575	0.10940377703407275
5.6	4.198592	4.2234300000000005	3.7840629999999997	4.704167	4.227563	3.999887967914439	3.685633607843137	3.8142915276292335	3.815366816399287	3.828794979946524	4.1274882999999996	0.26667570524299733	3.9727640599999994	0.27150471619000727	4.1828745000000005	0.3172526953831756	5.1312463	0.3339710254164123	4.35359329	0.1026268522113653	4.36464122	0.33256364375294495	4.13406889	0.2190279622464944	3.9127582999999997	0.2522663811244877	4.48673967	0.33014415105473155	4.224552020000001	0.10914809344747331
5.61	4.208572	4.124233	3.906402	4.78135	4.25513925	4.000259291814947	3.686414033807829	3.814455425266904	3.817085647686833	3.8295535996441283	4.1274882999999996	0.26667570524299733	3.9727640599999994	0.27150471619000727	4.1828745000000005	0.3172526953831756	5.1312463	0.3339710254164123	4.35359329	0.1026268522113653	4.361264729999999	0.3324154856354035	4.13700506	0.21687641491274656	3.91580868	0.2502995758254504	4.48700984	0.33037631809417095	4.2252720775	0.10910959926746491
5.62	4.330048000000001	4.293178999999999	4.074438000000001	4.8541430000000005	4.387952	4.000845062166963	3.6874917690941387	3.814917206039076	3.8189276678507995	3.8305454262877445	4.1274882999999996	0.26667570524299733	3.9727640599999994	0.27150471619000727	4.1828745000000005	0.3172526953831756	5.1312463	0.3339710254164123	4.35359329	0.1026268522113653	4.35788681	0.3309818651023377	4.13896972	0.21739698398054025	3.91981554	0.24959167098547258	4.4909805	0.33239286741253793	4.2269131425	0.11031538685895242
5.63	4.396704	4.140786	4.314223999999999	4.775155	4.40671725	4.001546939716311	3.6882954822695035	3.8158025017730495	3.8206231063829788	3.8315670075354613	4.1274882999999996	0.26667570524299733	3.9727640599999994	0.27150471619000727	4.1828745000000005	0.3172526953831756	5.1312463	0.3339710254164123	4.35359329	0.1026268522113653	4.3551578	0.32950750366741777	4.13860141	0.21736204349164986	3.9247654800000005	0.25246851213144783	4.4934752200000005	0.3335899819929911	4.2279999775	0.11155160188542242
5.64	4.115619	4.004194	4.470828	4.805991	4.349158	4.001748837168141	3.6888545946902656	3.8169618389380533	3.8223671203539826	3.8324830977876108	4.1274882999999996	0.26667570524299733	3.9727640599999994	0.27150471619000727	4.1828745000000005	0.3172526953831756	5.1312463	0.3339710254164123	4.35359329	0.1026268522113653	4.34740436	0.32587449315347305	4.13610553	0.21745904941298821	3.9298475600000002	0.2582861769183087	4.49750646	0.3349170937083391	4.2277159775	0.11120260094149449
5.65	3.991742	3.913126	4.477251	5.1849940000000005	4.39177825	4.001731157243817	3.6892508339222614	3.8181284275618372	3.8247745883392223	3.833471251766784	4.1274882999999996	0.26667570524299733	3.9727640599999994	0.27150471619000727	4.1828745000000005	0.3172526953831756	5.1312463	0.3339710254164123	4.35359329	0.1026268522113653	4.33821663	0.3227749791083246	4.134025240000001	0.21859558551809258	3.93645077	0.2637530809252306	4.5081894899999995	0.33965196828203414	4.2292205325	0.11239993276105911
5.66	3.9370290000000003	3.957338	4.527132	4.977145	4.349661	4.00161704409171	3.6897236507936513	3.819378874779541	3.8268069876543214	3.834381639329806	4.1274882999999996	0.26667570524299733	3.9727640599999994	0.27150471619000727	4.1828745000000005	0.3172526953831756	5.1312463	0.3339710254164123	4.35359329	0.1026268522113653	4.328692380000001	0.3203880659777262	4.13273793	0.2192588948453598	3.9436479600000003	0.2699434414584307	4.51533114	0.3419444363294397	4.2301023525	0.1129998784489961
5.67	3.830752	3.906904	4.355481	5.128652000000001	4.30544725	4.001316225352113	3.6901060105633805	3.820322716549296	3.829098968309859	3.835210980193662	4.1274882999999996	0.26667570524299733	3.9727640599999994	0.27150471619000727	4.1828745000000005	0.3172526953831756	5.1312463	0.3339710254164123	4.35359329	0.1026268522113653	4.32081728	0.32286744170625814	4.128526959999999	0.21951442980828004	3.9475031400000002	0.2730579623094423	4.522408749999999	0.3472534084315544	4.2298140325	0.11276792989124065
5.68	3.665413	3.937158	4.241642	5.237373	4.2703965	4.000725885764499	3.690540196836555	3.821063172231986	3.8315739666080844	3.835975805360281	4.1274882999999996	0.26667570524299733	3.9727640599999994	0.27150471619000727	4.1828745000000005	0.3172526953831756	5.1312463	0.3339710254164123	4.35359329	0.1026268522113653	4.31109059	0.3278262061792559	4.1256661900000005	0.22013095207361832	3.95151766	0.2744120316652118	4.53064757	0.3543443372401165	4.229730502500001	0.1127344046929754
5.69	3.887295	3.848751	4.073368	5.121388	4.2327005	4.000526884210526	3.6908177596491227	3.8215058122807015	3.833836798245614	3.8366718135964915	4.1274882999999996	0.26667570524299733	3.9727640599999994	0.27150471619000727	4.1828745000000005	0.3172526953831756	5.1312463	0.3339710254164123	4.35359329	0.1026268522113653	4.30186564	0.3266283798628221	4.122005919999999	0.22167195983989857	3.9541063	0.27432744214313753	4.54080333	0.35659169520829714	4.2296952975	0.11273290703531327
5.7	4.029564	3.985907	4.251566	5.059566	4.33165075	4.000577737302978	3.6913345534150617	3.8222589824868654	3.835983434325744	3.837538676882662	4.1274882999999996	0.26667570524299733	3.9727640599999994	0.27150471619000727	4.1828745000000005	0.3172526953831756	5.1312463	0.3339710254164123	4.35359329	0.1026268522113653	4.29410682	0.3237479196148459	4.12044274	0.22207872550350335	3.95832774	0.27563431067042155	4.549778320000001	0.3582536842788104	4.230663905	0.113192303642542
5.71	3.786486	4.076752	3.970048	5.091099	4.23109625	4.000203451048951	3.69200836013986	3.822517354895105	3.8381776923076925	3.8382267145979023	4.1274882999999996	0.26667570524299733	3.9727640599999994	0.27150471619000727	4.1828745000000005	0.3172526953831756	5.1312463	0.3339710254164123	4.35359329	0.1026268522113653	4.28380282	0.3233383694436783	4.12109107	0.22185322560092707	3.96129448	0.27412876913332823	4.55995172	0.35904345994025655	4.2315350225	0.11285318279762234
5.72	3.8221119999999997	4.079929	3.991406	5.013185999999999	4.22665825	3.9998926457242585	3.692685359511344	3.82281209947644	3.8402283176265266	3.8389046055846427	4.1274882999999996	0.26667570524299733	3.9727640599999994	0.27150471619000727	4.1828745000000005	0.3172526953831756	5.1312463	0.3339710254164123	4.35359329	0.1026268522113653	4.273347090000001	0.32116470802602304	4.12147856	0.22174605639831305	3.9643079	0.272770008662251	4.56932496	0.3585126556126475	4.2321146275	0.11267589668965569
5.73	3.798934	4.123548	4.3913780000000004	4.898169	4.30300725	3.9995425435540066	3.6934359912891987	3.8238026324041816	3.842071419860627	3.839713146777003	4.1274882999999996	0.26667570524299733	3.9727640599999994	0.27150471619000727	4.1828745000000005	0.3172526953831756	5.1312463	0.3339710254164123	4.35359329	0.1026268522113653	4.26409737	0.3213770703768672	4.12331566	0.22098570581306104	3.97077489	0.2751659573723514	4.57845201	0.3551001505774122	4.2341599825000005	0.11208027918776041
5.74	3.8524730000000003	4.081268	4.1637770000000005	5.316267999999999	4.3534465	3.9992867704347823	3.6941104817391306	3.824393892173913	3.8446352399999997	3.8406065960869564	4.1274882999999996	0.26667570524299733	3.9727640599999994	0.27150471619000727	4.1828745000000005	0.3172526953831756	5.1312463	0.3339710254164123	4.35359329	0.1026268522113653	4.25425904	0.3187312529175118	4.12659358	0.2178532934873648	3.97650876	0.27312600283382127	4.58985837	0.3603115030932203	4.2368049375	0.11173927785143319
5.75	3.809973	3.873719	4.082601	5.0248550000000005	4.197787	3.998958100694445	3.6944223020833338	3.824842168402778	3.846684232638889	3.841226700954861	4.1274882999999996	0.26667570524299733	3.9727640599999994	0.27150471619000727	4.1828745000000005	0.3172526953831756	5.1312463	0.3339710254164123	4.35359329	0.1026268522113653	4.2425709000000005	0.3132778739749067	4.12701103	0.21732239051941987	3.9819902	0.2696429497641903	4.59689415	0.3618799042185811	4.23711657	0.11158492006238506
5.76	3.8950679999999998	3.949046	3.8595669999999997	5.026947000000001	4.182657	3.998778048526863	3.694863590987868	3.824902350086655	3.848729748700173	3.84181843457539	4.1274882999999996	0.26667570524299733	3.9727640599999994	0.27150471619000727	4.1828745000000005	0.3172526953831756	5.1312463	0.3339710254164123	4.35359329	0.1026268522113653	4.22882164	0.2975050365407059	4.12616647	0.2178529159484836	3.98413815	0.26777864128211337	4.6050521700000004	0.36229120996096525	4.2360446075	0.11158807823141134
5.77	3.8374200000000003	3.925834	4.025222	5.203636	4.248028	3.998498882352941	3.6952631937716265	3.825248923875433	3.8510738771626296	3.8425212192906573	4.1274882999999996	0.26667570524299733	3.9727640599999994	0.27150471619000727	4.1828745000000005	0.3172526953831756	5.1312463	0.3339710254164123	4.35359329	0.1026268522113653	4.21458397	0.28122318166199584	4.12543591	0.2184058365082906	3.98505872	0.2677598718390652	4.61474578	0.3652267518295454	4.234956095	0.11092640776640958
5.78	3.915369	3.7106440000000003	4.068964	5.146454	4.21035775	3.9983553074265976	3.6952897582038	3.8256698480138165	3.853311148531952	3.8431565155440417	4.1274882999999996	0.26667570524299733	3.9727640599999994	0.27150471619000727	4.1828745000000005	0.3172526953831756	5.1312463	0.3339710254164123	4.35359329	0.1026268522113653	4.20379528	0.2715386558617015	4.12129994	0.22230995989709113	3.98830036	0.2667822584367915	4.622603440000001	0.3681466198708865	4.233999755	0.11071985221296025
5.79	3.978599	3.833666	4.234219	5.416436	4.36573	3.9983212448275864	3.6955283379310346	3.8263742431034484	3.8560061913793104	3.844057504310345	4.1274882999999996	0.26667570524299733	3.9727640599999994	0.27150471619000727	4.1828745000000005	0.3172526953831756	5.1312463	0.3339710254164123	4.35359329	0.1026268522113653	4.19643519	0.2674979006473276	4.115571569999999	0.22226704260016314	3.99097305	0.26790263534944464	4.63607728	0.3723154134027531	4.2347642725000005	0.11136745886312852
5.8	4.044716	3.7868790000000003	4.056863	5.157048	4.2613765	3.998401098106713	3.6956855679862306	3.826770953528399	3.8582455060240965	3.84477578141136	4.1274882999999996	0.26667570524299733	3.9727640599999994	0.27150471619000727	4.1828745000000005	0.3172526953831756	5.1312463	0.3339710254164123	4.35359329	0.1026268522113653	4.18985565	0.2629739310604147	4.11308962	0.22454902332203497	3.9936100600000004	0.26723286997146606	4.64698457	0.3714311257256339	4.235884975	0.11106226837043126
5.81	4.238829	3.56745	3.980111	5.073983	4.215093250000001	3.998814204467354	3.695465231958763	3.8270344243986254	3.8603344020618557	3.8454120657216495	4.1274882999999996	0.26667570524299733	3.9727640599999994	0.27150471619000727	4.1828745000000005	0.3172526953831756	5.1312463	0.3339710254164123	4.35359329	0.1026268522113653	4.18756517	0.2615214119400917	4.10585348	0.2303404521633865	3.9946936000000006	0.26695332931155485	4.65671662	0.3697209129941067	4.2362072175	0.11095358645171761
5.82	4.362356	3.709468	4.231808	4.982897	4.32163225	3.9994377753001715	3.6954892504288166	3.8277287186963975	3.8622598953687817	3.846228909948542	4.1274882999999996	0.26667570524299733	3.9727640599999994	0.27150471619000727	4.1828745000000005	0.3172526953831756	5.1312463	0.3339710254164123	4.35359329	0.1026268522113653	4.1864896400000005	0.2605679414850465	4.1007536700000005	0.23342492502711804	3.9974208300000003	0.2679769968072966	4.6655539600000004	0.3668096076794417	4.237554525	0.11116663236348848
5.83	4.298539	3.4473409999999998	4.119257	5.230131999999999	4.2738172500000005	3.999949934931507	3.695064339041096	3.8282279109589044	3.8646021421232875	3.8469610817636988	4.1274882999999996	0.26667570524299733	3.9727640599999994	0.27150471619000727	4.1828745000000005	0.3172526953831756	5.1312463	0.3339710254164123	4.35359329	0.1026268522113653	4.18329702	0.25716354597392926	4.09393178	0.24237250295333773	4.0018804	0.26623367070691667	4.67653171	0.3671178739763606	4.238910227500001	0.11076926618243017
5.84	4.321654	3.428753	4.433522	5.161461000000001	4.3363475000000005	4.000499856410257	3.6946091059829063	3.829262601709402	3.866818994871795	3.8477976397435896	4.1274882999999996	0.26667570524299733	3.9727640599999994	0.27150471619000727	4.1828745000000005	0.3172526953831756	5.1312463	0.3339710254164123	4.35359329	0.1026268522113653	4.18154212	0.2555941900366622	4.08720546	0.25133143455191415	4.01032951	0.26639267178102766	4.68686988	0.3660596728982544	4.2414867425	0.1099988421956107
5.85	3.994948	3.5615780000000004	4.716282	5.312714	4.396380499999999	4.0004903822525595	3.694382090443686	3.8307762866894195	3.869286392491467	3.8487337879692833	4.1274882999999996	0.26667570524299733	3.9727640599999994	0.27150471619000727	4.1828745000000005	0.3172526953831756	5.1312463	0.3339710254164123	4.35359329	0.1026268522113653	4.17614835	0.2537588718215303	4.08372236	0.2561803944572429	4.02220868	0.27112761473157976	4.69750072	0.3686608224930081	4.2448950275	0.10945842299694894
5.86	3.8318619999999997	3.6893789999999997	4.824441	5.532246	4.469482	4.000203110732538	3.694373567291312	3.8324690715502556	3.8721193730834753	3.8497912806643955	4.1274882999999996	0.26667570524299733	3.9727640599999994	0.27150471619000727	4.1828745000000005	0.3172526953831756	5.1312463	0.3339710254164123	4.35359329	0.1026268522113653	4.16859919	0.2526462040457133	4.080571760000001	0.2590861808627358	4.03417137	0.27981793067500776	4.70898136	0.37659586294551123	4.24808092	0.11131543038201994
5.87	3.7967459999999997	3.57043	4.856861	5.429997	4.4135085	3.9998570952380947	3.694162778911565	3.834211234693877	3.8747688248299323	3.850749983418367	4.1274882999999996	0.26667570524299733	3.9727640599999994	0.27150471619000727	4.1828745000000005	0.3172526953831756	5.1312463	0.3339710254164123	4.35359329	0.1026268522113653	4.16182552	0.253451491259359	4.07457817	0.26388955161229477	4.04750571	0.28691475015680024	4.71849041	0.3826884191219132	4.2505999525	0.11218559070050957
5.88	3.9217030000000004	3.7596089999999998	5.0101569999999995	5.242893	4.4835905	3.999724405772496	3.694273893039049	3.8362077470288622	3.877091616298811	3.8518244155348045	4.1274882999999996	0.26667570524299733	3.9727640599999994	0.27150471619000727	4.1828745000000005	0.3172526953831756	5.1312463	0.3339710254164123	4.35359329	0.1026268522113653	4.155160159999999	0.25087555468737677	4.07313493	0.2652235451139829	4.06311461	0.2963435674677463	4.72520107	0.38596038959996065	4.254152692500001	0.11388653868359547
5.89	4.119574	3.737522	4.869027	5.46416	4.54757075	3.999927540677966	3.6943471949152538	3.8379582881355936	3.879781562711864	3.853003646610169	4.1274882999999996	0.26667570524299733	3.9727640599999994	0.27150471619000727	4.1828745000000005	0.3172526953831756	5.1312463	0.3339710254164123	4.35359329	0.1026268522113653	4.1534402	0.25052024160894804	4.07014863	0.2673171207640174	4.07462983	0.3050239307822872	4.73371373	0.39278567029219974	4.2579830974999995	0.1172340747368311
5.9	4.151547	3.7206580000000002	4.556054	5.750248999999999	4.544627	4.000184087986463	3.6943917140439932	3.8391733401015227	3.8829464822335025	3.8541739060913707	4.1274882999999996	0.26667570524299733	3.9727640599999994	0.27150471619000727	4.1828745000000005	0.3172526953831756	5.1312463	0.3339710254164123	4.35359329	0.1026268522113653	4.15350288	0.250518963178022	4.0662845899999995	0.2695614449052976	4.080115429999999	0.30871472018926804	4.74470778	0.4056192092128808	4.26115267	0.12064139231712333
5.91	4.286112999999999	3.5470990000000002	3.9387680000000005	5.490736	4.315678999999999	4.000667076013514	3.6941429087837836	3.8393415743243238	3.885662342905406	3.8549534755067567	4.1274882999999996	0.26667570524299733	3.9727640599999994	0.27150471619000727	4.1828745000000005	0.3172526953831756	5.1312463	0.3339710254164123	4.35359329	0.1026268522113653	4.15519293	0.25084081978162936	4.05781977	0.2724549690244497	4.077583580000001	0.30882644426655637	4.75308639	0.4123016459783157	4.2609206675	0.120512647619502
5.92	4.193643	3.63184	3.88629	5.531102	4.31071875	4.00099249915683	3.694037844856661	3.8394207453625637	3.888437114671164	3.855722051011804	4.1274882999999996	0.26667570524299733	3.9727640599999994	0.27150471619000727	4.1828745000000005	0.3172526953831756	5.1312463	0.3339710254164123	4.35359329	0.1026268522113653	4.15850962	0.249111382206132	4.04946498	0.272580785874157	4.07482678	0.3092956427272944	4.76478198	0.4176363922977019	4.26189584	0.12051715831245705
5.93	3.9238099999999996	3.620823	4.160076999999999	5.614687	4.32984925	4.000862562289562	3.693914587542088	3.839960570707071	3.891343259259259	3.856520244949495	4.1274882999999996	0.26667570524299733	3.9727640599999994	0.27150471619000727	4.1828745000000005	0.3172526953831756	5.1312463	0.3339710254164123	4.35359329	0.1026268522113653	4.15688029	0.2501163282077657	4.04205911	0.2740763691850323	4.07540167	0.3094011735174227	4.7766098900000005	0.4248009751793145	4.26273774	0.12069651894413973
5.94	3.948262	3.994548	4.165456	5.538526	4.411698	4.000774157983193	3.694419853781513	3.8405076218487393	3.894111633613446	3.8574533168067227	4.1274882999999996	0.26667570524299733	3.9727640599999994	0.27150471619000727	4.1828745000000005	0.3172526953831756	5.1312463	0.3339710254164123	4.35359329	0.1026268522113653	4.15456929	0.2509726871033424	4.03673577	0.2696993843591976	4.07400342	0.30866688423492106	4.78851829	0.429322821711912	4.2634566925	0.12137244511396565
5.95	3.977101	4.112025	4.328807	5.666236	4.521042250000001	4.000734437919464	3.695120533557047	3.841326916107383	3.8970849966442955	3.858566721057047	4.1274882999999996	0.26667570524299733	3.9727640599999994	0.27150471619000727	4.1828745000000005	0.3172526953831756	5.1312463	0.3339710254164123	4.35359329	0.1026268522113653	4.15405134	0.2512879162491512	4.03293167	0.26586237794593576	4.07518378	0.3094199438795983	4.80053906	0.43691087292726216	4.2656764625	0.12403100724413152
5.96	4.01712	4.304163	4.416094	5.715395	4.613193000000001	4.000761884422111	3.69614070519263	3.842289675041876	3.900130742043551	3.859830751675042	4.1274882999999996	0.26667570524299733	3.9727640599999994	0.27150471619000727	4.1828745000000005	0.3172526953831756	5.1312463	0.3339710254164123	4.35359329	0.1026268522113653	4.156123239999999	0.24926796839483173	4.0314086300000005	0.263840131619201	4.0793349800000005	0.31119383848324594	4.81391233	0.4442541716826988	4.270194795	0.12834728847826285
5.97	4.103717	4.147691	4.2449639999999995	5.487811000000001	4.49604575	4.000934050167224	3.6968958060200667	3.8429630434782607	3.902785725752508	3.8608946563545152	4.1274882999999996	0.26667570524299733	3.9727640599999994	0.27150471619000727	4.1828745000000005	0.3172526953831756	5.1312463	0.3339710254164123	4.35359329	0.1026268522113653	4.1589987	0.24695457293361817	4.0303062700000005	0.263113436920032	4.08000679	0.31148089963070125	4.823862500000001	0.4481154363357262	4.2732935649999995	0.13002787811404698
5.98	4.19985	4.1092450000000005	4.229012	5.684193	4.555575	4.0012661302170285	3.697584202003339	3.843607532554257	3.905759694490818	3.8620543898163606	4.1274882999999996	0.26667570524299733	3.9727640599999994	0.27150471619000727	4.1828745000000005	0.3172526953831756	5.1312463	0.3339710254164123	4.35359329	0.1026268522113653	4.161558980000001	0.24602664430953222	4.0282107400000005	0.26162283184885526	4.079005710000001	0.3108323735095157	4.83751036	0.4533489724736162	4.2765714475	0.13296749608753763
5.99	4.322418	4.080198	4.200758	5.492567	4.52398525	4.0018013833333335	3.698221891666667	3.8442027833333334	3.9084043733333336	3.8631576079166665	4.1274882999999996	0.26667570524299733	3.9727640599999994	0.27150471619000727	4.1828745000000005	0.3172526953831756	5.1312463	0.3339710254164123	4.35359329	0.1026268522113653	4.16313779	0.24655196663529283	4.02610873	0.2603362676906231	4.08137067	0.3108502168668381	4.84875849	0.4555247824417682	4.27984392	0.13499436760658196
6.0	4.3261270000000005	3.902985	4.204022	5.7362709999999995	4.54235125	4.002341026622297	3.698562595673877	3.844801484193012	3.91144574875208	3.864287713810316	4.63745054	0.28629654767420515	3.7439220400000006	0.18338398368254077	4.8321637	0.3594698878987362	4.84133034	0.3919458974803339	4.513716655	0.1552154596652899	4.16457673	0.24708386409305638	4.01964477	0.25518639576329216	4.08454004	0.3104647837322537	4.8639353	0.4595816332876975	4.28317421	0.13732480697569704
6.01	4.460308	3.7810379999999997	4.268763	5.786467	4.574144	4.00310176910299	3.6986995980066446	3.845505739202658	3.9145604019933553	3.8654668770764116	4.63745054	0.28629654767420515	3.7439220400000006	0.18338398368254077	4.8321637	0.3594698878987362	4.84133034	0.3919458974803339	4.513716655	0.1552154596652899	4.167070799999999	0.24880892350525874	4.01371037	0.25374755650761427	4.08926987	0.30962291208254494	4.8771362	0.46694686660951906	4.286796809999999	0.14017380841731286
6.02	4.4681999999999995	3.806574	4.419839	5.439598	4.53355275	4.003873076285241	3.6988784941956885	3.8464581990049753	3.917089485903815	3.8665748138474294	4.63745054	0.28629654767420515	3.7439220400000006	0.18338398368254077	4.8321637	0.3594698878987362	4.84133034	0.3919458974803339	4.513716655	0.1552154596652899	4.17181676	0.2499902586370188	4.0094268	0.253590906386079	4.09246514	0.3113817603469177	4.8855197299999995	0.4694625899415057	4.2898071075	0.14221400925552988
6.03	4.317551	3.753666	4.525674	5.3171100000000004	4.478500250000001	4.004392410596027	3.698969201986755	3.8475827284768216	3.919407400662252	3.867587935430464	4.63745054	0.28629654767420515	3.7439220400000006	0.18338398368254077	4.8321637	0.3594698878987362	4.84133034	0.3919458974803339	4.513716655	0.1552154596652899	4.17511988	0.24970884603399396	4.00273599	0.2513926812337721	4.09729041	0.31433448666824515	4.8908511400000005	0.4713212937174798	4.291499355	0.14344947134139802
6.04	4.124802	3.694617	4.29155	5.059772000000001	4.29268525	4.004591434710743	3.6989620082644628	3.848316558677686	3.9212923008264458	3.868290575619835	4.63745054	0.28629654767420515	3.7439220400000006	0.18338398368254077	4.8321637	0.3594698878987362	4.84133034	0.3919458974803339	4.513716655	0.1552154596652899	4.17443658	0.24975254487873527	3.9958099799999998	0.2502310785013224	4.0995196	0.31491908980295336	4.89490278	0.4710113156366334	4.291167235	0.14340746824098455
6.05	4.084818	3.791372	4.183334	4.984296	4.260955	4.004723821782178	3.6991145000000003	3.8488693927392736	3.923046432343234	3.8689385367161715	4.63745054	0.28629654767420515	3.7439220400000006	0.18338398368254077	4.8321637	0.3594698878987362	4.84133034	0.3919458974803339	4.513716655	0.1552154596652899	4.1744048	0.24976385713330926	3.98981828	0.2478459758204714	4.10135442	0.3148670369662728	4.89707372	0.470917079136668	4.290662805	0.1434243031654265
6.06	4.003372	3.873081	4.118254	4.880311	4.2187545	4.004721594728172	3.6994011004942338	3.8493131894563426	3.92462347446458	3.869514839785832	4.63745054	0.28629654767420515	3.7439220400000006	0.18338398368254077	4.8321637	0.3594698878987362	4.84133034	0.3919458974803339	4.513716655	0.1552154596652899	4.17119415	0.24987932802761	3.9871094900000004	0.24762445730452315	4.100557	0.3147207557964172	4.90088135	0.4692066281806525	4.2899354975	0.14360438688758523
6.07	4.279814	3.6800450000000002	4.0692129999999995	4.742402	4.192868499999999	4.005174049342105	3.6993692648026313	3.849674866776316	3.9259685049342106	3.8700466714638155	4.63745054	0.28629654767420515	3.7439220400000006	0.18338398368254077	4.8321637	0.3594698878987362	4.84133034	0.3919458974803339	4.513716655	0.1552154596652899	4.17002007	0.24908113998712367	3.98026612	0.24654665787865201	4.094593720000001	0.3095138859505028	4.90067195	0.4692732978527185	4.286387965	0.14154133750311418
6.08	4.328961	3.71962	4.225504	4.750497	4.2561455	4.005705719211823	3.6994025172413796	3.8502919917898195	3.9273224105090314	3.870680659688013	4.63745054	0.28629654767420515	3.7439220400000006	0.18338398368254077	4.8321637	0.3594698878987362	4.84133034	0.3919458974803339	4.513716655	0.1552154596652899	4.16879532	0.2479821048395862	3.97577651	0.24716980714097578	4.09194884	0.3072225508048888	4.90160096	0.468879016420005	4.2845304075	0.14069618550270258
6.09	4.589309	3.755498	4.487992	4.733085	4.391471	4.00666244590164	3.6994944770491807	3.851337401639344	3.9286433327868853	3.871534414344262	4.63745054	0.28629654767420515	3.7439220400000006	0.18338398368254077	4.8321637	0.3594698878987362	4.84133034	0.3919458974803339	4.513716655	0.1552154596652899	4.16861706	0.24767003566549808	3.9736691499999997	0.24814841413843022	4.09044063	0.30487199138431353	4.90425643	0.4671446415342141	4.2842458175	0.14044810632344587
6.1	4.649053	3.85579	4.571661000000001	4.984052	4.5151390000000005	4.007713821603928	3.6997502798690673	3.852516327332242	3.930370679214403	3.87258777700491	4.63745054	0.28629654767420515	3.7439220400000006	0.18338398368254077	4.8321637	0.3594698878987362	4.84133034	0.3919458974803339	4.513716655	0.1552154596652899	4.16984064	0.24975044871327537	3.9718100999999995	0.24832994261562788	4.0929178	0.30778094278652646	4.91132686	0.46288638124001663	4.28647385	0.14233234646770843
6.11	4.476795	3.735591	4.836161	4.8243540000000005	4.46822525	4.008480294117647	3.6998088431372547	3.854123589869281	3.9318314362745097	3.8735610408496735	4.63745054	0.28629654767420515	3.7439220400000006	0.18338398368254077	4.8321637	0.3594698878987362	4.84133034	0.3919458974803339	4.513716655	0.1552154596652899	4.16759628	0.2459057659261492	3.97120084	0.24883857393801645	4.09991504	0.3166076844963131	4.9162389300000005	0.45928112335231625	4.2887377725	0.14341151566310162
6.12	4.6884619999999995	3.6478	4.7388770000000005	4.710108	4.44631175	4.009589562805872	3.6997240000000002	3.8555669070146816	3.933101055464926	3.8744953813213705	4.63745054	0.28629654767420515	3.7439220400000006	0.18338398368254077	4.8321637	0.3594698878987362	4.84133034	0.3919458974803339	4.513716655	0.1552154596652899	4.17055478	0.2503792815366052	3.9700574	0.25006858751129696	4.10409871	0.32226568659365523	4.91995475	0.4560517079877407	4.29116641	0.14400774406559919
6.13	4.808224	3.650456	4.7576350000000005	4.69555	4.477966250000001	4.010890270358306	3.6996437589576545	3.8570360732899025	3.9343428289902285	3.875478232899023	4.63745054	0.28629654767420515	3.7439220400000006	0.18338398368254077	4.8321637	0.3594698878987362	4.84133034	0.3919458974803339	4.513716655	0.1552154596652899	4.1763544999999995	0.25832048975673333	3.96708833	0.25209514054900295	4.10824208	0.3279849518186247	4.92307423	0.45340510772430054	4.293689785000001	0.14505474612418906
6.14	4.783485	3.821754	4.871385999999999	4.935847	4.603117999999999	4.01214652195122	3.699842312195122	3.8586854227642275	3.9359712910569105	3.87666138699187	4.63745054	0.28629654767420515	3.7439220400000006	0.18338398368254077	4.8321637	0.3594698878987362	4.84133034	0.3919458974803339	4.513716655	0.1552154596652899	4.18267471	0.26534162216730434	3.96733406	0.251939778705416	4.11447713	0.3364827094651378	4.927555330000001	0.4512684657901878	4.2980103075	0.14777438210870183
6.15	4.656665	3.629057	4.855601	5.125147	4.5666174999999996	4.013192818181818	3.699727400974026	3.8603037922077927	3.9379017711038964	3.877781445616883	4.63745054	0.28629654767420515	3.7439220400000006	0.18338398368254077	4.8321637	0.3594698878987362	4.84133034	0.3919458974803339	4.513716655	0.1552154596652899	4.18815031	0.26942639298084226	3.9643604400000005	0.2541725462393224	4.120343	0.3442277679497601	4.93495351	0.4483441968022952	4.301951815	0.14963675288723746
6.16	4.7190840000000005	3.825656	4.713017	5.546014	4.70094275	4.0143368881685575	3.6999314991896273	3.8616858233387354	3.9405081118314427	3.8791155806320905	4.63745054	0.28629654767420515	3.7439220400000006	0.18338398368254077	4.8321637	0.3594698878987362	4.84133034	0.3919458974803339	4.513716655	0.1552154596652899	4.19617292	0.2731836875858256	3.96382407	0.25441035661940636	4.12687658	0.3492285006679271	4.94932613	0.44461273727499845	4.309049925	0.15156659903955658
6.17	4.712809	3.7886560000000005	4.839443	5.330240000000001	4.667787	4.015467101941748	3.7000750663430426	3.863267954692557	3.9427568689320385	3.8803917479773467	4.63745054	0.28629654767420515	3.7439220400000006	0.18338398368254077	4.8321637	0.3594698878987362	4.84133034	0.3919458974803339	4.513716655	0.1552154596652899	4.2025218	0.27774710326767066	3.96068964	0.25462033049237676	4.1332315699999995	0.3563545355839528	4.96151068	0.43807593588575616	4.3144884225	0.15458444854700273
6.18	4.677894	3.7630229999999996	4.751138	5.071626	4.56592025	4.016537258481422	3.7001767592891763	3.864702316639742	3.9445805670436185	3.881499225363489	4.63745054	0.28629654767420515	3.7439220400000006	0.18338398368254077	4.8321637	0.3594698878987362	4.84133034	0.3919458974803339	4.513716655	0.1552154596652899	4.21133241	0.2787206436997301	3.95506928	0.25269193090916847	4.13866068	0.3616056150993906	4.97374492	0.4235115771080891	4.319701822500001	0.15418041412471595
6.19	4.8098	3.7121009999999997	4.549635	5.084714999999999	4.539062749999999	4.017816714516129	3.7001959919354834	3.8658070467741936	3.9464194935483876	3.882559811693548	4.63745054	0.28629654767420515	3.7439220400000006	0.18338398368254077	4.8321637	0.3594698878987362	4.84133034	0.3919458974803339	4.513716655	0.1552154596652899	4.21703039	0.2850647514338882	3.95091833	0.25324462006254683	4.14303931	0.36392033644837407	4.98334271	0.41486847809061056	4.323582685	0.1547736464710878
6.2	4.671392	3.8279360000000002	4.7625329999999995	5.041698	4.57588975	4.018869170692431	3.700401692431562	3.867251049919485	3.9481832270531405	3.8836762850241544	4.63745054	0.28629654767420515	3.7439220400000006	0.18338398368254077	4.8321637	0.3594698878987362	4.84133034	0.3919458974803339	4.513716655	0.1552154596652899	4.2194581399999995	0.28790457735616604	3.9467830900000003	0.2518246763041205	4.14980193	0.3691012782201648	4.99455602	0.40076169529194455	4.327649795	0.1560140314877174
6.21	4.703657	3.6381930000000002	4.796807	5.196331	4.583747000000001	4.019970115755627	3.700301678456592	3.8687455128617363	3.950189895498392	3.884801800643087	4.63745054	0.28629654767420515	3.7439220400000006	0.18338398368254077	4.8321637	0.3594698878987362	4.84133034	0.3919458974803339	4.513716655	0.1552154596652899	4.224225219999999	0.2919480969242205	3.94048814	0.2515896196491599	4.15820924	0.3741840570069507	5.00681682	0.3876484837942074	4.332434855	0.15646111113554304
6.22	4.817704	3.468231	5.215946000000001	5.1984580000000005	4.67508475	4.021250587479936	3.699929173354735	3.8709079534510433	3.95219353611557	3.8860703126003213	4.63745054	0.28629654767420515	3.7439220400000006	0.18338398368254077	4.8321637	0.3594698878987362	4.84133034	0.3919458974803339	4.513716655	0.1552154596652899	4.23390997	0.2954255772474934	3.93386103	0.25522417576510137	4.17053414	0.38839783813158624	5.01696305	0.3790737784230764	4.3388170475	0.15729732251270115
6.23	5.178542	3.676469	5.326554999999999	5.378903	4.89011725	4.023105221153846	3.699891576923077	3.8732407211538464	3.9544799294871793	3.8876793621794867	4.63745054	0.28629654767420515	3.7439220400000006	0.18338398368254077	4.8321637	0.3594698878987362	4.84133034	0.3919458974803339	4.513716655	0.1552154596652899	4.24783258	0.30670824764061444	3.9311479200000004	0.2565135204737333	4.18345819	0.4049630943920023	5.0281966	0.37287613243442247	4.3476588225	0.16313869784951185
6.24	5.386531	3.517741	5.404789	5.122399	4.857865	4.0252867024	3.6996001360000004	3.8756911983999998	3.9563485999999997	3.8892316592000005	4.63745054	0.28629654767420515	3.7439220400000006	0.18338398368254077	4.8321637	0.3594698878987362	4.84133034	0.3919458974803339	4.513716655	0.1552154596652899	4.26158321	0.3262084427249562	3.92532781	0.2592376159353205	4.198525350000001	0.4219126481457714	5.03424549	0.3693980742063551	4.354920465	0.16946763190748873
6.25	5.339502	3.5256939999999997	5.6041419999999995	4.748702	4.8045100000000005	4.027386087859425	3.6993223306709266	3.878452301916933	3.9576143402555912	3.890693765175719	4.63745054	0.28629654767420515	3.7439220400000006	0.18338398368254077	4.8321637	0.3594698878987362	4.84133034	0.3919458974803339	4.513716655	0.1552154596652899	4.27187477	0.3435366028139521	3.92139	0.26230008841785923	4.2176325199999996	0.44161253404705375	5.0356973499999995	0.36797061788292174	4.36164866	0.17381578603671946
6.26	5.122595	3.776535	5.176399	4.464308	4.63495925	4.029132832535885	3.6994454768740033	3.880522392344498	3.958422464114833	3.891880791467305	4.63745054	0.28629654767420515	3.7439220400000006	0.18338398368254077	4.8321637	0.3594698878987362	4.84133034	0.3919458974803339	4.513716655	0.1552154596652899	4.28054813	0.3539053183084244	3.9228433600000003	0.2610757317086347	4.23364855	0.44707223155521625	5.03100613	0.37225305841994577	4.3670115425	0.1738932157573531
6.27	5.052022000000001	3.905562	4.9992589999999995	4.788757	4.6864	4.030761636942675	3.699773687898089	3.8823038200636946	3.959744652866242	3.8931459494426757	4.63745054	0.28629654767420515	3.7439220400000006	0.18338398368254077	4.8321637	0.3594698878987362	4.84133034	0.3919458974803339	4.513716655	0.1552154596652899	4.29029227	0.3615921703427675	3.92500462	0.26001642870114405	4.2458934	0.45112747997765057	5.0278826400000005	0.3729686617353764	4.3722682325	0.17553209852802099
6.28	4.774151	3.985941	4.7499970000000005	4.496195	4.501571	4.031943496025437	3.700228643879173	3.8836833004769478	3.960597515103339	3.894113238871224	4.63745054	0.28629654767420515	3.7439220400000006	0.18338398368254077	4.8321637	0.3594698878987362	4.84133034	0.3919458974803339	4.513716655	0.1552154596652899	4.29486445	0.3648087907463158	3.92588523	0.260072750627091	4.25439202	0.45255094283338865	5.022159739999999	0.37671124270268197	4.37432536	0.17583273119683837
6.29	4.698049999999999	3.791274	4.779399	4.3483670000000005	4.4042725	4.033000807936507	3.7003731603174606	3.8851050714285713	3.9612130222222217	3.8949230154761905	4.63745054	0.28629654767420515	3.7439220400000006	0.18338398368254077	4.8321637	0.3594698878987362	4.84133034	0.3919458974803339	4.513716655	0.1552154596652899	4.29989972	0.36687892910520103	3.9256232800000004	0.2601962151758098	4.2628634299999995	0.4543851295932063	5.017214760000001	0.38229278334337846	4.3764002975	0.17493841001510316
6.3	4.884333	3.668749	4.999951	4.443254	4.49907175	4.034349987321711	3.7003230427892233	3.886871863708399	3.9619769540412046	3.8958804619651346	4.63745054	0.28629654767420515	3.7439220400000006	0.18338398368254077	4.8321637	0.3594698878987362	4.84133034	0.3919458974803339	4.513716655	0.1552154596652899	4.30446524	0.37130045762235697	3.9234284600000002	0.2614375460586653	4.27587998	0.4566869869288995	5.0134815900000005	0.3860759441072778	4.3793138175	0.17452641780975892
6.31	4.704801	3.760819	4.7893	4.0200000000000005	4.3187299999999995	4.035410827531646	3.7004187642405064	3.8882997563291144	3.962068762658228	3.8965495276898734	4.63745054	0.28629654767420515	3.7439220400000006	0.18338398368254077	4.8321637	0.3594698878987362	4.84133034	0.3919458974803339	4.513716655	0.1552154596652899	4.30715324	0.37323028181900364	3.918628	0.2599530046175919	4.2863201	0.4563680737614458	5.00575704	0.3980837290249418	4.379464595	0.17446689459341805
6.32	4.622089	3.513002	4.681747	4.174488	4.2478315	4.036337649289099	3.7001226872037916	3.8895532274881512	3.96240433807267	3.8971044755134283	4.63745054	0.28629654767420515	3.7439220400000006	0.18338398368254077	4.8321637	0.3594698878987362	4.84133034	0.3919458974803339	4.513716655	0.1552154596652899	4.31122035	0.3744341344525135	3.9125773099999996	0.2622951293470822	4.29604749	0.4543006726620785	5.000703850000001	0.40540298184876133	4.380137250000001	0.17382077172805185
6.33	4.64967	3.4931400000000004	4.860256	4.266149	4.317303750000001	4.037305050473186	3.699796216088328	3.8910843044164034	3.962883430599369	3.8977672503943213	4.63745054	0.28629654767420515	3.7439220400000006	0.18338398368254077	4.8321637	0.3594698878987362	4.84133034	0.3919458974803339	4.513716655	0.1552154596652899	4.3151044899999995	0.3759222230195669	3.9058409999999997	0.26434310025869884	4.30718506	0.45434428464852405	4.99478072	0.4117790415676426	4.3807278175	0.17350249165414294
6.34	4.711213	3.5328660000000003	4.947215	4.195844	4.3467845	4.038366322834646	3.699533333858268	3.8927475023622047	3.9632502976377952	3.8984743641732282	4.63745054	0.28629654767420515	3.7439220400000006	0.18338398368254077	4.8321637	0.3594698878987362	4.84133034	0.3919458974803339	4.513716655	0.1552154596652899	4.3192665	0.3779957814559819	3.89893612	0.2649829096730015	4.3206811499999995	0.4530967030310397	4.988512419999999	0.4191307253627631	4.3818490475	0.17291030577370922
6.35	4.746524	3.6941390000000003	4.725466	4.373974	4.3850257500000005	4.039479778301887	3.699524852201258	3.8940568081761002	3.963896089622642	3.899239382075472	4.63745054	0.28629654767420515	3.7439220400000006	0.18338398368254077	4.8321637	0.3594698878987362	4.84133034	0.3919458974803339	4.513716655	0.1552154596652899	4.324146160000001	0.3803465008505402	3.8917202200000003	0.26055570678953544	4.331391440000001	0.4498357060762879	4.9843528500000005	0.42316602058022784	4.3829026675	0.1726020896948588
6.36	4.489674	3.653474	4.727276	4.684362	4.3886965	4.040186519623234	3.699452558869702	3.895364844583987	3.965027119309262	3.900007760596546	4.63745054	0.28629654767420515	3.7439220400000006	0.18338398368254077	4.8321637	0.3594698878987362	4.84133034	0.3919458974803339	4.513716655	0.1552154596652899	4.33089617	0.3771900749544525	3.8848958000000007	0.25772572644835084	4.34192457	0.4466065295566398	4.98207022	0.42417129189647446	4.38494669	0.17143267717487992
6.37	4.521463	3.715853	5.068582	4.893948	4.5499615	4.040940871473355	3.6994782648902818	3.897203742946709	3.96648310815047	3.901026496865204	4.63745054	0.28629654767420515	3.7439220400000006	0.18338398368254077	4.8321637	0.3594698878987362	4.84133034	0.3919458974803339	4.513716655	0.1552154596652899	4.33808942	0.3738486587000205	3.8789608600000003	0.25466806982458384	4.35632109	0.44659458505827176	4.980784	0.4242422485417964	4.3885388425	0.1710854485011798
6.38	4.335274	3.6556949999999997	5.166247	4.962248000000001	4.529866	4.041401486697966	3.6994097464788736	3.899189726134585	3.9680414256651013	3.9020105962441316	4.63745054	0.28629654767420515	3.7439220400000006	0.18338398368254077	4.8321637	0.3594698878987362	4.84133034	0.3919458974803339	4.513716655	0.1552154596652899	4.34434118	0.36842889743778573	3.87218099	0.251444441689275	4.3712252000000005	0.44852094068903847	4.97676951	0.42247797939223386	4.39112922	0.17124615794546458
6.39	4.139318	3.904838	5.27215	5.141952	4.6145645	4.04155448125	3.699730728125	3.9013349765625	3.9698756609375003	3.9031239617187503	4.63745054	0.28629654767420515	3.7439220400000006	0.18338398368254077	4.8321637	0.3594698878987362	4.84133034	0.3919458974803339	4.513716655	0.1552154596652899	4.3456885	0.36741885366933674	3.86763682	0.24661274716520293	4.38525572	0.4545591782938803	4.97441725	0.42087789020035726	4.3932495725	0.17269530558941357
6.4	4.337793	3.7137890000000002	5.232418	5.020943	4.5762357499999995	4.042016631825272	3.6997526599063963	3.903411549141966	3.971515391575663	3.9041740581123245	4.63745054	0.28629654767420515	3.7439220400000006	0.18338398368254077	4.8321637	0.3594698878987362	4.84133034	0.3919458974803339	4.513716655	0.1552154596652899	4.347467689999999	0.3669404425285484	3.8633632799999997	0.24552569998953713	4.39606674	0.46173857804740404	4.9733221499999996	0.4206101774157468	4.395054965	0.17366213564098623
6.41	4.496002	3.514767	5.400391	4.834789	4.56148725	4.042723774143302	3.6994645202492213	3.9057432928348907	3.972860054517134	3.905197910436137	4.63745054	0.28629654767420515	3.7439220400000006	0.18338398368254077	4.8321637	0.3594698878987362	4.84133034	0.3919458974803339	4.513716655	0.1552154596652899	4.35059864	0.3668578769164006	3.8589758599999997	0.24780801130750252	4.40909651	0.4715067744916062	4.97036188	0.4205322507028434	4.3972582225000005	0.17436768778319528
6.42	4.611298	3.4860360000000004	5.2562180000000005	4.770905	4.53111425	4.043608026438569	3.699132594090202	3.9078435645412126	3.9741011819595644	3.9061713417573873	4.63745054	0.28629654767420515	3.7439220400000006	0.18338398368254077	4.8321637	0.3594698878987362	4.84133034	0.3919458974803339	4.513716655	0.1552154596652899	4.35511769	0.3672618841302006	3.85434078	0.2504179413749208	4.42064377	0.4779924935344524	4.96932335	0.4208988110464464	4.3998563975	0.17440754130535072
6.43	4.531965	3.491092	5.0569489999999995	4.519353	4.39983975	4.044366344720497	3.6988095496894413	3.909627889751553	3.974947846273292	3.9069379076086954	4.63745054	0.28629654767420515	3.7439220400000006	0.18338398368254077	4.8321637	0.3594698878987362	4.84133034	0.3919458974803339	4.513716655	0.1552154596652899	4.3576223800000005	0.36760864308443797	3.85347218	0.25153445981059297	4.43185273	0.479653679953295	4.96809007	0.4220446993656395	4.40275934	0.17192486999942624
6.44	4.610169	3.5563450000000003	5.128331	4.685008	4.49496325	4.045243558139535	3.698588674418605	3.9115173519379844	3.9760487147286825	3.907849574806202	4.63745054	0.28629654767420515	3.7439220400000006	0.18338398368254077	4.8321637	0.3594698878987362	4.84133034	0.3919458974803339	4.513716655	0.1552154596652899	4.36060198	0.36844342179233197	3.8522159900000004	0.2527105695987333	4.44649346	0.47832982608941393	4.97197275	0.4175683349322236	4.407821045	0.1669944978571017
6.45	4.722048	3.808734	4.927707	4.539306	4.49944875	4.046291243034056	3.698759178018576	3.9130904009287923	3.9769206300309596	3.908765363003096	4.63745054	0.28629654767420515	3.7439220400000006	0.18338398368254077	4.8321637	0.3594698878987362	4.84133034	0.3919458974803339	4.513716655	0.1552154596652899	4.36620036	0.3696497743623193	3.8519177100000004	0.252744449561298	4.4593252	0.47378876261749747	4.97307668	0.41626202021422437	4.4126299875	0.1625362017051976
6.46	4.602542	4.142104	5.143342	4.421828	4.5774539999999995	4.047150981452859	3.6994444095826893	3.9149918717156105	3.977608276661514	3.909798884853169	4.63745054	0.28629654767420515	3.7439220400000006	0.18338398368254077	4.8321637	0.3594698878987362	4.84133034	0.3919458974803339	4.513716655	0.1552154596652899	4.36837446	0.3704008326458484	3.8542976199999996	0.2543562533670481	4.47300667	0.473587532645771	4.975289630000001	0.4126863770288358	4.4177420949999995	0.15954333468131185
6.47	4.876891	3.990851	5.205539	4.426777	4.6250145	4.048431444444445	3.699894111111111	3.9169834567901236	3.978301438271605	3.910902612654321	4.63745054	0.28629654767420515	3.7439220400000006	0.18338398368254077	4.8321637	0.3594698878987362	4.84133034	0.3919458974803339	4.513716655	0.1552154596652899	4.37432923	0.37376006357079317	3.85477084	0.25456787413780624	4.48440278	0.4773890837944724	4.97969736	0.4042817770710786	4.4233000525	0.15693908382622904
6.48	4.8753649999999995	4.364223	4.946053	4.491709999999999	4.66933775	4.049705610169491	3.700917730354391	3.9185690801232664	3.979092514637905	3.9120712338212638	4.63745054	0.28629654767420515	3.7439220400000006	0.18338398368254077	4.8321637	0.3594698878987362	4.84133034	0.3919458974803339	4.513716655	0.1552154596652899	4.37827491	0.37696430376015366	3.8572258999999995	0.2582956306358331	4.496634800000001	0.4733325968406913	4.98426485	0.39599574593453823	4.429100115	0.1551797006282799
6.49	4.694416	4.23363	4.978522	4.678099	4.64616675	4.050697472307692	3.701737287692308	3.920199776923077	3.980167909230769	3.9132006115384614	4.63745054	0.28629654767420515	3.7439220400000006	0.18338398368254077	4.8321637	0.3594698878987362	4.84133034	0.3919458974803339	4.513716655	0.1552154596652899	4.38246942	0.37813496874908825	3.8583430499999998	0.25968982220980125	4.5075191	0.4717558571053408	4.98628832	0.39388242637673376	4.4336549725	0.15479516560487716
6.5	4.725825	4.352265	4.80798	4.491024	4.5942735	4.051734534562212	3.7027365622119817	3.921563494623656	3.980952634408602	3.9142468064516134	4.4403203200000005	0.23305740759293106	3.52524102	0.44037274821394157	4.93784466	0.19755888109883699	4.66910914	0.20241182310863262	4.393128785	0.1706394004693377	4.383872380000001	0.37915486077001903	3.85980846	0.2620723972338646	4.51661686	0.4686488231036297	4.98500423	0.39529725737554094	4.4363254825	0.15524337569358743
6.51	4.544445	4.277537000000001	4.934381	4.6812949999999995	4.6094145	4.052490225460122	3.7036181579754603	3.9231168957055216	3.9820267791411044	3.915313014570552	4.4403203200000005	0.23305740759293106	3.52524102	0.44037274821394157	4.93784466	0.19755888109883699	4.66910914	0.20241182310863262	4.393128785	0.1706394004693377	4.382453900000001	0.37827634816400374	3.8612487399999997	0.2639805989329126	4.52687379	0.46642817647090984	4.98548867	0.39489080677096633	4.439016275	0.15589337559199462
6.52	4.5433200000000005	4.057687	5.054024	4.78325	4.60957025	4.053241879019908	3.7041603767228177	3.9248487595712094	3.983253767228178	3.9163761956355283	4.4403203200000005	0.23305740759293106	3.52524102	0.44037274821394157	4.93784466	0.19755888109883699	4.66910914	0.20241182310863262	4.393128785	0.1706394004693377	4.38218261	0.37814986803946155	3.8582604500000004	0.25997853928789444	4.53909496	0.46403959624974583	4.987121849999999	0.3936996015643502	4.4416649675	0.15652357878617715
6.53	4.463477	3.790472	4.89172	4.617977	4.4409115	4.0538691498470945	3.7042923516819575	3.9263271559633024	3.9842242920489297	3.917178237385321	4.4403203200000005	0.23305740759293106	3.52524102	0.44037274821394157	4.93784466	0.19755888109883699	4.66910914	0.20241182310863262	4.393128785	0.1706394004693377	4.37896907	0.376053205389267	3.8531188800000002	0.25611712254188335	4.548488890000001	0.461542923244853	4.9883766	0.39230476628614847	4.44223836	0.15641360499346318
6.54	4.396685	3.853974	5.093283	4.723943	4.516971249999999	4.054392532824427	3.7045208732824424	3.9281087679389315	3.985353633587786	3.918093951908397	4.4403203200000005	0.23305740759293106	3.52524102	0.44037274821394157	4.93784466	0.19755888109883699	4.66910914	0.20241182310863262	4.393128785	0.1706394004693377	4.3761152800000005	0.37481063529802416	3.8487425199999996	0.25225874726663516	4.55711325	0.46360065782029897	4.98980859	0.3910611782477885	4.44294491	0.15659169131978568
6.55	4.429796	3.700444	5.072207	4.546207	4.4371635	4.054964794207317	3.7045146585365853	3.9298528201219516	3.9862085929878046	3.9188852164634143	4.4403203200000005	0.23305740759293106	3.52524102	0.44037274821394157	4.93784466	0.19755888109883699	4.66910914	0.20241182310863262	4.393128785	0.1706394004693377	4.37571534	0.3747309997103864	3.84344791	0.2497214085523968	4.56771741	0.4631287080002424	4.98978396	0.39108931944384545	4.444166155	0.1560594027085883
6.56	4.390763	3.8030380000000004	4.99372	4.440704	4.40705625	4.055475902587519	3.704664617960426	3.931472100456621	3.9869003668188734	3.9196282469558597	4.4403203200000005	0.23305740759293106	3.52524102	0.44037274821394157	4.93784466	0.19755888109883699	4.66910914	0.20241182310863262	4.393128785	0.1706394004693377	4.37710051	0.3745259465167053	3.83846825	0.24543330248721876	4.5791121299999995	0.45939999802681275	4.98570394	0.3946876514419796	4.4450962075	0.15555244891316944
6.57	4.283631	3.6089890000000002	5.085731999999999	4.855351	4.45842575	4.055822642857143	3.7045192142857144	3.933226294832827	3.988220200607903	3.9204470881458966	4.4403203200000005	0.23305740759293106	3.52524102	0.44037274821394157	4.93784466	0.19755888109883699	4.66910914	0.20241182310863262	4.393128785	0.1706394004693377	4.37605639	0.3746406570472129	3.8309531900000002	0.2407482921427015	4.59418734	0.4508792967720216	4.98372551	0.39484175886886363	4.4462306074999995	0.15522830233035145
6.58	4.32253	3.364741	4.869844	5.102259999999999	4.414843749999999	4.056227358118361	3.704003617602428	3.9346475660091045	3.989910701062216	3.921197310698027	4.4403203200000005	0.23305740759293106	3.52524102	0.44037274821394157	4.93784466	0.19755888109883699	4.66910914	0.20241182310863262	4.393128785	0.1706394004693377	4.375735000000001	0.37467297382519055	3.82019177	0.23723518769376423	4.60722685	0.4395534504899898	4.98513398	0.3950125383326726	4.4470719	0.1548233644902714
6.59	4.517329	3.420086	4.824903	4.888969	4.41282175	4.056925996969698	3.7035734393939395	3.935996437878788	3.9912729106060603	3.9219421962121213	4.4403203200000005	0.23305740759293106	3.52524102	0.44037274821394157	4.93784466	0.19755888109883699	4.66910914	0.20241182310863262	4.393128785	0.1706394004693377	4.378326	0.37474804690006847	3.8094144599999997	0.2305256734864247	4.61724165	0.43287296241061374	4.98523504	0.3949863672297479	4.4475542875	0.15463879481750575
6.6	4.358309	3.3966469999999997	4.9645790000000005	4.878085	4.399405	4.057381947049924	3.703109102874433	3.937552538577912	3.992614532526475	3.9226645302571863	4.4403203200000005	0.23305740759293106	3.52524102	0.44037274821394157	4.93784466	0.19755888109883699	4.66910914	0.20241182310863262	4.393128785	0.1706394004693377	4.37992317	0.3743143906432251	3.80114663	0.23035324070624544	4.62904681	0.42596345398146984	4.9869742200000005	0.3941182232092152	4.4492727075	0.15311675811600842
6.61	4.633518	3.3925270000000003	4.768534	4.861538	4.41402925	4.058252243202417	3.7026399456193357	3.9388077975830815	3.9939271057401817	3.923406773036254	4.4403203200000005	0.23305740759293106	3.52524102	0.44037274821394157	4.93784466	0.19755888109883699	4.66910914	0.20241182310863262	4.393128785	0.1706394004693377	4.38417263	0.37476131615493147	3.79382957	0.23160463956467203	4.63766813	0.4198707110715174	4.9877761	0.39377705886793113	4.4508616075	0.15190145867575272
6.62	4.227679	3.411904	4.871442	4.637015	4.28701	4.058507788838613	3.7022014298642536	3.9402144856711914	3.99489707239819	3.923955194193062	4.4403203200000005	0.23305740759293106	3.52524102	0.44037274821394157	4.93784466	0.19755888109883699	4.66910914	0.20241182310863262	4.393128785	0.1706394004693377	4.38314894	0.3750503582492718	3.78501682	0.2291658353536997	4.645638170000001	0.4166232689732926	4.985604820000001	0.3951176903707912	4.4498521875	0.15265724131700156
6.63	4.204187	3.426693	5.041727	4.38466	4.26431675	4.058727185240964	3.7017865075301204	3.9418733900602407	3.9954840647590366	3.9244677868975906	4.4403203200000005	0.23305740759293106	3.52524102	0.44037274821394157	4.93784466	0.19755888109883699	4.66910914	0.20241182310863262	4.393128785	0.1706394004693377	4.38122377	0.3754739410375929	3.7778758900000002	0.22909364658504194	4.6529131999999995	0.4171291769952551	4.98169987	0.3991278575635977	4.4484281825	0.15372410995079971
6.64	4.235063	3.33482	4.826768	4.641317	4.259492000000001	4.0589923518796995	3.701234678195489	3.9432040586466166	3.996455242105263	3.9249715827067666	4.4403203200000005	0.23305740759293106	3.52524102	0.44037274821394157	4.93784466	0.19755888109883699	4.66910914	0.20241182310863262	4.393128785	0.1706394004693377	4.38241821	0.37480987459880954	3.7711821499999996	0.232172524037764	4.6564726	0.4170783641015531	4.98005313	0.4001984020278327	4.4475315225	0.1545681833806202
6.65	4.073131	3.3126109999999995	5.093097	4.526689	4.251382	4.059013581081081	3.700651159159159	3.9449306246246247	3.997251388888889	3.925461688438438	4.4403203200000005	0.23305740759293106	3.52524102	0.44037274821394157	4.93784466	0.19755888109883699	4.66910914	0.20241182310863262	4.393128785	0.1706394004693377	4.3832321	0.3740405396261343	3.765177	0.23619537519946096	4.66263106	0.4189478118962484	4.97347008	0.4022025465542986	4.44612756	0.15571309101909236
6.66	4.208946	3.57503	5.277433	4.302238	4.34091175	4.0592383673163415	3.700462821589205	3.9469283793103447	3.99770864017991	3.9260845520989505	4.4403203200000005	0.23305740759293106	3.52524102	0.44037274821394157	4.93784466	0.19755888109883699	4.66910914	0.20241182310863262	4.393128785	0.1706394004693377	4.38595127	0.37174534094275496	3.7613539200000004	0.2361476534532289	4.67013407	0.4231937440396292	4.96672101	0.4077643650445603	4.4460400675	0.15577028894034378
6.67	4.233752	3.493457	5.039668000000001	4.425915	4.298198	4.059499615269461	3.7001529326347304	3.9485642170658686	3.998349667664671	3.9266416081586826	4.4403203200000005	0.23305740759293106	3.52524102	0.44037274821394157	4.93784466	0.19755888109883699	4.66910914	0.20241182310863262	4.393128785	0.1706394004693377	4.38998127	0.3678295547187097	3.75721945	0.23719063335651816	4.67697594	0.42358581360060266	4.95969364	0.4109881792475107	4.445967575	0.15583805112978735
6.68	4.211416	3.551698	4.8418339999999995	4.662063	4.31675275	4.059726695067265	3.69993102690583	3.9498994484304935	3.999341765321375	3.9272247339312405	4.4403203200000005	0.23305740759293106	3.52524102	0.44037274821394157	4.93784466	0.19755888109883699	4.66910914	0.20241182310863262	4.393128785	0.1706394004693377	4.3954413	0.36095362941406095	3.7533648499999996	0.2373689037264327	4.682977859999999	0.42160263549225085	4.95394054	0.4110885453486867	4.4464311375	0.1553787844616457
6.69	4.160265	3.207906	4.91843	4.8651919999999995	4.28794825	4.059876752238806	3.6991966611940295	3.95134501641791	4.000634079104477	3.927763127238806	4.4403203200000005	0.23305740759293106	3.52524102	0.44037274821394157	4.93784466	0.19755888109883699	4.66910914	0.20241182310863262	4.393128785	0.1706394004693377	4.398171	0.3580927993234074	3.7469564	0.24334320580769417	4.69142848	0.41771143770937497	4.95137858	0.41083269355362995	4.446983615000001	0.15470792345847356
6.7	4.275202	3.080962	4.892063	4.990391	4.3096545	4.060197654247392	3.698275298062593	3.9527469806259314	4.002109126676602	3.9283322649031294	4.4403203200000005	0.23305740759293106	3.52524102	0.44037274821394157	4.93784466	0.19755888109883699	4.66910914	0.20241182310863262	4.393128785	0.1706394004693377	4.40062738	0.3563771370026407	3.73790695	0.25107119121038907	4.69783345	0.41580486049801807	4.9506868299999995	0.4107069085264288	4.4467636525	0.1548890901411277
6.71	4.263847	2.995463	4.693353	4.846075	4.1996845	4.060500703869048	3.6972294464285715	3.953849072916667	4.00336502827381	3.9287360628720243	4.4403203200000005	0.23305740759293106	3.52524102	0.44037274821394157	4.93784466	0.19755888109883699	4.66910914	0.20241182310863262	4.393128785	0.1706394004693377	4.40540099	0.3512276049372122	3.72709406	0.2594740748127139	4.7050665	0.40925642391845996	4.9482365900000005	0.410591640090499	4.446449535	0.15536201472587224
6.72	4.244447	3.1078200000000002	4.6039829999999995	4.855193	4.20286075	4.060774026745914	3.6963536523031206	3.954815096582467	4.004630745913819	3.92914338038633	4.4403203200000005	0.23305740759293106	3.52524102	0.44037274821394157	4.93784466	0.19755888109883699	4.66910914	0.20241182310863262	4.393128785	0.1706394004693377	4.40962434	0.3466523698835541	3.71737297	0.2642869320333556	4.71119227	0.4030031868214574	4.9466566599999995	0.4106431646931166	4.44621156	0.15571989325418215
6.73	4.1649259999999995	2.89244	4.574212999999999	4.805039	4.1091545	4.060928554896142	3.695160902077151	3.955734084569733	4.005818295252226	3.9294104591988126	4.4403203200000005	0.23305740759293106	3.52524102	0.44037274821394157	4.93784466	0.19755888109883699	4.66910914	0.20241182310863262	4.393128785	0.1706394004693377	4.41328426	0.3420410184780895	3.70506189	0.2736821617958114	4.71302062	0.4019509638540735	4.94572536	0.41085978879343527	4.4442730325	0.15869874989994529
6.74	4.169044	2.944332	4.404447	4.807471	4.0813235	4.061088725925926	3.694048562962963	3.9563988444444442	4.007005928888889	3.9296355155555553	4.4403203200000005	0.23305740759293106	3.52524102	0.44037274821394157	4.93784466	0.19755888109883699	4.66910914	0.20241182310863262	4.393128785	0.1706394004693377	4.4164499699999995	0.33824197359007824	3.6936925300000003	0.281402392365879	4.71542732	0.3993411627367606	4.94063739	0.4093724504409157	4.4415518025	0.1625580369903497
6.75	4.270477	2.933218	4.595137	4.741462	4.135073500000001	4.061398471893491	3.692923073964497	3.957343723372781	4.008092402366864	3.929939417899408	4.4403203200000005	0.23305740759293106	3.52524102	0.44037274821394157	4.93784466	0.19755888109883699	4.66910914	0.20241182310863262	4.393128785	0.1706394004693377	4.42105501	0.3329957197923587	3.6842875200000003	0.2908817993143466	4.72055268	0.3943955449226279	4.9378034600000005	0.4097642784940237	4.4409246675	0.16362542727865217
6.76	4.151643	2.7674339999999997	4.867871	4.5715460000000006	4.0896235	4.061531772525849	3.691556029542097	3.9586886676514035	4.008924682422452	3.9301752880354504	4.4403203200000005	0.23305740759293106	3.52524102	0.44037274821394157	4.93784466	0.19755888109883699	4.66910914	0.20241182310863262	4.393128785	0.1706394004693377	4.42362076	0.3298758716615201	3.6724714	0.3037338539796845	4.7306357199999995	0.3849370447846344	4.93324945	0.41129131071402214	4.4399943325	0.1653639553340906
6.77	3.9529490000000003	2.907813	5.0206859999999995	4.757923	4.159842749999999	4.0613716209439525	3.6904000663716814	3.9602550353982298	4.010029399705014	3.9305140306047193	4.4403203200000005	0.23305740759293106	3.52524102	0.44037274821394157	4.93784466	0.19755888109883699	4.66910914	0.20241182310863262	4.393128785	0.1706394004693377	4.42477605	0.32799910822862927	3.6622911900000004	0.31210133917113675	4.74059036	0.37934136806631746	4.92879232	0.4107462728023593	4.43911248	0.1666283169403304
6.78	4.062779	3.063129	4.83704	4.984249	4.236799250000001	4.061373693667158	3.689476250368189	3.9615463240058912	4.01146418556701	3.930965113402062	4.4403203200000005	0.23305740759293106	3.52524102	0.44037274821394157	4.93784466	0.19755888109883699	4.66910914	0.20241182310863262	4.393128785	0.1706394004693377	4.4262501499999996	0.3260118221413566	3.6558160400000004	0.31775382638848354	4.74827112	0.37333345018000913	4.9271702699999995	0.4101979479443516	4.4393768950000005	0.16628226973629645
6.79	4.2879499999999995	3.01587	4.805349	4.913001	4.2555425	4.0617068941176475	3.6884856529411763	3.9627872102941177	4.012789975	3.9314424330882356	4.4403203200000005	0.23305740759293106	3.52524102	0.44037274821394157	4.93784466	0.19755888109883699	4.66910914	0.20241182310863262	4.393128785	0.1706394004693377	4.42934366	0.32317655537402357	3.6476380800000006	0.32360023890208656	4.753982420000001	0.36974131067090765	4.92213592	0.40721099485743734	4.43827502	0.1671381010194712
6.8	4.355931	2.919516	4.72935	4.875674	4.22011775	4.062138941262849	3.6873564757709247	3.963912853157122	4.014057058737151	3.9318663322320115	4.4403203200000005	0.23305740759293106	3.52524102	0.44037274821394157	4.93784466	0.19755888109883699	4.66910914	0.20241182310863262	4.393128785	0.1706394004693377	4.43245581	0.3209258692596708	3.6389644500000005	0.33136151473004294	4.76070729	0.3629879360152658	4.91932218	0.4065429761017235	4.4378624325	0.1676293958713218
6.81	4.400152	2.957546	4.651852	4.777047	4.19664925	4.062634561583578	3.6862863724340174	3.964921561583578	4.015175812316715	3.932254576979472	4.4403203200000005	0.23305740759293106	3.52524102	0.44037274821394157	4.93784466	0.19755888109883699	4.66910914	0.20241182310863262	4.393128785	0.1706394004693377	4.43406904	0.3203476628765122	3.63286541	0.33823280861482935	4.767424699999999	0.3545130459347866	4.916352819999999	0.40648632983670097	4.4376779925	0.16788693016152295
6.82	4.611697	3.136535	4.703313	4.764721	4.304066499999999	4.0634384597364575	3.6854814655929724	3.966002661786237	4.016273243045388	3.932798957540264	4.4403203200000005	0.23305740759293106	3.52524102	0.44037274821394157	4.93784466	0.19755888109883699	4.66910914	0.20241182310863262	4.393128785	0.1706394004693377	4.436562449999999	0.320753958833971	3.6271360799999997	0.3417562372820201	4.772139749999999	0.3504293523112336	4.91417106	0.4067110081556297	4.4375023350000005	0.16801871112753713
6.83	4.787025	3.3014840000000003	4.832841	4.667664	4.3972535	4.064496334795321	3.684920065789474	3.9672699692982456	4.01722556871345	3.933477984649123	4.4403203200000005	0.23305740759293106	3.52524102	0.44037274821394157	4.93784466	0.19755888109883699	4.66910914	0.20241182310863262	4.393128785	0.1706394004693377	4.44144731	0.32234642336773983	3.62567751	0.3428408575972963	4.77927559	0.34421054603866325	4.908546380000001	0.40618626970333876	4.4387366974999996	0.16725572382880285
6.84	4.643414	3.513732	4.806964000000001	4.559162	4.3808180000000005	4.065341470072992	3.6846701562043798	3.9684957999999995	4.0180167167883205	3.9341310357664234	4.4403203200000005	0.23305740759293106	3.52524102	0.44037274821394157	4.93784466	0.19755888109883699	4.66910914	0.20241182310863262	4.393128785	0.1706394004693377	4.44466491	0.32274421903158146	3.6265273000000002	0.3424529139709592	4.78301001	0.3424427344915067	4.90252339	0.40686305842743953	4.4391814025	0.1670397185483317
6.85	4.647453	3.458706	4.9977339999999995	4.675153	4.4447615	4.0661900291545185	3.6843407623906703	3.9699961472303205	4.018974641399417	3.934875395043732	4.4403203200000005	0.23305740759293106	3.52524102	0.44037274821394157	4.93784466	0.19755888109883699	4.66910914	0.20241182310863262	4.393128785	0.1706394004693377	4.45118996	0.32014578976100205	3.62549858	0.34280432297393654	4.78582453	0.34304485124310424	4.89614778	0.40536295496340213	4.4396652125000005	0.16698455450014466
6.86	4.597317	3.4501739999999996	5.04206	4.373507	4.3657645	4.066963139737991	3.683999908296943	3.971556647743814	4.01949070014556	3.935502598981077	4.4403203200000005	0.23305740759293106	3.52524102	0.44037274821394157	4.93784466	0.19755888109883699	4.66910914	0.20241182310863262	4.393128785	0.1706394004693377	4.45884451	0.31428556338192354	3.62310653	0.3431884276598568	4.788000719999999	0.3439812807702703	4.88456039	0.4035536473059568	4.4386280375	0.16711953636386026
6.87	4.878356	3.3407350000000005	4.99639	4.491744	4.42680625	4.068142489825581	3.6835009767441864	3.973046231104651	4.020177114825581	3.936216703125	4.4403203200000005	0.23305740759293106	3.52524102	0.44037274821394157	4.93784466	0.19755888109883699	4.66910914	0.20241182310863262	4.393128785	0.1706394004693377	4.46966061	0.30984979696190107	3.62080958	0.3443113850451066	4.78939601	0.34454594188619125	4.87517786	0.40164685620635493	4.438761015	0.167104636644067
6.88	4.80983	3.6614570000000004	5.081056	4.37529	4.48190825	4.069218959361393	3.683468982583454	3.9746543730043538	4.020692518142235	3.9370087082728595	4.4403203200000005	0.23305740759293106	3.52524102	0.44037274821394157	4.93784466	0.19755888109883699	4.66910914	0.20241182310863262	4.393128785	0.1706394004693377	4.47854188	0.3066971781084766	3.6198280599999997	0.34405151794323785	4.790105	0.34507733826955717	4.86650183	0.40299191173774834	4.4387441925	0.16710016267000133
6.89	4.755418000000001	3.733119	5.271384	4.207958	4.491969750000001	4.070213450724638	3.6835409391304346	3.976533691304348	4.020963917391304	3.937812999637681	4.4403203200000005	0.23305740759293106	3.52524102	0.44037274821394157	4.93784466	0.19755888109883699	4.66910914	0.20241182310863262	4.393128785	0.1706394004693377	4.4849003199999995	0.30576964026616915	3.61978403	0.3440365853315814	4.79412857	0.34833718210916415	4.85393981	0.40375197238025634	4.4381881825	0.16682667463815395
6.9	4.723662	3.6586279999999998	5.0553550000000005	4.241485	4.4197825	4.071159107091172	3.6835048856729378	3.978094937771346	4.02128305065123	3.9385104952966716	4.4403203200000005	0.23305740759293106	3.52524102	0.44037274821394157	4.93784466	0.19755888109883699	4.66910914	0.20241182310863262	4.393128785	0.1706394004693377	4.490621470000001	0.3048202279617537	3.6191637300000004	0.3439087683167262	4.79912158	0.3484686149295269	4.83885217	0.3980700525506561	4.4369397375	0.16648888953427698
6.91	4.7463169999999995	3.843681	5.190727000000001	4.374957	4.5389205	4.072134768786127	3.6837363540462427	3.9798472962427747	4.0217941401734105	3.939378139812139	4.4403203200000005	0.23305740759293106	3.52524102	0.44037274821394157	4.93784466	0.19755888109883699	4.66910914	0.20241182310863262	4.393128785	0.1706394004693377	4.49522351	0.3051752332947659	3.6221295500000004	0.3445592400719744	4.81164117	0.3396236730823557	4.8276943800000005	0.39524079708292703	4.4391721525	0.16634314130569303
6.92	4.5252870000000005	4.166833	4.951513	4.570734	4.55359175	4.072788668109668	3.6844334632034634	3.981249411255411	4.022586261183261	3.940264450937951	4.4403203200000005	0.23305740759293106	3.52524102	0.44037274821394157	4.93784466	0.19755888109883699	4.66910914	0.20241182310863262	4.393128785	0.1706394004693377	4.49853995	0.3036630494184106	3.62747948	0.3488383507794897	4.8222933999999995	0.32676903209180064	4.8180907	0.3896040047376966	4.4416008825	0.16622170056161967
6.93	4.633043	4.345137	5.066767	4.547463	4.6481025	4.073595951008645	3.685385485590778	3.9828135576368875	4.0233425677233425	3.9412843904899133	4.4403203200000005	0.23305740759293106	3.52524102	0.44037274821394157	4.93784466	0.19755888109883699	4.66910914	0.20241182310863262	4.393128785	0.1706394004693377	4.5056322799999995	0.29833985012648945	3.63472262	0.35614196752267757	4.8313603	0.32073208471179765	4.80741846	0.3821076688186108	4.444783415	0.16710479864759972
6.94	4.4705010000000005	4.313271	5.286903	4.6310970000000005	4.6754430000000005	4.0741670374100725	3.6862889179856113	3.984689945323741	4.0242170345323744	3.9423407338129497	4.4403203200000005	0.23305740759293106	3.52524102	0.44037274821394157	4.93784466	0.19755888109883699	4.66910914	0.20241182310863262	4.393128785	0.1706394004693377	4.51085467	0.2930078289237797	3.63790985	0.3607905287573898	4.84257477	0.3167950637181215	4.79834417	0.37528383244734886	4.447420865	0.16865154275800412
6.95	4.658732	4.105366999999999	5.200498	4.829626	4.69855575	4.075006929597701	3.6868910416666667	3.9864367959770117	4.025374231321839	3.9434272496408047	4.4403203200000005	0.23305740759293106	3.52524102	0.44037274821394157	4.93784466	0.19755888109883699	4.66910914	0.20241182310863262	4.393128785	0.1706394004693377	4.51767098	0.28835713178261796	3.6378432700000003	0.3607027558093796	4.85129168	0.31449984972630124	4.78997807	0.3649228602051028	4.449196	0.1703598228912616
6.96	4.773079	4.20287	5.318595999999999	4.868686	4.79080775	4.076008467718795	3.6876313271162124	3.9883480717360116	4.026584147776184	3.9446430035868003	4.4403203200000005	0.23305740759293106	3.52524102	0.44037274821394157	4.93784466	0.19755888109883699	4.66910914	0.20241182310863262	4.393128785	0.1706394004693377	4.52523057	0.2849915990706622	3.6368303400000004	0.3589506584801268	4.860316699999999	0.31483419719344996	4.78151098	0.352857455105572	4.4509721475	0.17299245496577692
6.97	4.710698	4.104477999999999	5.223645	4.666612	4.67635825	4.07691776504298	3.6882285286532954	3.9901178381088824	4.02750109312321	3.9456913062320917	4.4403203200000005	0.23305740759293106	3.52524102	0.44037274821394157	4.93784466	0.19755888109883699	4.66910914	0.20241182310863262	4.393128785	0.1706394004693377	4.53130038	0.28237522785119645	3.63639821	0.35835495344844237	4.87010351	0.31069662594046205	4.77329899	0.34573780510657864	4.4527752725	0.1744009862825068
6.98	4.756974	3.930425	4.959039	4.660519	4.57673925	4.077890663805436	3.6885750185979966	3.9915039914163093	4.0284066981402	3.946594092989986	4.4403203200000005	0.23305740759293106	3.52524102	0.44037274821394157	4.93784466	0.19755888109883699	4.66910914	0.20241182310863262	4.393128785	0.1706394004693377	4.53687162	0.28126350055939386	3.6346100100000003	0.3564124964357799	4.87740378	0.30398512634215125	4.76306225	0.33343090545011883	4.452986914999999	0.17453978453316746
6.99	4.523799	4.07735	4.9607980000000005	4.708316	4.56756575	4.078527675714286	3.6891304114285712	3.9928886971428574	4.029377997142857	3.9474811953571427	4.4403203200000005	0.23305740759293106	3.52524102	0.44037274821394157	4.93784466	0.19755888109883699	4.66910914	0.20241182310863262	4.393128785	0.1706394004693377	4.5388854300000006	0.2804322333584866	3.6345815299999997	0.35637664298335975	4.885004179999999	0.2963007144165103	4.75521974	0.3252211396449776	4.45342272	0.17477310125656606
7.0	4.5307770000000005	3.751367	4.939729	4.370646000000001	4.398129750000001	4.079172824536377	3.6892191940085595	3.994239396576319	4.029864827389443	3.9481240606276744	4.9556243	0.5457085197086903	3.93076464	0.31299123803951834	4.1164627000000005	0.4974959635955351	4.756636680000001	0.38540832513844014	4.43987208	0.14907637313529465	4.54093193	0.27960943709620556	3.63306535	0.35554475769706584	4.89236125	0.2882455226518975	4.741563490000001	0.3120136012295269	4.451980505	0.17462684851580954
7.01	4.393516	3.565897	4.674841	4.3108699999999995	4.236281	4.079620606837607	3.6890435213675214	3.9952089145299143	4.03026511965812	3.948534540598291	4.9556243	0.5457085197086903	3.93076464	0.31299123803951834	4.1164627000000005	0.4974959635955351	4.756636680000001	0.38540832513844014	4.43987208	0.14907637313529465	4.5402640100000005	0.2798836143508767	3.6309139399999997	0.3552911485485175	4.89642203	0.2821679050948112	4.7268075199999995	0.29661041209789807	4.448601875	0.1755056167311146
7.02	4.47439	3.502287	4.465847	4.420211	4.21568375	4.080182156472262	3.6887778648648646	3.995878385490754	4.030819807965861	3.9489145536984354	4.9556243	0.5457085197086903	3.93076464	0.31299123803951834	4.1164627000000005	0.4974959635955351	4.756636680000001	0.38540832513844014	4.43987208	0.14907637313529465	4.54032591	0.2798681995194592	3.6278710700000003	0.3550744800328094	4.89688211	0.28141949428338187	4.71661365	0.2892926863478888	4.445423185	0.1768250783121973
7.03	4.501889	3.259265	4.553651	4.378423	4.173306999999999	4.080781171875	3.6881677613636366	3.9966706761363637	4.031313562499999	3.9492332929687497	4.9556243	0.5457085197086903	3.93076464	0.31299123803951834	4.1164627000000005	0.4974959635955351	4.756636680000001	0.38540832513844014	4.43987208	0.14907637313529465	4.54216929	0.278991756723857	3.6229270600000003	0.35674330099428436	4.89716188	0.2810604117692385	4.70722678	0.2848054678216157	4.442371252499999	0.1788703446804116
7.04	4.543392	3.339794	4.577619	4.536534	4.24933475	4.081437357446808	3.6876736141843973	3.997494716312057	4.032030187234042	3.949658968794326	4.9556243	0.5457085197086903	3.93076464	0.31299123803951834	4.1164627000000005	0.4974959635955351	4.756636680000001	0.38540832513844014	4.43987208	0.14907637313529465	4.54635519	0.2757882641206839	3.61937883	0.35778609921250054	4.90002257	0.27624875518819025	4.7019944	0.2830642467060073	4.4419377475	0.17928882571773905
7.05	4.517761	3.357157	4.795305	4.799456999999999	4.36742	4.0820553796034	3.687205460339943	3.9986247592067987	4.033117194050992	3.950250698300283	4.9556243	0.5457085197086903	3.93076464	0.31299123803951834	4.1164627000000005	0.4974959635955351	4.756636680000001	0.38540832513844014	4.43987208	0.14907637313529465	4.55068462	0.27183967626472755	3.6150366800000002	0.358312143096069	4.90614228	0.2668295388523021	4.70014601	0.2818028990796115	4.4430023975	0.17851770733931685
7.06	4.448849	3.6102079999999996	4.952125	4.867789	4.46974275	4.082574182461103	3.6870965530410182	3.999973415841584	4.03429777652051	3.9509854819660535	4.9556243	0.5457085197086903	3.93076464	0.31299123803951834	4.1164627000000005	0.4974959635955351	4.756636680000001	0.38540832513844014	4.43987208	0.14907637313529465	4.55513939	0.2663752013492918	3.6124079499999997	0.3573629145948472	4.91448099	0.25471305578488085	4.70002079	0.2817248048212809	4.44551228	0.17709172956742988
7.07	4.656987	3.518237	5.014309	4.559395	4.437232	4.0833855	3.6868580508474578	4.001406093220339	4.035039439265536	3.9516722708333334	4.9556243	0.5457085197086903	3.93076464	0.31299123803951834	4.1164627000000005	0.4974959635955351	4.756636680000001	0.38540832513844014	4.43987208	0.14907637313529465	4.558911119999999	0.2651046165149907	3.6107898699999996	0.35741988717466733	4.92393195	0.24015043538846503	4.69819072	0.2820409424705667	4.447955915	0.17524669871672824
7.08	4.575538	3.40169	4.839346	4.576188	4.348190499999999	4.0840796502115655	3.6864558392101547	4.002587954866009	4.035802695345557	3.9522315349083215	4.9556243	0.5457085197086903	3.93076464	0.31299123803951834	4.1164627000000005	0.4974959635955351	4.756636680000001	0.38540832513844014	4.43987208	0.14907637313529465	4.56137689	0.26408899451441226	3.60761057	0.35785579967350545	4.930070369999999	0.22973713770606602	4.69644763	0.28225296896066715	4.448876365	0.17446907385954882
7.09	4.729275	3.516267	4.724452	4.526184	4.3740445	4.084988376056338	3.686216136619718	4.003604664788732	4.036493373239437	3.952825637676056	4.9556243	0.5457085197086903	3.93076464	0.31299123803951834	4.1164627000000005	0.4974959635955351	4.756636680000001	0.38540832513844014	4.43987208	0.14907637313529465	4.56277655	0.26460892380373763	3.6052182600000005	0.3576567566724362	4.93243497	0.22633269931717812	4.69437862	0.2827395995962741	4.4487021	0.17453568159597638
7.1	4.729716	3.551853	4.902914	4.609911	4.4485985	4.085895165963432	3.6860271589310827	4.004869516174402	4.037299867791843	3.95352292721519	4.9556243	0.5457085197086903	3.93076464	0.31299123803951834	4.1164627000000005	0.4974959635955351	4.756636680000001	0.38540832513844014	4.43987208	0.14907637313529465	4.56358318	0.2649972453077076	3.6021788900000002	0.3567962817563389	4.9357475	0.22340430649701715	4.69063721	0.28133970145161163	4.448036695	0.17440662992265973
7.11	4.476444	3.6991970000000003	4.932359	4.541335	4.41233375	4.0864436896067415	3.6860456558988766	4.00617216994382	4.038007782303371	3.954167324438202	4.9556243	0.5457085197086903	3.93076464	0.31299123803951834	4.1164627000000005	0.4974959635955351	4.756636680000001	0.38540832513844014	4.43987208	0.14907637313529465	4.56357967	0.26499840878725645	3.6018149500000005	0.3566773654325799	4.93670948	0.22317815509791208	4.687807019999999	0.2814044988641022	4.447477780000001	0.17443083395148207
7.12	4.521577	3.6838159999999998	4.525583	4.626076	4.339263	4.087053974754558	3.686042528751753	4.006900656381487	4.038832562412343	3.9547074305750347	4.9556243	0.5457085197086903	3.93076464	0.31299123803951834	4.1164627000000005	0.4974959635955351	4.756636680000001	0.38540832513844014	4.43987208	0.14907637313529465	4.56191082	0.2647293573418958	3.60217511	0.3567424464106675	4.93457654	0.22608822697934558	4.6869667	0.28146269246052597	4.4464072925	0.1747662205331194
7.13	4.567125	3.9870090000000005	4.391483	4.6649519999999995	4.40264225	4.0877263431372555	3.686464050420168	4.007439287114846	4.039709480392157	3.9553347902661065	4.9556243	0.5457085197086903	3.93076464	0.31299123803951834	4.1164627000000005	0.4974959635955351	4.756636680000001	0.38540832513844014	4.43987208	0.14907637313529465	4.55949983	0.26355873262947044	3.6055406399999996	0.3587842199689066	4.93091502	0.2318736673457605	4.686660720000001	0.2814698987990876	4.4456540525	0.17479114885827707
7.14	4.446978	4.073485	3.977251	4.687435	4.29628725	4.088228793006993	3.687005338461539	4.007397065734265	4.0406153902097905	3.955811646853147	4.9556243	0.5457085197086903	3.93076464	0.31299123803951834	4.1164627000000005	0.4974959635955351	4.756636680000001	0.38540832513844014	4.43987208	0.14907637313529465	4.556134760000001	0.26281723082850783	3.60805795	0.3611915683465678	4.92197367	0.25067003036240515	4.6841766	0.28034240970459173	4.442585745	0.17469213098083142
7.15	4.034596	4.199726999999999	3.842936	4.5533600000000005	4.15765475	4.088153886871509	3.687721430167598	4.0071673715083795	4.0413315139664805	3.9560935506284918	4.9556243	0.5457085197086903	3.93076464	0.31299123803951834	4.1164627000000005	0.4974959635955351	4.756636680000001	0.38540832513844014	4.43987208	0.14907637313529465	4.54991407	0.2677297641738969	3.61376465	0.36600284562506236	4.91184702	0.27285199684412625	4.67845873	0.27706950385436807	4.4384961175	0.1765364303373801
7.16	4.052075	4.160704	4.1618949999999995	4.744697	4.27984275	4.088103567642957	3.68838109902371	4.007383170153417	4.042312497907949	3.9565450836820086	4.9556243	0.5457085197086903	3.93076464	0.31299123803951834	4.1164627000000005	0.4974959635955351	4.756636680000001	0.38540832513844014	4.43987208	0.14907637313529465	4.54324398	0.2717511432177991	3.61711513	0.36947919057201295	4.9063358	0.28231063747031965	4.67044556	0.26295326925173573	4.4342851175	0.17523045191048983
7.17	4.2352170000000005	4.08607	3.7749120000000005	4.793211	4.2223525	4.088308461002786	3.688934983286908	4.007059394150418	4.043358317548747	3.9569152889972146	4.9556243	0.5457085197086903	3.93076464	0.31299123803951834	4.1164627000000005	0.4974959635955351	4.756636680000001	0.38540832513844014	4.43987208	0.14907637313529465	4.5384680600000005	0.2729351697802346	3.6200892700000002	0.372061961325218	4.89569049	0.3040890222671531	4.66507527	0.2546964207579169	4.4298307725	0.17489603268626588
7.18	4.24887	4.166822	3.8224489999999998	5.1888749999999995	4.356754	4.0885317732962445	3.6895996383866483	4.0068026342141865	4.0449515257301805	3.957471392906815	4.9556243	0.5457085197086903	3.93076464	0.31299123803951834	4.1164627000000005	0.4974959635955351	4.756636680000001	0.38540832513844014	4.43987208	0.14907637313529465	4.53417782	0.2740908555234981	3.62412726	0.3758013161664229	4.8864035999999995	0.3221905837550401	4.66624776	0.2568476653375767	4.42773911	0.17450235060445526
7.19	4.517463	3.9348880000000004	4.297555	4.868616	4.4046305	4.089127511111111	3.6899403166666667	4.007206456944445	4.046095504166667	3.9580924472222225	4.9556243	0.5457085197086903	3.93076464	0.31299123803951834	4.1164627000000005	0.4974959635955351	4.756636680000001	0.38540832513844014	4.43987208	0.14907637313529465	4.5312544500000005	0.27267680022961555	3.62635513	0.3769866274740456	4.8838828	0.3258177682757205	4.66408677	0.2541866148471223	4.4263947875000005	0.17415354600473823
7.2	4.555172	3.858432	4.506474	4.864004	4.4460205	4.089773897364771	3.690174008321775	4.007898922330097	4.04722991262136	3.958769185159501	4.9556243	0.5457085197086903	3.93076464	0.31299123803951834	4.1164627000000005	0.4974959635955351	4.756636680000001	0.38540832513844014	4.43987208	0.14907637313529465	4.53009225	0.2723209178275356	3.6266600899999997	0.37716363485852933	4.88132221	0.3277813474293208	4.662309830000001	0.2521329933620469	4.425096095	0.17351051741107745
7.21	4.85795	3.728422	4.450192	5.057684	4.523562	4.090837853185596	3.6902269833795014	4.008511516620499	4.0486294335180055	3.9595514466759005	4.9556243	0.5457085197086903	3.93076464	0.31299123803951834	4.1164627000000005	0.4974959635955351	4.756636680000001	0.38540832513844014	4.43987208	0.14907637313529465	4.53163518	0.27374760669311654	3.62756238	0.3772994069245952	4.87785606	0.33050542222980067	4.660923360000001	0.24953458662356248	4.424494245	0.17305844368163986
7.22	5.081064	3.7713400000000004	4.2368369999999995	5.079577	4.5422044999999995	4.092207460580913	3.690339172890733	4.008827319502075	4.050055363762103	3.9603573291839558	4.9556243	0.5457085197086903	3.93076464	0.31299123803951834	4.1164627000000005	0.4974959635955351	4.756636680000001	0.38540832513844014	4.43987208	0.14907637313529465	4.53426878	0.2777648983798543	3.63059347	0.37722399327057415	4.868064970000001	0.33486260806337975	4.65973455	0.2472202946864679	4.4231654425	0.1716190519240959
7.23	4.781447	3.8382549999999998	4.222447	5.060595	4.475686	4.093159448895027	3.6905434765193372	4.009122374309392	4.051451136740331	3.9610691091160217	4.9556243	0.5457085197086903	3.93076464	0.31299123803951834	4.1164627000000005	0.4974959635955351	4.756636680000001	0.38540832513844014	4.43987208	0.14907637313529465	4.53029783	0.2712226858093866	3.63221133	0.37776927874638755	4.85702389	0.33778216895069796	4.65655147	0.23980510136551791	4.41902113	0.16510950407251299
7.24	4.811282	3.641417	4.177953	4.827278	4.3644825	4.09414996275862	3.690475715862069	4.009355244137931	4.052521242758621	3.9616255413793104	4.9556243	0.5457085197086903	3.93076464	0.31299123803951834	4.1164627000000005	0.4974959635955351	4.756636680000001	0.38540832513844014	4.43987208	0.14907637313529465	4.5245453399999995	0.2586897938101139	3.63344809	0.3775931418824869	4.84475553	0.33995873137312865	4.65360026	0.23579662612377209	4.414087305	0.15912671852118346
7.25	4.68248	3.8028489999999997	4.165541	4.907202	4.389518000000001	4.094960334710744	3.6906305	4.009570376033058	4.053698488980716	3.9622149249311294	4.9556243	0.5457085197086903	3.93076464	0.31299123803951834	4.1164627000000005	0.4974959635955351	4.756636680000001	0.38540832513844014	4.43987208	0.14907637313529465	4.51797512	0.24580506263323101	3.6362196399999998	0.37781133491625346	4.83036952	0.3379317784719148	4.65518526	0.2369721272303585	4.409937385	0.15417625780357563
7.26	4.702509	3.872479	3.968193	4.872273	4.353863499999999	4.095796027510317	3.690880635488308	4.009513460797799	4.054824451169188	3.962753643741403	4.9556243	0.5457085197086903	3.93076464	0.31299123803951834	4.1164627000000005	0.4974959635955351	4.756636680000001	0.38540832513844014	4.43987208	0.14907637313529465	4.51377426	0.23885914838385158	3.6371790799999997	0.37829277725161503	4.8182874600000005	0.34691432203465733	4.65926491	0.23716447268699162	4.4071264275	0.15258648222444235
7.27	4.575468	4.037813	4.017232	5.171939	4.450613000000001	4.096454917582418	3.691357190934066	4.009524063186813	4.056358949175824	3.96342378021978	4.9556243	0.5457085197086903	3.93076464	0.31299123803951834	4.1164627000000005	0.4974959635955351	4.756636680000001	0.38540832513844014	4.43987208	0.14907637313529465	4.50900872	0.2326861161161831	3.63850159	0.37946986345240485	4.80846719	0.3555320457201622	4.66309673	0.24231730512869537	4.404768557500001	0.15002768161419738
7.28	4.699175	4.237357	4.049696	5.370764	4.589248	4.097281694101508	3.6921061618655693	4.009579168724279	4.0581619739369	3.9642822496570647	4.9556243	0.5457085197086903	3.93076464	0.31299123803951834	4.1164627000000005	0.4974959635955351	4.756636680000001	0.38540832513844014	4.43987208	0.14907637313529465	4.50825896	0.23194275256095814	3.6410157499999998	0.3826148986734778	4.80146418	0.3635030359676444	4.671842420000001	0.2518284254041761	4.4056453275	0.15085303902987746
7.29	4.791685	3.764926	4.085869	5.27421	4.4791725	4.098232931506849	3.692205915068493	4.009683675342465	4.059827793150685	3.9649875787671234	4.9556243	0.5457085197086903	3.93076464	0.31299123803951834	4.1164627000000005	0.4974959635955351	4.756636680000001	0.38540832513844014	4.43987208	0.14907637313529465	4.50919531	0.23290368695320773	3.6407522699999997	0.3825194412989657	4.79452888	0.3704773198728055	4.68110085	0.25678620848215605	4.4063943275	0.15103199070485684
7.3	4.889987	3.893932	4.105332	5.282318999999999	4.542892499999999	4.0993160424076605	3.6924818741450065	4.00981452120383	4.061500147742818	3.9657781463748285	4.9556243	0.5457085197086903	3.93076464	0.31299123803951834	4.1164627000000005	0.4974959635955351	4.756636680000001	0.38540832513844014	4.43987208	0.14907637313529465	4.50925185	0.23299634360682334	3.6430041	0.3833478292272719	4.78558269	0.37622368252451516	4.6894915	0.2625790572416551	4.406832535	0.15136680324325738
7.31	4.900748999999999	3.9054919999999997	4.081739	5.442919000000001	4.58272475	4.100410896174863	3.6927728715846997	4.009912778688525	4.063387331967213	3.966620969603825	4.9556243	0.5457085197086903	3.93076464	0.31299123803951834	4.1164627000000005	0.4974959635955351	4.756636680000001	0.38540832513844014	4.43987208	0.14907637313529465	4.51121133	0.23546834717231438	3.6444508300000003	0.3840692606857743	4.77850708	0.3827499825598949	4.70372069	0.2644799645515186	4.4094724825	0.15211499124642597
7.32	5.055771	3.975894	3.869559	5.335834	4.5592645	4.101714252387449	3.6931591214188266	4.009721300136426	4.0651232755798095	3.9674294873806275	4.9556243	0.5457085197086903	3.93076464	0.31299123803951834	4.1164627000000005	0.4974959635955351	4.756636680000001	0.38540832513844014	4.43987208	0.14907637313529465	4.51554815	0.24144889843936565	3.6490797500000003	0.38525661909851544	4.7703852	0.3932959018063717	4.71533415	0.26649631423276876	4.4125868125	0.15196018955589183
7.33	5.498959	4.2026449999999995	3.936089	5.3799220000000005	4.75440375	4.103617855585831	3.69385324386921	4.009620983651226	4.066914554495913	3.9685016594005447	4.9556243	0.5457085197086903	3.93076464	0.31299123803951834	4.1164627000000005	0.4974959635955351	4.756636680000001	0.38540832513844014	4.43987208	0.14907637313529465	4.524041039999999	0.26040672919503943	3.6561748	0.3888720661622688	4.76114353	0.40192613917165654	4.72647188	0.27077354720808394	4.4169578125	0.15543836397212996
7.34	5.628871	4.086306	4.032487	5.389851	4.78437875	4.105693029931973	3.6943871931972785	4.009652093877551	4.068714468027211	3.9696116962585033	4.9556243	0.5457085197086903	3.93076464	0.31299123803951834	4.1164627000000005	0.4974959635955351	4.756636680000001	0.38540832513844014	4.43987208	0.14907637313529465	4.533217619999999	0.2823163518961925	3.6617092	0.39103168037987135	4.75199625	0.40801153661667583	4.738411950000001	0.27345087006433727	4.421333755	0.1595481745014806
7.35	5.638592	3.9192690000000003	4.293139	5.385657	4.80916425	4.107775773097826	3.6946927391304345	4.010037266304348	4.070503792119565	3.970752392663044	4.9556243	0.5457085197086903	3.93076464	0.31299123803951834	4.1164627000000005	0.4974959635955351	4.756636680000001	0.38540832513844014	4.43987208	0.14907637313529465	4.5421382999999995	0.30249709552483117	3.6639605	0.39186745664917844	4.74767298	0.41057787610793545	4.74852878	0.27849956143047544	4.42557514	0.1641446044440659
7.36	5.6011500000000005	4.1515509999999995	4.0646700000000004	5.120196	4.73439175	4.109802061058344	3.695312628222524	4.010111394843962	4.0719280691994575	3.971788538331072	4.9556243	0.5457085197086903	3.93076464	0.31299123803951834	4.1164627000000005	0.4974959635955351	4.756636680000001	0.38540832513844014	4.43987208	0.14907637313529465	4.55325306	0.3204375839611578	3.6689412699999995	0.3948865580166003	4.74104692	0.4162183237483461	4.7528871200000005	0.28088529237868254	4.4290320925	0.1669759033636536
7.37	5.769966	3.9951179999999997	3.928051	5.203268	4.72410075	4.112051605691057	3.6957188685636857	4.010000201897019	4.073461050135501	3.9728079315718157	4.9556243	0.5457085197086903	3.93076464	0.31299123803951834	4.1164627000000005	0.4974959635955351	4.756636680000001	0.38540832513844014	4.43987208	0.14907637313529465	4.56573809	0.34273316842772267	3.67173392	0.3962069482191646	4.72964161	0.4227281123132311	4.75598032	0.2841387158842434	4.430773485	0.1691437922843069
7.38	5.7325919999999995	4.253448000000001	3.611026	4.699133	4.5740497499999995	4.11424448849797	3.6964735764546686	4.009460317997294	4.074307696887686	3.973621519959405	4.9556243	0.5457085197086903	3.93076464	0.31299123803951834	4.1164627000000005	0.4974959635955351	4.756636680000001	0.38540832513844014	4.43987208	0.14907637313529465	4.57971127	0.36122750636176487	3.6777114500000003	0.4004489346040029	4.7140894	0.434935222505571	4.75334917	0.2834267073148903	4.4312153225	0.16946266428018836
7.39	5.527077	4.416199	3.568053	4.587955	4.524821	4.116153721621622	3.6974461783783785	4.008863821621622	4.075001814864865	3.974366384121622	4.9556243	0.5457085197086903	3.93076464	0.31299123803951834	4.1164627000000005	0.4974959635955351	4.756636680000001	0.38540832513844014	4.43987208	0.14907637313529465	4.59358886	0.3706715536463576	3.6828250599999994	0.4065963434525511	4.697048430000001	0.44608990873471405	4.747809200000001	0.28115945166404444	4.430317887499999	0.16871787541352817
7.4	5.624551	4.127003	3.7196990000000003	4.299548000000001	4.442700250000001	4.118189345479082	3.6980258771929826	4.008473585695007	4.075304846153846	3.9749984136302294	4.9556243	0.5457085197086903	3.93076464	0.31299123803951834	4.1164627000000005	0.4974959635955351	4.756636680000001	0.38540832513844014	4.43987208	0.14907637313529465	4.60645644	0.3838038827132707	3.6869572	0.4090067530880818	4.68192124	0.4533414950794848	4.74059525	0.28332700549093115	4.4289825325	0.16807854735237385
7.41	5.753433	4.060847	3.55378	4.51573	4.470947499999999	4.120393177897574	3.6985148544474393	4.007860791105121	4.075898411051213	3.975666808625337	4.9556243	0.5457085197086903	3.93076464	0.31299123803951834	4.1164627000000005	0.4974959635955351	4.756636680000001	0.38540832513844014	4.43987208	0.14907637313529465	4.619030749999999	0.40038845199833284	3.692418	0.41032788031477296	4.66345513	0.46131932830850964	4.73740466	0.284051121869006	4.428077135	0.16760074593631624
7.42	5.79675	4.2660540000000005	3.547216	4.328704	4.484681	4.122649378196501	3.6992787025572005	4.007240811574697	4.076238660834455	3.9763518882907136	4.9556243	0.5457085197086903	3.93076464	0.31299123803951834	4.1164627000000005	0.4974959635955351	4.756636680000001	0.38540832513844014	4.43987208	0.14907637313529465	4.63088527	0.41734720434910616	3.70021818	0.4137645406736234	4.6463651100000005	0.47069851211438546	4.73298265	0.2869515406793915	4.4276128025000006	0.1673765724589018
7.43	5.838633	4.375386	3.481141	4.24877	4.4859825	4.124955807795699	3.700187448924731	4.006533688172043	4.076470557795699	3.977036875672043	4.9556243	0.5457085197086903	3.93076464	0.31299123803951834	4.1164627000000005	0.4974959635955351	4.756636680000001	0.38540832513844014	4.43987208	0.14907637313529465	4.64395195	0.43432852802877336	3.70906112	0.41867041211392086	4.63060703	0.48303008489686783	4.730276819999999	0.29024318599421867	4.42847423	0.16745384581086997
7.44	5.735055999999999	4.3344830000000005	3.5776269999999997	4.113697	4.44021575	4.127117016107383	3.701038852348993	4.005957974496644	4.076520526174496	3.977658592281879	4.9556243	0.5457085197086903	3.93076464	0.31299123803951834	4.1164627000000005	0.4974959635955351	4.756636680000001	0.38540832513844014	4.43987208	0.14907637313529465	4.65520082	0.44780270286122953	3.7168425000000003	0.4230120686387429	4.61509999	0.49170368831281486	4.72456371	0.2966943643926113	4.427926755	0.16732371570308507
7.45	5.801362	4.393732	3.198117	4.163001	4.3890530000000005	4.129361312332439	3.701967395442359	4.00487507774799	4.076636451742627	3.978210059316354	4.9556243	0.5457085197086903	3.93076464	0.31299123803951834	4.1164627000000005	0.4974959635955351	4.756636680000001	0.38540832513844014	4.43987208	0.14907637313529465	4.66599396	0.46220558771576065	3.72269248	0.4283076272445146	4.5978040899999995	0.5106510206926429	4.72080066	0.301416575455773	4.4268227975	0.1672112091681146
7.46	5.72318	4.505849	3.568372	4.169662	4.49176575	4.131494938420348	3.703043542168675	4.004290736278447	4.076760983935743	3.978897550200803	4.9556243	0.5457085197086903	3.93076464	0.31299123803951834	4.1164627000000005	0.4974959635955351	4.756636680000001	0.38540832513844014	4.43987208	0.14907637313529465	4.67720034	0.4740841719038278	3.72632993	0.43341957113318735	4.58205439	0.5178919541404207	4.718279	0.30497684194567637	4.425965915	0.16665011014206185
7.47	5.668706	4.340063	3.211325	3.991624	4.3029295	4.13355003342246	3.703895172459893	4.003230621657754	4.076647164438502	3.9793307479946525	4.9556243	0.5457085197086903	3.93076464	0.31299123803951834	4.1164627000000005	0.4974959635955351	4.756636680000001	0.38540832513844014	4.43987208	0.14907637313529465	4.68511849	0.4839626186322242	3.72982205	0.4369647066858329	4.562112249999999	0.5318482415040108	4.71392747	0.31219711834969627	4.422745065	0.16587490401994795
7.48	5.48533	4.2420029999999995	3.2189859999999997	4.496789	4.360777	4.1353548130841125	3.7046136074766354	4.002183566088117	4.077208101468625	3.9798400220293724	4.9556243	0.5457085197086903	3.93076464	0.31299123803951834	4.1164627000000005	0.4974959635955351	4.756636680000001	0.38540832513844014	4.43987208	0.14907637313529465	4.69121814	0.4901884399588482	3.72859985	0.4353402560695167	4.54484158	0.547078029509277	4.71397826	0.3121610126346173	4.4196594575	0.1641018988065312
7.49	5.369833000000001	4.173928	3.2097320000000003	4.567564	4.33026425	4.137000784	3.70523936	4.001126964	4.0778619093333335	3.9803072543333333	4.9556243	0.5457085197086903	3.93076464	0.31299123803951834	4.1164627000000005	0.4974959635955351	4.756636680000001	0.38540832513844014	4.43987208	0.14907637313529465	4.69797231	0.49486384190961585	3.7280028300000003	0.43468110663872417	4.52715368	0.5613232505579645	4.712872910000001	0.31248487506781836	4.4165004325	0.16273241007745903
7.5	5.243981	4.050633	3.2142660000000003	4.659559	4.29210975	4.138474792276964	3.7056992716378163	4.0000792130492675	4.078636472703063	3.9807224374167776	5.271702180000001	0.18315830220491672	3.8698827	0.1911525615507414	3.4142185399999994	0.25917782101925385	5.13599422	0.4211884643091398	4.42294941	0.10739859765969667	4.7031538699999995	0.49786206399465616	3.72498651	0.4313391870412684	4.5112165399999995	0.5757095469740724	4.7145582600000004	0.311729847932953	4.4134787950000005	0.1622025993613574
7.51	5.247251	4.322064	3.1826700000000003	4.44357	4.29888875	4.139949228723404	3.7065189055851064	3.998992232712766	4.079121756648936	3.981145530917553	5.271702180000001	0.18315830220491672	3.8698827	0.1911525615507414	3.4142185399999994	0.25917782101925385	5.13599422	0.4211884643091398	4.42294941	0.10739859765969667	4.71018193	0.5005523278678463	3.7254317799999996	0.4319379116436534	4.49369943	0.5891955618450777	4.71218101	0.31289036018177896	4.4103735375	0.16138399080177523
7.52	5.330876	4.210711	3.2934859999999997	4.438179	4.318313	4.141530804780877	3.7071884833997344	3.998055305444887	4.079598592297477	3.9815932964807437	5.271702180000001	0.18315830220491672	3.8698827	0.1911525615507414	3.4142185399999994	0.25917782101925385	5.13599422	0.4211884643091398	4.42294941	0.10739859765969667	4.71805749	0.5040835913601541	3.7269620199999998	0.43339549459388765	4.4760940499999995	0.5985128312929499	4.7087303	0.31399950029181867	4.407460965	0.16037777248005738
7.53	5.336276	3.779787	3.042919	4.9914950000000005	4.2876192500000005	4.143115347480106	3.7072847679045093	3.996788546419098	4.08080800397878	3.981999166445623	5.271702180000001	0.18315830220491672	3.8698827	0.1911525615507414	3.4142185399999994	0.25917782101925385	5.13599422	0.4211884643091398	4.42294941	0.10739859765969667	4.72678548	0.5071776884655689	3.72685517	0.43338099549018044	4.457606039999999	0.6139013217785293	4.7124654800000005	0.3151286011227032	4.405928042499999	0.1607868930874908
7.54	5.104886	3.793232	3.212689	5.075849	4.296664	4.14438921589404	3.7073986052980135	3.9957500039735097	4.0821259390728475	3.9824159410596027	5.271702180000001	0.18315830220491672	3.8698827	0.1911525615507414	3.4142185399999994	0.25917782101925385	5.13599422	0.4211884643091398	4.42294941	0.10739859765969667	4.73386749	0.5074661729266228	3.72624775	0.43324357378843525	4.4388001	0.6229692289070571	4.71598454	0.31721603001458976	4.40372497	0.16075933320664967
7.55	5.133412000000001	3.8154779999999997	3.2397720000000003	5.224919999999999	4.3533954999999995	4.145697447089947	3.7075415674603174	3.9947500330687826	4.0836375714285715	3.982906654761905	5.271702180000001	0.18315830220491672	3.8698827	0.1911525615507414	3.4142185399999994	0.25917782101925385	5.13599422	0.4211884643091398	4.42294941	0.10739859765969667	4.74090365	0.5080850893056693	3.7273980900000003	0.43332707809538845	4.42047575	0.6310473998082455	4.72277167	0.32078753055372183	4.40288729	0.1608015750580963
7.56	5.057679	3.817546	3.254556	5.237167	4.341737	4.146902178335535	3.707686883751651	3.9937722338177015	4.085161388375165	3.9833806710700133	5.271702180000001	0.18315830220491672	3.8698827	0.1911525615507414	3.4142185399999994	0.25917782101925385	5.13599422	0.4211884643091398	4.42294941	0.10739859765969667	4.747572809999999	0.5078196183921891	3.72754317	0.43335508627603797	4.40308411	0.6390047046092527	4.7307363	0.3235887180750445	4.4022340975	0.16091709451069683
7.57	5.2414510000000005	3.846248	3.523581	5.015134999999999	4.40660375	4.14834617414248	3.7078696820580475	3.9931519287598944	4.086388266490765	3.983939012862797	5.271702180000001	0.18315830220491672	3.8698827	0.1911525615507414	3.4142185399999994	0.25917782101925385	5.13599422	0.4211884643091398	4.42294941	0.10739859765969667	4.75715101	0.5080135127999034	3.72991576	0.43334894233472726	4.3874626	0.6412384534181917	4.73233414	0.32460317150125506	4.4017158775	0.16081771964173933
7.58	5.213352	3.8687120000000004	3.613453	5.033021	4.4321345	4.149749343873518	3.708081595520422	3.9926516666666667	4.087635476943347	3.984529520750988	5.271702180000001	0.18315830220491672	3.8698827	0.1911525615507414	3.4142185399999994	0.25917782101925385	5.13599422	0.4211884643091398	4.42294941	0.10739859765969667	4.76605923	0.5081257248395606	3.73495547	0.4319875512568575	4.37489869	0.6439940281614284	4.73164175	0.32387917346460354	4.401888785000001	0.16084127058399147
7.59	5.459926	3.8256620000000003	3.393193	5.1450819999999995	4.45596575	4.151473260526315	3.708236306578948	3.9918629052631576	4.089026853947368	3.9851498315789473	5.271702180000001	0.18315830220491672	3.8698827	0.1911525615507414	3.4142185399999994	0.25917782101925385	5.13599422	0.4211884643091398	4.42294941	0.10739859765969667	4.7754852	0.5121915967690239	3.73901123	0.43090404345800665	4.36058159	0.6497773260387247	4.734202880000001	0.32614056614181663	4.4023202249999995	0.1609287342228018
7.6	5.280268	3.772266	3.090885	5.418977	4.390599	4.152956565045992	3.7083204454664918	3.9906789658344284	4.090774488830486	3.9856826162943495	5.271702180000001	0.18315830220491672	3.8698827	0.1911525615507414	3.4142185399999994	0.25917782101925385	5.13599422	0.4211884643091398	4.42294941	0.10739859765969667	4.78470479	0.5129037218181096	3.7427674200000003	0.42952443621869923	4.3418446500000005	0.6591320895599893	4.7396118000000005	0.3329647524169589	4.402232165	0.16093275480925567
7.61	5.164301	3.799869	3.062554	5.403468999999999	4.35754825	4.154283788713911	3.708440587926509	3.9894609540682415	4.09249718503937	3.9861706289370082	5.271702180000001	0.18315830220491672	3.8698827	0.1911525615507414	3.4142185399999994	0.25917782101925385	5.13599422	0.4211884643091398	4.42294941	0.10739859765969667	4.79001262	0.5140684532580471	3.74684084	0.4280985189781497	4.3247848499999995	0.6699651214007154	4.74503111	0.3393188453255645	4.401667355	0.16099003625266245
7.62	5.147175000000001	3.852731	2.9180099999999998	5.180881	4.27469925	4.1555850878112714	3.7086296972477064	3.9880566933158583	4.093923638269987	3.9865487791612058	5.271702180000001	0.18315830220491672	3.8698827	0.1911525615507414	3.4142185399999994	0.25917782101925385	5.13599422	0.4211884643091398	4.42294941	0.10739859765969667	4.79920758	0.51212828081894	3.75124911	0.42688267032236304	4.3052505299999995	0.6822311554604874	4.75046977	0.3419186852479689	4.4015442474999995	0.1610832791884642
7.63	5.049323	3.7551620000000003	2.949076	5.325873	4.2698585	4.1567549018324605	3.7086906034031415	3.986696770942409	4.095536137434555	3.9869196034031416	5.271702180000001	0.18315830220491672	3.8698827	0.1911525615507414	3.4142185399999994	0.25917782101925385	5.13599422	0.4211884643091398	4.42294941	0.10739859765969667	4.80765894	0.5091746927855733	3.7545338	0.4256219730607895	4.284324020000001	0.6914449478987316	4.7598819	0.34469051577709836	4.401599665	0.16103653840645255
7.64	4.996997	3.832467	3.116543	5.388951	4.3337395	4.157853257516339	3.7088524026143794	3.9855593150326794	4.097226875816993	3.987372962745098	5.271702180000001	0.18315830220491672	3.8698827	0.1911525615507414	3.4142185399999994	0.25917782101925385	5.13599422	0.4211884643091398	4.42294941	0.10739859765969667	4.81527828	0.5062119696732984	3.7595102700000003	0.42356936530960637	4.26722177	0.699001696687447	4.76735824	0.3501576029877817	4.40234214	0.16054513164263243
7.65	5.1623030000000005	3.638757	3.342079	5.207535	4.3376684999999995	4.159164549608355	3.7087608942558745	3.9847192624020886	4.098676364229765	3.9878302676240205	5.271702180000001	0.18315830220491672	3.8698827	0.1911525615507414	3.4142185399999994	0.25917782101925385	5.13599422	0.4211884643091398	4.42294941	0.10739859765969667	4.82617	0.5017805254909491	3.76277173	0.42134331113767487	4.24971159	0.7000352980581831	4.7741667	0.352044859548094	4.403205005	0.15995638459703418
7.66	5.450401	3.7500299999999998	3.312272	4.776213	4.322229	4.160848039113429	3.708814700130378	3.9838425384615386	4.099559723598436	3.9882662503259456	5.271702180000001	0.18315830220491672	3.8698827	0.1911525615507414	3.4142185399999994	0.25917782101925385	5.13599422	0.4211884643091398	4.42294941	0.10739859765969667	4.83858455	0.501712951156417	3.76452173	0.4209188787065396	4.23005998	0.6984749299202397	4.77890645	0.34880262278840873	4.4030181775	0.16004076581927135
7.67	5.461606	3.624007	3.266172	4.978283	4.332517	4.162541734375	3.7087042734374998	3.9829080716145833	4.10070389453125	3.9887144934895833	5.271702180000001	0.18315830220491672	3.8698827	0.1911525615507414	3.4142185399999994	0.25917782101925385	5.13599422	0.4211884643091398	4.42294941	0.10739859765969667	4.850863090000001	0.5017859991929179	3.7658272299999997	0.420271622259391	4.21232502	0.7002237561305015	4.78443013	0.3475274952800336	4.4033613675000005	0.1598504033655891
7.68	5.304531	3.7155519999999997	3.1332389999999997	5.033151999999999	4.296618499999999	4.164026765929779	3.708713178153446	3.981803170351105	4.10191644083225	3.989114888816645	5.271702180000001	0.18315830220491672	3.8698827	0.1911525615507414	3.4142185399999994	0.25917782101925385	5.13599422	0.4211884643091398	4.42294941	0.10739859765969667	4.86179424	0.4996170523130841	3.76746577	0.41974743730702274	4.19523907	0.7055334658372785	4.78814102	0.3481882751644634	4.403160025	0.15997322779218062
7.69	5.36284	3.579489	3.254967	5.011006999999999	4.30207575	4.165583666233767	3.7085453545454543	3.9808592272727275	4.103097077922079	3.9895213314935063	5.271702180000001	0.18315830220491672	3.8698827	0.1911525615507414	3.4142185399999994	0.25917782101925385	5.13599422	0.4211884643091398	4.42294941	0.10739859765969667	4.87381999	0.49702696317295647	3.7711816	0.4163750566478772	4.17860444	0.7079163123446702	4.78959917	0.3488189625182504	4.4033013	0.15987666360893418
7.7	5.077583	3.687697	3.2598860000000003	5.164617	4.29744575	4.166766544747082	3.7085183138780806	3.9799241128404668	4.104473887159533	3.9899207146562903	5.271702180000001	0.18315830220491672	3.8698827	0.1911525615507414	3.4142185399999994	0.25917782101925385	5.13599422	0.4211884643091398	4.42294941	0.10739859765969667	4.8818437999999995	0.4937312290110272	3.77724895	0.41059621469500157	4.16228267	0.710112990444816	4.79134143	0.3502641090021357	4.4031792125	0.15995354101010625
7.71	5.097241	3.686951	3.132682	5.311177000000001	4.30701275	4.16797182253886	3.7084903769430055	3.9788266489637305	4.106036974093264	3.9903314556347147	5.271702180000001	0.18315830220491672	3.8698827	0.1911525615507414	3.4142185399999994	0.25917782101925385	5.13599422	0.4211884643091398	4.42294941	0.10739859765969667	4.8901777399999995	0.49021550174478684	3.78416383	0.40305047422190654	4.14667596	0.7154533094705592	4.79599245	0.3540655608539468	4.404252495	0.15893112318752992
7.72	4.943811	3.859751	3.429229	5.444741	4.419383	4.1689754954721865	3.708686056921087	3.978115655886158	4.107768803363519	3.9908865029107377	5.271702180000001	0.18315830220491672	3.8698827	0.1911525615507414	3.4142185399999994	0.25917782101925385	5.13599422	0.4211884643091398	4.42294941	0.10739859765969667	4.8971713800000005	0.4858797063464374	3.79168314	0.39727782348012963	4.13492842	0.7175102174838589	4.8018879299999995	0.3599210635184774	4.4064177175	0.15762929816077834
7.73	5.046678	3.6393760000000004	3.5525390000000003	5.285158	4.38093775	4.170109478036176	3.7085965090439275	3.977565815245478	4.109289978036176	3.991390445090439	5.271702180000001	0.18315830220491672	3.8698827	0.1911525615507414	3.4142185399999994	0.25917782101925385	5.13599422	0.4211884643091398	4.42294941	0.10739859765969667	4.9059889	0.4804272496864581	3.7991524999999995	0.38709116379930775	4.12471168	0.7184652457369878	4.80668912	0.3631513154478231	4.40913555	0.15476922263218276
7.74	4.948028	3.920402	3.428318	5.2628319999999995	4.389895	4.171113243870968	3.708869806451613	3.976857108387097	4.110778419354839	3.9919046445161293	5.271702180000001	0.18315830220491672	3.8698827	0.1911525615507414	3.4142185399999994	0.25917782101925385	5.13599422	0.4211884643091398	4.42294941	0.10739859765969667	4.913778740000001	0.4746379292188044	3.8089132	0.37750608487489723	4.114950390000001	0.7212518764144221	4.81124273	0.3660049275551731	4.4122212649999994	0.1512024200168363
7.75	4.996483	3.6915340000000003	3.531238	5.583297	4.450638	4.172176864690721	3.7088474664948454	3.9762828569587625	4.112675994845361	3.9924957957474225	5.271702180000001	0.18315830220491672	3.8698827	0.1911525615507414	3.4142185399999994	0.25917782101925385	5.13599422	0.4211884643091398	4.42294941	0.10739859765969667	4.9210388	0.4702306251307325	3.81649636	0.3672139019585506	4.1043114	0.7219435385803609	4.81966108	0.37397824001336233	4.41537691	0.14863092933769156
7.76	5.263655	3.8262639999999997	3.587606	5.5834269999999995	4.565238	4.173581598455598	3.7089985817245816	3.9757826293436294	4.114568853281853	3.993232915701416	5.271702180000001	0.18315830220491672	3.8698827	0.1911525615507414	3.4142185399999994	0.25917782101925385	5.13599422	0.4211884643091398	4.42294941	0.10739859765969667	4.93215892	0.46497113516185223	3.8270846600000006	0.35159249959398897	4.09150875	0.7196142010703529	4.82977989	0.3808238137182206	4.420133055	0.14568213401918764
7.77	5.0428	3.755904	3.639731	5.4229199999999995	4.46533875	4.174698845758354	3.7090588714652957	3.9753506863753216	4.116250538560411	3.9938397355398454	5.271702180000001	0.18315830220491672	3.8698827	0.1911525615507414	3.4142185399999994	0.25917782101925385	5.13599422	0.4211884643091398	4.42294941	0.10739859765969667	4.94305743	0.4544408166284083	3.83556557	0.3392047295943767	4.0776992000000005	0.7148375364352673	4.836429859999999	0.3853357515356692	4.423188015	0.1433532180353989
7.78	5.249103000000001	4.078386	3.553147	5.465313	4.586487249999999	4.176078055198973	3.7095329756097564	3.9748087047496794	4.11798232605905	3.9946005154043647	5.271702180000001	0.18315830220491672	3.8698827	0.1911525615507414	3.4142185399999994	0.25917782101925385	5.13599422	0.4211884643091398	4.42294941	0.10739859765969667	4.95492067	0.44664664423955536	3.84571814	0.33094479151609835	4.0648602700000005	0.7125877609875313	4.8412405000000005	0.39017232374769956	4.426684895	0.14302530038420752
7.79	5.352635	3.997386	3.5893439999999996	5.622861	4.6405565	4.1775864615384615	3.709902017948718	3.974314519230769	4.119911657692308	3.995428664102564	5.271702180000001	0.18315830220491672	3.8698827	0.1911525615507414	3.4142185399999994	0.25917782101925385	5.13599422	0.4211884643091398	4.42294941	0.10739859765969667	4.9655675200000005	0.44326406987291744	3.8555332999999994	0.3204738051011456	4.05270022	0.7101952774277737	4.8483391000000005	0.39787252163964726	4.430535035	0.1435529116088438
7.8	5.111968999999999	4.086556	3.545236	5.35911	4.52571775	4.178782854033291	3.710384289372599	3.973765122919334	4.1214983393085785	3.996107651408451	5.271702180000001	0.18315830220491672	3.8698827	0.1911525615507414	3.4142185399999994	0.25917782101925385	5.13599422	0.4211884643091398	4.42294941	0.10739859765969667	4.9731279	0.4391898107942564	3.8672037	0.3070101139097467	4.040859080000001	0.7086692581422067	4.85317346	0.4011316620044288	4.433591035	0.14227540537595298
7.81	5.218302	4.047661	3.324549	5.460873	4.51284625	4.180112162404092	3.710815589514066	3.9729349232736575	4.123211094629156	3.996768442455243	5.271702180000001	0.18315830220491672	3.8698827	0.1911525615507414	3.4142185399999994	0.25917782101925385	5.13599422	0.4211884643091398	4.42294941	0.10739859765969667	4.9813094	0.4360172891084763	3.87810485	0.29343782562192194	4.02758605	0.709539401572684	4.86001172	0.4056243688140319	4.436753005	0.14045837590092794
7.82	5.17284	4.0891709999999994	3.270358	5.6239550000000005	4.5390809999999995	4.181380014048531	3.7112988020434226	3.9720376347381867	4.125127753512133	3.997461051085568	5.271702180000001	0.18315830220491672	3.8698827	0.1911525615507414	3.4142185399999994	0.25917782101925385	5.13599422	0.4211884643091398	4.42294941	0.10739859765969667	4.98692083	0.4348216677714044	3.8876312100000003	0.28444555170920516	4.0132565	0.7102242062020536	4.86860406	0.4126255904566946	4.439103149999999	0.14018169928077864
7.83	5.303082	4.003592	3.327263	5.443979	4.5194790000000005	4.182810756377551	3.711671625	3.9712152181122446	4.126809961734694	3.9981268903061222	5.271702180000001	0.18315830220491672	3.8698827	0.1911525615507414	3.4142185399999994	0.25917782101925385	5.13599422	0.4211884643091398	4.42294941	0.10739859765969667	4.9920814	0.435487127549602	3.8946522900000002	0.2784329655359689	3.99820072	0.7086309504007385	4.876367210000001	0.4160951313641355	4.440325404999999	0.1403458738311335
7.84	5.3667	4.07948	3.300484	5.430117	4.54419525	4.184318895541401	3.712140170700637	3.9703607834394905	4.128470225477707	3.998822518789809	5.271702180000001	0.18315830220491672	3.8698827	0.1911525615507414	3.4142185399999994	0.25917782101925385	5.13599422	0.4211884643091398	4.42294941	0.10739859765969667	4.99931426	0.43564411271225734	3.9003097700000002	0.2763548264564807	3.9831359199999996	0.7072756118531801	4.8850767600000005	0.4184967655487576	4.4419591775	0.14059686470178884
7.85	5.268098	3.9972390000000004	3.585953	5.835627	4.67172925	4.185697749363868	3.7125028918575067	3.9698717150127227	4.130642180661577	3.9996786342239186	5.271702180000001	0.18315830220491672	3.8698827	0.1911525615507414	3.4142185399999994	0.25917782101925385	5.13599422	0.4211884643091398	4.42294941	0.10739859765969667	5.00552071	0.43500121736255387	3.9056951	0.27288781556505076	3.96901811	0.7008800677905835	4.896681500000001	0.42858500458558696	4.444228855	0.14246217458790666
7.86	5.308209000000001	3.943506	3.607602	5.562447000000001	4.605441000000001	4.1871240660736975	3.712796415501906	3.969411397712834	4.1324615006353245	4.00044834498094	5.271702180000001	0.18315830220491672	3.8698827	0.1911525615507414	3.4142185399999994	0.25917782101925385	5.13599422	0.4211884643091398	4.42294941	0.10739859765969667	5.01262963	0.4340706560424152	3.91062842	0.2690012326864101	3.95467353	0.6933353735584951	4.9085709	0.43041232133933877	4.44662562	0.1431432813329846
7.87	5.4219479999999995	3.9747589999999997	3.440461	5.6234910000000005	4.61516475	4.188691101522843	3.7131288553299493	3.9687401408629444	4.1343536700507615	4.001228441941624	5.271702180000001	0.18315830220491672	3.8698827	0.1911525615507414	3.4142185399999994	0.25917782101925385	5.13599422	0.4211884643091398	4.42294941	0.10739859765969667	5.01806555	0.435772544076894	3.91696866	0.26283456817027195	3.9391142400000003	0.6871527571493076	4.91988837	0.43420401388617125	4.448509205000001	0.1441158253934733
7.88	5.49118	3.9408140000000005	3.2733250000000003	5.555878	4.56529925	4.190341911280101	3.713417429657795	3.967858752851711	4.1361553485424585	4.001943360583017	5.271702180000001	0.18315830220491672	3.8698827	0.1911525615507414	3.4142185399999994	0.25917782101925385	5.13599422	0.4211884643091398	4.42294941	0.10739859765969667	5.02487905	0.4378056642725481	3.91976223	0.261572961426806	3.92103693	0.6805544209628498	4.93169425	0.435295522354604	4.4493431150000005	0.14455164466536555
7.89	5.657834	3.580739	3.317256	5.44479	4.50015475	4.192199496202532	3.713249482278481	3.9670352050632913	4.137811848101266	4.0025740079113925	5.271702180000001	0.18315830220491672	3.8698827	0.1911525615507414	3.4142185399999994	0.25917782101925385	5.13599422	0.4211884643091398	4.42294941	0.10739859765969667	5.03390321	0.4414803532942344	3.9182384299999997	0.2631105666756186	3.9014956499999998	0.6693522098998701	4.94406257	0.43208342513726283	4.449424965	0.1445783399493492
7.9	5.345001	3.5823929999999997	3.298853	5.275765	4.375503	4.19365689380531	3.7130840505689005	3.9661904740834384	4.139250474083439	4.003045473135272	5.271702180000001	0.18315830220491672	3.8698827	0.1911525615507414	3.4142185399999994	0.25917782101925385	5.13599422	0.4211884643091398	4.42294941	0.10739859765969667	5.0401166	0.4414422750412606	3.91747608	0.2639793824034197	3.88393063	0.6617709594940867	4.95440537	0.42744987833737796	4.44898217	0.14473776064531504
7.91	5.293438	3.564156	3.5342919999999998	5.332656999999999	4.431135749999999	4.195045506313131	3.71289601010101	3.965645147727273	4.14075730050505	4.003585991161616	5.271702180000001	0.18315830220491672	3.8698827	0.1911525615507414	3.4142185399999994	0.25917782101925385	5.13599422	0.4211884643091398	4.42294941	0.10739859765969667	5.04558781	0.4411545578814498	3.91468083	0.26623894375332546	3.86736628	0.6493449078832252	4.96398237	0.4250581474158548	4.4479043224999995	0.1444623026667339
7.92	5.2232590000000005	3.47756	3.759769	4.930849	4.347859250000001	4.196342118537201	3.712599243379571	3.9653855308953343	4.141753633039093	4.0040201314627994	5.271702180000001	0.18315830220491672	3.8698827	0.1911525615507414	3.4142185399999994	0.25917782101925385	5.13599422	0.4211884643091398	4.42294941	0.10739859765969667	5.05256753	0.4383520507555689	3.9077881000000003	0.26855726158807053	3.85544884	0.6401170399338586	4.96758352	0.4232143133969711	4.4458469974999995	0.1444069116770463
7.93	5.430399	3.877281	3.767023	4.868483	4.4857965	4.1978963463476076	3.712806651133501	3.9651357040302266	4.142668909319899	4.004626902707808	5.271702180000001	0.18315830220491672	3.8698827	0.1911525615507414	3.4142185399999994	0.25917782101925385	5.13599422	0.4211884643091398	4.42294941	0.10739859765969667	5.06054109	0.4378955359755364	3.90310954	0.26491174445880467	3.8424514	0.6283605954726644	4.97079372	0.42120815021177965	4.444223937499999	0.14301612185564458
7.94	5.442112999999999	3.888835	3.739507	4.66345	4.43347625	4.199461398742138	3.713028070440252	3.9648518943396227	4.143323979874213	4.005166335849057	5.271702180000001	0.18315830220491672	3.8698827	0.1911525615507414	3.4142185399999994	0.25917782101925385	5.13599422	0.4211884643091398	4.42294941	0.10739859765969667	5.07025721	0.4354436615753807	3.89886518	0.261653925242972	3.82697744	0.6112504118878539	4.971117250000001	0.4209569438401499	4.44180427	0.14109869311918977
7.95	5.365994	4.067863	3.842539	4.5041389999999994	4.44513375	4.200926891959799	3.7134738429648237	3.9646982349246227	4.143777265075377	4.005719058731156	5.271702180000001	0.18315830220491672	3.8698827	0.1911525615507414	3.4142185399999994	0.25917782101925385	5.13599422	0.4211884643091398	4.42294941	0.10739859765969667	5.07732983	0.43443463914643227	3.8984901400000003	0.26138168381788296	3.81339785	0.5953042040807401	4.967862380000001	0.42331376240172247	4.43927005	0.1386960492853267
7.96	5.561705	4.040124	3.9103510000000004	4.231994	4.4360435	4.202634267252196	3.7138836925972396	3.9646300451693848	4.143887951066499	4.00625898902133	5.271702180000001	0.18315830220491672	3.8698827	0.1911525615507414	3.4142185399999994	0.25917782101925385	5.13599422	0.4211884643091398	4.42294941	0.10739859765969667	5.08521609	0.43601088325561543	3.89686268	0.2599702055079246	3.7993154	0.5756706176888452	4.96149546	0.4295625229798993	4.4357224075	0.13407354735824914
7.97	5.778849	4.224404	4.09995	4.046146	4.53733725	4.204609473684211	3.71452344235589	3.964799619047619	4.143765467418547	4.006924500626567	5.271702180000001	0.18315830220491672	3.8698827	0.1911525615507414	3.4142185399999994	0.25917782101925385	5.13599422	0.4211884643091398	4.42294941	0.10739859765969667	5.0958976	0.43981052956750677	3.89806194	0.2612112740653463	3.78807845	0.5582920273794133	4.955290799999999	0.43825792359868404	4.434332197500001	0.1322617008307426
7.98	5.612686	4.136501	3.843144	4.238361	4.457673	4.206371772215269	3.715051574468085	3.964647359198999	4.143883859824781	4.007488641426784	5.271702180000001	0.18315830220491672	3.8698827	0.1911525615507414	3.4142185399999994	0.25917782101925385	5.13599422	0.4211884643091398	4.42294941	0.10739859765969667	5.10445472	0.4414710888116148	3.9001227	0.26227987951590065	3.7769195	0.5456600135128397	4.95106922	0.4431321769932296	4.433141535000001	0.13150050312528697
7.99	5.444651	4.097447	3.80291	4.232939	4.39448675	4.20791962125	3.71552956875	3.9644451875	4.14399517875	4.0079723890625	5.271702180000001	0.18315830220491672	3.8698827	0.1911525615507414	3.4142185399999994	0.25917782101925385	5.13599422	0.4211884643091398	4.42294941	0.10739859765969667	5.113663239999999	0.43883302849708944	3.90032367	0.2624247099203224	3.76534062	0.5324086713682172	4.94631545	0.44828256507108843	4.431410745	0.13085077510918489
8.0	5.441064	3.907699	3.924156	4.1838049999999996	4.364181	4.209459127340824	3.7157694806491883	3.9643948888888887	4.144044878901373	4.008417093945068	4.1214496	0.39838721851254205	3.83362984	0.22442384273221594	4.55265606	0.35109387011478344	4.48552322	0.36029663514600246	4.24831468	0.16572053782154642	5.12276611	0.4360522733900716	3.90188699	0.26199367750704045	3.7551848899999998	0.5193056817056109	4.94444704	0.4510867498331432	4.431071257499999	0.13098196722708663
8.01	5.05805	3.8061450000000003	4.139662	4.109145	4.2782505	4.210517220698255	3.715882168329177	3.9646134264339152	4.144001362842893	4.00875354457606	4.1214496	0.39838721851254205	3.83362984	0.22442384273221594	4.55265606	0.35109387011478344	4.48552322	0.36029663514600246	4.24831468	0.16572053782154642	5.12941145	0.42984591231812197	3.90428947	0.25997529180511986	3.7498330999999996	0.5124446443221833	4.94242979	0.4543876891636489	4.4314909525	0.130417535508607
8.02	5.049498999999999	3.540424	4.232911	4.059399	4.22055825	4.21156202988792	3.7156636650062267	3.9649475454545455	4.14389600498132	4.009017311332503	4.1214496	0.39838721851254205	3.83362984	0.22442384273221594	4.55265606	0.35109387011478344	4.48552322	0.36029663514600246	4.24831468	0.16572053782154642	5.13516254	0.4248114105808484	3.90467084	0.25940697000501506	3.7475037399999995	0.5096790195762907	4.93882167	0.45997450624074315	4.4315396975	0.13033694647287025
8.03	5.186102999999999	3.5250500000000002	4.228228	3.8286219999999997	4.19200075	4.212774145522388	3.715426583333333	3.9652750087064677	4.143503873134328	4.009244902674129	4.1214496	0.39838721851254205	3.83362984	0.22442384273221594	4.55265606	0.35109387011478344	4.48552322	0.36029663514600246	4.24831468	0.16572053782154642	5.14200468	0.41999142352272956	3.90732869	0.2540333728935773	3.7442495099999995	0.5055016610657839	4.93332366	0.46991888317075453	4.431726635	0.1299757370022957
8.04	4.836049	3.4905809999999997	4.015277	4.031323	4.0933075	4.2135484	3.7151472720496894	3.9653371229813663	4.143364518012422	4.009349328260869	4.1214496	0.39838721851254205	3.83362984	0.22442384273221594	4.55265606	0.35109387011478344	4.48552322	0.36029663514600246	4.24831468	0.16572053782154642	5.14493125	0.416785462382708	3.90883656	0.2510607424870813	3.7386260900000003	0.4992261679810731	4.92827155	0.4768919015866778	4.4301663625000005	0.13308662003920715
8.05	4.514325	3.590526	4.147304	4.142444	4.09864975	4.213921571960298	3.7149926550868484	3.965562888337469	4.143363375930521	4.009460122828784	4.1214496	0.39838721851254205	3.83362984	0.22442384273221594	4.55265606	0.35109387011478344	4.48552322	0.36029663514600246	4.24831468	0.16572053782154642	5.14489689	0.41683782721695495	3.91117025	0.24693156967640348	3.73214608	0.48948228860801185	4.92170142	0.4831690189174392	4.42747866	0.1370223228438981
8.06	4.529903	3.707719	4.094805	4.112642	4.11126725	4.21431312267658	3.714983641883519	3.965723039653036	4.143325307311029	4.0095862778810405	4.1214496	0.39838721851254205	3.83362984	0.22442384273221594	4.55265606	0.35109387011478344	4.48552322	0.36029663514600246	4.24831468	0.16572053782154642	5.14570743	0.415547500205184	3.9121453600000002	0.24592155810693847	3.7235728800000003	0.4751982162333028	4.9141499500000005	0.48987470990933585	4.423893905	0.14054924491839096
8.07	4.34062	3.5978470000000002	4.213312	4.229434	4.095303250000001	4.214469443069307	3.714838670792079	3.9660294616336635	4.143431877475248	4.009692363242574	4.1214496	0.39838721851254205	3.83362984	0.22442384273221594	4.55265606	0.35109387011478344	4.48552322	0.36029663514600246	4.24831468	0.16572053782154642	5.14254376	0.42048084545677883	3.9129414600000003	0.24475962537036058	3.71556291	0.45972048862682735	4.91085034	0.4933869956941164	4.4204746175	0.14432985843462676
8.08	4.289657	3.413545	4.295626	4.1943649999999995	4.04829825	4.214562381953028	3.7144662435105067	3.966436873918418	4.143494835599506	4.009740083745364	4.1214496	0.39838721851254205	3.83362984	0.22442384273221594	4.55265606	0.35109387011478344	4.48552322	0.36029663514600246	4.24831468	0.16572053782154642	5.1396849499999995	0.4253188110499008	3.9130600100000006	0.2445122440269553	3.71012571	0.44939441046197337	4.907032109999999	0.49746363246674535	4.417475695	0.14889052980876755
8.09	4.19201	3.557853	4.282282	4.066882	4.02475675	4.214534539506173	3.7142728938271605	3.9668268061728393	4.143400251851852	4.009758622839506	4.1214496	0.39838721851254205	3.83362984	0.22442384273221594	4.55265606	0.35109387011478344	4.48552322	0.36029663514600246	4.24831468	0.16572053782154642	5.1343123	0.4338630557025691	3.9134758699999996	0.24386507992850248	3.70570401	0.44141791890377235	4.9024390900000006	0.5031038392952085	4.4139828175	0.153931392252109
8.1	4.053109	3.638076	4.231469	4.3136600000000005	4.0590785	4.214335494451294	3.7141789395807647	3.9671531220715166	4.143610189889026	4.00981943649815	4.1214496	0.39838721851254205	3.83362984	0.22442384273221594	4.55265606	0.35109387011478344	4.48552322	0.36029663514600246	4.24831468	0.16572053782154642	5.12754623	0.4453599429412444	3.9143381	0.24272333645399666	3.69898956	0.4279235371904617	4.89947658	0.5057092661494937	4.4100876175	0.157923202450431
8.11	3.797009	3.507842	4.404025	4.249405	3.98957025	4.2138215455665025	3.7139248300492613	3.9676911416256155	4.143740479064039	4.009794499076355	4.1214496	0.39838721851254205	3.83362984	0.22442384273221594	4.55265606	0.35109387011478344	4.48552322	0.36029663514600246	4.24831468	0.16572053782154642	5.12075188	0.46032466897907814	3.9124245499999994	0.24517844268367456	3.6937062199999997	0.41562682663017847	4.89655728	0.5086317530576001	4.4058599825	0.16342534732978958
8.12	3.6922610000000002	3.5438799999999997	4.510885	4.285433	4.00811475	4.2131800196801965	3.713715672816728	3.968359276752768	4.143914762607626	4.009792432964329	4.1214496	0.39838721851254205	3.83362984	0.22442384273221594	4.55265606	0.35109387011478344	4.48552322	0.36029663514600246	4.24831468	0.16572053782154642	5.11245872	0.47834604875234094	3.9110251899999997	0.24688978038676418	3.6935592400000004	0.41533216916417964	4.8931508500000005	0.5115935901607888	4.4025485	0.1680772456823386
8.13	3.592402	3.816633	4.503132	4.2692239999999995	4.0453477499999995	4.2124173931203925	3.7138421068796066	3.9690162457002454	4.144068705159705	4.0098361127149875	4.1214496	0.39838721851254205	3.83362984	0.22442384273221594	4.55265606	0.35109387011478344	4.48552322	0.36029663514600246	4.24831468	0.16572053782154642	5.10271149	0.4990532654099956	3.90932143	0.2469479941288126	3.69467573	0.4173723247286349	4.88919357	0.5148964409007792	4.398975555	0.17183095594023462
8.14	3.612692	3.843063	4.475919	4.497307	4.10724525	4.211681533742332	3.7140006601226996	3.9696382122699383	4.1445021263803685	4.009955633128834	4.1214496	0.39838721851254205	3.83362984	0.22442384273221594	4.55265606	0.35109387011478344	4.48552322	0.36029663514600246	4.24831468	0.16572053782154642	5.09436863	0.5167846722452548	3.90701721	0.24647530307305024	3.6996624099999997	0.4237134019647733	4.8872922899999995	0.5159988177986493	4.397085135	0.17399832167448231
8.15	3.4258490000000004	3.5972	4.463311	4.471112	3.9893680000000002	4.210718503676471	3.7138575220588232	3.970243203431372	4.144902383578431	4.009930403186274	4.1214496	0.39838721851254205	3.83362984	0.22442384273221594	4.55265606	0.35109387011478344	4.48552322	0.36029663514600246	4.24831468	0.16572053782154642	5.08828116	0.5327336339422107	3.90099194	0.24661208900839365	3.70586616	0.4303223462844405	4.8864698099999995	0.5166016657952037	4.3954022675	0.17712317597322116
8.16	3.811716	3.7162990000000002	4.531008	4.693287	4.1880775	4.210230128518972	3.713860510403917	3.9709295740514077	4.145573600979192	4.010148453488372	4.1214496	0.39838721851254205	3.83362984	0.22442384273221594	4.55265606	0.35109387011478344	4.48552322	0.36029663514600246	4.24831468	0.16572053782154642	5.08587757	0.5379724846124496	3.89654789	0.24588781403498552	3.7095572900000002	0.4358214021033539	4.88595571	0.5167697303625449	4.394484615	0.1779636404738607
8.17	3.774261	3.6394320000000002	4.4182310000000005	4.774697	4.15165525	4.209697158924206	3.7137695220048896	3.9714763973105134	4.146342700488997	4.010321444682152	4.1214496	0.39838721851254205	3.83362984	0.22442384273221594	4.55265606	0.35109387011478344	4.48552322	0.36029663514600246	4.24831468	0.16572053782154642	5.08126801	0.5472300759169189	3.8920815099999997	0.24646625740084266	3.71599048	0.44150680645393814	4.88577057	0.5168066082163694	4.3937776425	0.1787928469582617
8.18	3.973465	3.4688049999999997	4.366475	4.516854	4.08139975	4.209408719169719	3.7134704200244197	3.9719586910866913	4.146795095238096	4.010408231379731	4.1214496	0.39838721851254205	3.83362984	0.22442384273221594	4.55265606	0.35109387011478344	4.48552322	0.36029663514600246	4.24831468	0.16572053782154642	5.07851396	0.5521326643537298	3.88510134	0.24848275710821918	3.72143074	0.4461590829860307	4.879050360000001	0.5171945395003139	4.391024099999999	0.18146909824616733
8.19	3.9845930000000003	3.511069	4.46503	4.598897	4.13989725	4.2091345536585365	3.7132235890243903	3.9725599975609756	4.14734643902439	4.010566144817073	4.1214496	0.39838721851254205	3.83362984	0.22442384273221594	4.55265606	0.35109387011478344	4.48552322	0.36029663514600246	4.24831468	0.16572053782154642	5.07318526	0.5601158142167169	3.88086315	0.2512242676271389	3.72310549	0.44865089602070984	4.87635317	0.5179522473510694	4.3883767675	0.1831914341195465
8.2	3.916567	3.76729	4.3365409999999995	4.331841	4.08805975	4.208778198538368	3.7132894433617536	3.973003336175396	4.147571158343483	4.01066053410475	4.1214496	0.39838721851254205	3.83362984	0.22442384273221594	4.55265606	0.35109387011478344	4.48552322	0.36029663514600246	4.24831468	0.16572053782154642	5.06679921	0.5696409706299177	3.87995173	0.2514716737487826	3.7214061599999995	0.445967602593573	4.87103154	0.5208063634205945	4.38479716	0.18553600222552008
8.21	3.9112599999999995	3.7880960000000004	4.2284500000000005	4.151177	4.01974575	4.208416254257908	3.7133804489051094	3.973314098540146	4.147575545012165	4.010671586678832	4.1214496	0.39838721851254205	3.83362984	0.22442384273221594	4.55265606	0.35109387011478344	4.48552322	0.36029663514600246	4.24831468	0.16572053782154642	5.0573323100000005	0.5809021489634765	3.88054847	0.2511790956949791	3.7191887400000003	0.44284771892664393	4.86196647	0.5253937572760817	4.3797589975	0.18854589096680333
8.22	4.046158999999999	3.8750440000000004	4.402513	4.129996	4.113428000000001	4.208219100850547	3.713576880923451	3.973835603888214	4.147554184690158	4.010796442588092	4.1214496	0.39838721851254205	3.83362984	0.22442384273221594	4.55265606	0.35109387011478344	4.48552322	0.36029663514600246	4.24831468	0.16572053782154642	5.04698326	0.5896282114541896	3.88158551	0.25093761825662947	3.7208455	0.4451080217494867	4.85247066	0.5299821876529638	4.375471232500001	0.1896863682882304
8.23	4.275912	4.153346	4.2551689999999995	4.147741	4.208042	4.208301252427185	3.7141105813106794	3.9741770279126216	4.147554411407767	4.011035818264563	4.1214496	0.39838721851254205	3.83362984	0.22442384273221594	4.55265606	0.35109387011478344	4.48552322	0.36029663514600246	4.24831468	0.16572053782154642	5.04192791	0.5940782442836643	3.88473642	0.25236222453433804	3.72117272	0.4454923593547824	4.84334212	0.5342059710613543	4.3727947925	0.1901457210541892
8.24	4.183795	4.0383770000000005	4.313573	4.091085	4.1567074999999996	4.208271547878788	3.7145036315151514	3.9745884169696972	4.147485963636364	4.01121239	4.1214496	0.39838721851254205	3.83362984	0.22442384273221594	4.55265606	0.35109387011478344	4.48552322	0.36029663514600246	4.24831468	0.16572053782154642	5.035653040000001	0.5998250942781943	3.8887060200000003	0.2516171506591606	3.72252892	0.4471004985188969	4.83598019	0.5394763533780117	4.3707170425	0.19136872884389933
8.25	4.218871	4.049512	4.3476550000000005	4.155638	4.192919	4.208284380145279	3.7149092106537527	3.9750400714285714	4.147495832929782	4.011432373789346	4.1214496	0.39838721851254205	3.83362984	0.22442384273221594	4.55265606	0.35109387011478344	4.48552322	0.36029663514600246	4.24831468	0.16572053782154642	5.03101695	0.6043568799879949	3.89117265	0.2519757597978049	3.7243500600000004	0.4492887530666805	4.82846455	0.5436927916206293	4.3687510524999995	0.19218176381074684
8.26	4.021673	3.972438	4.183677	4.378096	4.138971	4.208058731559855	3.7152206118500604	3.975292353083434	4.147774672309552	4.011586592200725	4.1214496	0.39838721851254205	3.83362984	0.22442384273221594	4.55265606	0.35109387011478344	4.48552322	0.36029663514600246	4.24831468	0.16572053782154642	5.02420859	0.6118831584517579	3.89217224	0.2520990917806437	3.7265049	0.4509836108073691	4.82352278	0.5455333212594058	4.3666021275	0.19354650340999943
8.27	3.991539	3.8557979999999996	4.3297039999999996	4.3215900000000005	4.12465775	4.207797234299517	3.715390391304348	3.9757203864734296	4.147984594202899	4.011723151570048	4.1214496	0.39838721851254205	3.83362984	0.22442384273221594	4.55265606	0.35109387011478344	4.48552322	0.36029663514600246	4.24831468	0.16572053782154642	5.0183693	0.6189542140857786	3.89035209	0.25169369341825776	3.72962962	0.45409012170667784	4.81501929	0.5466737395596488	4.363342575	0.19485766460554227
8.28	4.204106	4.146381	4.455336	4.275827	4.2704125	4.207792781664656	3.715910283474065	3.976298933655006	4.148138806996381	4.012035201447527	4.1214496	0.39838721851254205	3.83362984	0.22442384273221594	4.55265606	0.35109387011478344	4.48552322	0.36029663514600246	4.24831468	0.16572053782154642	5.0134186099999996	0.6234963032927003	3.88944233	0.25058875006413384	3.73368602	0.45876588788492334	4.80406992	0.5463954690149971	4.36015422	0.1937291562755273
8.29	4.266459	4.37367	4.789853	4.197825	4.406951749999999	4.207863463855422	3.716702765060241	3.9772791192771084	4.148198669879518	4.012511004518072	4.1214496	0.39838721851254205	3.83362984	0.22442384273221594	4.55265606	0.35109387011478344	4.48552322	0.36029663514600246	4.24831468	0.16572053782154642	5.00816635	0.6275818641388516	3.89552977	0.25489042747050106	3.74072586	0.46950057015612207	4.79330607	0.5476411123805658	4.359432012499999	0.1934153460481119
8.3	4.3888490000000004	4.241339	5.047930000000001	4.08875	4.441717000000001	4.20808125631769	3.7173340962695547	3.978567507821901	4.148127131167268	4.013027497894104	4.1214496	0.39838721851254205	3.83362984	0.22442384273221594	4.55265606	0.35109387011478344	4.48552322	0.36029663514600246	4.24831468	0.16572053782154642	5.00315497	0.6305290135162982	3.8990038399999998	0.25722525650929734	3.7501518399999996	0.48606446623948474	4.781370379999999	0.549877741686865	4.3584202575	0.19270930681766396
8.31	3.981341	3.930975	5.331681000000001	4.0946	4.33464925	4.207808731971154	3.717590876201923	3.980193846153846	4.148062795673077	4.0134140625	4.1214496	0.39838721851254205	3.83362984	0.22442384273221594	4.55265606	0.35109387011478344	4.48552322	0.36029663514600246	4.24831468	0.16572053782154642	4.99396089	0.6386877372654176	3.8992586700000005	0.2572443713210483	3.76265126	0.5101521733554205	4.76788719	0.5500230930544558	4.3559395025	0.191384850982801
8.32	3.812769	3.840016	5.137897000000001	4.718404	4.3772715	4.207334494597839	3.717737845138055	3.9815836458583433	4.148747478991597	4.013850866146458	4.1214496	0.39838721851254205	3.83362984	0.22442384273221594	4.55265606	0.35109387011478344	4.48552322	0.36029663514600246	4.24831468	0.16572053782154642	4.981530869999999	0.6494770530325773	3.8978998899999997	0.25719434311480716	3.7753346399999996	0.5282815052070656	4.76171289	0.5470405936175646	4.3541195725	0.19029405056528173
8.33	3.948813	4.013554	4.946655	4.766631	4.41891325	4.2070245167865705	3.718092540767386	3.982740805755396	4.149488346522782	4.014336552458033	4.1214496	0.39838721851254205	3.83362984	0.22442384273221594	4.55265606	0.35109387011478344	4.48552322	0.36029663514600246	4.24831468	0.16572053782154642	4.966029410000001	0.6554739868961907	3.8960089800000004	0.25562150088832575	3.7854403000000003	0.5409026360857648	4.75557998	0.5434659451579175	4.3507646675	0.1860763393223458
8.34	3.799361	3.973061	4.709251	4.8216920000000005	4.32584125	4.2065362970059885	3.718397892215569	3.983610877844311	4.150293380838323	4.0147096119760475	4.1214496	0.39838721851254205	3.83362984	0.22442384273221594	4.55265606	0.35109387011478344	4.48552322	0.36029663514600246	4.24831468	0.16572053782154642	4.94773431	0.6622829641773824	3.8948765299999994	0.25502007513746244	3.79220794	0.5482092477548052	4.74989839	0.5397250623222445	4.3461792925000005	0.18085971569352047
8.35	3.904709	4.045945000000001	4.882355	4.802096000000001	4.408776250000001	4.206175259569378	3.718789694976077	3.98468593062201	4.151073049043062	4.015180983552631	4.1214496	0.39838721851254205	3.83362984	0.22442384273221594	4.55265606	0.35109387011478344	4.48552322	0.36029663514600246	4.24831468	0.16572053782154642	4.9303954800000005	0.666695512150272	3.89614329	0.2554567083751793	3.7981000999999996	0.5567476032947684	4.74406278	0.5359230806867953	4.3421754125	0.17483826991398108
8.36	3.9015090000000003	4.048901	5.058475	4.910959	4.479960999999999	4.205811261648745	3.719184093189964	3.9859688327359617	4.1519809175627245	4.015736276284349	4.1214496	0.39838721851254205	3.83362984	0.22442384273221594	4.55265606	0.35109387011478344	4.48552322	0.36029663514600246	4.24831468	0.16572053782154642	4.91339907	0.6710734326853036	3.8951167900000003	0.2546249232991809	3.8080381500000002	0.5702598236180507	4.74197041	0.5348471096624249	4.339631105	0.1708794100368675
8.37	3.9303929999999996	4.010852	5.388638	4.88639	4.554068249999999	4.205482600238663	3.7195321455847252	3.987642662291169	4.152857300715991	4.016378677207637	4.1214496	0.39838721851254205	3.83362984	0.22442384273221594	4.55265606	0.35109387011478344	4.48552322	0.36029663514600246	4.24831468	0.16572053782154642	4.89500334	0.6725675918374422	3.8952741300000002	0.25469219343330585	3.82264402	0.591667648609218	4.73880163	0.5330220595002779	4.33793078	0.16783393594424031
8.38	4.110304	3.962077	5.178648	4.943484	4.54862825	4.205369157330155	3.7198212336114422	3.9890622157330156	4.1537996448152565	4.017013062872467	4.1214496	0.39838721851254205	3.83362984	0.22442384273221594	4.55265606	0.35109387011478344	4.48552322	0.36029663514600246	4.24831468	0.16572053782154642	4.878780460000001	0.6717251234107539	3.89236042	0.2522077938759187	3.83832024	0.6065832464682784	4.74124514	0.5333983224963357	4.337676565	0.16749158184010982
8.39	3.944936	3.9387559999999997	4.92021	5.035996000000001	4.4599745	4.205059117857143	3.7200818702380953	3.990170725	4.1548498785714285	4.017540397916666	4.1214496	0.39838721851254205	3.83362984	0.22442384273221594	4.55265606	0.35109387011478344	4.48552322	0.36029663514600246	4.24831468	0.16572053782154642	4.86295905	0.6749260705564184	3.88758599	0.24664894554788902	3.85184181	0.6155028989334514	4.74572555	0.5339791172554049	4.3370281	0.1668841388270054
8.4	3.9538079999999995	3.935205	4.921568	4.972284	4.44571625	4.204760365041617	3.720337664684899	3.9912782128418547	4.155821857312723	4.018049524970274	4.1214496	0.39838721851254205	3.83362984	0.22442384273221594	4.55265606	0.35109387011478344	4.48552322	0.36029663514600246	4.24831468	0.16572053782154642	4.84625162	0.676560033265781	3.88566801	0.24551149929571733	3.8638605	0.624564054420623	4.75245291	0.5325369495096064	4.33705826	0.16690370062995316
8.41	4.076862	4.129251	4.7445949999999995	4.806578	4.4393215	4.204608466745843	3.720823309976247	3.9921728883610452	4.156594726840855	4.018549847980998	4.1214496	0.39838721851254205	3.83362984	0.22442384273221594	4.55265606	0.35109387011478344	4.48552322	0.36029663514600246	4.24831468	0.16572053782154642	4.82948591	0.6746228861304853	3.8863520499999997	0.24609910001445254	3.8757686500000004	0.6299214997487531	4.75536139	0.5320250100482224	4.336742	0.16667724580794496
8.42	4.042463	3.942098	4.598926	5.11057	4.423514249999999	4.204416123368921	3.721085794780546	3.9928926429418743	4.1577263701067615	4.019030232799525	4.1214496	0.39838721851254205	3.83362984	0.22442384273221594	4.55265606	0.35109387011478344	4.48552322	0.36029663514600246	4.24831468	0.16572053782154642	4.81194304	0.6720203056011741	3.88311249	0.24316508299010064	3.8862857499999994	0.633151945783726	4.76318005	0.5314363422840168	4.3361303325	0.16624052140300927
8.43	4.050822	3.666501	4.964593	5.015166	4.4242705	4.204234139810427	3.721021120853081	3.9940439466824644	4.158742293838863	4.019510375296209	4.1214496	0.39838721851254205	3.83362984	0.22442384273221594	4.55265606	0.35109387011478344	4.48552322	0.36029663514600246	4.24831468	0.16572053782154642	4.79406493	0.668201022985273	3.87602364	0.2389657566122391	3.9011202700000003	0.6408946967279656	4.77084401	0.5294655166162875	4.3355132125	0.16579255987227334
8.44	4.119966	3.850516	4.979215	4.721909	4.4179015	4.204134414201183	3.7211743692307695	3.995209829585799	4.15940876331361	4.0199818440828405	4.1214496	0.39838721851254205	3.83362984	0.22442384273221594	4.55265606	0.35109387011478344	4.48552322	0.36029663514600246	4.24831468	0.16572053782154642	4.77791403	0.664736813730008	3.8711839699999997	0.2344450155185669	3.9151361500000004	0.6490229726133737	4.77692613	0.5253175357124371	4.33529007	0.16566518343619438
8.45	4.099393	3.8962849999999998	4.921321	4.744269	4.415317	4.204010606382979	3.721381355791962	3.996304523640662	4.160100087470449	4.020449143321513	4.1214496	0.39838721851254205	3.83362984	0.22442384273221594	4.55265606	0.35109387011478344	4.48552322	0.36029663514600246	4.24831468	0.16572053782154642	4.76089434	0.6600398379264694	3.8662095	0.22844624829665108	3.93236819	0.6526592707790999	4.78273881	0.5216589361164823	4.33555271	0.16577206287635465
8.46	4.01159	4.15895	4.690768	4.973152	4.458615	4.203783427390791	3.721897965761511	3.997124433293979	4.161060007083825	4.020966458382526	4.1214496	0.39838721851254205	3.83362984	0.22442384273221594	4.55265606	0.35109387011478344	4.48552322	0.36029663514600246	4.24831468	0.16572053782154642	4.74377844	0.6570193951641927	3.8627405100000005	0.22115253817398273	3.94359215	0.655978932028979	4.79077371	0.5182976657664198	4.3352212025	0.16548942197662758
8.47	3.8681929999999998	3.986398	4.555144	5.065081999999999	4.3687042499999995	4.203387683962264	3.722209876179245	3.997782475235849	4.1621260707547165	4.021376526533019	4.1214496	0.39838721851254205	3.83362984	0.22442384273221594	4.55265606	0.35109387011478344	4.48552322	0.36029663514600246	4.24831468	0.16572053782154642	4.72577331	0.6560866110401676	3.8592038599999996	0.21621490653508896	3.95703034	0.6545894662139164	4.80150829	0.5126648167770639	4.33587895	0.16549049309176622
[truncated: 9,153 more rows]
